# Supplementary material for: Molecular diversity and phenotypic pleiotropy of ancient genomic regulatory loci derived from human endogenous retrovirus type H (HERVH) promoter LTR7 and HERVK promoter LTR5_Hs and their contemporary impacts on pathophysiology of Modern Humans
Source: Mol Genet Genomics. 2022 Sep 19;297(6):1711–40. doi: 10.1007/s00438-022-01954-7 (PMC9483895; doi:10.1007/s00438-022-01954-7)
Supplement: Supplementary file 6 — Supplementary Table S2 (XLSX 23675 KB) [file 438_2022_1954_MOESM6_ESM.xlsx]

## Sheet: 2957_LTR7
2957 genes linked with at least ONE LTR7 loci		2957 genes	Term	Overlap	P-value	Adjusted P-value	Odds Ratio	Combined Score	Genes	PanglaoDB Augmented 2021					2957 genes	Term	Overlap	P-value	Adjusted P-value	Odds Ratio	Combined Score	Genes	DisGeNET				2957 genes	Term	Overlap	P-value	Adjusted P-value	Odds Ratio	Combined Score	Genes	ClinVar 2019						2957 genes	Term	Overlap	P-value	Adjusted P-value	Odds Ratio	Combined Score	Genes	CellMarker Augmented 2021
MARCH3		LTR7	Anterior Pituitary Gland Cells	53/133	1.44786e-12	2.57719e-10	3.86983	105.495	PCSK2;ROBO2;PCSK1;CSRNP3;COL14A1;STMN2;CELF4;PRL;FGF7;KCNT2;CNGA3;ZNF385D;TSHB;RBFOX1;POU1F1;SEMA6D;MAGI2;PABPC5;UNC5D;DUSP26;ADCYAP1;GAP43;OLFM3;ADGRB3;CDH11;SCG2;PDZRN4;KCTD16;GRIA1;GRIA2;NTM;NRXN1;PLPPR4;NREP;THY1;PCDH18;PENK;CLVS2;AGA;GRIA3;OPCML;RUNX1T1;CADM2;LSAMP;GAD2;SULF1;TMEM196;PTPRD;MAPK10;NOVA1;SST;CNTN4;FGF10	70 significant records					LTR7	Autistic Disorder	181/677	1.6207e-16	1.37403e-12	2.17519	79.0866	SEMA5A;APP;IL1RN;GALNT14;PCDH11Y;FRMPD4;CTNND2;FMR1;PRF1;EHMT1;GRPR;CDH9;CDH8;RIMS1;GRIP1;GJA1;OPHN1;GJA5;AP1S2;GJA8;EPHB2;CADPS2;RBFOX1;SNRPN;DSCAM;PRKCB;IGFBP3;DYRK1A;FBXO15;CASK;ACSL4;CDKAL1;DNAAF4;PRLR;GABRG1;FOXP1;AR;CACNB2;CLIP1;SLC9A9;GRIA1;TPH2;GRIA2;SLC22A3;ENPEP;DLX2;MAOA;PCDH10;FOXG1;SDC2;ASMT;ARX;PCDH15;PLD5;XPC;THY1;OMA1;PCDH19;GRIN2A;BRINP1;ZNF827;MAP2;STXBP6;OTX1;ARSD;ASIC2;PRODH;M…	72 significant records				LTR7	spermatogenic failure, y-linked 2	2022-08-16	0.000954682	0.125063	5.77653	40.1708	DDX3Y;KDM5D;RPS4Y2;CDY1;USP9Y;BPY2;DAZ2;HSFY1							LTR7	Oligodendrocyte Precursor cell:Brain	56/102	4.22401e-21	4.43521e-18	7.13271	334.621	ROBO2;GABRB2;CSRNP3;STMN2;SYNPR;LRRTM3;LRRTM2;PPFIA2;GRID2;SEMA6D;MAGI2;ANK2;SORCS1;SLCO1C1;GAP43;ADGRB3;VSTM2A;CNTNAP5;GRIA1;GRIA2;NRXN1;PLPPR4;PCDH15;PHYHIPL;ADCY2;ADCY8;PCDH17;NPAS3;GRIN2A;PTPRZ1;SLITRK2;CLVS2;NXPH1;CTNNA2;LRRC4C;GPM6B;GRIA3;CLASP2;OPCML;RUNX1T1;RFTN2;NTRK2;CA10;KCNIP1;CADM2;TMEM132B;NTRK3;LSAMP;GRIN2B;PTPRD;MAPK10;FAM135B;APC;NOVA1;PLP1;ADGRL3	203 significant records
MARCH8			Bergmann Glia	52/132	3.97121e-12	3.53438e-10	3.79551	99.6395	ALDH1L1;FAM107A;SLC4A4;SYNPR;GJA1;ADGRA1;LRRTM3;CHL1;LRRTM2;PPFIA2;RBFOX1;OPALIN;MAGI2;GABRG1;SLCO1C1;GAP43;ADGRB3;LRRC3B;VSTM2A;GRIA1;GRIA2;NRXN1;PLPPR4;PHYHIPL;ADCY2;AKAP6;ADCY8;NPAS3;DPP6;GRIN2A;PTPRZ1;SLITRK2;P2RY1;CLVS2;CTNNA2;LRRC4C;GPM6B;GRIA3;OPCML;RFTN2;NTRK2;CA10;KCNIP1;CADM2;NTRK3;LSAMP;ATP2B2;GRIN2B;MAPK10;GRIN3A;PLP1;VIM							Alcoholic Intoxication, Chronic	111/424	4.89208e-10	2.07375e-06	2.08468	44.6919	SEMA5A;IL1RN;THSD7B;NPY2R;HNMT;CDH9;CDH8;CRHBP;CDH5;HTR7;EDNRB;RNF19A;CDK20;GGT1;SEMA6A;LMO3;GABRG3;GABRG2;DKK2;GABRG1;AR;TPH2;MAOA;PCDH10;PIK3R1;NKAIN2;ALDH3B2;GRIN2A;MOBP;PENK;TAC1;PPARGC1A;MPDZ;TFAP2B;OPN4;HTR1E;OSBPL5;BDNF;CNTN6;EPHX1;FN1;HTR1A;HTR1B;LYZ;SMARCA1;TYR;GRIN2B;ST18;SLC6A5;NR4A2;SLC6A6;IL6;NAT1;NMUR2;CNTN4;CNIH3;GABRB3;PHF3;GLP1R;GABRB2;CNTNAP2;CSRNP3;GRIK3;HTR2C;GRIK1;TRH;PRL;HMG…						oculocutaneous albinism	2022-04-06	0.00556849	0.364736	11.5415	59.9076	LRMDA;OCA2;TYRP1;TYR								Lake Et al.Science.Ex3:Brain	52/102	8.12947e-18	4.26797e-15	6.08355	239.394	PCSK2;GABRB2;RYR2;CTNND2;CELF4;GRIK3;RORB;SYNPR;ZNF385D;ANKS1B;PPFIA2;RBFOX1;GRID2;MAGI2;SORCS1;UNC5D;SORCS3;RGMA;OLFM3;ADGRB3;LRRC3B;VSTM2A;GRIA1;GPM6A;GRIA2;NRXN1;ADCY2;NPAS3;DPP6;PTCHD1;SLITRK2;CLVS2;SLITRK5;CTNNA2;LRRC4C;GPM6B;OPCML;TMEM132C;CA10;NLGN4X;NEGR1;PCDH9;CADM2;NTRK3;LSAMP;DAB1;NOVA1;VWC2;CNTN4;SSBP2;FGF12;ADGRL3
MARCH11			Pyramidal Cells	50/130	2.88525e-11	1.71191e-09	3.64702	88.5088	STMN2;CELF4;GRM1;SYNPR;CALB1;ADGRA1;LRRTM3;LRRTM1;FEZF2;RBFOX1;KCND2;POU3F1;SORCS3;YWHAZ;GABRG2;GABRG1;PCP4;GAP43;OLFM3;ADGRB3;LRRC3B;VSTM2A;GRIA1;GRIA2;NRXN1;SATB2;CACNA1B;ADCY8;GRIN2A;BRINP1;MAP2;NEUROD6;SLITRK1;TCEAL2;CLVS2;NXPH1;CTNNA2;ASIC2;CACNG3;GRIA3;OPCML;CA10;CADM2;KCNB2;GAD2;GRIN2B;TMEM196;NR4A2;DAB1;RIT2							Autism Spectrum Disorders	138/572	1.60088e-09	4.5241e-06	1.87343	37.9421	SEMA5A;CTNND2;FMR1;EHMT1;IRS2;GRPR;CDH8;CDH2;UROD;AP1S2;CYP1B1;SLC16A7;ZNF569;SOX9;SOX5;RAB2A;KIRREL3;NANOS1;CADPS2;RBFOX1;PRKCB;DYRK1A;DIO3;CASK;VRK2;POU3F2;PRLR;GABRG1;FOXP1;AR;CACNB2;TBL1XR1;MSH5;ERVW-1;ZNF436;TPH2;DLX2;MAOA;FOXG1;ASMT;ARX;B3GLCT;PCDH15;PCDH19;FHIT;GRIN2A;DPP6;HIVEP2;OTX1;NXPH1;ARSD;MPDZ;DRD5;CARMIL1;CADM1;LRRN3;CNTN5;BDNF;BTN2A1;FOXF1;CNTN6;ST8SIA2;HTR1B;DHCR24;GRIN2B;SMARCA2…						congenital ichthyosis of skin	2022-05-11	0.0149332	0.652084	4.80945	20.2197	CERS3;CASP14;ALOX12B;SDR9C7;ABCA12								Osteogenic Precursor-Like cell:Dermis	48/101	5.17914e-15	1.8127e-12	5.2895	173.994	NCKAP1;NLGN1;CSRNP3;ARHGEF26;TUSC3;SCHIP1;DNAH5;NEDD4L;FIGN;SEMA3E;EFNA5;PPP1R9A;NPAS3;RIMS1;PCLO;SERTAD4;MAP2;ERBB4;NPHP1;PSD3;SLITRK5;LRRC4C;TRAM1L1;MPDZ;ANKS1B;DYNC2H1;EPHA5;ZNF462;TGFB2;CADM1;EYA1;MYO10;PCDH7;LRP1B;PBX1;BICC1;GULP1;ENOX1;PYGO1;MAPK10;TTLL7;TMEFF2;PDE10A;IFT81;NOVA1;CNTN1;FGF12;DNAL1
SEPT9			Neuroendocrine Cells	48/123	3.9104e-11	1.74013e-09	3.73308	89.4624	GRIA2;CSRNP3;NRXN1;PLPPR4;STMN2;CELF4;PHYHIPL;CXCL14;SYNPR;ATXN1;BRINP1;ADGRA1;LRRTM3;NEUROD6;SLITRK1;LRRTM1;NPY;TCEAL2;PENK;CLVS2;SPOCK1;NXPH1;ASIC2;LRRC4C;TAC1;PPFIA2;CLASP2;OPCML;RBFOX1;CA10;KCNIP1;NEGR1;CADM2;LSAMP;GAD2;DUSP26;TMEM196;GABRG2;GABRG1;GAP43;OLFM3;PDE10A;RIT2;ADGRB3;SST;PLP1;LRRC3B;VSTM2A							Attention deficit hyperactivity disorder	104/412	1.40288e-08	2.64054e-05	1.98064	35.8143	APP;IL1RN;FMR1;GJA1;OPHN1;KIF5B;CDK20;SNRPN;SEMA6D;LMO3;F2R;DNAAF4;MSH6;CACNB2;SLC9A9;TPH2;MAOA;ASMT;LIN7A;GRIN2A;DPP6;ATXN1;MOBP;FLRT3;ZBBX;EIF4EBP1;ARSD;TAC1;DRD5;PRNP;AUTS2;BDNF;FN1;HTR1A;HTR1B;BTBD9;GRIN2B;FBXO33;PTPRD;NET1;NR4A2;SLC6A8;GNAQ;TCF4;CNTNAP2;NRP1;PIWIL4;NRP2;NRSN1;TENM4;DIRAS2;HTR2C;PIK3CG;GRM1;SYNE1;PTPRG;NPAP1;TMEM47;SPN;ADAMTS2;ACOXL;GRM7;GRM8;DCD;DNTT;EMP2;TACR1;OPRM1;ADRA2C;…						methylmalonic acidemia	2022-03-05	0.0255587	0.705214	8.65318	31.7293	MCEE;MMAA;MMADHC								Corneal Endothelial cell:Eye	46/99	5.46111e-14	1.43354e-11	5.06563	154.697	CSRNP3;CTNND2;NTM;STMN2;THY1;LDB2;PCDH19;PCDH18;AMOT;PREX2;TMEM47;EDNRB;BRINP1;TCEAL2;DPYSL3;PDPN;KDR;CYYR1;LRRC4C;GPM6B;BEND5;RUNX1T1;TMEM132C;NTRK2;SEMA6A;NLGN4X;KCND2;KCNIP1;PABPC5;NAP1L3;SYT6;PTPRD;SMOC2;GAP43;GPRC5B;SFRP2;DOK5;ANOS1;ID4;PLP1;LRRN1;CDO1;FREM1;CD200;FBXL7;ADGRL3
SEPT11			Interneurons	88/305	1.68952e-10	5.92459e-09	2.37834	53.5159	PCSK2;ISCA1;CSRNP3;KCNK9;CTNND2;STMN2;CELF4;VLDLR;RORB;TRH;CXCL14;GRM1;SYNPR;TRIM9;CDH4;DEPTOR;CALB1;ADGRA1;LRRTM3;LRRTM1;PSD3;IDS;TSHB;CALN1;PPFIA2;EOMES;RBFOX1;UNC13A;PRKCB;LMO3;EN1;CASK;ACSL4;TACR1;OPRM1;SHISA9;GABRG2;RGMA;GAP43;GAL;OLFM3;ADGRB3;KCNMA1;ELMO1;VSTM2A;GRIA2;RGS17;DLX2;NRN1;HLF;NRXN1;ARX;PLPPR5;CACNA1B;PHYHIPL;SEMA3E;ADCY1;ADCY8;SPTY2D1;BRINP1;MAP2;SLITRK1;NPY;TCEAL2;SPOCK3;CLVS2;…							Unipolar Depression	124/517	1.55729e-08	2.64054e-05	1.85437	33.3374	CHRM3;APP;CSF3;CTNND2;FMR1;NPY2R;STMN2;CDH7;DAOA;CRHBP;GJA1;HTR7;ANPEP;FTH1;KDR;PROK2;CHP1;SOX9;PRIMA1;DSCAM;PRKCB;SLC6A15;F2R;REV1;ACSL4;POU3F1;CACNB2;SLC9A9;PDE9A;GRIA1;TPH2;GRIA2;GPM6A;ENPEP;PFKFB3;CNP;MAOA;NTM;CSF2RB;FHIT;NPAS3;PHF21B;ADAMTS16;MAP2;TPPP;NDUFV2;MORC1;DRD5;CADM1;AUTS2;CNTN5;BDNF;EDEM1;RARRES2;HTR1A;HTR1B;GRIN2B;ESR1;QKI;BMP5;NR4A2;SELP;LRFN5;IL6;TCF4;FGF13;BCAR3;DPP10;CNTNAP2;N…						myocardial infarction 1	2022-05-13	0.0322434	0.705214	3.60666	12.3869	PSMA6;TNFSF4;F13A1;ESR1;LRP8								Lake Et al.Science.Ex7:Brain	46/100	8.67258e-14	1.82124e-11	4.97153	149.524	ROBO2;NLGN1;CSRNP3;TENM4;NTM;NRXN1;PLPPR4;STMN2;GRIK3;THY1;LDB2;PCDH19;PCDH18;PREX2;TMEM47;BRINP1;KCNT2;SLIT2;LARGE1;GRIA3;WASF3;OPCML;RUNX1T1;GRID2;SEMA6D;TMEM132B;MAGI2;LSAMP;NAP1L3;ANK2;C14ORF132;PBX1;RGMA;PTPRD;LRFN5;GAP43;SFRP2;MMP16;DOK5;NOVA1;CDH11;ID4;PLP1;CDO1;FBXL7;SPSB4
DEC1			Gamma (PP) Cells	48/128	1.99705e-10	5.92459e-09	3.49873	78.1412	PTPRT;GRIA2;CSRNP3;NRXN1;PLPPR4;ARX;STMN2;PHYHIPL;SEMA3E;PCDH19;PPP1R9A;CXXC4;PCDH17;PCLO;ADGRA1;FLRT3;MAP2;ERBB4;SLITRK6;PPARGC1A;PPFIA2;CADPS2;NTRK2;LMO3;SEMA6D;PCDH20;ANK2;SORBS2;ATP1B1;DUSP26;TMEM196;PBX1;PTPRD;MAPK10;ADCYAP1;PCP4;MEIS1;GAREM1;NOVA1;SST;FXYD2;CNTN1;ID4;CNTN3;CNTN4;FGF12;PDZRN4;ADGRL2							Colorectal Cancer	588/3298	7.36411e-08	9.47274e-05	1.31274	21.5606	CDA;SERPINE2;COL12A1;ADARB2;ABCA12;CLDN1;ABCA13;PREX2;GJA1;ALCAM;NDST4;MYC;FAM110B;NDST3;NAMPT;MYB;STMN1;PROK2;CYP1B1;PROK1;WLS;ANKS1B;PRIMA1;UNC13B;CUBN;MBNL1;RBFOX1;CXADR;PRKCB;DAPK1;ATG10;DNAAF4;RNASE3;DKK1;DKK2;AR;RNF125;LGALS12;ANOS1;PRR15;UQCRC2;SPANXA1;TSPYL5;HACD1;ABCB5;XPC;POU5F1B;ADAMTS15;ADAMTS14;GRIN2A;PCNX1;LARP1;KLRK1;ICOS;ATG7;ZSCAN16;PPARGC1A;ABCA1;GSTM3;STARD13;CADM1;PMM2;FN1;PBX…						nephronophthisis	2022-04-09	0.0322999	0.705214	4.61578	15.8446	INVS;TMEM67;NPHP1;NPHP4								Esophageal Mucosal cell:Esophagus	45/100	4.27394e-13	4.48764e-11	4.7731	135.943	NLGN1;CSRNP3;TENM3;NTM;PLPPR4;STMN2;PCDH19;NPAS3;PTPRG;TMEM47;GJA1;NUAK1;BRINP1;PTPRZ1;MAP2;DPYSL3;SLIT2;MPDZ;GPM6B;WASF3;PPFIA2;OPCML;RUNX1T1;ZNF462;SEMA6D;TMEM132B;LSAMP;ANK2;C14ORF132;PBX1;PTPRD;MAPK10;LRFN5;GAP43;GPRC5B;MMP16;ADGRB3;NOVA1;CDH11;CNTN1;ID4;PLP1;FBXL7;ADGRL2;ADGRL3
A2ML1			Beta Cells	52/145	2.39677e-10	6.09464e-09	3.26245	72.2689	GABRB3;PCSK2;PTPRT;ROBO2;PCSK1;CSRNP3;CTNND2;STMN2;CELF4;RIMS1;ADGRA1;LRRTM1;SIX2;CASR;RBFOX1;UNC5D;DUSP26;TGFBR3;ADCYAP1;PCP4;ADGRB3;VSTM2A;GRIA2;NRXN1;CACNA1B;PHYHIPL;EFNA5;CXXC4;PCDH17;DPP6;NPY;TCEAL2;CLVS2;STXBP5;LRRC4C;NKX6-1;CA10;KCNIP1;CADM2;KCNB2;LSAMP;GAD2;TMEM196;BMP5;MAPK10;MAFB;NOVA1;SST;FXYD2;CNTN1;CNTN4;FGF12							Narcolepsy	71/258	7.82132e-08	9.47274e-05	2.21756	36.2877	NPFFR2;DPP10;RYR2;TENM2;GALNT14;CTNND2;TRH;ANTXR2;TRIM9;NDST3;GRM8;PDE4B;FAM3D;ZNF385D;DLGAP2;MAP3K7;COLGALT1;CCR3;RBFOX1;FBXO15;CDKAL1;UNC5D;GABRG3;SUN5;ANO3;IFNG;TBL1XR1;PALLD;AGTR1;ELMO1;TRIB2;MAOA;DNAH8;NRXN1;GLIS3;AKAP6;PRCP;FHIT;CENPC;NKAIN2;FSTL5;ATXN3;GRIN2A;DPP6;ERI1;DCDC2C;PENK;P2RY1;GPC5;CTNNA2;CSMD3;NXPH1;ASIC2;TAC1;LRRC4C;CA10;TMEM132B;GAD2;ATP2B2;OXR1;PTPRD;CDK8;RIT2;AGBL1;TNFSF4;NO…						disorder of the urea cycle metabolism	2022-03-06	0.045549	0.726477	5.76845	17.8185	CPS1;ARG1;OTC								Intestinal Stem cell:Esophagus	45/100	4.27394e-13	4.48764e-11	4.7731	135.943	NLGN1;CSRNP3;TENM3;NTM;PLPPR4;STMN2;PCDH19;NPAS3;PTPRG;TMEM47;GJA1;NUAK1;BRINP1;PTPRZ1;MAP2;DPYSL3;SLIT2;MPDZ;GPM6B;WASF3;PPFIA2;OPCML;RUNX1T1;ZNF462;SEMA6D;TMEM132B;LSAMP;ANK2;C14ORF132;PBX1;PTPRD;MAPK10;LRFN5;GAP43;GPRC5B;MMP16;ADGRB3;NOVA1;CDH11;CNTN1;ID4;PLP1;FBXL7;ADGRL2;ADGRL3
A4GALT			Radial Glia Cells	44/114	3.82268e-10	8.50547e-09	3.66246	79.42	GRIA2;NLGN1;CSRNP3;NTM;PLPPR4;STMN2;PHYHIPL;PCDH19;PCDH17;GLI3;NPAS3;TMEM47;CDH4;GJA1;BRINP1;ADGRA1;PTPRZ1;MAP2;DPYSL3;CLVS2;SLIT2;LRRC4C;GPM6B;PPFIA2;OPCML;RUNX1T1;NTRK2;KCNIP1;SEMA6D;ANK2;AXIN2;PTPRD;MAPK10;GAP43;GPRC5B;ADGRB3;DOK5;NOVA1;ID4;PLP1;SPRY1;LRRC3B;FBXL7;ADGRL3							Bipolar Disorder	178/837	1.69932e-07	0.000180085	1.59245	24.8229	CPNE8;CHRM3;APP;IL1RN;MTRR;CTNND2;FMR1;ULK4;RORB;SLC4A4;ABCA13;CDH7;DAOA;CRHBP;ENDOV;HPGDS;IPO8;HTR7;DEPTOR;NDST3;PROK2;EPHB2;PRIMA1;CUBN;DAXX;GPR78;DSCAM;LMO3;MAGI2;ACSL4;CSNK1E;FNDC3A;POU3F1;POU3F2;GABRG1;LARS2;ADCYAP1;CACNB2;DOK5;ERVW-1;PDE9A;GRIA1;GRIA2;TPH2;PFKFB3;NRN1;MAOA;HPN;ASMT;CACNA1B;PSEN2;RASAL2;NPAS3;ADAMTS16;TRPM2;GRIN2A;HMGXB4;MAP2;EIF4EBP1;APOB;NDUFV2;PRODH;TAC1;ASIC2;ST3GAL1;GRI…						disorders of intracellular cobalamin metabolism	2022-04-10	0.0476592	0.726477	3.84626	11.7068	LMBRD1;MTRR;MTR;MMADHC								Small Intestinal Stem cell:Small Intestinal Crypt	45/100	4.27394e-13	4.48764e-11	4.7731	135.943	NLGN1;CSRNP3;TENM3;NTM;PLPPR4;STMN2;PCDH19;NPAS3;PTPRG;TMEM47;GJA1;NUAK1;BRINP1;PTPRZ1;MAP2;DPYSL3;SLIT2;MPDZ;GPM6B;WASF3;PPFIA2;OPCML;RUNX1T1;ZNF462;SEMA6D;TMEM132B;LSAMP;ANK2;C14ORF132;PBX1;PTPRD;MAPK10;LRFN5;GAP43;GPRC5B;MMP16;ADGRB3;NOVA1;CDH11;CNTN1;ID4;PLP1;FBXL7;ADGRL2;ADGRL3
AADACL3			Glutaminergic Neurons	42/107	5.157e-10	1.01994e-08	3.76343	80.4828	GRIA1;GRIA2;CSRNP3;NRXN1;DIRAS2;STMN2;CACNA1B;CELF4;PHYHIPL;GRM1;SYNPR;GRIN2A;ADGRA1;LRRTM3;NEUROD6;SLITRK1;CLVS2;NXPH1;CTNNA2;ASIC2;CACNG3;PPFIA2;OPCML;RBFOX1;CA10;UNC13A;TMEM132B;NTRK3;MAGI2;LSAMP;GAD2;GRIN2B;TMEM196;MEIS2;GABRG2;GABRG1;GAP43;OLFM3;RIT2;VSTM2A;CNTNAP5;KCTD16							Status Epilepticus	62/221	2.43696e-07	0.000229561	2.27416	34.6294	CD86;KCNK5;IL1RN;SLC2A1;EHMT1;GRIK1;CHD2;SLC8A1;GRM1;ARV1;CASP8;CDH2;CASP6;CCR5;CCR3;CCR2;PRKCB;CAD;ADAM10;SSTR1;NGF;PCP4;GAP43;KCNMA1;TLR4;ABCG2;GRIA1;GRIA2;FH;NLGN1;ARX;PCDH19;ASCL1;GRIN2A;NT5E;PTPRZ1;CYP11A1;NPY;ZBED1;CCL2;DMD;ASIC2;PRODH;SLC13A5;NUS1;NTRK2;BDNF;NTRK3;DHCR24;GRIN2B;SMARCA2;SLC8A3;FIG4;QDPR;GALC;SLC6A8;DAB1;SST;BAX;FGF12;KCNK2;HCN1						primary autosomal recessive microcephaly	2022-05-15	0.0584691	0.726477	2.88499	8.19124	CENPE;CEP135;CEP152;CENPJ;MCPH1								Intestinal Stem cell:Colon	45/100	4.27394e-13	4.48764e-11	4.7731	135.943	NLGN1;CSRNP3;TENM3;NTM;PLPPR4;STMN2;PCDH19;NPAS3;PTPRG;TMEM47;GJA1;NUAK1;BRINP1;PTPRZ1;MAP2;DPYSL3;SLIT2;MPDZ;GPM6B;WASF3;PPFIA2;OPCML;RUNX1T1;ZNF462;SEMA6D;TMEM132B;LSAMP;ANK2;C14ORF132;PBX1;PTPRD;MAPK10;LRFN5;GAP43;GPRC5B;MMP16;ADGRB3;NOVA1;CDH11;CNTN1;ID4;PLP1;FBXL7;ADGRL2;ADGRL3
AADAT			Immature Neurons	48/136	2.14198e-09	3.81272e-08	3.17916	63.461	ROBO2;GRIA2;CSRNP3;CTNND2;NRXN1;STMN2;CACNA1B;CELF4;GRIK3;PHYHIPL;ASCL1;NPAS3;ROBO1;SYNPR;PCLO;ADGRA1;LRRTM3;SLITRK1;CLVS2;HIVEP2;NXPH1;CTNNA2;LRRC4C;FEZF2;GPM6B;PPFIA2;SOX5;CLASP2;OPCML;EPHA7;RBFOX1;UNC13A;CADM2;NTRK3;PCDH8;LSAMP;GAD2;ANK2;POU3F2;SLC6A5;GAP43;OLFM3;ADGRB3;STIM2;NOVA1;VSTM2A;EPHA3;ADGRL3							Substance Use Disorders	45/143	3.2621e-07	0.000276561	2.672	39.9083	BCAR3;SLC22A3;TPH2;CNTNAP2;TENM2;CSRNP3;MAOA;DNAH8;PCDH15;AKAP7;GRIK2;ADARB2;AFF3;CXCL14;FHIT;SYNE1;LRMDA;CCDC91;GRM7;NPY;ZNF385D;CSMD3;DISC1;CSMD1;CADPS2;ABCC4;FARP1;DSCAM;SEMA6D;SLC10A2;CAD;HTR1A;ZNF804A;HTR1B;CHD1L;OPRM1;ATP1B1;ANO4;FAM126A;PBX1;MPP7;ETV6;WDR11;MSRA;TLR4						essential hypertension	2022-04-11	0.0663598	0.726477	3.2966	8.94257	RGS5;AGTR1;ATP1B1;CYP3A5								Intestinal Stem cell:Intestine	45/100	4.27394e-13	4.48764e-11	4.7731	135.943	NLGN1;CSRNP3;TENM3;NTM;PLPPR4;STMN2;PCDH19;NPAS3;PTPRG;TMEM47;GJA1;NUAK1;BRINP1;PTPRZ1;MAP2;DPYSL3;SLIT2;MPDZ;GPM6B;WASF3;PPFIA2;OPCML;RUNX1T1;ZNF462;SEMA6D;TMEM132B;LSAMP;ANK2;C14ORF132;PBX1;PTPRD;MAPK10;LRFN5;GAP43;GPRC5B;MMP16;ADGRB3;NOVA1;CDH11;CNTN1;ID4;PLP1;FBXL7;ADGRL2;ADGRL3
AAK1			Chromaffin Cells	43/122	1.51627e-08	2.43979e-07	3.16869	57.0505	GRIA2;PCSK1;CSRNP3;NRXN1;PLPPR4;STMN2;CACNA1B;PHYHIPL;PLD1;PCDH17;AKAP12;SYNPR;BRINP1;PCLO;ADGRA1;MAP2;LRRTM1;NPY;DPYSL3;PSD3;P2RY1;CLVS2;ASIC2;OPCML;RBFOX1;UNC13A;KCNIP1;SEMA6D;LSAMP;ANK2;UNC5D;DUSP26;TMEM196;PTPRD;MAPK10;TTLL7;GAP43;ADGRB3;CNTN1;RAPGEF2;VSTM2A;SCG2;KCTD16							Neoplasm Metastasis	680/3920	4.00185e-07	0.000308434	1.27226	18.742	TES;MAML2;SERPINE2;F11R;GRPR;FNBP1L;CLDN1;BACH1;GJA1;ALCAM;UBASH3B;NDST4;MYC;DPYSL3;ZC3H12A;NAMPT;MYB;STMN1;CYP1B1;GJA8;PROK1;WLS;DAXX;CXADR;PRKCB;DAPK1;CACNA2D3;SOX11;RNASE3;RNASE1;DKK1;DKK2;CPED1;AR;MTAP;RNF125;PARD3;GPR160;AGTR1;ANOS1;AGTR2;PADI1;TSPYL5;MTMR3;MAPKAP1;ABCB5;HPN;IL20RA;NEDD4L;XPC;THY1;SKA1;KLRK1;PRDX4;RSU1;ICOS;PPARGC1A;ABCA1;GSTM3;STARD13;GSDMB;CADM1;FN1;PBX3;LARP7;RMDN2;NR0B1;…						glycogen storage disease	2022-05-17	0.0938955	0.726477	2.40388	5.68655	GBE1;PHKA1;PHKB;PFKM;PGM1								Lake Et al.Science.In2:Brain	45/103	1.5453e-12	1.47505e-10	4.52542	123.072	GABRB3;CSRNP3;INTU;PCDH11X;CACNA1B;PCDH15;CELF4;AKAP6;SLC7A11;CDH8;GRM1;RIMS2;SYNPR;STRIP2;LRRTM3;LRRTM4;CLVS2;TUNAR;CTNNA2;CCDC141;CLASP2;RBFOX1;GRID2;UNC13A;TMEM132B;MAGI2;TACR3;GAD2;ANK2;SYT14;GRIN2B;GABRG2;MGAT4C;TTLL7;FER;PEX5L;NAV3;IFT81;IL1RAPL1;GPR149;FGF13;FGF12;CNTNAP5;KCTD16;HCN1
ABCA1			Delta Cells	45/131	1.75039e-08	2.43979e-07	3.04699	54.4219	GABRB3;PCSK2;PTPRT;GRIA2;PCSK1;CSRNP3;NRXN1;PLPPR4;STMN2;PHYHIPL;PCSK9;PCDH17;ADGRA1;KCNT2;LRRTM1;TSPAN7;ASIC2;PPARGC1A;GRIA3;BCHE;CASR;EDN3;KCNIP1;SEMA6D;KCNB2;GAD2;PRG4;SORBS2;UNC5D;SSTR1;ATP1B1;POU3F1;DUSP26;TMEM196;GABRG2;PTPRD;MAPK10;ADCYAP1;SST;FXYD2;CNTN1;CNTN4;LCORL;VSTM2A;SCG2							Substance abuse problem	47/155	6.06701e-07	0.000400493	2.5326	36.2547	GABRB3;BCAR3;SLC22A3;TENM2;CSRNP3;CNP;DNAH8;PCDH15;HTR2C;AKAP7;PLG;GRIK2;PRL;ADARB2;AFF3;CXCL14;FHIT;SYNE1;LRMDA;CCDC91;GRM7;NPY;ZNF385D;CSMD3;CSMD1;DRD5;CADPS2;ABCC4;FARP1;DSCAM;BDNF;SEMA6D;SLC10A2;ZNF804A;HTR1B;CHD1L;OPRM1;ATP1B1;ANO4;ESR1;FAM126A;PBX1;MPP7;ETV6;WDR11;MSRA;PDE10A						autism spectrum disorder	2022-03-08	0.101596	0.726477	3.46066	7.91369	NLGN4X;SNRPN;PTCHD1								Adipose-derived Stromal cell:Visceral Adipose Tissue	43/100	9.20843e-12	7.43758e-10	4.39739	111.742	SEMA5A;NRP2;TENM4;LAMA2;NTM;PLPPR4;FAM107A;STMN2;THY1;LDB2;THBS2;TMEM47;GJA1;EDNRB;PTPRZ1;CHL1;TCEAL2;DPYSL3;PDPN;KDR;ITGB8;CYYR1;EDIL3;OPCML;TMEM132C;NTRK2;KCNIP1;SEMA6D;F3;PTPRD;MAPK10;GPRC5B;DOK5;CDH11;ID4;PLP1;CNTN3;ADGRL4;MXRA5;ZNF532;CD200;FBXL7;CAMK1G
ABCA12			Trigeminal Neurons	48/144	1.78187e-08	2.43979e-07	2.91286	51.9742	GRIA2;CSRNP3;NRXN1;PLPPR4;PRUNE2;STMN2;CACNA1B;PHYHIPL;PRKX;ADCY8;ADD2;NKAIN2;SYNPR;BRINP1;ADGRA1;LRRTM3;MAP2;SLITRK1;LRRTM1;TCEAL2;CLVS2;GCNT2;SCN7A;ASIC2;TAC1;PPFIA2;OPCML;RBFOX1;CA10;CADM2;MAGI2;LSAMP;ANK2;DHCR24;DUSP26;TMEM196;PTPRD;MAPK10;LRFN5;GAP43;OLFM3;ADGRB3;NOVA1;PLP1;TLN2;FGF13;VSTM2A;KCTD16							Visual seizure	58/207	6.14108e-07	0.000400493	2.26843	32.4456	ACHE;PCSK1;CNTNAP2;NRP2;NCF2;SLC2A1;GRIK1;TRH;SLC8A1;GJA1;ADAMTS1;GRM8;MAP3K5;RBFOX1;SLC38A1;DUSP1;PAWR;TACR3;SLC6A11;SLC30A1;OPRM1;NGF;DKK1;YWHAZ;GAP43;IFNG;GRIA1;BEX3;REG3A;CAMK2D;HDAC2;FOXG1;PLD1;PTPRZ1;CYP11A1;ERBB4;NPY;SPP1;MPDZ;SLC38A2;BCHE;RRM1;SYT1;BDNF;MBD2;IDH2;HTR1A;GAD2;HTR1B;SLC8A3;IL6;SST;SYT10;NEURL1;PLP1;ALPL;TCF4;HCN1						familial hypercholesterolemias	2022-03-08	0.101596	0.726477	3.46066	7.91369	GHR;PCSK9;APOB								Adipose-derived Stem cell:Visceral Adipose Tissue	43/100	9.20843e-12	7.43758e-10	4.39739	111.742	SEMA5A;NRP2;TENM4;LAMA2;NTM;PLPPR4;FAM107A;STMN2;THY1;LDB2;THBS2;TMEM47;GJA1;EDNRB;PTPRZ1;CHL1;TCEAL2;DPYSL3;PDPN;KDR;ITGB8;CYYR1;EDIL3;OPCML;TMEM132C;NTRK2;KCNIP1;SEMA6D;F3;PTPRD;MAPK10;GPRC5B;DOK5;CDH11;ID4;PLP1;CNTN3;ADGRL4;MXRA5;ZNF532;CD200;FBXL7;CAMK1G
ABCA13			Tanycytes	42/121	3.68139e-08	4.68062e-07	3.09394	52.9602	CSRNP3;NTM;PLPPR4;STMN2;THY1;LDB2;PCDH19;PCDH18;TMEM47;GJA1;BRINP1;KCNT2;MAP2;DPYSL3;PENK;SCN7A;SLIT2;MPDZ;EDIL3;WASF3;OPCML;RUNX1T1;TGFB2;SEMA6D;PABPC5;ANK2;PRDX6;PBX1;PTPRD;MAPK10;LRFN5;GAP43;GPRC5B;RGCC;DOK5;LHX2;CDH11;ID4;CDO1;FBXL7;ADGRL2;ADGRL3							Prostatic Neoplasms	297/1554	7.45177e-07	0.000451258	1.40221	19.7846	IL1RN;TES;SERPINE2;HPSE2;GRPR;ANTXR2;RCBTB2;SOX2;GJA1;GOLGA4;ALCAM;PNP;EDNRB;NDST4;FTH1;MYC;STMN1;KDR;MAGEA1;TNFSF11;CYP1B1;SOX9;EPHB2;SEC62;PROK1;SOX4;SOX5;DAXX;DLEC1;ACSL4;ACSL3;DKK1;AR;INPP4B;MTAP;PARD3;ERVW-1;EZR;TRIB2;SPATA19;SLC22A3;MAOA;HPN;TGFA;THY1;PIK3R1;ADAMTS15;TRPM2;PENK;ZBED1;GSTM3;MSR1;CADM1;FN1;SMARCA1;SMARCA2;ELL2;ALOX15B;PBX1;UCK2;FXYD3;ID2;SDC1;ROBO2;TOP2A;ACHE;NRP1;NRP2;HIP1;S…						nemaline myopathy	2022-03-08	0.101596	0.726477	3.46066	7.91369	ACTA1;TNNT1;CFL2								Pancreatic Stem cell:Pancreas	43/101	1.3755e-11	9.6285e-10	4.32132	108.075	ROBO2;TRIM71;FBN3;CNTNAP2;CSRNP3;INTU;COL14A1;NRXN1;ADCY2;HIF3A;PCDH19;PPP1R9A;PREX2;ATXN3;PTPRZ1;LRRTM1;KDR;CYYR1;GPM6B;RUNX1T1;CHST9;GRID2;CXADR;SEMA6A;ST6GAL2;NLGN4X;SEMA6D;TMEM132B;MAGI2;LSAMP;SORCS1;UNC5D;SNCAIP;PBX1;RGMA;PTPRD;SFRP2;DAB1;PLP1;LRRN1;FREM1;TDGF1;ADGRL3
ABCA8			Peri-islet Schwann Cells	40/114	5.49016e-08	6.51499e-07	3.14447	52.5685	NCKAP1;CSRNP3;TENM3;TUSC3;NTM;FIGN;THY1;PCDH18;GLI2;PTPRG;TMEM47;GJA1;NUAK1;SLITRK2;LRRTM1;DPYSL3;INSC;SLITRK6;SLIT2;MPDZ;EDIL3;RUNX1T1;FARP1;SEMA6D;PCDH7;DAB2IP;ANK2;MEIS3;PBX1;GULP1;GPRC5B;COL4A2;CDH11;ID4;PLP1;FBXL7;FERMT2;ADGRL2;VGLL3;ADGRL3							Cognition Disorders	63/237	1.51284e-06	0.000831824	2.11048	28.2837	APP;ACHE;MTRR;FMR1;HTR2C;BRCA1;VLDLR;PLB1;LRMDA;CHL1;FAM3B;EPHB2;AGFG1;EPM2A;MME;SLC6A15;DYRK1A;ADAM10;NGF;AP3B2;YWHAZ;FOXP1;NRG3;AGTR1;PDE5A;TLR4;PDE9A;TPH2;VCP;NRN1;MAOA;SATB2;PSEN2;OMA1;PSEN1;PGRMC1;ERBB4;ALOX5;SPP1;DMD;DISC1;SPTBN1;RUNX1T1;ABCA1;BCHE;PRNP;BDNF;CBSL;HTR1A;GRIN2B;SPART;SELP;MAPK10;AHI1;IL6;DAB1;SUCLA2;SST;POMK;TCF4;ADA;OTC;CDK5R1						bardet-biedl syndrome	2022-05-18	0.114897	0.726477	2.21883	4.80093	TTC8;BBS10;ARL6;TMEM67;WDPCP								Epithelial cell:Embryoid Body	43/101	1.3755e-11	9.6285e-10	4.32132	108.075	NCKAP1;TENM3;TUSC3;COL12A1;FIGN;RASAL2;PCDH18;RND3;GLI3;PTPRG;ROBO1;TMEM47;GJA1;EFEMP1;SERTAD4;PTPRZ1;DPYSL3;PDPN;PLS3;TIMP3;DMD;LRIG3;SLIT2;MPDZ;SH3D19;ZNF462;TFAP2C;MYO10;SEMA6D;PCDH7;FAM189A2;ANK2;SULF1;KIAA1217;GAREM1;COL4A2;PALLD;ID4;COL21A1;MXRA5;FERMT2;ADGRL2;BMPR1A
ABCB5			Purkinje Fiber Cells	37/102	6.36626e-08	7.08246e-07	3.30973	54.8411	GRIA1;GABRB3;ROBO2;GRIA2;CSRNP3;NTM;SCHIP1;NRXN1;STMN2;CACNA1B;PCDH17;BRINP1;GJA5;LRRTM1;CLVS2;CTNNA2;GPM6B;OPCML;RUNX1T1;RBFOX1;GRID2;UNC13A;KCNIP1;TMEM132B;NTRK3;MAGI2;LSAMP;ANK2;UNC5D;RGMA;PTPRD;GAP43;ADGRB3;NOVA1;CNTN1;PLP1;ADGRL3							Substance-Related Disorders	39/123	1.56985e-06	0.000831824	2.69836	36.0623	BCAR3;SLC22A3;TENM2;CSRNP3;DNAH8;PCDH15;HTR2C;AKAP7;GRIK2;ADARB2;AFF3;CXCL14;FHIT;SYNE1;LRMDA;CCDC91;GRM7;NPY;ZNF385D;CSMD3;CSMD1;CADPS2;ABCC4;FARP1;DSCAM;BDNF;SEMA6D;SLC10A2;ZNF804A;CHD1L;OPRM1;ATP1B1;ANO4;FAM126A;PBX1;MPP7;ETV6;WDR11;MSRA						disorder of organic acid metabolism	2022-05-18	0.114897	0.726477	2.21883	4.80093	MCEE;MMAA;BCKDHB;PCCB;MMADHC								Lake Et al.Science.Ex6:Brain	22/34	4.55107e-11	2.98664e-09	10.6383	253.331	CNTNAP3;SEMA5A;TLE4;BCL11B;LUZP2;GRIK3;SEMA3E;ATP2C2;SULF1;PCSK5;HS3ST4;RYR3;SYT6;GHR;KIAA1217;GRM4;DCHS2;ZNF385D;FEZF2;LRRC3B;RGS9;PDE9A
ABCB9			Podocytes	55/184	1.18737e-07	1.24325e-06	2.48497	39.6263	NCKAP1;ITGB5;PROS1;COL12A1;GOLIM4;PLOD2;RND3;PTPRG;TMEM47;GJA1;EFEMP1;PLS3;SH3D19;UNC13B;RHBDF1;CADPS2;FOXD1;MAGI2;PARD3B;KIAA1217;COL4A2;PALLD;PLSCR4;TRIB2;LUC7L2;RAI14;ENPEP;NTN4;SEMA3E;RASAL2;ADCY1;IQGAP2;NUAK1;PODXL;EMC2;PRRG1;LRIG3;SNX7;MPDZ;STARD13;NEBL;DAB2IP;NR2F2;SMARCA1;MERTK;SULF1;QKI;MYO1D;MYO1E;KITLG;MYO1B;MAFB;FAT4;FERMT2;ADGRL2							Major Depressive Disorder	115/513	2.00641e-06	0.00099652	1.69229	22.2014	CHRM3;APP;CTNND2;FMR1;NPY2R;CDH7;DAOA;CRHBP;GJA1;ANPEP;STMN1;KDR;PROK2;CHP1;SOX9;EPHB2;PRIMA1;PRKCB;SLC6A15;F2R;POU3F1;MAF;PDE9A;GRIA1;TPH2;GRIA2;GPM6A;ENPEP;PFKFB3;CNP;MAOA;NTM;CSF2RB;NPAS3;PHF21B;GRIN2A;MAP2;TPPP;NDUFV2;TAC1;MORC1;BDNF;EDEM1;HTR1A;HTR1B;GRIN2B;ESR1;QKI;BMP5;NR4A2;LRFN5;IL6;FGF13;ACHE;CNTNAP2;NRP1;NRSN1;GRIK3;SLC2A1;HTR2C;PSIP1;ARRB1;TRH;VLDLR;GRM2;PCLO;GRM7;KYNU;GRM8;DNMT3B;PDE…						hepatocellular carcinoma	2022-03-09	0.136243	0.726477	2.88372	5.74815	CASP8;APC;CTNNB1								Mesenchymal Stem cell:Brown Adipose Tissue	42/102	8.62024e-11	5.32427e-09	4.07825	94.5107	NCKAP1;CSRNP3;PHYHIPL;FIGN;PPP1R9A;PTPRG;TMEM47;PCLO;CDH2;KCNT2;FLRT3;ERBB4;DMD;MPDZ;PPARGC1A;CGNL1;SH3D19;RUNX1T1;CADPS2;FARP1;EPHA7;CXADR;SEMA6D;PCDH20;COBL;ANK2;SORBS2;SMARCA1;USH2A;LRP1B;PBX1;PARD3B;PTPRD;GAREM1;ID4;TLN2;CDO1;FREM1;FGF12;FERMT2;ADGRL2;ADGRL3
ABCC12			GABAergic Neurons	39/113	1.32721e-07	1.31247e-06	3.06481	48.5313	PTPRT;GRIA2;CTNND2;PLPPR4;STMN2;PHYHIPL;NKAIN2;SYNPR;BRINP1;ADGRA1;LRRTM3;MAP2;NEUROD6;SLITRK1;CLVS2;NXPH1;ASIC2;PPFIA2;OPCML;GABBR2;NTRK2;RBFOX1;CA10;KCNIP1;CADM2;GAD2;ANK2;DUSP26;TMEM196;GABRG2;LRFN5;GAP43;OLFM3;ADGRB3;SST;LRRC3B;VSTM2A;CBLN4;KCTD16							Drug habituation	42/138	2.11575e-06	0.00099652	2.5435	33.2337	GRIA1;BCAR3;SLC22A3;TENM2;CSRNP3;DNAH8;PCDH15;AKAP7;THY1;GRIK2;ADARB2;AFF3;CXCL14;FHIT;SYNE1;LRMDA;GRIN2A;CCDC91;GRM7;NPY;ZNF385D;CSMD3;CSMD1;CADPS2;ABCC4;FARP1;DSCAM;SEMA6D;SLC10A2;ZNF804A;CHD1L;OPRM1;ATP1B1;ANO4;FAM126A;PBX1;MPP7;ETV6;WDR11;MSRA;IL6;TCF4						parkinson disease, late-onset	2022-03-09	0.136243	0.726477	2.88372	5.74815	NR4A2;GLUD2;SNCAIP								Multipotent Progenitor cell:Heart	41/99	1.16183e-10	6.77732e-09	4.1175	94.1914	NCKAP1;PTPRU;SLC44A3;HDAC2;TENM3;TUSC3;FNBP1L;EFNA5;TSPAN12;RND3;GLI2;LAPTM4B;PCLO;SERTAD4;FLRT3;SIX2;SLITRK6;PLS3;LRIG3;CCDC33;SLIT2;NKX6-1;SNX7;TRAM1L1;CXADR;GPR37;AADAT;GOLM1;SLC6A15;KCNB2;PCDH7;DAB2IP;SHROOM3;MEIS2;GULP1;TOM1L1;KITLG;MYO1B;HAND1;ADGRL2;RAI14
ABCC4			His Bundle Cells	35/98	2.2249e-07	2.08438e-06	3.22838	49.4536	NCKAP1;TENM3;NTM;SCHIP1;FIGN;THY1;PCDH18;GLI2;PTPRG;AKAP12;TMEM47;GJA1;FLRT2;GJA5;DPYSL3;SLIT2;MPDZ;RUNX1T1;ARHGEF10;FARP1;ZNF462;SEMA6D;ANK2;PYGO1;PDE10A;COL4A2;PAPPA;CDH11;AMOTL1;ZNF532;FBXL7;FERMT2;ADGRL2;BMPR1A;FBN1							Organic Mental Disorders, Substance-Induced	37/116	2.45595e-06	0.00104108	2.72095	35.1465	BCAR3;SLC22A3;TENM2;CSRNP3;DNAH8;PCDH15;AKAP7;GRIK2;ADARB2;AFF3;CXCL14;FHIT;SYNE1;LRMDA;CCDC91;GRM7;NPY;ZNF385D;CSMD3;CSMD1;CADPS2;ABCC4;FARP1;DSCAM;SEMA6D;SLC10A2;ZNF804A;CHD1L;OPRM1;ATP1B1;ANO4;FAM126A;PBX1;MPP7;ETV6;WDR11;MSRA						human immunodeficiency virus type 1, susceptibility to	2022-04-14	0.140768	0.726477	2.30721	4.52363	CXCR1;IFNG;CCL2;TLR3								Luteinizing Granulosa cell:Ovarian Follicle	40/96	1.56231e-10	8.4476e-09	4.15961	93.9226	GABRB2;RYR2;NRXN1;PRDM5;PCDH15;HIF3A;LRP2;AKAP4;CDH8;GRIN2A;BMPER;FLRT2;ERBB4;LRRTM1;DMD;PSKH2;CCDC141;GRIA3;RUNX1T1;GRID2;RBFOX1;ZNF705G;HTR1E;CNTN6;MAGI2;UNC5D;TECRL;TRDN;ZDHHC15;SLC6A5;ADAM18;SPATA16;FSHR;SYT10;HAND1;NOX4;FREM1;CNTNAP5;PDZRN4;FGF10
ABCG2			Enteric Neurons	50/166	3.3808e-07	3.00891e-06	2.50985	37.3967	CSRNP3;STMN2;SLC7A14;PCLO;ADGRA1;LRRTM1;FBXO7;PPFIA2;RBFOX1;ANK2;DUSP26;RGMB;GAP43;OLFM3;GAL;ADGRB3;VSTM2A;SCG2;KCTD16;GRIA2;NRXN1;PLPPR4;CACNA1B;PHYHIPL;AKAP6;EFNA5;PCDH17;TTBK2;FSTL5;BRINP1;MAP2;CLVS2;GCNT2;SCN7A;HIVEP3;STXBP5;ASIC2;LRRC4C;TAC1;OPCML;NTRK2;CA10;KCNIP1;CADM2;LSAMP;TMEM196;MAPK10;NOVA1;CNTN1;ADGRL3							Prescription Drug Abuse	37/116	2.45595e-06	0.00104108	2.72095	35.1465	BCAR3;SLC22A3;TENM2;CSRNP3;DNAH8;PCDH15;AKAP7;GRIK2;ADARB2;AFF3;CXCL14;FHIT;SYNE1;LRMDA;CCDC91;GRM7;NPY;ZNF385D;CSMD3;CSMD1;CADPS2;ABCC4;FARP1;DSCAM;SEMA6D;SLC10A2;ZNF804A;CHD1L;OPRM1;ATP1B1;ANO4;FAM126A;PBX1;MPP7;ETV6;WDR11;MSRA						hypogonadotropic hypogonadism 7 with or without anosmia	2022-04-14	0.140768	0.726477	2.30721	4.52363	FLRT3;SEMA3E;CCDC141;WDR11								Myoepithelial cell:Parotid Gland	41/100	1.68952e-10	8.4476e-09	4.04748	91.0739	NRP2;TENM4;COL14A1;NTM;SDC2;THY1;THBS2;PCDH18;GLI3;PREX2;TMEM47;GJA1;ADAMTS2;EDNRB;PTPRZ1;OLFML3;DPYSL3;PDPN;KDR;TIMP3;CYYR1;SLIT2;RUNX1T1;MMP2;COL22A1;ANK2;SNCAIP;SULF1;PTPRD;MN1;SFRP2;COL4A2;DOK5;CDH11;ANOS1;ID4;GAS1;MXRA5;ZNF532;FBXL7;ADGRL3
ABHD12B			M?ller Cells	45/147	7.77613e-07	6.5912e-06	2.56661	36.1046	SEMA5A;NTM;PLPPR4;FAM107A;THY1;LDB2;THBS2;PCDH18;PCDH17;SOX2;TMEM47;SYNPR;GJA1;EDNRB;BRINP1;SLITRK2;CA2;DPYSL3;KDR;TIMP3;MPDZ;EDIL3;KCNJ2;OPCML;IL33;NTRK2;GPR37;SEMA6D;MMP2;ANK2;PRDX6;PTPRD;MAPK10;IL6;GPRC5B;COL4A2;DOK5;CDH11;PLSCR4;ID4;PLP1;MXRA5;FBXL7;ADGRL2;GSTM5							Schizophrenia	354/1923	2.61724e-06	0.00105662	1.34125	17.2396	IFITM3;APP;IL1RN;MTRR;ULK4;STMN2;EHMT1;CLDN1;ABCA13;CRHBP;ENDOV;HTR7;GJA5;NDST3;KDR;KIF21A;GJA8;EPHB2;SOX6;EYS;CALN1;ANKS1B;SOX5;MBNL1;DAXX;RBFOX1;ACSL4;SLC6A11;CSNK1E;DKK1;GABRG2;GABRG1;LARS2;AR;ERVW-1;CCDC86;PADI2;TTLL11;ZFPM2;TPH2;GPM6A;NUMBL;NRN1;MAOA;PCDH15;TMTC1;PCDH17;ADAMTS16;TRPM1;GRIN2A;PCNX1;MAP2;ST8SIA4;MAP7;HIVEP2;ARSD;ST3GAL1;PPARGC1A;PPARGC1B;ABCA1;CARMIL1;BCL11B;BCL11A;ST8SIA2;FN1…						carcinoma of colon	2022-07-30	0.144229	0.726477	1.75593	3.40011	MSH6;APC;DCC;CTNNB1;AXIN2;BUB1;BMPR1A								Glutamatergic neuron:Dorsolateral Prefrontal Cortex	41/100	1.68952e-10	8.4476e-09	4.04748	91.0739	GRIA1;GRIA2;FRMPD4;NTM;SCHIP1;CELF4;KCNA4;AKAP6;GRIK2;GRM1;SYNPR;GRIN2A;ADGRA1;LRRTM3;NEUROD6;SLITRK1;CLVS2;CACNG3;GRIA3;OPCML;EPHA5;GABBR2;RBFOX1;SYT1;BDNF;OPALIN;TMEM132B;NTRK3;MAGI2;GAD2;ANK2;GRIN2B;GABRG2;GABRG1;TTLL7;PEX5L;GAP43;NAV3;HECW1;IL1RAPL1;KCTD16
ABRAXAS2			Neural Stem/Precursor Cells	46/152	8.45897e-07	6.84408e-06	2.52491	35.3055	GRIA2;DLX2;CSRNP3;CTNND2;ARX;PLPPR5;STMN2;GRIK3;PHYHIPL;PCDH19;ASCL1;RND3;NPAS3;PHF21B;DLL3;SOX2;CCND2;ADGRA1;PTPRZ1;MAP2;SLITRK1;ZIC1;PBK;CLVS2;SOX9;NXPH1;OTX1;GPM6B;OPCML;EOMES;KCNIP1;CBX3;IGFBP3;PCDH8;IFI44;MEIS3;POU3F2;POU3F3;POU3F4;GAP43;TUBB2B;ID4;PLP1;LHX9;TLR3;ADGRL3							Substance Dependence	42/140	3.19264e-06	0.00123033	2.4913	31.5266	BCAR3;SLC22A3;TENM2;CSRNP3;MAOA;DNAH8;PCDH15;AKAP7;GRIK2;ADARB2;AFF3;CXCL14;FHIT;SYNE1;LRMDA;CCDC91;GRM7;NPY;ZNF385D;CSMD3;CSMD1;DRD5;CADPS2;ABCC4;FARP1;DSCAM;BDNF;SEMA6D;SLC10A2;ZNF804A;HTR1B;CHD1L;OPRM1;ATP1B1;ANO4;FAM126A;GABRG2;PBX1;MPP7;ETV6;WDR11;MSRA						achromatopsia	2022-02-05	0.160823	0.726477	3.84433	7.02532	CNGB3;CNGA3								Fibroblast:Pancreas	41/101	2.44014e-10	1.16461e-08	3.97978	88.0877	TENM2;NLGN1;CSRNP3;TENM3;NTM;PLPPR4;STMN2;THY1;THBS2;PCDH18;GLI2;TMEM47;GJA1;BRINP1;CDH2;KCNT2;DPYSL3;SLIT2;MPDZ;EDIL3;GRIA3;OPCML;RUNX1T1;TRPC4;MMP2;PABPC5;ANK2;MEIS3;SULF1;LRFN5;GAP43;COL4A2;MMP16;DOK5;COL5A2;CDH11;FAT4;ZNF532;FBXL7;ADGRL2;FBN1
ACAA1			Photoreceptor Cells	45/149	1.17926e-06	9.12641e-06	2.51696	34.358	GRIA1;PCSK2;GRIA2;CNTNAP2;NRXN1;LRTM1;STMN2;CACNA1B;PCDH15;CELF4;KCNA4;LIN7A;GRM1;SYNE1;SYNPR;ADAMTS5;STRIP2;SLITRK1;VWC2L;CLVS2;CTNNA2;CACNG3;PPFIA2;OPCML;RBFOX1;CA10;CADM2;NTRK3;MAGI2;CACNA2D3;LSAMP;GAD2;DUSP26;TMEM196;AP3B2;GABRG2;FAM135B;OLFM3;ADGRB3;QPCT;KCNMA1;CNTN4;VSTM2A;CNTNAP5;HCN1							Drug Use Disorders	37/119	4.81221e-06	0.00175437	2.62094	32.0917	BCAR3;SLC22A3;TENM2;CSRNP3;DNAH8;PCDH15;AKAP7;GRIK2;ADARB2;AFF3;CXCL14;FHIT;SYNE1;LRMDA;CCDC91;GRM7;NPY;ZNF385D;CSMD3;CSMD1;CADPS2;ABCC4;FARP1;DSCAM;SEMA6D;SLC10A2;ZNF804A;CHD1L;OPRM1;ATP1B1;ANO4;FAM126A;PBX1;MPP7;ETV6;WDR11;MSRA						aicardi goutieres syndrome	2022-02-05	0.160823	0.726477	3.84433	7.02532	RNASEH2B;SAMHD1								Neuron:Spinal Cord	40/100	6.81038e-10	3.10909e-08	3.88138	81.926	NCKAP1;GRIA2;NLGN1;CSRNP3;CTNND2;PLPPR4;PLPPR5;STMN2;PHYHIPL;FIGN;PCDH19;NPAS3;NUAK1;BRINP1;PCLO;LRRTM3;PTPRZ1;MAP2;PSD3;STK32A;MPDZ;WASF3;PPFIA2;OPCML;ZNF462;SYT1;CADM2;ANK2;LRP1B;MAPK10;TTLL7;GAP43;GPRC5B;TMEFF2;NBEA;MMP16;CNTN1;ID4;ADGRL2;KCTD16
ACAD9			Purkinje Neurons	46/155	1.55051e-06	1.14996e-05	2.45498	32.8401	GRIA2;CNTNAP2;SLC24A3;CTNND2;NRXN1;STMN2;CACNA1B;CELF4;GRIK3;SYNPR;BRINP1;CALB1;ADGRA1;LRRTM3;SLITRK1;LRRTM1;TCEAL2;PENK;CLVS2;HIVEP2;NXPH1;CTNNA2;ASIC2;GRIA3;OPCML;RBFOX1;GRID2;CA10;CADM2;PCDH8;GAD2;ATP2B2;TMEM196;GABRG2;PCP4;GAP43;OLFM3;RIT2;ADGRB3;KCNMA1;PLP1;PDE5A;LRRC3B;VSTM2A;PDE9A;HCN1							Carcinogenesis	692/4065	4.96638e-06	0.00175437	1.2382	15.1219	CDA;TES;MAML2;SERPINE2;TMEM200A;GRPR;CLDN1;PREX2;CRHBP;GJA1;ALCAM;MYC;ZC3H12A;NAMPT;MYB;STMN1;CYP1B1;PROK1;WLS;ANKS1B;ATG3;MBNL1;DAXX;CXADR;DAPK1;CACNA2D3;REV1;SOX11;UNC5D;FNDC3A;RNASE3;RNASE1;DKK1;DKK2;AR;MTAP;PARD3;AGTR1;ERVW-1;ANOS1;PADI2;AGTR2;MAML3;SPANXA1;TSPYL5;ENPEP;MTMR3;MAPKAP1;HPN;CDCA7;XPC;ZNF24;IQGAP2;SKA1;PLAC8;LARP1;KLRK1;TTPA;PDGFC;RSU1;ATG7;PPARGC1A;BARD1;ABCA1;GSTM3;GSDMB;CADM1;…						aplastic anemia	2022-02-05	0.160823	0.726477	3.84433	7.02532	IFNG;PRF1								Endothelial Precursor cell:Fetal Liver	40/101	9.67615e-10	4.23332e-08	3.81753	79.2374	LAMA2;COL14A1;CLEC14A;THY1;LDB2;PCDH18;PCDH17;PREX2;TMEM47;CDH5;RGS5;GJA1;MYCT1;EDNRB;GJA5;DPYSL3;KDR;CYYR1;CGNL1;RUNX1T1;IL33;SEMA6D;MMP2;SORBS2;SNCAIP;SULF1;RNASE1;PTPRD;SMOC2;GPRC5B;SFRP2;DOK5;CDH11;PLSCR4;COL21A1;ADGRL4;FREM1;MXRA5;FBXL7;ADGRL2
ACHE			Astrocytes	45/154	3.17937e-06	2.26371e-05	2.40079	30.3912	GRIA2;ALDH1L1;LUZP2;NTM;NRXN1;PLPPR4;FAM107A;STMN2;PHYHIPL;ADCY8;ETS1;SLC4A4;SYNE1;SYNPR;GJA1;GRIN2A;EDNRB;BRINP1;ADGRA1;LRRTM3;PTPRZ1;TCEAL2;S1PR1;SOX9;GPM6B;GRIA3;OPCML;TMEM132C;NTRK2;RBFOX1;CA10;KCNIP1;CADM2;OPALIN;SLC6A11;ATP2B2;GABRG1;SLCO1C1;CLDN10;GAP43;GPRC5B;ADGRB3;PLP1;VIM;LRRC3B							Congenital Abnormality	130/607	5.42437e-06	0.00182732	1.59704	19.3635	CHRM3;MTRR;CD81;FMR1;EIF4A3;ABCA12;ETS1;FGF3;CDH7;RIMS2;SOX2;GJA1;FGF7;SMR3B;GJA5;MYC;CYP1B1;PROK2;ZNF569;SOX9;SOX4;CUBN;EPHA4;EPHA7;SCAF11;F2R;CASK;SOX11;DNAAF4;INPP4A;AR;ADCYAP1;ADAM17;NCL;NAAA;ANOS1;PKP2;ZNF436;AGTR2;TMEM87B;FOXG1;ARX;C5AR1;TGFA;PSEN1;PCDH19;PKHD1;PRKAR2A;NPHP1;PRODH;PRNP;TGFB2;BDNF;FOXF1;IDH1;SRD5A3;EPHX1;PBX3;NR0B1;RMDN2;NR2F2;TYR;ESR1;PBX1;RPE65;VANGL1;AHI1;CDAN1;NAT1;LHX2;…						congenital central hypoventilation	2022-02-05	0.160823	0.726477	3.84433	7.02532	EDN3;ASCL1								Stem cell:Gastrointestinal Tract	40/102	1.36603e-09	5.73731e-08	3.75574	76.6597	CDS1;APP;SCOC;SLC44A3;PANK3;ARL6;DNAH5;TMTC3;FNBP1L;TSPAN12;RND3;ALCAM;FLRT3;KIF5B;PSD3;SPIN1;FAM3C;SOX9;SNX7;SOCS6;TMED7;NUDT12;SH3D19;CADPS2;TGFB2;CXADR;AADAT;GOLM1;SHROOM3;ADGRA3;ACSL3;FNDC3A;KCTD3;ATP1B1;KITLG;MYO1B;GAREM1;TTC30A;CTNNB1;ADGRL2
ACO1			Alpha Cells	40/136	9.20237e-06	6.30008e-05	2.42072	28.0708	GLP1R;PCSK2;PTPRT;PCSK1;PKDCC;CSRNP3;PLPPR4;ARX;PTGER3;STMN2;PHYHIPL;LDB2;PCDH17;TMEM47;KCNT2;TSPAN7;CNGA3;NKX6-1;EDIL3;GRIA3;RUNX1T1;IRX1;KCNIP1;SEMA6D;KCNB2;SORBS2;SSTR1;SMARCA1;DUSP26;TMEM196;POU3F4;PTPRD;MAPK10;ADCYAP1;MAFB;SST;ID4;CNTN3;CNTN4;SCG2							Alzheimer's Disease	361/1982	5.69895e-06	0.00182732	1.323	15.9755	CDA;APP;IL1RN;SPON1;MTRR;CALML5;SERPINE2;STMN2;EHMT1;CLDN1;BACH1;IFIT3;SOX2;RNF112;GJA1;PNP;LIPC;SCP2;UBASH3B;MYC;DPYSL3;STMN1;GJA8;EPHB2;FBXO7;CMKLR1;PDK1;ANKS1B;EPHA4;DAXX;CXADR;PRKCB;DAPK1;GABRG3;DKK1;KIAA1217;AR;PLPP4;PPP1R3B;AGTR1;ERVW-1;SUCLG2;GSAP;AGTR2;MGARP;HRASLS;PTGES;TPH2;ENPEP;NRN1;MAOA;SDC2;THY1;NKAIN2;TRPM2;GRIN2A;MAP2;TTPA;INPP5D;KCNMB2;PENK;TSPAN7;TP53BP2;SLC19A3;APOB;PPARGC1A;SP…						familial adenomatous polyposis 1	2022-02-05	0.160823	0.726477	3.84433	7.02532	MSH6;APC								Mesenchymal Stem cell:Periosteum	39/99	1.87322e-09	7.56492e-08	3.78305	76.0228	APP;COL12A1;GLIS3;NTN4;THY1;PTPRK;THBS2;RND3;TMEM47;GJA1;NT5E;ALCAM;EFEMP1;EVA1A;DPYSL3;PLS3;SPOCK1;PXDC1;SNX7;EDIL3;STARD13;BDNF;IGFBP3;MMP2;CRIM1;FN1;RGMB;KITLG;MYO1B;CCDC80;COL4A2;PALLD;COL5A2;CDH11;PLSCR4;FAT4;NECTIN3;FERMT2;FBN1
ACOX2			Mast Cells	60/235	1.04694e-05	6.90206e-05	1.99631	22.8918	ACHE;CLEC14A;GRIK2;LDB2;HNMT;SLC4A4;CDH9;CDH5;HPGDS;EDNRB;KDR;IDS;RIOK2;CCR5;A4GALT;STK32B;CCR3;TNS1;UNC13B;RBFOX1;DUSP1;COBL;MITF;RNASE1;SLC7A5;BBS10;PLSCR4;RAPGEF2;MXRA5;RIN2;TLR4;GPM6A;DDC;HS3ST3A1;LAMA2;RGS13;ATL2;DPT;CSF2RB;MYCT1;CYP11A1;CCL2;IGFBP7;CYYR1;CCDC141;ABCA1;IL33;SEC16B;STARD13;PCDH7;LSAMP;CYBRD1;ABCA8;SMARCA1;PODN;MEIS2;HS3ST1;DAB2;IL2RA;ADGRL4							Mental disorders	79/329	5.81948e-06	0.00182732	1.84385	22.2263	GABRB2;CNTNAP2;IL1RN;PCDH11Y;CTNND2;FMR1;HTR2C;VLDLR;MANEA;DAOA;CRHBP;PCLO;CALB1;SMPD1;STMN1;DNMT3B;PDE4B;EPHB2;CADPS2;SEMA6A;SLC6A15;LMO3;DYRK1A;FAAH2;PAWR;TACR1;OPRM1;POU3F1;THEG;ADCYAP1;CACNB2;NOS1AP;ANOS1;ERVW-1;ARHGEF7;RIN2;EPHA3;MCPH1;GRIA1;TPH2;DDC;CNP;MAOA;PLPPR4;NRXN1;ASMT;TMTC1;CSF2RB;BHLHE22;NPAS3;EXOSC6;GRIN2A;ATXN1;ERBB4;SLITRK1;NPY;PLXNA2;DMD;ARSD;DISC1;PDLIM5;CSMD1;DRD5;NTRK2;BDNF;…						malignant tumor of esophagus	2022-02-05	0.160823	0.726477	3.84433	7.02532	WWOX;DCC								Mesothelial cell:Lung	39/100	2.63544e-09	9.54211e-08	3.72082	73.5018	NLGN1;KHDRBS3;TENM3;PCDH10;SCHIP1;FIGN;PCDH18;GLI2;PTPRG;ROBO1;AKAP12;TMEM47;GJA1;NUAK1;CDH2;KCNT2;DPYSL3;SPOCK1;SLIT2;TRAM1L1;MPDZ;EDIL3;WASF3;TRPC4;AADAT;SLC6A15;NR2F1;ANK2;SMARCA1;PTPRD;GAP43;TUBB2B;COL4A2;MMP16;FAT4;NECTIN3;FBXL7;FERMT2;ADGRL2
ACOXL			Mesangial Cells	42/148	1.47356e-05	9.36763e-05	2.30219	25.6124	SERPINE2;LAMA2;COL14A1;COL12A1;CLEC14A;THY1;LDB2;THBS2;PCDH18;AKAP12;TMEM47;ADAMTS5;GJA1;EFEMP1;OLFML3;NOCT;MAP3K20;TIMP3;HMCN1;TNS1;MMP2;DYRK1A;CRIM1;FN1;PAWR;PODN;SULF1;TBX18;NR4A2;DAB2;CCDC80;SFRP2;COL4A2;PALLD;COL5A2;CDH11;PLSCR4;FAT4;ADGRL4;MXRA5;FBXL7;FBN1							Intellectual Disability	444/2503	7.41541e-06	0.00224528	1.28577	15.1874	NCKAP1;FRMPD4;EHMT1;SLC4A4;GJA1;GJA5;AP1S2;CYP1B1;GJA8;RBFOX1;UNC13A;CACNA2D3;PHKA1;GTPBP8;SOX11;DNAAF4;GABRG3;SYTL4;GABRG2;TRHR;LARS2;AR;RNF125;ANOS1;FAR1;AGTR2;FREM1;TPH2;MTMR2;CDCA7;B3GLCT;MTMR8;NEDD4L;XPC;GRIN2A;RNF213;PRDX4;TTPA;SLC19A3;TOE1;ABCA1;STARD13;CADM1;PMM2;NR2F1;LARP7;NR0B1;NR2F2;GRIN2B;PBX1;SLC6A5;SLC6A8;DCHS2;FAT4;ADA;GABRB3;PYGL;GLI3;GLI2;MCEE;CHL1;SMPD1;FLVCR1;FLVCR2;JARID2;DLG…						neural tube defect	2022-02-05	0.160823	0.726477	3.84433	7.02532	VANGL1;CCL2								Interstitial cell:Bladder	39/100	2.63544e-09	9.54211e-08	3.72082	73.5018	NLGN1;KHDRBS3;TENM3;PCDH10;SCHIP1;FIGN;PCDH18;GLI2;PTPRG;ROBO1;AKAP12;TMEM47;GJA1;NUAK1;CDH2;KCNT2;DPYSL3;SPOCK1;SLIT2;TRAM1L1;MPDZ;EDIL3;WASF3;TRPC4;AADAT;SLC6A15;NR2F1;ANK2;SMARCA1;PTPRD;GAP43;TUBB2B;COL4A2;MMP16;FAT4;NECTIN3;FBXL7;FERMT2;ADGRL2
ACSL3			Enteroendocrine Cells	40/139	1.62812e-05	9.71612e-05	2.34695	25.8763	GLP1R;PCSK2;PTPRT;NPSR1;GRIA2;PCSK1;CSRNP3;CTNND2;NRXN1;ARX;STMN2;CACNA1B;CELF4;PHYHIPL;MLN;ALCAM;ADGRA1;LRRTM1;NPY;CLVS2;CNGA3;ASIC2;TAC1;OPCML;CA10;UNC13A;KCNIP1;KCNB2;GAD2;UNC5D;DUSP26;TMEM196;ADCYAP1;GAP43;OLFM3;GAL;SST;VSTM2A;TMEM229A;SCG2							melanoma	435/2454	1.00464e-05	0.00293702	1.28349	14.7708	MAML2;ABCA12;PREX2;GJA1;ALCAM;MYC;NAMPT;STMN1;MYB;BBX;CYP1B1;GJA8;WLS;PRIMA1;CUBN;DAXX;CXADR;PRKCB;RNASE3;RNASE1;DKK1;DKK2;AR;MTAP;RNF125;AGTR1;ERVW-1;SPANXA1;ABCB5;IL20RA;IL20RB;XPC;THY1;GRIN2A;KLRK1;PDGFC;ICOS;ATG7;PPARGC1A;PPARGC1B;ABCA1;STARD13;EDEM1;FN1;RMDN2;CDC7;GP6;CP;PRDX6;PBX1;FOSL2;MLLT10;TNFSF4;HNRNPD;NOX4;NOX5;FAT4;ADA;LGMN;ACHE;MYOM2;GLI2;NPAP1;ING3;CASP10;CHL1;SMPD1;TMSB4X;PBK;TIMP…						non-hodgkin lymphoma	2022-02-05	0.160823	0.726477	3.84433	7.02532	CASP10;PRF1								Primitive Endoderm cell:Germ	39/100	2.63544e-09	9.54211e-08	3.72082	73.5018	NLGN1;KHDRBS3;TENM3;PCDH10;SCHIP1;FIGN;PCDH18;GLI2;PTPRG;ROBO1;AKAP12;TMEM47;GJA1;NUAK1;CDH2;KCNT2;DPYSL3;SPOCK1;SLIT2;TRAM1L1;MPDZ;EDIL3;WASF3;TRPC4;AADAT;SLC6A15;NR2F1;ANK2;SMARCA1;PTPRD;GAP43;TUBB2B;COL4A2;MMP16;FAT4;NECTIN3;FBXL7;FERMT2;ADGRL2
ACSL4			Enteric Glia Cells	34/111	1.63755e-05	9.71612e-05	2.56294	28.2429	PTPRT;NTM;NRXN1;PLPPR4;FAM107A;STMN2;GRIK3;PHYHIPL;THY1;CXCL14;PCDH17;EDNRB;PTPRZ1;CHL1;TSPAN7;KDR;GPM6B;PRIMA1;TMEM132C;NTRK2;KCNIP1;IL34;FAM189A2;ANK2;SORCS1;PTPRD;SLCO1C1;SMOC2;GPRC5B;CNTN1;ID4;PLP1;FREM1;ADGRL3							Obesity	355/1961	1.20097e-05	0.00339393	1.31141	14.858	NPFFR2;APP;IL1RN;MTRR;AQP7;EHMT1;F11R;SOX2;CRHBP;GJA1;LIPC;EDNRB;ANPEP;GJA5;MYC;NAMPT;TRIM24;PROK2;CYP1B1;EPHB2;SOX6;EYS;CMKLR1;PDK1;IL15RA;RBFOX1;CXADR;PRKCB;SLC6A15;ARRDC3;ENTPD6;PAQR3;SLC6A14;ACSL5;AR;PPP1R3B;AGTR1;ANOS1;SUCLG2;WDPCP;AGTR2;UQCRC2;TRIB1;ZFPM2;TSPYL5;TPH2;SLC22A3;MAOA;SDC2;SLC22A2;SLC22A1;TGFA;NEDD4L;PLA2G5;THY1;CD1D;PIK3R1;KLRK1;INPP5D;ZBED1;FADD;APOB;PPARGC1A;PPARGC1B;ABCA1;GP…						alzheimer's disease	2022-03-10	0.174208	0.733803	2.47161	4.31916	APP;PSEN2;PSEN1								Corneal Endothelial cell:Corneal Endothelium	38/99	7.06992e-09	2.47447e-07	3.62417	68.0163	PKDCC;COL14A1;CLEC14A;LDB2;PREX2;TMEM47;CDH5;RGS5;GJA1;EDNRB;GJA5;DPYSL3;KDR;TIMP3;CYYR1;CGNL1;RUNX1T1;UNC13B;CADPS2;FARP1;SEMA6A;SEMA6D;RARRES2;FAM189A2;SORBS2;SULF1;KIAA1217;PTPRD;ANO1;SMOC2;GPRC5B;COL4A2;ID4;COL21A1;ADGRL4;FREM1;MXRA5;ADGRL2
ACSL5			Osteocytes	31/98	1.87762e-05	0.000107812	2.6844	29.2142	NRP2;TENM3;BNC1;EFNA5;CXCL14;PCDH18;RND3;GLI3;GLI2;TMEM47;ADAMTS15;GJA1;SERTAD4;DPYSL3;PDPN;PLS3;HAS2;SLIT2;SNX7;ZNF462;MYO10;GFPT2;MMP2;TFPI2;P3H2;COL4A2;CDH11;FBXL7;FERMT2;ADGRL2;RAI14							Pain	106/485	1.59462e-05	0.00436104	1.63474	18.0578	APP;CSF3;IL1RN;MTRR;FMR1;GRPR;CXCL13;PLB1;CRHBP;HTR7;EDNRB;ANPEP;MYB;EPHA4;EPHA7;UNC13A;LMO3;CACNA2D3;AR;ADCYAP1;FAM173B;NAAA;SCG2;PTGES;TPH2;REG3A;VCP;MAOA;ATXN3;PENK;TAC1;PPARGC1A;SMAD2;PRNP;BDNF;HTR1A;GRIN2B;ESR1;COQ7;NFKBIA;IL6;CPS1;NOX4;GLP1R;CPM;KCNK9;HTR2C;TRH;PIK3CG;GRM1;GRM2;ADAMTS3;SPTLC1;MCF2L;GRM8;CCR2;ABCC4;EDN1;ANXA1;TACR3;PLA2G4A;TACR1;OPRM1;ADRA2C;NGF;ADRA2B;ANO3;GAL;IFNG;ANG;TLR5…						asthma, susceptibility to	2022-03-10	0.174208	0.733803	2.47161	4.31916	ALOX5;SCGB3A2;HNMT								Stem cell:Fetal Liver	38/101	1.34692e-08	4.56216e-07	3.5087	63.5877	RTL1;PKDCC;NTM;PLPPR4;STMN2;NREP;THY1;LDB2;PCDH18;TMEM47;GJA1;BRINP1;CDH2;KCNT2;OLFML3;DPYSL3;MPDZ;GRIA3;OPCML;RUNX1T1;NLGN4X;ST8SIA2;MMP2;PABPC5;ANK2;SMARCA1;MEIS3;PTPRD;GAP43;TUBB2B;SFRP2;COL4A2;DOK5;COL5A2;CDH11;CDO1;FREM1;FBXL7
ACSM6			Chondrocytes	41/146	2.42978e-05	0.000134011	2.26814	24.0992	SEMA5A;CHODL;NRP2;LAMA2;COL14A1;COL12A1;THY1;THBS2;PCDH18;GLI3;TMEM47;ADAMTS5;GJA1;ADAMTS2;OLFML3;SHOX;TIMP3;HAS2;IGFBP7;HMCN1;SOX6;MMP2;FN1;PBX3;EMP1;PRG4;PODN;SULF1;CCDC80;MMP13;COL4A2;COL5A2;CDH11;MATN1;GAS1;CTNNB1;TCF4;ADGRL4;MXRA5;FBXL7;FBN1							Dyslexia	27/80	1.72933e-05	0.00458164	2.95402	32.3914	CNTNAP2;DOCK4;VCP;NRSN1;PCDH11X;NEDD4L;KAAG1;HMGB1;PSEN1;ATP2C2;ROBO1;RIMS2;EVA1A;LRRTM1;ZNF385D;SLIT2;KIAA0319L;EPM2A;SEMA6A;ZNF804A;TACR1;DNAAF4;GRIN2B;GCFC2;SFPQ;TCF4;CNTNAP5						pontoneocerebellar hypoplasia	2022-04-16	0.202575	0.733803	1.92245	3.06947	PCLO;TSEN15;VRK1;TBC1D23								Oligodendrocyte Progenitor cell:Embryonic Prefrontal Cortex	40/110	1.74437e-08	5.7237e-07	3.32494	59.3977	SEMA5A;SERPINE2;CNP;TTYH1;LUZP2;STMN2;PCDH15;SPATA6;RND3;ALCAM;EDNRB;IGFBPL1;PTPRZ1;SLITRK2;NEUROD6;TSPAN7;PDE4B;ITGB8;NXPH1;SOX6;LRRC4C;BRINP3;SOX4;GPM6B;RFTN2;BCHE;GRID2;CA10;SYT1;BCL11A;CADM2;MMP2;LSAMP;ETV5;ARL4A;NOVA1;CNTN1;SPRY1;TRIB2;RAMP1
ACTA1			Cardiac Stem And Precursor Cells	34/113	2.48447e-05	0.000134011	2.49776	26.4834	NCKAP1;PKDCC;TENM3;COL12A1;PLOD2;FIGN;TSPAN12;RND3;GLI2;PTPRG;LAPTM4B;ADAMTS15;NUAK1;PRRG1;PLS3;LRIG3;SLIT2;SNX7;MPDZ;SH3D19;RHBDF1;AADAT;FN1;DAB2IP;NR2F2;SMARCA1;TBX18;KITLG;MYO1B;COL4A2;FERMT2;ADGRL2;ABCG2;RAI14							Degenerative polyarthritis	191/976	1.85994e-05	0.0046926	1.43014	15.5776	CD86;CDA;APP;SPON1;IL1RN;SERPINE2;CSF1;CPNE4;PRF1;STMN2;PLOD2;CXCL13;PLB1;CTGF;HPGDS;GJA1;IPO8;ALCAM;EDNRB;CDH2;PPP2R1A;MYC;RNF19A;ZC3H12A;STMN1;NAMPT;KDR;TNFSF11;ENPP1;CYP1B1;PLS3;SOX9;KPNA2;EPHB2;MAP3K7;MAP3K4;CMKLR1;KIRREL3;IGFBP1;SNRPN;IGFBP3;F2R;ADAM10;DIO3;PRSS55;DKK1;POU3F3;DKK2;FOXP1;MSH6;AR;ADAM17;OPTC;PADI2;ROR2;EZR;SCG2;PTGES;MAPKAP1;TGFA;AK4;PIK3R1;ADAMTS16;ADAMTS15;ADAMTS14;CALCR;INP…						parkinson disease	2022-05-22	0.217083	0.733803	1.69636	2.59115	NR4A2;GLUD2;PINK1;SNCAIP;FBXO7								Stem cell:Ovarian Cortex	34/91	9.37576e-08	2.9832e-06	3.4663	56.0936	GABRB3;TRIM71;CNTNAP2;RTP1;TTYH1;LRRK1;PCDH11X;ADCY2;C1ORF94;C9ORF129;SOX2;ATXN3;CALB1;GRM4;PTCHD1;PTPRZ1;ZIC3;FLVCR1;TUNAR;GRID2;CDX4;VASH2;SHISA9;TERF1;ABHD12B;SYT6;DPPA4;DPPA2;SCGB3A2;NANOGP8;OR52A1;FGF13;TDGF1;ZBTB8B
ACTL6A			Fibroblasts	58/232	2.83048e-05	0.000148184	1.93963	20.3128	COL14A1;COL12A1;LRRK1;CLEC14A;ITGAL;PKD2;CXCL14;ADAMTS5;ADAMTS2;EFEMP1;CYP1B1;TIMP3;TNS1;CCR2;EDN3;SCARA5;IGFBP3;MMP2;EN1;NGF;DKK1;CCDC80;COL4A2;PALLD;PLSCR4;CDH11;MXRA5;LAMA2;DPT;THY1;THBS2;PCDH18;COX7A1;NT5E;OLFML3;PENK;IGFBP7;FOXF1;IL34;RARRES2;FN1;CYBRD1;PRG4;PODN;SULF1;PBX1;TBX18;FOSL2;NR4A2;DAB2;IL6;COL5A2;NOX4;TCF4;VIM;ADGRL4;GSTM5;FBN1							Endometrioma	58/229	1.88191e-05	0.0046926	1.97401	21.4785	NRP1;CPM;PRL;RORB;TRH;CLDN1;ETS1;CXCL14;SMR3B;MYC;DNMT3B;ENPP1;ITGB8;NCOA1;IGFBP1;ABCC4;KLF13;DUSP1;IL15;MMP2;MED4;ANO4;OLFM4;NGF;DKK1;PRLR;AR;DCSTAMP;PAPPA;SUCLG2;SMPDL3A;PTGER4;HDAC2;MAOA;NEDD4L;XIAP;PPARGC1A;CYB5A;TGFB2;CADM1;SYT1;NTRK3;PLA2G2A;NR2F2;ESR1;SULF2;IL6;SST;NBR1;UST;CTNNB1;F2RL1;IL7R;CNIH3;NECTIN3;FBN1;FGF10;NECTIN1						atrial fibrillation	2022-02-06	0.21846	0.733803	2.88308	4.3856	GJA5;KCNJ2								Pigment Epithelial cell:Eye	36/100	1.19195e-07	3.68103e-06	3.26966	52.1266	GRIA2;TENM2;SEMA3A;SLC4A3;NPAS3;SOX2;PCLO;PTPRZ1;MAP2;DPYSL3;ZBBX;ITGB8;CNGA3;SOX9;NXPH1;STK32A;GPM6B;WLS;OPCML;EPHA5;ZNF462;TGFB2;KCNIP1;MYH15;PCDH7;NR2F1;GRIN2B;F3;RPE65;SLCO1C1;GAP43;IL1RAPL1;CNTN1;SCG2;ST6GALNAC5;ADGRL3
ACTR3			Kidney Progenitor Cells	32/105	3.20743e-05	0.000163121	2.54322	26.3158	NCKAP1;PTPRU;TENM3;TUSC3;FIGN;GLI3;GLI2;PTPRG;PRTG;LAPTM4B;ADAMTS15;ADAMTS3;SERTAD4;CDH2;SIX2;SOX9;SLIT2;TRAM1L1;MPDZ;EYA1;AADAT;NR2F1;DAB2IP;NR2F2;SMARCA1;ADRA2C;MEIS3;TUBB2B;ID4;FERMT2;ADGRL2;RAI14							Drug Dependence	47/175	2.30539e-05	0.00558431	2.13436	22.79	BCAR3;SLC22A3;TENM2;CSRNP3;MAOA;DNAH8;PCDH15;HTR2C;AKAP7;GRIK2;ADARB2;AFF3;CXCL14;FHIT;SYNE1;LRMDA;GRIN2A;CCDC91;GRM7;NPY;NCK2;ZNF385D;CSMD3;EPHB2;CSMD1;CADPS2;ABCC4;FARP1;DSCAM;BDNF;ARG1;SEMA6D;SLC10A2;ZNF804A;HTR1B;CHD1L;OPRM1;ATP1B1;ANO4;GRIN2B;FAM126A;PBX1;MPP7;ETV6;WDR11;MSRA;GAL						autoimmune lymphoproliferative syndrome	2022-02-06	0.21846	0.733803	2.88308	4.3856	CASP8;CASP10								Primordial Germ cell:Germ	34/92	1.27727e-07	3.8318e-06	3.40634	54.0701	PTPRT;GABRB2;GRIA2;NRXN1;CELF4;PCDH15;DNAH9;ABCC12;GRM1;GRIN2A;GRM7;MOBP;NEUROD6;ZBBX;VWC2L;CTNNA2;NXPH1;DLGAP2;DNAH12;TMCO5A;CA10;CNTN5;OPALIN;ZNF804B;GAD2;GRIN2B;GABRG2;GABRG1;SLC6A5;TMEM232;PEX5L;RALYL;KIF2B;KCTD16
ACTR3B			Neurons	68/289	4.97775e-05	0.000246122	1.79162	17.7513	PCSK2;RYR2;CNTNAP2;CSF3;CSRNP3;STMN2;CELF4;CHD6;PPP1R9A;IFIT3;SYNE1;SYNPR;PCLO;CALB1;ADGRA1;LRRTM3;LRRTM1;ZIC1;ZNF445;GPRASP2;PPFIA2;RBFOX1;UNC13A;FBXW7;ACSL4;DUSP26;GABRG2;PCP4;GAP43;OLFM3;ADGRB3;KCNMA1;VSTM2A;MATN2;CHODL;GRIA2;RGS17;NRN1;PNCK;LUZP2;SFSWAP;NRXN1;PRUNE2;CACNA1B;PHYHIPL;BRINP1;SLITRK1;NPY;TCEAL2;SPOCK3;SAFB2;CLVS2;CTNNA2;NXPH1;TAC1;GRIA3;OPCML;GABBR2;CA10;CADM2;GAD2;TMEM196;RIT2;N…							Coronary heart disease	179/913	3.05204e-05	0.00718756	1.4317	14.8856	NPFFR2;CD86;CSF3;IL1RN;TES;MTRR;HPSE2;PROS1;ULK4;EHMT1;F13A1;IRS2;ETS1;PLB1;HPGDS;CYSLTR1;LIPC;NDST4;GJA5;MYB;NAMPT;KDR;ENPP1;SOX9;STK32B;IGFBP1;CUBN;IL15RA;CASR;SPINK1;SEMA6A;DSCAM;IGFBP3;F2R;CDKAL1;FOXP1;AR;CACNB2;MAF;FOLH1;COL4A2;AGTR1;ELMO1;AGTR2;MAML3;TRIB1;ZFPM2;FBN2;HOMEZ;ZCCHC8;SLC22A3;INSIG2;SLC22A1;PLA2G5;NREP;FHIT;FUT3;RNF213;ST8SIA4;APOB;ARSD;TAC1;ABCA1;KLHL29;TFAP2B;CARMIL1;SMAD1;OPN…						hirschsprung disease	2022-02-06	0.21846	0.733803	2.88308	4.3856	EDNRB;EDN3								Cardiac Progenitor cell:Undefined	36/101	1.5904e-07	4.60187e-06	3.21917	50.3933	SEMA5A;LAMA2;NRXN1;PRUNE2;CLEC14A;LDB2;SLC8A1;PCDH17;PREX2;CDH5;RGS5;ADAMTS5;GRIN2A;EDNRB;KCNT2;GJA5;KDR;ZNF385D;CYYR1;GRIA3;TNS1;RUNX1T1;TMEM132C;CASR;SEMA6D;PLXDC2;SULF1;RNASE1;PTPRD;CDH11;TCF4;CNTN4;ADGRL4;FREM1;MXRA5;PDZRN4
ACTR3C			Embryonic Stem Cells	46/176	5.80796e-05	0.00027941	2.05586	20.0522	NCKAP1;PIWIL4;TENM3;PRDM5;THY1;FNBP1L;RND3;GLI2;PTPRG;SOX2;PRTG;LAPTM4B;GJA1;PODXL;MYC;ZIC1;DNMT3B;CTNNA1;PLS3;LRIG3;SH3D19;SMAD2;SMAD1;MYO10;FBXO15;PAWR;SHROOM3;ADGRA3;SMARCA1;GULP1;TEX19;CDK8;KITLG;MYO1B;GAL;COL4A2;DPPA4;PARD3;DPPA2;CTNNB1;ITGA6;TDGF1;FERMT2;ADGRL2;ABCG2;RAI14							Small testicle	33/110	3.46981e-05	0.00795056	2.48671	25.5356	DDX3Y;CHRM3;FMR1;SEMA3A;ARX;DAZ2;SEMA3E;HS6ST1;GLI3;GLI2;CYP11A1;FLRT3;PROK2;SOX9;SRY;CCDC141;MAP3K7;NANOS1;DNAJC19;CYB5A;WWOX;POU1F1;KCNJ6;USP9Y;TACR3;NR0B1;TSPY1;WDR11;VAMP7;ANOS1;RAB18;ZFPM2;FBN1						hypogonadism with anosmia	2022-02-06	0.21846	0.733803	2.88308	4.3856	ANOS1;PROK2								Retinal Progenitor cell:Retina	35/97	1.66544e-07	4.60187e-06	3.28065	51.2043	ROBO2;SPON1;COL14A1;NRXN1;PLPPR4;STMN2;LDB2;AFF2;PREX2;CCND2;EDNRB;CHL1;P2RY1;KDR;CYYR1;GPM6B;PLXNA4;BEND5;RUNX1T1;EPHA4;TMEM132C;NTRK2;SEMA6A;AUTS2;SEMA6D;NAP1L3;PTPRD;RNF144A;SFRP2;ADGRB3;PLP1;TCF4;FREM1;CD200;ADGRL3
ACTRT1			Cajal-Retzius Cells	45/174	9.10338e-05	0.0004191	2.02618	18.8521	RIPOR2;GRIA2;ACHE;CNTNAP2;NLGN1;GALNT13;CSRNP3;PLPPR5;STMN2;CACNA1B;PCDH19;ELAVL2;PHF21B;CDH4;BRINP1;FLRT3;MAP2;SLITRK1;CLVS2;SLITRK5;EDIL3;GPM6B;PPFIA2;OPCML;EOMES;NANOS1;LINGO2;SMAD1;EPHA7;GRID2;SYT1;CADM2;NSMCE3;PCDH8;NAP1L3;ANK2;RGMB;SMOC2;GAP43;TUBB2B;OLFM3;NBEA;ADGRB3;NOVA1;ADGRL3							Mental Depression	120/575	4.17732e-05	0.009108	1.54207	15.5491	APP;MTRR;NPY2R;GRPR;ABCA13;PLB1;SOX2;DAOA;CRHBP;GJA1;HTR7;STMN1;SIRPA;EPHB2;CMKLR1;TLE1;PRKCB;SLC6A15;LMO3;ADAM10;ACSL4;AR;ADCYAP1;FOLH1;AGTR1;GRIA1;TPH2;GPM6A;PFKFB3;CNP;MAOA;ASMT;PSEN1;BHLHE22;ATXN3;GRIN2A;PENK;NXPH1;TAC1;PPARGC1A;GRIA3;MCL1;TFAP2B;BDNF;HTR1A;HTR1B;GRIN2B;ESR1;AHI1;PEX5L;IL6;GNAQ;ALPL;FGF13;GABRB3;NRP1;GRIK3;SLC2A1;HTR2C;ARRB1;MTR;TRH;BRCA1;PRL;VLDLR;GRM1;SYNE1;ADAMTS2;PCLO;GRM…						neoplasm of ovary	2022-02-06	0.21846	0.733803	2.88308	4.3856	CTNNB1;OPCML								Embryonic Stem cell:Periodontal Ligament	35/97	1.66544e-07	4.60187e-06	3.28065	51.2043	ROBO2;SPON1;COL14A1;NRXN1;PLPPR4;STMN2;LDB2;AFF2;PREX2;CCND2;EDNRB;CHL1;P2RY1;KDR;CYYR1;GPM6B;PLXNA4;BEND5;RUNX1T1;EPHA4;TMEM132C;NTRK2;SEMA6A;AUTS2;SEMA6D;NAP1L3;PTPRD;RNF144A;SFRP2;ADGRB3;PLP1;TCF4;FREM1;CD200;ADGRL3
ACVR2A			Osteoblasts	41/154	9.18253e-05	0.0004191	2.10656	19.5818	LAMA2;COL14A1;COL12A1;C5AR1;DPT;NOD1;THY1;THBS2;PCDH18;GJA1;ADAMTS2;EFEMP1;CALB1;OLFML3;PENK;SPP1;TNFSF11;TIMP3;IGFBP7;HMCN1;IL33;IGFBP3;MMP2;F2R;FN1;EMP1;PODN;SULF1;ESR1;SLC6A6;CCDC80;MMP13;COL4A2;PALLD;COL5A2;CDH11;ALPL;TLR5;ADGRL4;MXRA5;FBN1							Anxiety Disorders	88/396	4.30153e-05	0.009108	1.66658	16.7558	GABRB3;ACHE;BTG3;APP;CTNND2;FMR1;PROS1;HTR2C;BRCA1;PRL;MANEA;GLI2;CRHBP;ADAMTS2;RGS2;HTR7;STMN1;GRM8;DNMT3B;PDE4B;FBXO7;UNC13B;EOMES;SLC38A1;EDN1;MAGI2;PAWR;TACR3;TACR1;OPRM1;NGF;GABRG2;MMP12;AR;BACE2;ADCYAP1;GAL;FOLH1;NRG3;IFNG;AGTR1;AGTR2;NPSR1;GRIA1;TPH2;GRIA2;HDAC2;DDC;MAOA;PON1;PSEN1;FHIT;TRPM2;EXOSC6;ERBB4;NPY;PENK;EIF4EBP1;PLXNA2;SLITRK5;SRY;ARSD;DISC1;PRODH;TAC1;PPARGC1A;MCL1;MFAP3L;TMEM1…						pure gonadal dysgenesis 46,xy	2022-02-06	0.21846	0.733803	2.88308	4.3856	NR0B1;SRY								Cancer Stem cell:Gall Bladder	34/93	1.72919e-07	4.6555e-06	3.34841	52.1362	TRIM71;FBN3;RTP1;LRRK1;PCDH11X;ADCY2;C1ORF94;C9ORF129;PREX2;SOX2;ATXN3;CALB1;FAM124A;PTPRZ1;ZIC3;PODXL;DNMT3B;CGNL1;GRID2;CDX4;CXADR;SEMA6A;NLGN4X;TMEM132B;VASH2;TACR3;UNC5D;TERF1;SYT6;DPPA4;DPPA2;NANOGP8;TDGF1;BMPR1A
ACYP2			Satellite Glial Cells	32/114	0.000182473	0.000812003	2.26288	19.4809	PTPRT;GRIA2;GALNT15;NRXN1;FAM107A;TGFA;SLC8A1;SOX2;SYNPR;GRIN2A;EDNRB;CHL1;SPP1;SIRPA;CNGA3;GRIA3;TNS1;OPCML;TMEM132C;IL33;NTRK2;CA10;OPALIN;SSTR1;PLXDC2;RNASE1;SLCO1C1;IL6;MAF;PLP1;CBLN4;TLR4							Tumor Progression	371/2090	4.40092e-05	0.009108	1.27891	12.8289	IL1RN;CHIC2;PRF1;F11R;GRPR;CLDN1;SOX2;GJA1;ALCAM;EDNRB;PPP2R1A;ANPEP;MYC;STMN1;MYB;KDR;TRIM24;AP1S2;TNFSF11;EPC1;PROK2;CYP1B1;GJA8;SOX9;FBXO8;EPHB2;SOX6;LGALS7;PROK1;SOX4;PDK1;AGFG1;SOX5;EPHA7;CXADR;EPHA6;PRKCB;SCAF11;DAPK1;PAQR3;RNASE3;RNASE1;DKK1;AR;INPP4B;CCDC80;SFRP2;AGTR1;PADI2;ALPK2;EZR;PTGES;SLC22A3;PCDH10;SDC2;SLC22A1;HPN;TGFA;XPC;IL22RA2;PLAC8;NUAK1;LARP1;KLRK1;MAP2;PDGFC;TSPAN7;ST3GAL1;…						diabetes mellitus type 2	2022-06-28	0.225038	0.736999	1.57306	2.34619	LIPC;GPD2;ENPP1;IRS2;PPP1R3A;IGF2BP2								Astrocyte:Spinal Cord	34/95	3.11251e-07	7.60031e-06	3.23824	48.5175	GRIA1;GPM6A;GRIA2;TTYH1;DIRAS2;FAM107A;ADCY8;GRM1;SYNPR;DPP6;ADGRA1;LRRTM3;MOBP;NEUROD6;SNTG1;CLVS2;CTNNA2;NXPH1;CACNG3;ANKS1B;OPCML;CA10;OPALIN;CADM2;NTRK3;GAD2;ATP2B2;GRIN2B;GABRG2;GABRG1;SLCO1C1;RIT2;PLP1;LRRC3B
ADA			Loop Of Henle Cells	38/147	0.000310966	0.00133177	2.02247	16.3331	LAMA2;PCSK9;CLEC14A;LDB2;CDH6;TMEM47;CDH5;RGS5;ADAMTS5;EDNRB;GJA5;HEY2;KDR;PLXNA2;TIMP3;PXDC1;IGFBP7;CYYR1;CGNL1;SASH1;TNS1;WLS;SEC16B;IL33;NEK6;SORBS2;PARVB;DKK1;RNASE1;ANO1;CLDN10;COL4A2;CDH11;MMRN2;PLSCR4;ADGRL4;MXRA5;RIN2							Acute lymphocytic leukemia	177/907	4.40467e-05	0.009108	1.42279	14.2709	CD86;CSF3;IL1RN;CD83;PRDM9;TES;MTRR;CSF1;HPSE2;MPG;PRF1;IRS4;CBLB;CTGF;RIMS2;HPGDS;CCND2;PNP;UBASH3B;ANPEP;MYC;STMN1;MYB;KDR;TRIM24;CYP1B1;GJA8;NUDT15;GGT1;RAG2;SOX4;WLS;CD177;KCNH2;IGFBP1;TLE4;CASR;CXADR;TLE1;SEMA6A;FBXW7;PRKCB;EBF1;SOX11;RPSA;ATP11A;FOXP1;MTAP;TWSG1;CLEC4D;FOLH1;EMCN;TBL1XR1;RIN2;ABCG2;VCP;PCDH10;MAOA;ABCB5;THY1;CD1D;FHIT;KLRK1;SNX2;BRINP1;INPP5D;MAP3K20;IGFBP7;TAC1;MSC;MCL1;TM…						familial colorectal cancer	2022-04-17	0.236015	0.754097	1.77447	2.56208	MSH6;APC;AXIN2;BMPR1A								Glial cell:Brain	34/95	3.11251e-07	7.60031e-06	3.23824	48.5175	GRIA1;GPM6A;GRIA2;TTYH1;DIRAS2;FAM107A;ADCY8;GRM1;SYNPR;DPP6;ADGRA1;LRRTM3;MOBP;NEUROD6;SNTG1;CLVS2;CTNNA2;NXPH1;CACNG3;ANKS1B;OPCML;CA10;OPALIN;CADM2;NTRK3;GAD2;ATP2B2;GRIN2B;GABRG2;GABRG1;SLCO1C1;RIT2;PLP1;LRRC3B
ADAM10			Hepatic Stellate Cells	35/132	0.000314239	0.00133177	2.09259	16.8775	LAMA2;COL14A1;COL12A1;DPT;THY1;LDB2;THBS2;PCDH18;SLC8A1;TMEM47;RGS5;ADAMTS5;GJA1;ADAMTS2;OLFML3;MYB;TIMP3;CCL2;IGFBP7;FOXF1;IGFBP3;MMP2;FN1;PODN;SULF1;COL4A2;COL5A2;CDH11;PLSCR4;AGTR1;ADGRL4;MXRA5;FBXL7;FBN1;FGF10							Body mass index	83/370	4.95194e-05	0.00976338	1.68609	16.7144	TOP2A;ZNF133;HIP1;CPNE4;TSEN15;GBE1;SNX10;OSBPL11;PCSK5;CDH7;LIPC;CCDC91;EFEMP1;GRM8;FAM19A2;GRB10;RSPO3;ITGB8;EYS;RBFOX1;KLF13;DCC;SEMA6D;TCF12;MAGI2;CDKAL1;ETV5;CACNB2;MMS22L;CLIP1;RABEP1;PSME4;RASA2;CDH12;MAML3;ROR2;COL6A5;LCORL;FREM1;PDZRN4;ZCCHC8;SLC22A3;RGS17;L3MBTL3;DDC;NRXN1;GLIS3;AKAP6;FIGN;ATP10A;SPATA5;NT5C2;FHIT;IL22RA2;NPAS3;HMGXB4;CALCR;PDGFC;ADAMTS17;ADGRG6;DMD;CTNNA2;IGF2BP2;BRINP…						glioma	2022-02-07	0.277403	0.789995	2.30633	2.95737	IDH1;CTNNB1								Glial cell:Sympathetic Ganglion	34/95	3.11251e-07	7.60031e-06	3.23824	48.5175	GRIA1;GPM6A;GRIA2;TTYH1;DIRAS2;FAM107A;ADCY8;GRM1;SYNPR;DPP6;ADGRA1;LRRTM3;MOBP;NEUROD6;SNTG1;CLVS2;CTNNA2;NXPH1;CACNG3;ANKS1B;OPCML;CA10;OPALIN;CADM2;NTRK3;GAD2;ATP2B2;GRIN2B;GABRG2;GABRG1;SLCO1C1;RIT2;PLP1;LRRC3B
ADAM17			Vascular Smooth Muscle Cells	29/103	0.000338483	0.00140116	2.27118	18.1491	LAMA2;COL14A1;SEMA3D;COL12A1;DPT;THY1;THBS2;PCDH18;ADAMTS5;GJA1;ADAMTS2;ADAMTS1;OLFML3;HMCN1;SLIT2;RUNX1T1;MMP2;ABCA8;PODN;SULF1;TBX18;CCDC80;COL4A2;COL5A2;CDH11;FAT4;ADGRL4;MXRA5;FBN1							Finding of body mass index	83/370	4.95194e-05	0.00976338	1.68609	16.7144	TOP2A;ZNF133;HIP1;CPNE4;TSEN15;GBE1;SNX10;OSBPL11;PCSK5;CDH7;LIPC;CCDC91;EFEMP1;GRM8;FAM19A2;GRB10;RSPO3;ITGB8;EYS;RBFOX1;KLF13;DCC;SEMA6D;TCF12;MAGI2;CDKAL1;ETV5;CACNB2;MMS22L;CLIP1;RABEP1;PSME4;RASA2;CDH12;MAML3;ROR2;COL6A5;LCORL;FREM1;PDZRN4;ZCCHC8;SLC22A3;RGS17;L3MBTL3;DDC;NRXN1;GLIS3;AKAP6;FIGN;ATP10A;SPATA5;NT5C2;FHIT;IL22RA2;NPAS3;HMGXB4;CALCR;PDGFC;ADAMTS17;ADGRG6;DMD;CTNNA2;IGF2BP2;BRINP…						idiopathic generalized epilepsy	2022-02-07	0.277403	0.789995	2.30633	2.95737	GABRB3;GABRG2								Schwann cell:Intervertebral Disc	34/95	3.11251e-07	7.60031e-06	3.23824	48.5175	GRIA1;GPM6A;GRIA2;TTYH1;DIRAS2;FAM107A;ADCY8;GRM1;SYNPR;DPP6;ADGRA1;LRRTM3;MOBP;NEUROD6;SNTG1;CLVS2;CTNNA2;NXPH1;CACNG3;ANKS1B;OPCML;CA10;OPALIN;CADM2;NTRK3;GAD2;ATP2B2;GRIN2B;GABRG2;GABRG1;SLCO1C1;RIT2;PLP1;LRRC3B
ADAM18			Epiblast Cells	30/109	0.000413423	0.00167249	2.2009	17.1473	GABRB3;TRIM71;FBN3;CNTNAP2;RASL11B;CACNA1B;PHF21B;SOX2;GRM4;IGFBPL1;ZIC3;DNMT3B;RPRM;EPHA7;GRID2;CDX4;CXADR;SEMA6A;NLGN4X;BCL11A;ST8SIA2;VASH2;SOX11;UNC5D;SYT6;TUBB2B;MYO3A;NANOGP8;TDGF1;SPSB4							Epilepsy, Temporal Lobe	47/181	5.77943e-05	0.0107611	2.03806	19.8887	GRIA1;GABRB3;GRIA2;GABRB2;IL1RN;NPY2R;PSEN2;SLC2A1;GRIK1;GRIK2;HMGB1;PLD1;GRM1;SOX2;CRHBP;GRM2;GJA1;GRIN2A;GRM4;PTPRZ1;MAP2;NPY;KDR;SCN7A;FAM3C;SLIT2;CPA6;GRIA3;PRNP;NTRK2;GABBR2;RBFOX1;SLC16A1;KCND2;DAPK1;BDNF;HTR1A;ESR1;GRIN2B;RGMA;DAP;GAL;IL7;SST;TLN2;KCNK2;HCN1						microvascular complications of diabetes	2022-02-07	0.277403	0.789995	2.30633	2.95737	IL1RN;PON1								Neuronal Progenitor cell:Undefined	35/101	5.13333e-07	1.225e-05	3.08109	44.6214	GRIA2;GALNT13;CSRNP3;CTNND2;PLPPR5;CACNA1B;GRIK3;PHYHIPL;PCDH19;NPAS3;SOX2;PCLO;ADGRA1;LRRTM3;PTPRZ1;MAP2;ERBB4;SLITRK1;CLVS2;NXPH1;GPM6B;OPCML;SYT1;KCNIP1;CADM2;PCDH8;POU3F2;LRP1B;MAPK10;GAP43;TUBB2B;ADGRB3;CNTN1;FGF12;ADGRL3
ADAM2			Myofibroblasts	28/100	0.000468628	0.00181741	2.25327	17.2729	LAMA2;COL14A1;NTM;COL12A1;THY1;LDB2;THBS2;PCDH18;TMEM47;ADAMTS5;GJA1;OLFML3;TIMP3;TNS1;MMP2;FN1;PODN;SULF1;CCDC80;COL4A2;PALLD;COL5A2;CDH11;PLSCR4;ADGRL4;MXRA5;FBXL7;FBN1							Depressive disorder	148/741	5.83184e-05	0.0107611	1.46158	14.2498	APP;CSF3;MTRR;FMR1;GRPR;ABCA13;HS6ST1;PLB1;SOX2;DAOA;CRHBP;GJA1;HTR7;RNF19A;FTH1;STMN1;KDR;PROK2;SIRPA;EPHB2;CMKLR1;EPHA4;CASR;UNC13A;TLE1;PRKCB;SLC6A15;LMO3;ADAM10;ACSL4;MSH6;AR;ADCYAP1;FOLH1;AGTR1;ANOS1;XPR1;GRIA1;TPH2;GPM6A;VCP;NRN1;CNP;MAOA;ASMT;PSEN1;BHLHE22;ATXN3;GRIN2A;PENK;NXPH1;TAC1;PPARGC1A;GRIA3;DRD5;MCL1;ABCA1;PRNP;TFAP2B;CADM1;BDNF;HTR1A;HTR1B;CP;GRIN2B;ESR1;NR4A2;SELP;AHI1;PEX5L;IL6…						premature ovarian failure	2022-02-07	0.277403	0.789995	2.30633	2.95737	DIAPH2;FMR1								Natural Killer cell:Breast	34/98	7.20148e-07	1.60884e-05	3.0859	43.6464	GRIA2;CTNND2;NRXN1;STMN2;CELF4;GRIK3;KCNA4;NPAS3;TRIM9;ADGRA1;LRRTM3;LRRTM1;TCEAL2;CLVS2;CTNNA2;LRRC4C;GPM6B;PLXNA4;OPCML;TMEM132C;RBFOX1;KCNIP1;CADM2;PCDH8;LSAMP;NAP1L3;SORCS1;DUSP26;SORCS3;GAP43;ADGRB3;PLP1;LRRC3B;ADGRL3
ADAM29			Pericytes	39/155	0.000469668	0.00181741	1.9503	14.9461	STEAP4;LAMA2;COL14A1;DPT;CLEC14A;THY1;LDB2;THBS2;COX7A1;PCDH18;CDH5;RGS5;ADAMTS5;ADAMTS2;NT5E;OLFML3;ANPEP;ZIC1;KDR;TIMP3;TNS1;RARRES2;MMP2;ABCA8;PODN;TBX18;INPP4B;MYO1B;COL4A2;COL5A2;CDH11;PLSCR4;GNB4;ALPL;PDE5A;VIM;ADGRL4;MXRA5;FBN1							Primary physiologic amenorrhea	27/85	5.83875e-05	0.0107611	2.69857	26.3068	PCSK1;PPP1R3A;SEMA3E;RTL4;HS6ST1;FLRT3;PROK2;SOX9;SRY;CCDC141;CYB5A;WWOX;TACR3;NR0B1;PEX1;SPIDR;ESR1;WDR11;TGFBR3;DAZL;AR;LARS2;NIN;VAMP7;FSHR;ANOS1;ZFPM2						renal dysplasia and retinal aplasia	2022-02-07	0.277403	0.789995	2.30633	2.95737	NPHP1;NPHP4								Definitive Zone cell:Adrenal Gland	34/98	7.20148e-07	1.60884e-05	3.0859	43.6464	GRIA2;CTNND2;NRXN1;STMN2;CELF4;GRIK3;KCNA4;NPAS3;TRIM9;ADGRA1;LRRTM3;LRRTM1;TCEAL2;CLVS2;CTNNA2;LRRC4C;GPM6B;PLXNA4;OPCML;TMEM132C;RBFOX1;KCNIP1;CADM2;PCDH8;LSAMP;NAP1L3;SORCS1;DUSP26;SORCS3;GAP43;ADGRB3;PLP1;LRRC3B;ADGRL3
ADAMTS1			Meningeal Cells	31/115	0.00049521	0.00187548	2.13899	16.2788	PKDCC;SLC47A1;COL14A1;THY1;PCDH18;TMEM47;GJA1;ZIC3;DPYSL3;ZIC1;TIMP3;SLIT2;MPDZ;RUNX1T1;IL33;SEMA6D;MMP2;ANK2;SMARCA1;SULF1;PARD3B;GPRC5B;COL4A2;COL5A2;CDH11;ID4;FAT4;MXRA5;FBXL7;FERMT2;ADGRL2							Malignant neoplasm of prostate	550/3239	8.35749e-05	0.0150755	1.21974	11.4531	TES;SERPINE2;GRPR;GJA1;ALCAM;UBASH3B;NDST4;MYC;DPYSL3;FAM110B;MYB;STMN1;AP1S2;CYP1B1;GJA8;PROK1;WLS;DAXX;CXADR;DAPK1;SOX11;RNASE3;DKK1;SLC5A6;AR;MTAP;PARD3;AGTR1;PADI2;AGTR2;SPANXA1;ENPEP;HPN;RNF219;NEDD4L;XPC;THY1;IQGAP2;PLAC8;POU5F1B;LARP1;KLRK1;PRDX4;TTPA;PRKAR2A;ATG7;ST3GAL1;PPARGC1A;ABCA1;GSTM3;CADM1;CADM2;FN1;PBX3;RMDN2;NR0B1;NR2F2;PRDX6;PBX1;UCK2;SLC6A8;FXYD3;TNFSF9;NOX5;FERMT2;ADA;LGMN;AC…						leigh syndrome	2022-03-13	0.299857	0.799623	1.72982	2.08349	PDHB;LRPPRC;COX10								Chromaffin cell:Adrenal Gland	34/98	7.20148e-07	1.60884e-05	3.0859	43.6464	GRIA2;CTNND2;NRXN1;STMN2;CELF4;GRIK3;KCNA4;NPAS3;TRIM9;ADGRA1;LRRTM3;LRRTM1;TCEAL2;CLVS2;CTNNA2;LRRC4C;GPM6B;PLXNA4;OPCML;TMEM132C;RBFOX1;KCNIP1;CADM2;PCDH8;LSAMP;NAP1L3;SORCS1;DUSP26;SORCS3;GAP43;ADGRB3;PLP1;LRRC3B;ADGRL3
ADAMTS14			Neuroblasts	37/146	0.000558818	0.00207228	1.96857	14.744	DLX2;CSRNP3;PROS1;PLPPR5;STMN2;CACNA1B;VLDLR;FBLL1;ASCL1;LRP8;ELAVL2;PHF21B;DLL3;SOX2;IGFBPL1;ZIC3;ERBB4;CLVS2;PROK2;NKX6-1;B4GALNT4;EOMES;EPHA4;EPHA7;GRID2;UNC13A;ST8SIA2;PCDH8;UNC5D;POU3F2;PBX1;GAP43;TUBB2B;DAB1;ITGA6;ADGRL3;SPSB4							Syncope	16/40	9.07079e-05	0.0158133	3.85787	35.9086	KCNH2;RYR2;EDN1;PSEN2;ANK2;PSEN1;TECRL;TRDN;CACNB2;GAL;RNF125;CDAN1;SCD;PKP2;GPD1L;KCNJ2						schizophrenia	2022-04-19	0.30601	0.799623	1.53769	1.82084	DAOA;NRXN1;DISC1;PRODH								Lake Et al.Science.Ex8:Brain	24/58	8.24144e-07	1.80281e-05	4.09354	57.3461	TRPC7;PTPRU;GALNT14;GAS2L3;HPSE2;MYO10;ATP8B1;SFMBT2;MAMDC2;ZNF804B;PLD5;KLHL1;ATP10A;PRLR;NR4A2;SYNPR;SYT10;SPOCK3;ITGB8;MCTP2;PDLIM5;STK32B;RIN2;ANKRD13A
ADAMTS15			Distal Tubule Cells	35/137	0.000663251	0.00240936	1.98942	14.5593	ALDH1L1;SLC22A2;AQP7;ATP10B;TMPRSS2;PIK3C2G;BAZ2B;TFCP2L1;PLD1;ABCA13;CXCL14;TRHDE;CYP3A5;SLC8A1;FUT3;PKHD1;EPB41L4A;SCIN;CALB1;SPTLC3;MAP7;SLC16A7;ITGB8;PPARGC1A;COL28A1;NEBL;MACC1;COBL;ATP1B1;TMEM174;RSPH3;CLIP1;FXYD2;CDH16;FRK							Epilepsy	220/1177	9.13954e-05	0.0158133	1.35109	12.5656	APP;IL1RN;MTRR;PRF1;SLC4A3;SOX2;GJA1;OPHN1;PPP2R1A;DPYSL3;GJA8;EPHB2;RBFOX1;COG2;ANK2;SOX11;GABRG2;LARS2;RNF125;FAR1;SUCLG1;EPHA3;MMADHC;RD3;PCDH10;FOXG1;ARX;B3GLCT;TMTC3;NEDD4L;PCDH19;TRPM2;GRIN2A;RNF213;SLC19A3;FADD;ARSD;TOE1;NUS1;BCL11B;PMM2;FN1;GRIN2B;SMARCA2;RPE65;FOSL2;SLC6A8;FXYD2;FAT4;GABRB3;GABRB2;RYR2;NRP2;HIP1;GRIK1;GRIK2;VLDLR;GLI3;GLI2;PCLO;IDS;CTSF;OFD1;KCND2;ARG1;FAM126A;ZDHHC15;TU…						arrhythmogenic right ventricular cardiomyopathy	2022-02-08	0.336005	0.799623	1.92183	2.096	RYR2;PKP2								Mucous Acinar cell:Salivary Gland	34/99	9.42231e-07	1.93989e-05	3.03825	42.1557	BCAR3;APP;NRP1;DNAH5;GLIS3;TMTC3;PLOD2;RASAL2;PKD2;CLDN1;RND3;ALCAM;PDGFC;PSD3;CTNNA1;PLS3;PXDC1;SNX7;TMED7;TRAM1L1;STARD13;TGFB2;CRIM1;FN1;ATP1B1;PTPN13;F3;TPST1;MYO1E;KITLG;MYO1B;PALLD;REEP3;RAI14
ADAMTS16			Mesothelial Cells	36/144	0.00086147	0.00306683	1.93256	13.6378	COL12A1;NTN4;DPT;CLDN1;RND3;EFEMP1;TIMP3;HAS2;PXDC1;LRIG3;LGALS7;ST3GAL1;SH3D19;DUSP5;CAV2;IGFBP3;RARRES2;FN1;KCNAB1;SULF1;FBXO33;F3;PARD3B;KIAA1217;AR;ANO1;TWSG1;CCDC80;COL4A2;PALLD;COL5A2;CDH11;PLSCR4;ADGRL4;MXRA5;MATN2							Small cell carcinoma of lung	135/673	9.92947e-05	0.0168364	1.46761	13.5276	OTUD4;CSF3;CSF1;GRPR;RIMS2;SOX2;LAPTM4B;HPGDS;EDNRB;CCND2;DMBT1;MYC;ANPEP;MYB;KDR;MAGEA1;KIF21A;EPHB2;SOX4;WLS;PRIMA1;IGFBP1;DYNC2H1;EPHA7;RALBP1;PRKCB;IGFBP3;SOX11;RPSA;RNASE3;POU3F2;AR;ADCYAP1;FOLH1;COL4A2;ADGRB3;ABCG2;FBN2;TPH2;SLC22A3;THY1;FHIT;TTBK2;MAP3K20;ST8SIA4;TAC1;MCL1;TMEM132D;TGFB2;CADM1;BDNF;FN1;A2ML1;NMBR;SMARCA1;SMARCA2;RPE65;PTPRD;FER;IL6;RGCC;NR4A3;PIP;ID2;SDC1;FGF13;TOP2A;ACHE;…						brugada syndrome	2022-02-08	0.336005	0.799623	1.92183	2.096	CACNB2;GPD1L								Cancer Stem cell:Intestine	34/99	9.42231e-07	1.93989e-05	3.03825	42.1557	BCAR3;APP;NRP1;DNAH5;GLIS3;TMTC3;PLOD2;RASAL2;PKD2;CLDN1;RND3;ALCAM;PDGFC;PSD3;CTNNA1;PLS3;PXDC1;SNX7;TMED7;TRAM1L1;STARD13;TGFB2;CRIM1;FN1;ATP1B1;PTPN13;F3;TPST1;MYO1E;KITLG;MYO1B;PALLD;REEP3;RAI14
ADAMTS17			Oligodendrocyte Progenitor Cells	32/125	0.0010619	0.00370625	1.99393	13.6539	GRIA2;CNP;CTNND2;NTM;PLPPR4;STMN2;PCDH15;PHYHIPL;ADCY8;ASCL1;BRINP1;ADGRA1;LRRTM3;MAP2;LRRTM1;CLVS2;NXPH1;LRRC4C;OPCML;CA10;KCNIP1;ANK2;ATP2B2;ETV5;SLCO1C1;GAP43;GPRC5B;ADGRB3;PLP1;LRRC3B;CDO1;ADGRL3							Prostate carcinoma	534/3145	0.000109682	0.0182329	1.21817	11.1072	TES;SERPINE2;GRPR;RXFP2;GJA1;ALCAM;UBASH3B;MYC;DPYSL3;FAM110B;MYB;STMN1;AP1S2;CYP1B1;GJA8;PROK1;WLS;DAXX;CXADR;SOX11;FNDC3A;RNASE3;DKK1;SLC5A6;AR;MTAP;PARD3;AGTR1;ERVW-1;ANOS1;PADI2;AGTR2;SPANXA1;ENPEP;HPN;RNF219;NEDD4L;XPC;THY1;IQGAP2;PLAC8;POU5F1B;LARP1;KLRK1;PRDX4;TTPA;PRKAR2A;ATG7;ST3GAL1;PPARGC1A;ABCA1;GSTM3;CADM2;FN1;PBX3;RMDN2;NR0B1;NR2F2;PRDX6;PBX1;SLC6A8;FXYD3;TNFSF9;NOX5;FERMT2;ADA;LGMN…						disorder of amino acid metabolism	2022-02-08	0.336005	0.799623	1.92183	2.096	QDPR;BCKDHB								Cancer Stem cell:Gastrointestinal Tract	34/99	9.42231e-07	1.93989e-05	3.03825	42.1557	BCAR3;APP;NRP1;DNAH5;GLIS3;TMTC3;PLOD2;RASAL2;PKD2;CLDN1;RND3;ALCAM;PDGFC;PSD3;CTNNA1;PLS3;PXDC1;SNX7;TMED7;TRAM1L1;STARD13;TGFB2;CRIM1;FN1;ATP1B1;PTPN13;F3;TPST1;MYO1E;KITLG;MYO1B;PALLD;REEP3;RAI14
ADAMTS2			Stromal Cells	31/124	0.00189573	0.00637892	1.93096	12.1036	LAMA2;COL14A1;DPT;CLEC14A;THY1;LDB2;THBS2;PCDH18;ADAMTS5;ADAMTS2;OLFML3;TIMP3;IGFBP7;TNS1;MME;MMP2;CYBRD1;PODN;SULF1;BMP5;DAB2;CCDC80;COL4A2;COL5A2;CDH11;MMRN2;ADGRL4;MXRA5;TLR4;TLR3;FBN1							Central neuroblastoma	297/1655	0.000125039	0.0203862	1.28961	11.5896	NPFFR2;CDA;APP;SERPINE2;PRF1;STMN2;GRPR;SOX2;PNP;EDNRB;HENMT1;GJA5;MYC;ZC3H12A;NAMPT;STMN1;MYB;KDR;TRIM24;MAGEA1;GJA8;FBXO8;EPHB2;LGALS7;WLS;PDK1;VCX3A;EBF1;ANK2;UNC5D;CSNK1E;DNAAF4;DKK1;THEG;AR;MTAP;XRN1;ERVW-1;ZFPM2;EPHA3;PTGES;NUMBL;MAOA;MAPKAP1;TGFA;THY1;CD1D;PIK3R1;NKAIN2;TRPM2;KLRK1;MAP2;PENK;ST8SIA4;SPTBN1;BARD1;ABCA1;CADM1;LRRN3;BCL11B;ST8SIA2;FN1;NR0B1;TYR;PBX1;MSRA;SLC6A8;ID2;SDC1;TNFSF…						mitochondrial dna deletion syndromes	2022-02-08	0.336005	0.799623	1.92183	2.096	SUCLA2;SUCLG1								Cardiac Progenitor cell:Embryonic Stem Cell	34/100	1.22643e-06	2.42972e-05	2.99204	40.7258	APP;NRP1;DOCK4;NRP2;CSF1;SDC2;GLIS3;THBS2;CTSO;ALCAM;OLFML3;DPYSL3;PDGFC;SPP1;SIRPA;CCL2;PXDC1;IGFBP7;TNS3;SASH1;TNS1;WLS;ABCA1;SEC16B;STARD13;MMP2;FN1;EMP1;DAB2;CDH11;KCNMA1;PLSCR4;ADGRL4;RIN2
ADAMTS3			Dopaminergic Neurons	30/119	0.00193481	0.00637892	1.95245	12.1984	GRIA2;DDC;CSRNP3;CTNND2;NRXN1;STMN2;CACNA1B;CELF4;GRIK3;PHYHIPL;ADCY1;PHF21B;ADGRA1;NEUROD6;SLITRK1;LRRTM1;CLVS2;NXPH1;CADPS2;KCNJ6;UNC13A;KCNB2;PCDH8;GAD2;TMEM196;GABRG2;NR4A2;GAP43;OLFM3;VSTM2A							Drug abuse	55/229	0.000141755	0.0226755	1.83741	16.282	GLP1R;BCAR3;TENM2;CSRNP3;HTR2C;GRIK2;ADARB2;AFF3;CXCL14;SYNE1;LRMDA;CCDC91;GRM7;ZNF385D;CCR5;CADPS2;ABCC4;DSCAM;SEMA6D;CHD1L;OPRM1;ANO4;ATP1B1;FAM126A;ADRA2B;GABRG2;ETV6;ADCYAP1;GAL;CDS1;SLC22A3;TPH2;MAOA;DNAH8;PCDH15;AKAP7;PLG;PRCP;FHIT;NPY;CSMD3;CSMD1;BCHE;FARP1;BDNF;SLC10A2;ZNF804A;HTR1B;SMARCA1;PBX1;MPP7;WDR11;MSRA;KITLG;IL6						neoplasm of stomach	2022-02-08	0.336005	0.799623	1.92183	2.096	APC;CASP10								Cardiomyocyte:Embryonic Stem Cell	34/100	1.22643e-06	2.42972e-05	2.99204	40.7258	APP;NRP1;DOCK4;NRP2;CSF1;SDC2;GLIS3;THBS2;CTSO;ALCAM;OLFML3;DPYSL3;PDGFC;SPP1;SIRPA;CCL2;PXDC1;IGFBP7;TNS3;SASH1;TNS1;WLS;ABCA1;SEC16B;STARD13;MMP2;FN1;EMP1;DAB2;CDH11;KCNMA1;PLSCR4;ADGRL4;RIN2
ADAMTS5			Leydig Cells	35/145	0.00193518	0.00637892	1.84386	11.5196	SLC22A3;LAMA2;MAOA;COL14A1;COL12A1;DPT;THBS2;CXCL14;TMEM47;CDH5;GJA1;EFEMP1;CYP11A1;OLFML3;KDR;TIMP3;TAC1;SASH1;SH3D19;IGFBP3;RARRES2;ABCA8;PRLR;PARD3B;KIAA1217;ANO1;SMOC2;MAFB;COL4A2;CDH11;PLSCR4;COL21A1;ADGRL4;MXRA5;MATN2							Mental Retardation, X-Linked	33/118	0.000157573	0.0245898	2.25161	19.7142	TMEM185A;MAOA;FMR1;ARX;PCDH19;AFF2;TMEM47;CALCR;OPHN1;ZMYM3;PTCHD1;AP1S2;ARSD;GRIA3;AGFG1;WWOX;VCX3A;NLGN4X;MBD2;CASK;ACSL4;SMARCA1;LBX1;POU3F4;ZDHHC15;AR;SLC6A8;IL1RAPL1;AGTR2;FGF13;CACUL1;BRWD3;ABCG2						venous thrombosis	2022-02-08	0.336005	0.799623	1.92183	2.096	PROS1;F13A1								Astrocyte:Brain	48/164	1.44246e-06	2.78534e-05	2.4078	32.3828	CD86;GRIA1;NRP1;ALDH1L1;SPON1;PFKFB3;ARHGEF26;C5AR1;GLIS3;MT1X;HIF3A;HNMT;TSPAN12;SLC4A4;RND3;GLI3;EDNRB;EFEMP1;FTH1;P2RY1;PRLHR;TIMP3;SPOCK1;KIF21A;IGFBP7;SOX9;TNS1;ABCA1;CHST9;IL33;NTRK2;GRAMD2B;SEMA6A;ST6GAL2;CYBRD1;TACR1;F3;SORL1;RGMA;NFKBIA;ANLN;MAFB;DOK5;CTH;ID4;DNASE2;EZR;SCG2
ADARB2			Enterochromaffin Cells	28/109	0.00199668	0.00644933	2.00185	12.444	SEMA5A;PCSK1;COL14A1;NTM;TREH;PHYHIPL;THY1;SLC4A4;GRIN2A;EDNRB;SI;APOB;PPARGC1A;GRIA3;SEC16B;SMLR1;SEMA6D;LSAMP;SORBS2;ABCA8;SSTR1;PTPRD;SST;CDH11;CNTN3;CNTN4;FREM1;OTC							Uterine Fibroids	77/349	0.000159524	0.0245898	1.6485	14.4133	IL1RN;PRL;CXCL14;RXFP2;HK2;PIK3CG;CTGF;WISP2;RIMS2;GHR;GJA1;HPGDS;EDNRB;MED13;EFEMP1;CYP1B1;PRLHR;TRIM27;EPHB2;FBXO8;TMED7;EDIL3;RGS7;MSMB;NCOA1;IGFBP1;EDN1;PRKCB;IGFBP3;MMP2;TACR3;FNDC3A;WNT16;F3;PRLR;NCOR2;AR;ANO1;PCP4;COL4A2;MMRN1;PAPPA;AGTR2;FH;ASIP;PLD5;DPT;CUX1;CXCR1;ZKSCAN7;PDGFC;CCL2;IGFBP7;CSMD1;WASF3;MCL1;SMAD2;ATF7IP;TFAP2C;RARRES3;FN1;PBX3;NR2F2;COX6C;ESR1;CDK8;DAP;NR4A3;SST;CCNG1;NBR…						acute myeloid leukemia	2022-04-20	0.341824	0.799623	1.4415	1.54739	MLLT10;CHIC2;NPM1;ETV6								Leydig Precursor cell:Fetal Gonad	59/217	1.45899e-06	2.78534e-05	2.17569	29.2365	SEMA5A;NRP1;SERPINE2;COL14A1;GOLIM4;HIF3A;RND3;RIMS2;EDNRB;ADAMTS1;TMSB4X;CYP1B1;TIMP3;PPFIA2;MMP2;EBF1;EMP2;RPS3A;CDH11;MYADM;PDE5A;MCTP2;MATN2;FBN2;NLGN1;PKDCC;LAMA2;ARX;LTBP4;PLA2G5;THY1;TFPI;PCDH18;FSTL5;FLRT2;CHSY1;OLFML3;MSC;BCHE;NPM1;LRRN3;SYT1;NEGR1;PCDH9;RARRES2;LSAMP;CYBRD1;NR2F2;SULF1;BICC1;GULP1;SMOC2;COL5A2;SPATS2L;VIM;SSBP2;LHX9;GSTM5;FBN1
ADAT2			Pulmonary Vascular Smooth Muscle Cells	26/99	0.002029	0.00644933	2.06213	12.7857	LAMA2;GALNT15;COL14A1;DPT;THY1;LDB2;THBS2;PCDH18;ADAMTS5;ADAMTS2;OLFML3;IGFBP7;TNS1;MMP2;CYBRD1;ABCA8;PODN;CPED1;DAB2;CCDC80;COL5A2;CDH11;FAT4;ADGRL4;MXRA5;FBN1							Isodicentric Chromosome 15 Syndrome	2022-11-23	0.000174081	0.0263547	5.2993	45.8707	GABRB3;PRNP;SNRPN;PRDM9;TYRP1;PLP1;DMD;GABRG3;DLGAP2;CDK5R1;MCPH1						joubert syndrome	2022-04-20	0.341824	0.799623	1.4415	1.54739	OFD1;AHI1;TMEM67;NPHP1								Cancer Stem cell:Skin	34/101	1.5883e-06	2.92581e-05	2.94721	39.3536	PTPRT;FBN3;CSRNP3;CTNND2;NRXN1;GRIK3;PCDH19;PPP1R9A;CXXC4;SOX2;PTPRZ1;ZIC3;ERBB4;ZBBX;GPM6B;RPRM;CHST9;EPHA7;GRID2;CXADR;SEMA6A;NLGN4X;UNC5D;PBX1;PTPRD;MAPK10;GAP43;GPRC5B;TUBB2B;CRISPLD1;ID4;PLP1;LRRN1;ADGRL3
ADCY1			Luteal Cells	31/125	0.00217072	0.00677874	1.91031	11.7153	PTPRU;PKDCC;ITGB5;GALNT18;CITED4;TSPAN12;RND3;TMEM47;CYP11A1;ADAMTS1;PLS3;LRIG3;GYG2;SNX7;MPDZ;SH3D19;UNC13B;RHBDF1;TMEM86A;AADAT;DAB2IP;DHCR24;KCTD3;SMARCA1;PRLR;KIAA1217;MYO1B;SDC1;BCAT1;FERMT2;ADGRL2							Arteriosclerosis	203/1087	0.00017885	0.0266016	1.34739	11.6266	APP;IL1RN;TES;MTRR;PRF1;EHMT1;F11R;ABCA12;GJA1;PNP;ANPEP;GJA5;MYC;NAMPT;KDR;TNFSF11;EPHB2;PRKCB;DKK1;AR;MTAP;CARHSP1;PAPPA;AGTR1;AGTR2;HRASLS;PADI1;PTGES;MAOA;SLC22A1;KLRK1;INPP5D;APOB;ICOS;PPARGC1A;ABCA1;FN1;IRF2BP2;NR0B1;NR2F2;LYZ;GP6;CP;ALOX15B;MSRA;TNFSF4;NOX4;SDC1;TNFSF9;NOX5;LGMN;PCSK9;BRCA1;VLDLR;PCSK5;RYR3;PPP3CA;SMPD1;TIMP3;CCR6;CCR5;TMED7;CCR3;CCR2;EDN1;ARG1;DUSP1;RIPK2;IL15;SFTPD;ELOVL…						xeroderma pigmentosum	2022-02-09	0.39308	0.901249	1.64718	1.53805	ERCC4;XPC								Hematopoietic Progenitor cell:Undefined	34/101	1.5883e-06	2.92581e-05	2.94721	39.3536	ENPEP;COL14A1;C2CD4B;CLEC14A;LDB2;TSPAN12;PCDH17;PREX2;CDH5;RGS5;EDNRB;GJA5;KDR;CYYR1;CGNL1;RUNX1T1;CADPS2;SEC16B;CASR;SEMA6D;RARRES2;F11;SORBS2;SULF1;RNASE1;PTPRD;SMOC2;CDH11;MYO3A;CNTN4;ADGRL4;FREM1;MXRA5;ADGRL2
ADCY2			Peritubular Myoid Cells	30/120	0.00222178	0.00681856	1.93065	11.7952	LAMA2;COL14A1;COL12A1;DPT;CLEC14A;THBS2;COX7A1;TMEM47;ADAMTS5;EFEMP1;OLFML3;CYP1B1;TIMP3;TNS1;SH3D19;GSTM3;RARRES2;MMP2;EPHX1;ABCA8;PODN;RNASE1;SMOC2;COL4A2;COL5A2;CDH11;PLSCR4;ADGRL4;MXRA5;MATN2							Colonic Neoplasms	151/778	0.000204682	0.0299188	1.40893	11.9675	IFITM3;CHRM3;APP;CSF3;IL1RN;KDM1A;MPG;MT1X;IRS2;GRPR;CLDN1;PLB1;CTGF;LAPTM4B;ENDOV;GJA1;CYSLTR1;CCND2;DMBT1;CDH2;MYC;MYB;KDR;CYP1B1;SOX9;KPNA2;EPHB2;KCNH2;EOMES;IGFBP1;CASR;CXADR;SPINK1;IGFBP3;F2R;ADAM10;ZBTB33;RNASE1;DKK1;FOXP1;MSH6;SGO1;AR;ADCYAP1;PCP4;CD109;MT1H;EZR;ABCG2;KHDRBS3;INSIG2;SLC22A1;TGFA;FHIT;PODXL;SLCO1B3;MAP7;SNX9;MSR1;SYT1;CAV2;SLC10A2;FN1;NR0B1;CP;ESR1;VANGL1;IL6;RGCC;NAT2;TNFS…						mycobacterium tuberculosis, susceptibility to	2022-02-10	0.447798	0.901249	1.4412	1.15788	IFNG;CCL2								Pluripotent Stem cell:Embryo	32/93	1.85781e-06	3.36329e-05	3.04567	40.191	TRIM71;FBN3;LRRK1;DCAF12L1;ITLN2;C1ORF94;PAK1;ZIC3;PODXL;DNMT3B;KDR;CYYR1;CD177;GABRP;C9ORF135;CDX4;SEMA6A;RARRES2;TERF1;ABHD12B;SYT6;CLDN10;SFRP2;DPPA4;DPPA2;CYP2S1;SCGB3A2;ALPL;NANOGP8;LRRN1;OR52A1;TDGF1
ADCY8			Adipocyte Progenitor Cells	29/115	0.00226783	0.00684193	1.95289	11.891	COL14A1;COL12A1;DPT;PCDH18;RND3;GLI3;GLI2;ADAMTS15;EFEMP1;ADAMTS1;PLS3;TIMP3;LRIG3;SLIT2;SH3D19;RHBDF1;SCARA5;MMP2;DAB2IP;EN1;NR2F2;TBX18;COL4A2;COL5A2;GAS1;TRABD2B;FERMT2;FBN1;FGF10							Neuroblastoma	302/1698	0.000208267	0.0299269	1.27494	10.8072	NPFFR2;CDA;APP;SERPINE2;PRF1;STMN2;GRPR;SOX2;PNP;EDNRB;HENMT1;GJA5;MYC;ZC3H12A;NAMPT;STMN1;MYB;KDR;TRIM24;MAGEA1;GJA8;FBXO8;EPHB2;LGALS7;WLS;PDK1;VCX3A;EBF1;ANK2;UNC5D;CSNK1E;DNAAF4;DKK1;THEG;AR;MTAP;TWSG1;XRN1;ERVW-1;ZFPM2;EPHA3;PTGES;NUMBL;MAOA;MAPKAP1;TGFA;THY1;CD1D;PIK3R1;NKAIN2;TRPM2;KLRK1;MAP2;PENK;ST8SIA4;SPTBN1;BARD1;ABCA1;CADM1;LRRN3;BCL11B;ST8SIA2;FN1;NR0B1;TYR;PBX1;MSRA;SLC6A8;ID2;SDC1…						amyotrophic lateral sclerosis	2022-03-17	0.47011	0.901249	1.2353	0.93239	FIG4;VCP;ANG								Neural Stem cell:Inferior Colliculus	34/102	2.04683e-06	3.58196e-05	2.90369	38.0361	FBN3;CSRNP3;FIGN;FNBP1L;PCDH19;PPP1R9A;SOX2;GJA1;PTPRZ1;PODXL;DPYSL3;MPDZ;FARP1;ZNF462;EPHA7;CXADR;SEMA6A;NLGN4X;DAB2IP;ANK2;UNC5D;SMARCA1;PBX1;PTPRD;GAP43;GPRC5B;TUBB2B;CRISPLD1;ID4;CACHD1;PLP1;FBXL7;ADGRL2;ADGRL3
ADCYAP1			Crypt Cells	28/110	0.0023077	0.00684618	1.97732	12.0053	CDS1;PTPRT;SPON1;SLC44A3;IL20RA;PCDH19;PPP1R9A;AMOT;MCF2L;FAM3D;EPHB2;PRIMA1;TMEM132C;SEMA6A;EDN3;NEBL;COLCA2;COBL;AXIN2;OLFM4;PBX1;CAPN13;SMOC2;ID4;LRRN1;FREM1;EFCC1;PDE9A							Colorectal Neoplasms	200/1073	0.00022198	0.0313658	1.34366	11.3041	IL1RN;MTRR;SERPINE2;ABCA12;CLDN1;ABCA13;SOX2;GJA1;ALCAM;OPHN1;PPP2R1A;MYC;STMN1;NAMPT;KDR;MAGEA1;CYP1B1;SOX9;EPHB2;SOX4;EPHA4;CXADR;PRKCB;SLC6A14;DKK1;SFRP2;CD109;EZR;PTGES;SLC22A3;PCDH10;ABCB5;TGFA;PPP1R3A;XPC;PIK3R1;PKHD1;GRIN2A;KLRK1;PPARGC1B;ABCA1;GSTM3;PMM2;NR2F2;ABCA8;ALOX15B;FXYD3;ID4;SDC1;TNFSF9;TDGF1;LGMN;TOP2A;ACHE;PTPRU;NRP2;BRCA1;ROBO1;AKAP10;BOLL;TMSB4X;PBK;TIMP3;CCR6;CCR5;JAK1;ZHX2;…						obesity	2022-02-11	0.499608	0.901249	1.28099	0.88892	ADRB3;ENPP1								Stem cell:Esophagus	34/102	2.04683e-06	3.58196e-05	2.90369	38.0361	NCKAP1;CSRNP3;TENM3;PLPPR4;PHYHIPL;FIGN;THY1;PCDH19;PCDH18;PTPRG;TMEM47;GJA1;NUAK1;MAP2;DPYSL3;SOX9;SLIT2;MPDZ;PRIMA1;SEMA6D;DAB2IP;ANK2;SMARCA1;PTPRD;GAP43;GPRC5B;TUBB2B;CNTN1;ID4;CACHD1;PLP1;FBXL7;ADGRL2;ADGRL3
ADD2			Pancreatic Stellate Cells	28/111	0.00265919	0.00775962	1.95338	11.583	TNFAIP6;LAMA2;COL14A1;COL12A1;DPT;THY1;THBS2;PCDH18;TMEM47;RGS5;ADAMTS5;GJA1;ADAMTS2;OLFML3;TIMP3;MMP2;FN1;PODN;SULF1;CCDC80;SFRP2;COL4A2;COL5A2;CDH11;ADGRL4;MXRA5;FBXL7;FBN1							Atherosclerosis	210/1134	0.000226109	0.0314254	1.3336	11.1949	APP;IL1RN;TES;MTRR;PRF1;EHMT1;F11R;ABCA12;GJA1;LIPC;EDNRB;PNP;ANPEP;GJA5;MYC;NAMPT;KDR;TNFSF11;EPHB2;PRKCB;DKK1;AR;MTAP;CARHSP1;PAPPA;AGTR1;AGTR2;HRASLS;PADI1;PTGES;MAOA;SLC22A1;KLRK1;TTPA;INPP5D;APOB;ICOS;PPARGC1A;ABCA1;FN1;IRF2BP2;NR0B1;NR2F2;LYZ;GP6;CP;ALOX15B;MSRA;TNFSF4;NOX4;SDC1;TNFSF9;NOX5;LGMN;NRP1;PCSK9;BRCA1;PRL;VLDLR;PCSK5;RYR3;PPP3CA;SMPD1;TIMP3;CCR6;CCR5;TMED7;CCR3;CCR2;EDN1;ARG1;DUS…						prader-willi syndrome	2022-02-12	0.548175	0.901249	1.15283	0.693034	NPAP1;SNRPN								Astrocyte:Embryonic Prefrontal Cortex	83/342	2.18891e-06	3.7678e-05	1.87149	24.3894	IFITM3;SPON1;SERPINE2;FAM107A;HNMT;SLC4A4;CXCL14;SOX2;GJA1;ALCAM;EDNRB;GRB14;LRRTM3;STMN1;TIMP3;SIRPA;SOX9;SOX4;SEMA6A;HMGCS1;SEMA6D;SOX11;F3;ETV5;RGMA;SLCO1C1;CLDN10;GPRC5B;CCDC80;DOK5;ANOS1;LRRC3B;TRIB2;HDAC2;LEPROT;ARHGEF26;TTYH1;LUZP2;KCNE5;PHYHIPL;AK4;PRCP;TFPI;SPATA6;RAP1GAP;NT5E;IGFBPL1;PTPRZ1;SLITRK2;NEUROD6;TSPAN7;EMC2;PDPN;S1PR1;PRODH;PDLIM5;SLC13A5;BRINP3;GPM6B;SASH1;BCHE;IL33;NTRK2;LR…
ADGRA1			Glomus Cells	30/127	0.00544265	0.0156257	1.79058	9.33518	PKDCC;TENM3;KCNK9;NTM;PLPPR4;FIGN;THY1;TMEM47;GJA1;NUAK1;DPYSL3;SLIT2;MPDZ;EDIL3;SEMA6D;NR2F1;DAB2IP;ANK2;SMARCA1;MEIS3;GAP43;GPRC5B;COL4A2;CTH;ID4;TLN2;VIM;FBXL7;FERMT2;ADGRL2							Attention Deficit Disorder	23/73	0.000229883	0.0314347	2.66421	22.3206	APP;TPH2;NTRK2;DDC;BDNF;PON1;TACR1;BTBD9;GRIN2B;GRM1;PIK3CG;ADD2;PTPRD;BRINP1;SLC6A8;GRM7;NRG3;PTCHD1;GRM8;DISC1;DRD5;CDK5R1;ADGRL3						atrial septal defect	2022-01-05	0.550693	0.901249	1.44105	0.8597	TLL1								Bulge Stem cell:Scalp	33/98	2.23175e-06	3.77958e-05	2.94788	38.3599	KHDRBS2;ATP8A1;NRXN1;STMN2;LDB2;PREX2;CCND2;ZMAT1;ZKSCAN7;CHL1;LRRTM1;TCEAL2;PDE4B;S1PR1;PHACTR1;CTNNA2;CYYR1;LRRC4C;GPM6B;BEND5;OPCML;TMEM132D;TMEM132C;SNRPN;NLGN4X;LRRN3;NAP1L3;SORCS3;DOK5;ELMO1;PLP1;TCF4;CD200
ADGRA3			Choroid Plexus Cells	28/117	0.00586684	0.0165761	1.82105	9.35733	NCKAP1;PTPRU;SLC44A3;SDC2;PHYHIPL;HTR2C;CLDN1;TMEM47;FLRT3;SOX9;GYG2;MPDZ;CGNL1;UNC13B;CADPS2;FARP1;RARRES2;DAB2IP;COBL;SHROOM3;ATP1B1;SMARCA1;PRLR;PARD3B;KIAA1217;GPRC5B;ID4;ADGRL2							Abnormal behavior	80/372	0.000285116	0.0383258	1.59517	13.0208	APP;CNTNAP2;PCDH11Y;GBE1;CTNND2;FMR1;CELF4;HTR2C;BRCA1;GRIK2;MANEA;DAOA;GRM2;GJA1;PNP;CALB1;SMPD1;STMN1;ZIC1;PDE4B;EPHB2;SOX5;CADPS2;MBNL1;SEMA6A;ARG1;SLC6A15;LMO3;DYRK1A;FAAH2;OPRM1;PEX1;RGMA;AR;NOS1AP;ERVW-1;ARHGEF7;MMADHC;TLR3;GRIA1;GPM6A;SLC22A3;TPH2;DDC;MAOA;PLPPR4;NRXN1;ASMT;PSEN2;TMTC1;PSEN1;PCDH19;NPAS3;GRIN2A;ERBB4;PLXNA2;CCL2;DMD;ARSD;DISC1;TAC1;CSMD1;GRIA3;NTRK2;BDNF;ST8SIA2;HTR1A;ZNF8…						chronic granulomatous disease	2022-01-05	0.550693	0.901249	1.44105	0.8597	NCF2								Liver Stem cell:Fetal Liver	33/99	2.87651e-06	4.79419e-05	2.90304	37.0397	NCKAP1;COL12A1;THY1;THBS2;PCDH18;RND3;GLI2;TMEM47;ADAMTS15;GJA1;NUAK1;EFEMP1;OLFML3;DPYSL3;PLS3;SNX7;MPDZ;SH3D19;RHBDF1;MMP2;FN1;SMARCA1;MYO1B;COL4A2;PALLD;COL5A2;CDH11;MXRA5;FBXL7;FERMT2;ADGRL2;RAI14;FBN1
ADGRB3			Pluripotent Stem Cells	27/112	0.00607597	0.0168988	1.83845	9.38237	TRIM71;HDAC2;KDM1A;CDCA7;GMPS;PSIP1;HK2;SOX2;SPN;ZIC3;DNMT3B;BUB1;RFC3;NPM1;VASH2;CDC7;NAP1L1;TERF1;TEX19;MSH6;SGO1;NCL;DPPA2;ALPL;NANOGP8;TDGF1;MAD2L1							Congenital chromosomal disease	102/497	0.000289319	0.0383258	1.50577	12.269	RTL1;CSF3;MAML2;MPG;FMR1;CXCL14;SOX2;LRMDA;HPGDS;CCND2;MYC;STMN1;KDR;ZNF569;SOX9;GGT1;TNS3;F2R;REV1;PGD;POU3F2;FOXP1;MSH6;AR;TWSG1;TBL1XR1;PAPPA;ANOS1;ZNF436;ZFPM2;FBN2;XPC;THY1;FHIT;NKAIN2;MAP3K20;IGFBP7;MSC;SPTBN1;OPN4;BCL11A;EPHX1;A2ML1;TYR;PBX1;GADD45G;PTPRD;MLLT10;DAP;IL6;NR4A3;NAT1;TLX3;NAT2;GNAQ;TLX1;SDC1;PTPRU;ITGAM;TREH;GADL1;MTR;BRCA1;ITGAL;GLI3;PIK3CG;GLI2;MECOM;SH3PXD2A;EDIL3;IL15;NCO…						common variable immunodeficiency 2	2022-01-05	0.550693	0.901249	1.44105	0.8597	ICOS								Gastric Stem cell:Gastric Gland	33/100	3.68925e-06	5.53387e-05	2.85955	35.7732	NCKAP1;KHDRBS3;PKDCC;CSRNP3;PHYHIPL;PCDH19;PCDH18;PTPRG;ROBO1;FLRT3;LRIG3;SOX9;STXBP6;SLIT2;PPARGC1A;SH3D19;FARP1;AADAT;SEMA6D;NR2F1;DAB2IP;ADGRA3;ANK2;SMARCA1;PARD3B;KIAA1217;PTPRD;GAREM1;ID4;TLN2;FREM1;ADGRL2;ADGRL3
ADGRE5			Endothelial Cells (Aorta)	40/185	0.00773326	0.0211772	1.59805	7.77009	ITGB5;COL14A1;CPQ;COL12A1;AMIGO2;ATL2;NTN4;DPT;TMTC2;TMTC1;CLEC14A;COX7A1;TMEM47;CDH5;EFEMP1;OLFML3;GJA5;HEY2;KDR;CYP1B1;TIMP3;PXDC1;IGFBP7;STXBP6;LMCD1;CMKLR1;SH3D19;MMP2;SQOR;FN1;SULF1;BACE2;COL4A2;PALLD;COL5A2;MMRN2;PLSCR4;ADGRL4;MXRA5;FBN1							Mental Retardation, X-Linked 1	17/48	0.000317022	0.0410897	3.17318	25.5649	FRMPD4;FMR1;ARX;ALG13;ACSL4;THOC2;AFF2;OPHN1;PTCHD1;TSPAN7;IL1RAPL1;AP1S2;ANOS1;DMD;AGTR2;GRIA3;ABCG2						familial hypercholesterolemia	2022-01-05	0.550693	0.901249	1.44105	0.8597	GHR								Corneal Limbal Stem cell:Limbal Epithelium	33/100	3.68925e-06	5.53387e-05	2.85955	35.7732	NCKAP1;KHDRBS3;PKDCC;CSRNP3;PHYHIPL;PCDH19;PCDH18;PTPRG;ROBO1;FLRT3;LRIG3;SOX9;STXBP6;SLIT2;PPARGC1A;SH3D19;FARP1;AADAT;SEMA6D;NR2F1;DAB2IP;ADGRA3;ANK2;SMARCA1;PARD3B;KIAA1217;PTPRD;GAREM1;ID4;TLN2;FREM1;ADGRL2;ADGRL3
ADGRG6			Taste Receptor Cells	27/115	0.0087694	0.0236508	1.77546	8.40945	PCSK2;GRIA2;NRXN1;CELF4;SLC7A14;ADCY2;SYNPR;DPP6;GRM4;MOBP;CA4;CTNNA2;DLGAP2;CACNG3;KCNH2;KCNJ6;PRKCB;GAD2;ATP2B2;AP3B2;ST18;CACNB2;FAM135B;FGF13;VSTM2A;CNTNAP5;HCN1							Placental Insufficiency	2022-12-28	0.000319877	0.0410897	4.33625	34.8963	IGFBP1;GRIN2A;UROD;PON1;KDR;AGTR1;EMP2;TSPY4;SRY;PPARGC1A;GRIN2B;TSPY1						hereditary pancreatitis	2022-01-05	0.550693	0.901249	1.44105	0.8597	SPINK1								Intestinal Stem cell:Gastrointestinal Tract	33/100	3.68925e-06	5.53387e-05	2.85955	35.7732	NCKAP1;KHDRBS3;PKDCC;CSRNP3;PHYHIPL;PCDH19;PCDH18;PTPRG;ROBO1;FLRT3;LRIG3;SOX9;STXBP6;SLIT2;PPARGC1A;SH3D19;FARP1;AADAT;SEMA6D;NR2F1;DAB2IP;ADGRA3;ANK2;SMARCA1;PARD3B;KIAA1217;PTPRD;GAREM1;ID4;TLN2;FREM1;ADGRL2;ADGRL3
ADGRL1			Melanocytes	30/133	0.0107025	0.0284334	1.68568	7.6484	TPH2;NRP2;BNC2;COL12A1;TYRP1;RASAL2;THBS2;RND3;GLI3;TRPM1;ENPP1;TIMP3;PXDC1;HMCN1;SOX9;SASH1;RHBDF1;STARD13;MMP2;FN1;EMP1;MITF;TYR;CCDC80;COL4A2;PALLD;COL5A2;RAB38;RAI14;FBN1							Sparse pubic hair	15/40	0.000346897	0.0438954	3.4707	27.6493	CYB5A;WWOX;SEMA3E;NR0B1;SPIDR;WDR11;AR;VAMP7;FLRT3;FSHR;ANOS1;SOX9;SRY;CCDC141;ZFPM2						hyperekplexia	2022-01-05	0.550693	0.901249	1.44105	0.8597	SLC6A5								Somatic Stem cell:Endometrium	33/100	3.68925e-06	5.53387e-05	2.85955	35.7732	NCKAP1;KHDRBS3;PKDCC;CSRNP3;PHYHIPL;PCDH19;PCDH18;PTPRG;ROBO1;FLRT3;LRIG3;SOX9;STXBP6;SLIT2;PPARGC1A;SH3D19;FARP1;AADAT;SEMA6D;NR2F1;DAB2IP;ADGRA3;ANK2;SMARCA1;PARD3B;KIAA1217;PTPRD;GAREM1;ID4;TLN2;FREM1;ADGRL2;ADGRL3
ADGRL2			Satellite Cells	31/139	0.0112995	0.0295781	1.6613	7.44762	NCKAP1;PTPRU;COL12A1;NTN4;RND3;TMEM47;ADAMTS15;NUAK1;EFEMP1;CALCR;PLS3;TIMP3;DMD;LRIG3;SOX9;SNX7;SH3D19;RHBDF1;DAB2IP;NR2F2;PARD3B;KIAA1217;KITLG;GAL;COL4A2;PALLD;COL5A2;SPRY1;ASB5;FERMT2;MYF5							Neoplasms, Neuroepithelial	2022-10-21	0.000360977	0.0441656	5.25403	41.6471	TOP2A;GRIN2A;ANXA1;ALCAM;APC;BDNF;MAP2;IDH1;NOX4;SOX9						intervertebral disc disorder	2022-01-05	0.550693	0.901249	1.44105	0.8597	THBS2								Ovarian Somatic cell:Ovary	33/100	3.68925e-06	5.53387e-05	2.85955	35.7732	NCKAP1;KHDRBS3;PKDCC;CSRNP3;PHYHIPL;PCDH19;PCDH18;PTPRG;ROBO1;FLRT3;LRIG3;SOX9;STXBP6;SLIT2;PPARGC1A;SH3D19;FARP1;AADAT;SEMA6D;NR2F1;DAB2IP;ADGRA3;ANK2;SMARCA1;PARD3B;KIAA1217;PTPRD;GAREM1;ID4;TLN2;FREM1;ADGRL2;ADGRL3
ADGRL3			Epsilon Cells	30/138	0.0177476	0.0457836	1.60716	6.47929	PTGER4;ENPEP;COL12A1;ARX;CFI;HPN;PON1;AQP7;AFF3;ASGR1;CALCR;FAM124A;OLFML3;APOB;PPARGC1A;CGNL1;CORIN;SEC16B;SPINK1;SMLR1;COL22A1;F11;PLA2G2A;SORBS2;ABCA8;ACOX2;CD109;AGTR1;MATN2;OTC							Glioblastoma	338/1937	0.000363518	0.0441656	1.2465	9.87189	APP;IL1RN;TES;MTRR;SERPINE2;ADARB2;GRPR;CLDN1;SOX2;GJA1;GOLGA4;HTR7;ALCAM;PNP;EDNRB;EVA1A;MYC;NAMPT;MYB;KDR;TRIM24;MAGEA1;CDK20;SOX9;EPHB2;SOX4;WLS;PDK1;PRIMA1;TNS1;EPHA4;DAXX;EPHA7;CXADR;DAPK1;ACSL5;SOX11;RNASE3;DKK1;AR;MTAP;SFRP2;PARD3;CD109;ERVW-1;ANOS1;ULK2;KIF20B;EZR;EPHA3;CDS1;SLC22A3;ENPEP;FOXG1;MAPKAP1;TGFA;XPC;PIK3R1;KLRK1;RSU1;FADD;ATG7;GPM6B;FN1;RMDN2;NMI;SMARCA1;TYR;SMARCA2;FOSL2;CPEB…						jarcho-levin syndrome	2022-01-05	0.550693	0.901249	1.44105	0.8597	DLL3								Stem cell:Gastric Gland	33/100	3.68925e-06	5.53387e-05	2.85955	35.7732	NCKAP1;KHDRBS3;PKDCC;CSRNP3;PHYHIPL;PCDH19;PCDH18;PTPRG;ROBO1;FLRT3;LRIG3;SOX9;STXBP6;SLIT2;PPARGC1A;SH3D19;FARP1;AADAT;SEMA6D;NR2F1;DAB2IP;ADGRA3;ANK2;SMARCA1;PARD3B;KIAA1217;PTPRD;GAREM1;ID4;TLN2;FREM1;ADGRL2;ADGRL3
ADGRL4			Hematopoietic Stem Cells	37/178	0.018546	0.0471597	1.51893	6.05674	HLF;CLEC12A;CPQ;FGL2;F13A1;CSF2RB;CLEC14A;THY1;GIMAP7;GIMAP8;SPN;MYCT1;CDH2;MECOM;ANPEP;DNMT3B;CD300LF;CMKLR1;TNS1;PRNP;TGFB2;IRAK3;LYZ;PLXDC2;RNASE1;SELP;NCOR2;DAB2;KITLG;MEIS1;MMRN1;APC;MYADM;TLR8;ITGA6;TLR4;ABCG2							Absence Seizures	33/123	0.00036466	0.0441656	2.12589	16.8297	ACHE;NRP2;FOXG1;SLC2A1;EHMT1;GRIK1;TRH;PCDH19;CHD2;SLC8A1;CYP11A1;NPY;MPDZ;EPM2A;BCHE;RBFOX1;BDNF;IDH2;HTR1A;HTR1B;GAD2;SLC30A1;OPRM1;NGF;SMARCA2;GABRG2;SLC8A3;IL6;SST;KCNMA1;ALPL;TCF4;HCN1						muscular dystrophy-dystroglycanopathy (congenital with brain and eye anomalies), type a, 1	2022-01-05	0.550693	0.901249	1.44105	0.8597	LARGE1								Neural cell:Embryoid Body	33/100	3.68925e-06	5.53387e-05	2.85955	35.7732	FBN3;NLGN1;CSRNP3;CTNND2;NRXN1;PLPPR5;PCDH19;PHF21B;SOX2;BRINP1;PTPRZ1;ZIC3;TCEAL2;CLVS2;GPM6B;OPCML;EPHA7;GRID2;NLGN4X;ST8SIA2;TMEM132B;PCDH8;ANK2;UNC5D;SYT6;PTPRD;MAPK10;GAP43;TUBB2B;ID4;PLP1;LRRC3B;ADGRL3
ADIG			Granulosa Cells	25/112	0.0210466	0.0520318	1.66181	6.41626	NCKAP1;PTPRU;TENM3;MTCL1;COL12A1;FIGN;RND3;GLI2;ADAMTS15;NUAK1;ADAMTS1;PRRG1;PLS3;MPDZ;RHBDF1;DAB2IP;NR2F2;SMARCA1;MEIS3;COL4A2;FSHR;COL5A2;AMOTL1;FERMT2;RAI14							Calcification of coronary artery	80/375	0.00037048	0.0442385	1.57867	12.4726	GABRB3;SEMA5A;CNTNAP2;ST6GALNAC2;CTNND2;GALNT18;TREH;CHD6;SPINT4;PIK3C2G;ABCA13;BICD1;PTPRG;SYNE1;SYNPR;GRIP1;LIPC;ADAMTS3;FTH1;RSPO3;ENPP1;PHACTR1;STK32B;CGNL1;ANKS1B;RBFOX1;SCARA5;MYH15;MAGI2;ADAM10;WDR72;CDKAL1;GABRG3;AP3B2;ARID1B;MTSS1;ITPKB;INPP4B;ZNF91;COL4A2;PAPPA;SLC9A9;PLAA;PHLPP2;SLC22A3;NLGN1;PON1;PPM1K;PLD1;TRPM1;ATXN1;MARVELD3;GPC5;APOB;MORC1;PPARGC1A;CSMD1;OPCML;ABCA1;TNFSF18;FARP1;…						pituitary hormone deficiency, combined	2022-01-05	0.550693	0.901249	1.44105	0.8597	POU1F1								Mesenchymal Progenitor cell:Cartilage	32/96	4.04368e-06	5.98008e-05	2.90239	36.043	APP;NCKAP1;COL12A1;NTN4;PLOD2;RND3;PTPRG;GJA1;NUAK1;ALCAM;EFEMP1;DPYSL3;PLS3;LRIG3;SNX7;EDIL3;MPDZ;SH3D19;STARD13;TGFB2;CRIM1;FN1;SMARCA1;KITLG;MYO1B;COL4A2;PALLD;COL5A2;ADGRL2;FERMT2;RAI14;FBN1
ADRA1D			Retinal Progenitor Cells	25/112	0.0210466	0.0520318	1.66181	6.41626	GRIA2;GALNT13;CSRNP3;CTNND2;CACNA1B;GRIK3;PHYHIPL;PCDH19;PHF21B;SOX2;PCLO;PTPRZ1;CLVS2;SOX9;LRRC4C;OPCML;UNC13A;CADM2;PCDH8;ANK2;UNC5D;GAP43;TUBB2B;ID4;ADGRL3							Impaired cognition	131/671	0.000410292	0.0483118	1.41667	11.0481	APP;SPON1;CTNND2;FMR1;PLB1;DAOA;LRMDA;GJA1;OPHN1;SIT1;KDR;FAM3B;LARGE1;EPHB2;FBXO7;AGFG1;IGFBP1;EPM2A;IGFBP3;SLC6A15;MAGI2;DYRK1A;ADAM10;RPSA;THOC2;DKK1;FOXP1;TBL1XR1;NCL;AGTR1;SUCLG2;UTRN;RIN2;TPH2;GRIA2;VCP;NRN1;ARL6;MAOA;FOXG1;PSEN2;LTBP4;XPC;OMA1;PSEN1;PCDH19;ATXN1;MAP2;NPHP1;PRODH;SPTBN1;ABCA1;PRNP;BDNF;HTR1A;RMDN2;GRIN2B;ESR1;SPART;SELP;AHI1;IL6;SLC6A8;DAB1;ID2;NOX4;TCF4;ADA;FBN1;ACHE;CNTNA…						pyruvate dehydrogenase complex deficiency	2022-01-05	0.550693	0.901249	1.44105	0.8597	PDHB								Progenitor cell:Bone Marrow	33/101	4.70883e-06	6.86704e-05	2.81733	34.5575	PTPRT;PLPPR4;FAM107A;STMN2;CLEC14A;THY1;LDB2;PCDH17;PREX2;CDH5;RGS5;EDNRB;CHL1;DPYSL3;TSPAN7;KDR;CYYR1;RUNX1T1;TMEM132C;IL33;NTRK2;KCNIP1;SEMA6D;SORBS2;PTPRD;MAPK10;GPRC5B;PLP1;TCF4;ADGRL4;FREM1;FBXL7;PDZRN4
ADRA2B			Cholinergic Neurons	23/102	0.0233539	0.056349	1.68333	6.32425	ACHE;UNC13A;ST8SIA2;KCNB2;PLPPR5;PCDH8;STMN2;CACNA1B;OGDHL;BRCA1;FBLL1;POU3F2;PHF21B;DLL3;GAP43;TUBB2B;IGFBPL1;STMN1;GRM8;CLVS2;TAC1;SCG2;SPSB4							Endometriosis	144/749	0.000435861	0.0506195	1.39087	10.7628	IL1RN;CSF1;COL12A1;IRS2;RORB;CLDN1;CXCL14;ETS1;CTGF;SOX2;GJA1;HPGDS;PPP2R1A;RNF19A;KDR;CYP1B1;ENPP1;EPHB2;PROK1;MAP3K4;IGFBP1;SLC38A1;IGFBP3;F2R;RNASE3;MED4;OLFM4;DKK1;PRLR;MSH6;AR;PAPPA;AGTR1;ERVW-1;SUCLG2;AGTR2;UTRN;EZR;PTGES;MAOA;CFI;NEDD4L;DPP6;KLRK1;MAP2;CYP11A1;EIF4EBP1;IGFBP7;TAC1;MSC;PPARGC1A;SMAD2;TGFB2;CADM1;SYT1;BDNF;FN1;NR2F2;ESR1;NFKBIA;IL6;SELL;NAT2;UST;SDC1;IL7R;CNIH3;TDGF1;FBN1;CP…						usher syndrome, type 1	2022-01-05	0.550693	0.901249	1.44105	0.8597	PCDH15								Cytotrophoblast:Placenta	32/98	6.61881e-06	9.52021e-05	2.81411	33.5599	COL12A1;IL20RA;DPT;THY1;CLDN1;CXCL14;RND3;GLI3;GJA1;EFEMP1;SERTAD4;FLRT3;TIMP3;LRIG3;SH3D19;MMP2;PCDH7;MAMDC2;DAB2IP;SULF1;F3;KIAA1217;ANO1;SMOC2;COL4A2;PALLD;COL5A2;CDH11;GAS1;MXRA5;ADGRL2;FGF10
ADRA2C			Macrophages	41/204	0.023426	0.056349	1.45607	5.46594	CD86;CPM;NRP2;CD83;ITGAM;CLEC12A;HPGD;NCF2;C5AR1;FGL2;F13A1;CSF2RB;AOAH;ITGAL;LILRA5;HPGDS;RAB20;ADGRE5;CD300LB;CCL2;CCR5;CD300LF;CYTIP;LAIR1;CCR2;DUSP5;CD300A;CD180;LYZ;SCIMP;MMP12;DAB2;CLEC4D;MAF;NR4A3;PARVG;CLEC6A;NAAA;TLR8;TLR4;CD200							Influenza due to Influenza A virus subtype H1N1	14/37	0.000488023	0.0553399	3.52022	26.8422	LINGO2;L3MBTL3;ARAP2;MITF;PXDNL;ACSL3;TMPRSS11F;LRP1B;SPRED2;TBC1D2;SLITRK4;DMD;BUD13;SERHL2						familial cancer of breast	2022-04-27	0.58072	0.901249	1.00237	0.544775	BARD1;CASP8;BRCA1;ESR1								Embryonic Stem cell:Tooth	30/90	7.9987e-06	0.000113495	2.90109	34.0479	GABRB3;TRIM71;FBN3;LRRK1;PCDH11X;C1ORF94;ATXN3;ACOXL;CALB1;GRM4;FAM124A;ZIC3;PODXL;DNMT3B;FLVCR1;TUNAR;ZNF121;GABRP;GRID2;CDX4;VASH2;TERF1;ABHD12B;DPPA4;DPPA2;SCGB3A2;NANOGP8;OR52A1;TDGF1;ZBTB8B
ADRB3			Pancreatic Progenitor Cells	25/114	0.02583	0.0608713	1.62427	5.93868	SLC44A3;ARX;ONECUT1;HNF4G;TSPAN12;CXXC4;PHF21B;PCLO;FLRT3;LRIG3;SOX9;NKX6-1;PRIMA1;CADPS2;CXADR;NR2F1;DAB2IP;COBL;SHROOM3;NR2F2;ATP1B1;KIAA1217;TUBB2B;ID4;CTNNB1							Epileptic drop attack	31/115	0.00049521	0.0553399	2.13899	16.2788	GABRB3;ACHE;NRP2;FOXG1;SLC2A1;GRIK1;TRH;PCDH19;CHD2;SLC8A1;CYP11A1;NPY;MPDZ;BCHE;RBFOX1;BDNF;IDH2;HTR1A;HTR1B;GAD2;SLC30A1;OPRM1;NGF;GABRG2;MAPK10;SLC8A3;IL6;SST;ALPL;TCF4;HCN1						neoplasm of the breast	2022-04-27	0.58072	0.901249	1.00237	0.544775	BARD1;CASP8;BRCA1;ESR1								Neural Progenitor cell:Eye	32/99	8.40619e-06	0.000116138	2.77195	32.3945	NCKAP1;PKDCC;TENM3;FIGN;PCDH18;RND3;GLI2;PTPRG;AKAP12;TMEM47;GJA1;NUAK1;DPYSL3;SLIT2;MPDZ;UNC13B;RHBDF1;NR2F1;DAB2IP;ANK2;SMARCA1;MEIS3;GPRC5B;TUBB2B;COL4A2;MMP16;COL5A2;TLN2;FBXL7;FERMT2;ADGRL2;RAI14
ADSS			Juxtaglomerular Cells	23/103	0.02599	0.0608713	1.66219	6.06706	SEMA5A;LAMA2;COL14A1;RARRES2;MMP2;COL12A1;DPT;CLEC14A;THBS2;PODN;SULF1;ANO1;SMOC2;ADAMTS2;COL4A2;OLFML3;GJA5;CDH11;TIMP3;ADGRL4;MXRA5;TNS1;MATN2							Colorectal Carcinoma	493/2931	0.000504967	0.0553399	1.1986	9.09859	CDA;SERPINE2;COL12A1;ABCA12;CLDN1;ABCA13;GJA1;ALCAM;NDST4;MYC;NAMPT;STMN1;MYB;PROK2;CYP1B1;PROK1;WLS;PRIMA1;MBNL1;RBFOX1;CXADR;PRKCB;ATG10;DNAAF4;RNASE3;DKK1;DKK2;AR;RNF125;LGALS12;ANOS1;PRR15;SPANXA1;TSPYL5;HACD1;ABCB5;XPC;POU5F1B;ADAMTS15;ADAMTS14;GRIN2A;LARP1;KLRK1;ICOS;ATG7;PPARGC1A;ABCA1;GSTM3;STARD13;CADM1;PMM2;FN1;PBX3;NR0B1;CDC7;NR2F2;ABCA8;MEX3C;GRIN2B;PRDX6;ISX;VANGL1;MLLT10;SLC6A6;UCK2…						charcot-marie-tooth disease type 4	2022-02-13	0.593323	0.901249	1.04796	0.547053	FIG4;MTMR2								Neural Stem cell:Spinal Cord	32/99	8.40619e-06	0.000116138	2.77195	32.3945	NCKAP1;PKDCC;TENM3;FIGN;PCDH18;RND3;GLI2;PTPRG;AKAP12;TMEM47;GJA1;NUAK1;DPYSL3;SLIT2;MPDZ;UNC13B;RHBDF1;NR2F1;DAB2IP;ANK2;SMARCA1;MEIS3;GPRC5B;TUBB2B;COL4A2;MMP16;COL5A2;TLN2;FBXL7;FERMT2;ADGRL2;RAI14
AEN			Schwann Cells	29/138	0.0297863	0.0688566	1.53872	5.40662	GRIA2;NRN1;CNP;NTM;PLPPR4;FAM107A;PHYHIPL;THY1;EDNRB;NPY;STMN1;SCN7A;PRIMA1;OPCML;TMEM132C;BCHE;NTRK2;RBFOX1;DAB2IP;FAM189A2;ANK2;POU3F1;SLCO1C1;GAP43;GPRC5B;TST;ID4;PLP1;MATN2							Psychotic Disorders	69/317	0.000506425	0.0553399	1.61801	12.2777	KCNK5;GABRB2;CNTNAP2;ST6GALNAC1;NRSN1;TENM4;PCDH11Y;PCDH11X;GRIK3;HTR2C;CLINT1;DAOA;GHR;TRIM9;GRM2;HPGDS;UROD;CHP1;RGS9;KCNH2;EPM2A;SEMA6A;PAWR;PLA2G4A;CSNK1E;OPRM1;GABRG3;GABRG2;LMBRD1;IFNG;ERVW-1;COL21A1;ARHGEF7;RIN2;SLC22A3;TPH2;DDC;HDAC2;CNP;MAOA;CSF2RB;PLG;PRCP;PCDH19;NPAS3;TRPM2;GRIN2A;PDE11A;ERBB4;NPY;NHS;TPPP;DISC1;ST3GAL1;DRD5;PRNP;BDNF;HTR1A;ZNF804A;HTR1B;TYR;GRIN2B;ESR1;AHI1;IL6;PDE10A…						alpha-dystroglycan related dystrophy	2022-01-06	0.61714	0.901249	1.15277	0.556398	LARGE1								Oocyte:Embryo	29/86	8.72612e-06	0.000118993	2.9515	34.3826	CHIC1;DUSP19;PTPRK;PAPSS1;ARV1;ZNF407;GRM8;TSPAN7;LONRF1;METTL9;WASF3;PCMTD1;CEP78;MFAP3L;DYNC2H1;ABCC4;LMO3;TMEM131;DNAJC3;IGSF11;RPIA;CENPE;LRCH1;GNPDA2;UBE2U;GOPC;MCTP2;RAPGEF6;RAI14
AFF2			Parietal Cells	24/111	0.0332845	0.0759569	1.59479	5.42653	PTPRT;CXADR;HLF;NEBL;COLCA2;PHYHIPL;COBL;TMPRSS2;SORBS2;MYRIP;PPP1R9A;CP;ZDHHC11B;RAP1GAP;PLEKHA7;SLC22A23;CAPN13;PAIP2B;PODXL;MCF2L;TPPP;DSCAML1;ZSWIM5;PDE9A							Neurodevelopmental Disorders	49/208	0.000509143	0.0553399	1.78929	13.5678	GABRB3;NCKAP1;CNTNAP2;FMR1;EHMT1;AFF3;ROBO1;RIMS1;LRRTM1;RBFOX1;SNRPN;DSCAM;FBXW7;CACNA2D3;DYRK1A;CASK;ANK2;SOX11;ADRA2B;ARID1B;FOXP1;PARD3B;ADCYAP1;NRG3;TBL1XR1;WAC;MCPH1;TPH2;FOXG1;SATB2;NRXN1;RHOBTB2;GRIN2A;FAM124B;PTCHD1;HIVEP3;ARSD;DISC1;CPA6;ZBTB18;GABBR2;BCL11A;BDNF;SMARCA1;GRIN2B;AHI1;CTNNB1;TCF4;CNTN4						congenital hypothyroidism	2022-01-06	0.61714	0.901249	1.15277	0.556398	TSHB								Lake Et al.Science.In1:Brain	31/98	1.87762e-05	0.000252757	2.6844	29.2142	GRIA2;CNTNAP2;KHDRBS2;CTNND2;NRXN1;STMN2;CACNA1B;GRIK3;ADGRA1;PTPRZ1;LRRTM1;TCEAL2;CLVS2;CTNNA2;GPM6B;BEND5;TMEM132C;RBFOX1;KCNIP1;PCDH8;LSAMP;NAP1L3;SORCS1;UNC5D;SORCS3;RGMA;NELL2;GAP43;ADGRB3;LRRC3B;ADGRL3
AFF3			Parathyroid Chief Cells	23/106	0.0352704	0.0794699	1.60183	5.35765	TRPC7;APP;NTRK2;CASR;STARD13;KCNIP1;CTNND2;GALNT18;GLIS3;FAM189A1;OGDHL;ANK2;BHLHE22;REG3G;LRP2;TMEM174;SPRED2;PCP4;DNAJB5;SST;SPP1;TAC1;CAMK1G							Amphetamine Addiction	23/77	0.000542697	0.0573994	2.46628	18.5438	LINGO2;COL28A1;ACHE;CUBN;RGS17;BDNF;LMO3;EPHX1;HTR1B;OPRM1;AOAH;FHIT;HS3ST4;SGCZ;GABRG2;GRM2;DCSTAMP;PSD3;PDE4B;ZNF385D;SMYD3;LARGE1;CSMD1						congenital myopathy with fiber type disproportion	2022-01-06	0.61714	0.901249	1.15277	0.556398	ACTA1								Mesenchymal Stromal cell:Blood Vessel	31/100	2.92894e-05	0.000349476	2.60629	27.2052	SEMA5A;NTM;PLPPR4;THY1;LDB2;THBS2;PCDH18;TMEM47;GJA1;OLFML3;DPYSL3;SPOCK1;EDIL3;OPCML;RUNX1T1;TRPC4;MMP2;PABPC5;ANK2;SULF1;GAP43;COL4A2;DOK5;COL5A2;CDH11;TLN2;ADGRL4;MXRA5;FBXL7;FERMT2;FBN1
AGA			Smooth Muscle Cells	34/169	0.0358419	0.0797482	1.45683	4.84926	NRP2;LAMA2;COL14A1;COL12A1;DPT;CLEC14A;THY1;LDB2;THBS2;COX7A1;PCDH18;TMEM47;RGS5;ADAMTS5;OLFML3;TIMP3;TNS1;RPRM;MMP2;KCNAB1;ABCA8;PODN;SULF1;CCDC80;COL4A2;COL5A2;CDH11;PLSCR4;NOX4;ADGRL4;MXRA5;OTUD1;FBXL7;FBN1							Brain Neoplasms	126/646	0.000544345	0.0573994	1.41422	10.6292	ADARB2;ETS1;AMOT;SOX2;GJA1;HPGDS;ALCAM;EFEMP1;CCND2;DMBT1;MYC;KDR;SIRPA;SOX9;IL13RA2;EPHB2;SOX4;CASR;CXADR;DAPK1;P3H2;ACYP2;RNASE3;DKK1;MSH6;ADCYAP1;THEG;ADAM17;ADGRB3;ANOS1;ABCG2;TTYH1;SEL1L;TGFA;PIK3R1;PSEN1;IQGAP2;FHIT;ATXN1;FADD;MSC;MCL1;ZBTB18;SYT1;BDNF;IDH1;TFPI2;EPHX1;IDH2;FN1;TYR;DNAJC15;ESR1;SLC6A5;NET1;NFKBIA;MLLT10;DIAPH2;IL6;SELL;NAT2;ID4;TCF4;HRG;PTPRT;ACHE;NRP1;ITGAM;SLC2A1;BRCA1;HM…						cutaneous melanoma	2022-01-06	0.61714	0.901249	1.15277	0.556398	MITF								Fibroblast:Synovium	31/100	2.92894e-05	0.000349476	2.60629	27.2052	SEMA5A;NTM;PLPPR4;THY1;LDB2;THBS2;PCDH18;TMEM47;GJA1;OLFML3;DPYSL3;SPOCK1;EDIL3;OPCML;RUNX1T1;TRPC4;MMP2;PABPC5;ANK2;SULF1;GAP43;COL4A2;DOK5;COL5A2;CDH11;TLN2;ADGRL4;MXRA5;FBXL7;FERMT2;FBN1
AGBL1			Myeloid-derived Suppressor Cells	24/112	0.0366221	0.0804782	1.57657	5.21389	CD86;ITGAM;CLEC12A;NCF2;CD300A;C5AR1;CSF2RB;CD1D;AOAH;LYZ;ITGAL;LILRA2;LILRA5;CLEC4D;PARVG;VNN2;CXCR1;CD300LB;TLR8;CEACAM8;CD300LF;CCR5;CYTIP;CCR2							Astrocytoma	142/741	0.000548402	0.0573994	1.38481	10.3979	SEMA5A;APP;CSF3;ALDH1L1;IL1RN;SERPINE2;ETS1;PLB1;RIMS2;SOX2;RGS5;GJA1;HPGDS;GOLGA4;RGS2;EDNRB;DMBT1;MYC;RNF19A;STMN1;MYB;KDR;MAGEA1;ZNF569;SIRPA;IL13RA2;KPNA2;EPHB2;SOX4;WLS;KCNH2;CASR;CXADR;SNRPN;SEMA6A;IGFBP3;SOX11;ATAD3B;PRSS55;MSH6;AR;FOLH1;NCL;ERVW-1;ZNF436;PTGES;SLC22A3;PFKFB3;CNP;TNKS;TGFA;PIK3R1;PSEN1;PLD1;NPAS3;CALCR;MAP2;TAC1;MCL1;GSTM3;PRNP;STARD13;BDNF;IDH1;IDH2;FN1;SMARCA1;SMARCA2;ES…						hereditary cutaneous melanoma	2022-01-06	0.61714	0.901249	1.15277	0.556398	MITF								Hematopoietic Stem cell:Breast	31/100	2.92894e-05	0.000349476	2.60629	27.2052	PTPRT;SPON1;COL14A1;FAM107A;CLEC14A;LDB2;PCDH17;PREX2;CDH5;RGS5;MYCT1;EDNRB;CHL1;KDR;CYYR1;RUNX1T1;TMEM132C;IL33;NTRK2;SEMA6A;RNASE1;PTPRD;SMOC2;SFRP2;MMRN1;TCF4;ADGRL4;FREM1;MXRA5;CD200;PDZRN4
AGFG1			Principal Cells	28/136	0.0409063	0.0887966	1.49899	4.79149	CDS1;SLC44A3;MAOA;IL20RA;TMPRSS2;ATP2C2;FUT3;SDR16C5;FAM3D;PHACTR1;ARHGEF37;TMEM30B;COLCA2;TMEM61;COBL;PLEKHA7;KIAA1217;CAPN13;ANO1;GPRC5B;FXYD4;FXYD3;PRR15;RAB17;CDH16;CDO1;TMEM229A;PTGES							Brucella melitensis infection	2022-06-09	0.000582984	0.0602749	11.5486	86.0067	IFNG;CPQ;ANPEP;REV1;NT5C2;ABCG2						lissencephaly	2022-01-06	0.61714	0.901249	1.15277	0.556398	ARX								Testis Somatic cell:Testis	31/100	2.92894e-05	0.000349476	2.60629	27.2052	SEMA5A;NTM;PLPPR4;THY1;LDB2;THBS2;PCDH18;TMEM47;GJA1;OLFML3;DPYSL3;SPOCK1;EDIL3;OPCML;RUNX1T1;TRPC4;MMP2;PABPC5;ANK2;SULF1;GAP43;COL4A2;DOK5;COL5A2;CDH11;TLN2;ADGRL4;MXRA5;FBXL7;FERMT2;FBN1
AGK			Pulmonary Alveolar Type I Cells	27/131	0.0435192	0.0933304	1.5009	4.70464	PTPRU;SLC44A3;COL12A1;IL20RA;NTN4;SEMA3E;CLDN1;RND3;EFEMP1;SERTAD4;PDPN;PXDC1;LRIG3;A4GALT;SH3D19;RHBDF1;IGFBP3;DAB2IP;SHROOM3;EMP2;SMARCA1;F3;KIAA1217;ANO1;PALLD;SDC1;MXRA5							Mood Disorders	72/336	0.000619779	0.0628375	1.58617	11.7157	DPP10;ACHE;GABRB2;CHRM3;IL1RN;NRSN1;KCNK9;FMR1;NPY2R;HTR2C;GRIK2;PRL;PIK3CG;GLI2;DAOA;CRHBP;GRM2;HPGDS;HTR7;PCLO;CDH2;CHL1;DNMT3B;PROK2;CHP1;EDN1;PAWR;TACR1;ADRA2C;NGF;AR;GAP43;VAMP7;GAL;IFNG;NRG3;ARHGEF7;PPP1R12C;IL9R;GRIA1;TPH2;HDAC2;PFKFB3;MAOA;PON1;PIK3R1;ADCY1;ADCY8;TRPM2;GRIN2A;MAP2;NPY;P2RY1;DMD;TPPP;DISC1;TAC1;ATF7IP;PRNP;NTRK2;BDNF;ST8SIA2;NTRK3;HTR1A;ZNF804A;GAD2;HTR1B;TYR;ESR1;SST;SPSB…						malformation of cortical development	2022-01-06	0.61714	0.901249	1.15277	0.556398	ARX								Hematopoietic Stem cell:Corneal Endothelium	31/100	2.92894e-05	0.000349476	2.60629	27.2052	PTPRT;SPON1;COL14A1;FAM107A;CLEC14A;LDB2;PCDH17;PREX2;CDH5;RGS5;MYCT1;EDNRB;CHL1;KDR;CYYR1;RUNX1T1;TMEM132C;IL33;NTRK2;SEMA6A;RNASE1;PTPRD;SMOC2;SFRP2;MMRN1;TCF4;ADGRL4;FREM1;MXRA5;CD200;PDZRN4
AGPAT4			Oligodendrocytes	35/178	0.0451632	0.0957029	1.41559	4.38476	PTPRT;GRIA2;DDC;TTYH1;NRXN1;FAM107A;PHYHIPL;VLDLR;ADCY8;SYNPR;ADGRA1;MOBP;LRRTM3;TPPP;GPM6B;OPCML;IL33;NTRK2;CA10;GPR37;OPALIN;ATP2B2;POU3F1;ERMN;ST18;GABRG1;SLCO1C1;GALC;MYO1D;ANLN;PEX5L;GPRC5B;NFE2L3;PLP1;DSCAML1							Alzheimer Disease, Late Onset	57/253	0.000622594	0.0628375	1.68944	12.4708	APP;ACHE;MTRR;PCDH11Y;PCDH11X;HTR2C;VLDLR;ABCA12;SLC8A1;ELAVL2;IMMP2L;HPGDS;SH3PXD2A;LRRTM3;DNMT3B;CCR2;CR1;MME;DAPK1;SLC30A4;DYRK1A;ADAM10;SORCS1;RPSA;RPS3A;NGF;DKK1;TLR4;XPR1;VCP;NTM;NRXN1;PSEN2;PPP1R3A;PLG;PIK3R1;PSEN1;TFPI;ATXN1;MTHFD1L;ERBB4;ALOX5;NPY;DISC1;PPARGC1A;ABCA1;BCHE;PRNP;BDNF;DHCR24;ESR1;SORL1;ST18;DAP;IL6;BAX;CD200						malignant melanoma of skin	2022-01-06	0.61714	0.901249	1.15277	0.556398	MITF								Fibroblast:Embryonic Stem Cell	31/100	2.92894e-05	0.000349476	2.60629	27.2052	SEMA5A;NTM;PLPPR4;THY1;LDB2;THBS2;PCDH18;TMEM47;GJA1;OLFML3;DPYSL3;SPOCK1;EDIL3;OPCML;RUNX1T1;TRPC4;MMP2;PABPC5;ANK2;SULF1;GAP43;COL4A2;DOK5;COL5A2;CDH11;TLN2;ADGRL4;MXRA5;FBXL7;FERMT2;FBN1
AGTPBP1			Osteoclasts	29/144	0.0489009	0.102404	1.45792	4.39995	IL1RN;NRP2;ITGB5;TNFAIP6;ONECUT1;SLC2A1;F13A1;SNX10;HNMT;CA2;ANPEP;GRM8;SPP1;SIRPA;CCL2;CMKLR1;TNS1;ABCA1;CASR;IRAK3;RNASE1;ESR1;DCSTAMP;DAB2;MAFB;KCNMA1;TLR8;RIN2;TLR4							Seizures	213/1174	0.000640383	0.0638726	1.29901	9.55219	NPFFR2;APP;IL1RN;MTRR;PRF1;SOX2;GJA1;OPHN1;PPP2R1A;AP1S2;CDK20;EPHB2;ANKS1B;TNS1;RBFOX1;COG2;SOX11;GABRG2;LARS2;RNF125;FAR1;SUCLG1;PADI1;MMADHC;RD3;NRN1;FOXG1;ARX;B3GLCT;TMTC3;PCDH19;GRIN2A;RNF213;SLC19A3;FADD;ARSD;ATG7;KAT14;TOE1;BCL11B;PMM2;FN1;INO80;GRIN2B;SMARCA2;RPE65;SLC6A8;FXYD2;FAT4;GABRB3;ACHE;RYR2;NRP2;HIP1;GRIK1;GRIK2;VLDLR;GLI3;GLI2;PPP3CA;PCLO;IDS;CTSF;OFD1;EDN1;KCND2;EDN3;ARG1;SYN3;…						meningioma, familial	2022-01-06	0.61714	0.901249	1.15277	0.556398	MN1								Cardiovascular Progenitor cell:Heart	31/100	2.92894e-05	0.000349476	2.60629	27.2052	RYR2;ENPEP;PKDCC;IRS4;ART5;PCDH17;GLI2;PREX2;CDH5;RGS5;GJA1;ADAMTS1;GJA5;HEY2;KDR;PABPC4L;SLIT2;CGNL1;RUNX1T1;EPHA7;FOXF1;PTPRD;COL4A2;HAND1;MYO3A;CACHD1;SLC27A6;TRABD2B;ADGRL2;HMX1;SPSB4
AGTR1			Endothelial Cells	46/246	0.0527444	0.109169	1.33078	3.91554	GPM6A;NRP2;SEMA3D;STAB2;SLC2A1;AQP7;DPT;CLEC14A;LDB2;ETS1;COX7A1;PLAC8;CRHBP;CDH5;RGS5;MYCT1;EDNRB;PALMD;PODXL;ADAMTS1;GJA5;PDPN;KDR;CYP1B1;TIMP3;IGFBP7;CYYR1;CLEC1B;TNS1;RPRM;IL33;FOXF1;CAVIN2;EMP1;ABCA8;PODN;RNASE1;SLCO1C1;SLC7A5;EMCN;RGCC;MMRN1;PLSCR4;MMRN2;ADGRL4;ABCG2							Cervical Intraepithelial Neoplasia	48/205	0.000665999	0.0656551	1.7747	12.9805	ROBO2;CD86;REG3A;ENPEP;CSF3;VCP;MTRR;SLC22A1;MTR;MRPS30;HMGB1;TFPI;FHIT;ROBO1;SOX2;LAPTM4B;HPGDS;KLRK1;MYC;SLIT2;METTL9;BUB1;SEMA6A;CADM1;APOBEC3G;SERPIND1;FBXW7;MMP2;MBD2;SLC52A3;FN1;PRSS55;POU4F1;ESR1;MUT;ACVR2A;SLC6A5;NET1;IL6;PSMA1;IFNG;APC;IL7;BAX;EZR;LPIN1;TLR4;TLR3						perrault syndrome	2022-01-06	0.61714	0.901249	1.15277	0.556398	LARS2								Retinal Ganglion cell:Embryonic Stem Cell	31/100	2.92894e-05	0.000349476	2.60629	27.2052	SEMA5A;NTM;PLPPR4;THY1;LDB2;THBS2;PCDH18;TMEM47;GJA1;OLFML3;DPYSL3;SPOCK1;EDIL3;OPCML;RUNX1T1;TRPC4;MMP2;PABPC5;ANK2;SULF1;GAP43;COL4A2;DOK5;COL5A2;CDH11;TLN2;ADGRL4;MXRA5;FBXL7;FERMT2;FBN1
AGTR2			Dendritic Cells	38/199	0.0560383	0.114653	1.36505	3.93368	CD86;CAMK2D;CD83;ITGAM;CLEC12A;GPR68;NCF2;FGL2;CSF2RB;AOAH;ITGAL;GIMAP8;PLAC8;PDPN;BTLA;CD300LB;SIRPA;CCR5;CD300LF;CYTIP;CCR2;ANXA1;CADM1;ARG1;CD300A;CD180;LYZ;SCIMP;ETV6;DAB2;IL6;NR4A3;PARVG;VNN2;NAAA;TLR8;IRF8;TLR3							Ventricular arrhythmia	19/60	0.000728936	0.0706195	2.68175	19.3727	KCNH2;CHRM3;RYR2;LAMA2;SEMA3A;F2R;ANK2;F3;TRDN;GJA1;ADAM17;GJA5;NOS1AP;PDE4B;AGTR1;PKP2;IDS;KCNJ2;FBN1						pontocerebellar hypoplasia type 2	2022-01-06	0.61714	0.901249	1.15277	0.556398	TSEN15								Spermatogonial Stem cell:Embryo	31/100	2.92894e-05	0.000349476	2.60629	27.2052	SEMA5A;NTM;PLPPR4;THY1;LDB2;THBS2;PCDH18;TMEM47;GJA1;OLFML3;DPYSL3;SPOCK1;EDIL3;OPCML;RUNX1T1;TRPC4;MMP2;PABPC5;ANK2;SULF1;GAP43;COL4A2;DOK5;COL5A2;CDH11;TLN2;ADGRL4;MXRA5;FBXL7;FERMT2;FBN1
AHCTF1			Retinal Ganglion Cells	32/164	0.0584219	0.118172	1.40159	3.98059	DPP10;GRIA2;GALNT14;CPNE4;PLPPR5;STMN2;CACNA1B;AKAP7;FBLL1;GRIP1;BRINP1;ADGRA1;SLITRK1;LRRTM1;TCEAL2;CLVS2;NXPH1;ASIC2;OPCML;RBFOX1;CA10;PCDH8;DUSP26;NGF;TMEM196;POU4F1;GAP43;OLFM3;SNX16;ADGRB3;GALNTL6;FGF12							Azoospermia	42/174	0.000733017	0.0706195	1.84589	13.3243	DDX3Y;APP;RPS4Y2;KDM5D;CDY1;WIPF3;XIAP;HSFY2;XPC;DAZ2;MTR;HSFY1;GJA1;HPGDS;BOLL;SCP2;MOBP;CHSY1;HSF2;BPY2;SOX9;SRY;SOX5;NANOS1;WWOX;USP9Y;NR0B1;PGD;ESR1;ETV5;DAZL;PTPRD;AR;VAMP7;FSHR;MSH5;ANOS1;CDY2B;GOPC;CD47;ZFPM2;TNP1						postmenopausal osteoporosis	2022-01-06	0.61714	0.901249	1.15277	0.556398	CALCR								Mesenchymal cell:Pancreas	31/100	2.92894e-05	0.000349476	2.60629	27.2052	SEMA5A;NTM;PLPPR4;THY1;LDB2;THBS2;PCDH18;TMEM47;GJA1;OLFML3;DPYSL3;SPOCK1;EDIL3;OPCML;RUNX1T1;TRPC4;MMP2;PABPC5;ANK2;SULF1;GAP43;COL4A2;DOK5;COL5A2;CDH11;TLN2;ADGRL4;MXRA5;FBXL7;FERMT2;FBN1
AHI1			Spermatocytes	22/106	0.0595714	0.119143	1.51334	4.26849	CST9L;CCT8L2;PDHA2;TMCO5A;SYCP1;SPACA1;CST8;AKAP4;FSCB;C10ORF120;SUN5;GK2;ADAM2;THEG;ZNRF4;DMRTB1;BOD1L2;KIF2B;FAM71C;TNP1;SPATA19;ACTRT1							Anxiety	94/464	0.000762994	0.0726816	1.47951	10.6203	GABRB3;ACHE;BTG3;APP;CTNND2;FMR1;HTR2C;BRCA1;PRL;HS6ST1;GLI2;CRHBP;RGS2;HTR7;STMN1;GRM8;PDE4B;PROK2;FBXO7;SOX5;UNC13B;EPHA4;SLC38A1;EDN1;CASR;UNC13A;DSCAM;TACR3;ACSL4;TACR1;OPRM1;NGF;GABRG2;MMP12;MSH6;AR;BACE2;ADCYAP1;RNF125;GAL;FOLH1;NRG3;IFNG;AGTR1;ANOS1;WAC;ANG;AGTR2;NPSR1;GRIA1;TPH2;GRIA2;VCP;DDC;MAOA;PON1;PSEN1;FHIT;TRPM2;EXOSC6;PDE11A;ERBB4;NPY;PENK;EIF4EBP1;PLXNA2;SLITRK5;SRY;HIVEP2;ARSD;P…						tetralogy of fallot	2022-01-06	0.61714	0.901249	1.15277	0.556398	ZFPM2								PROM1High Progenitor cell:Large Intestine	30/96	3.2993e-05	0.000389243	2.63643	27.2058	TENM3;COL12A1;RASAL2;RND3;PTPRG;BMPER;FLRT2;DSEL;HAS2;SLIT2;UGGT2;ARHGEF10;FARP1;MYO10;TRPC4;BDNF;FN1;MOK;NGF;BICC1;PYGO1;TTC8;CCDC80;NAV3;IFT81;PAPPA;FERMT2;RAI14;VGLL3;FBN1
AHSP			Spermatozoa	22/108	0.0706199	0.13967	1.47797	3.91727	ABCA1;DNAH12;MSR1;CPM;IL33;ALDH1L1;TMCO5A;FGL2;IRAK3;HNMT;PLD1;CP;SLC8A1;DNAJC3;DHRS9;CCPG1;CHL1;CCDC170;GSAP;FAM20A;TLR4;KCNJ2							Malignant neoplasm of breast	817/5054	0.0008097	0.0762737	1.15389	8.21435	EHMT1;F11R;CLDN1;PREX2;SCP2;UBASH3B;ZC3H12A;FAM19A4;WLS;CXADR;CACNA2D3;RNASE3;SLC5A6;AR;AGTR1;PADI2;AGTR2;PADI1;HACD1;MTMR3;HHLA2;ABCB5;HPN;IL20RA;MTMR8;ZNF22;PLA2G5;THY1;ZNF24;KLRK1;ADAMTS17;PDGFC;RSU1;ATG7;PPARGC1A;PPARGC1B;ABCA1;GSTM3;CADM1;FN1;NR2F1;LARP7;NR0B1;NR2F2;CP;PBX1;VANGL1;FXYD3;NOX4;FAT4;HRG;FERMT2;GSTM5;LGMN;ACHE;OSBPL11;CASP14;MED13;MECOM;CASP10;HEY2;JAK1;DUSP4;DUSP5;DUSP1;ARG1;RI…						anophthalmia-microphthalmia syndrome	2022-03-21	0.619179	0.901249	0.960562	0.460456	SOX2;NHS;CRYBA4								Abnormal Plasma cell:Peripheral Blood	31/101	3.63395e-05	0.00042396	2.5689	26.2609	PTPRT;NRXN1;FAM107A;STMN2;PHYHIPL;CXCL14;SLC4A4;SLC8A1;PCDH17;EDNRB;CHL1;LARGE1;LRRC4C;PPARGC1A;TMEM132C;NTRK2;AUTS2;CADM1;KCNIP1;LSAMP;DUSP26;CP;PTPRD;MAPK10;MAF;ADGRB3;SDC1;TCF4;CNTN4;PDZRN4;ADGRL3
AIG1			Adipocytes	39/210	0.0757052	0.148083	1.31871	3.40347	STEAP4;LAMA2;COL14A1;DPT;CLEC14A;THBS2;COX7A1;ADAMTS5;FGF7;ADAMTS2;DEPTOR;OLFML3;CYP1B1;RSPO3;TIMP3;PXDC1;IGFBP7;PPARGC1A;TNS1;SEC16B;RARRES2;MMP2;PLA2G2A;ABCA8;PODN;GULP1;AR;DAB2;ADRB3;ACOX2;LGALS12;PLSCR4;AGTR1;ADGRL4;CDO1;LPIN1;MXRA5;TLR4;PTGES							Malignant neoplasm of pancreas	320/1846	0.000820229	0.0764165	1.23394	8.76827	CDA;APP;IL1RN;MTRR;SERPINE2;CLDN1;IFIT3;SOX2;GJA1;ALCAM;PNP;MYC;DPYSL3;NAMPT;STMN1;MYB;KDR;CYP1B1;TRIM27;GJA8;SOX9;EPHB2;SOX4;PDK1;PRIMA1;AGFG1;DYNC2H1;EPHA4;CUBN;DAXX;PRKCB;SCAF11;RNASE1;DKK1;AR;MTAP;TWSG1;AGTR1;ERVW-1;AGTR2;MAML3;EZR;SLC22A3;SDC2;TGFA;XPC;PLAC8;ART1;NUAK1;KLRK1;PENK;TP53BP2;HIVEP3;FADD;PPARGC1A;ABCA1;CADM1;BCL11A;FN1;RMDN2;CDC7;NR2F2;SMARCA1;SMARCA2;CP;PBX1;RPE65;FOSL2;GADD45G;…						primary ciliary dyskinesia	1936-05-01	0.631779	0.904189	0.929496	0.426839	TTC25;RSPH3;DNAH5;DNAAF4;DNAL1								Stem cell:Pancreas	30/98	5.0921e-05	0.00058755	2.55858	25.2922	TRIM71;CNTNAP2;INTU;PCDH11X;ADCY2;HIF3A;CDH8;PREX2;ATXN3;PTCHD1;LRRTM4;ZNF445;ZNF121;GRID2;SEMA6A;TMEM132B;MAGI2;SHISA9;TERF1;PTBP2;RGMA;MGAT4C;DPPA4;WDPCP;NANOGP8;FGF13;TDGF1;ZBTB8B;BMPR1A;FSIP2
AJAP1			Basophils	32/169	0.0813541	0.157403	1.35003	3.38716	CD86;IL1RN;ITGAM;CLEC12A;NCF2;FGL2;F13A1;CSF2RB;PLG;AOAH;ITGAL;CXCR1;P2RY1;CD300LB;IGFBP7;CD300LF;CCR5;CCR3;CCR2;OSBPL5;CD300A;HTR1B;CABLES1;IRAK3;LYZ;SNCAIP;NT5C3A;CLEC4D;TLR8;FAR2;TLR4;ST6GALNAC5							Myocardial Ischemia	91/448	0.000840551	0.0774586	1.48405	10.5092	PYGB;RYR2;IL1RN;PCSK9;HMGB1;SLC8A1;PIK3CG;HK2;CTGF;GHR;PPP3CA;GJA1;CYSLTR1;FSD1L;EDNRB;CCND2;CDH2;ZC3H12A;ENSA;KDR;PDE4B;UQCRFS1;CCR5;EDIL3;PGM1;MBL2;CCR2;IGFBP1;KCNH2;TLE4;EDN1;RALBP1;PARP4;DUSP1;IGFBP3;MMP2;CAD;ANK2;F3;PPM1B;ADRB3;NCL;FEZ2;AGTR1;TRIB1;MAPRE1;TLR4;SCG2;XPR1;RAB7A;CAMK2D;PFKFB3;DNAH8;PON1;PLG;NOD1;ABRAXAS2;COX5B;PLD1;TFPI;PPP2CA;ATXN1;SPP1;CCL2;DMD;IGFBP7;HIVEP2;APOB;MSC;PDLIM5;A…						congenital muscular dystrophy	2022-02-14	0.635003	0.904189	0.960575	0.436222	LAMA2;LARGE1								Pluripotent Stem cell:Ovarian Cortex	28/89	5.20913e-05	0.00059452	2.66132	26.2473	TRIM71;LRRK1;PCDH11X;SOX2;ATXN3;ACOXL;CALB1;GRM4;ZIC3;FLVCR1;TUNAR;JARID2;ZNF121;CDX4;VASH2;SHISA9;TERF1;ABHD12B;SYT6;ZNF90;DPPA4;DPPA2;SCGB3A2;NANOGP8;OR52A1;FGF13;TDGF1;ZBTB8B
AK4			Platelets	39/214	0.0944745	0.180822	1.28826	3.03956	ITGAM;ATP8A1;CLEC12A;NCF2;FGL2;F13A1;CSF2RB;AOAH;F11R;CXCL14;GIMAP7;GIMAP8;SPN;PDLIM1;ADGRE5;CA2;CD300LB;CD300LF;CLEC1B;CCR3;CCR2;IL33;ABCC4;CAVIN2;CD300A;F2R;ADAM10;LYZ;SELP;DAB2;VNN2;SELL;MMRN1;PALLD;CD109;TLR8;NOX5;TLR4;CRLF2							Elevated circulating follicle stimulating hormone level	2022-10-23	0.000882441	0.0804444	4.4452	31.2623	CYB5A;WWOX;AR;VAMP7;CYP11A1;CNBP;NR0B1;SOX9;SRY;ZFPM2						congenital disorder of glycosylation	1937-05-01	0.656674	0.924993	0.900396	0.378677	TUSC3;PMM2;SRD5A3;ALG13;PGM1								Secretory Progenitor cell:Esophagus	24/72	6.25424e-05	0.000701954	2.8972	28.044	DUSP5;TMPRSS11B;STEAP4;GK;ZFAND2A;MACC1;SLC6A14;NTN4;SECTM1;ATP10B;CTSV;TMPRSS11E;TOR1B;MUC3A;PDP1;CEACAM1;TBC1D2;DUSP10;KYNU;GPR160;VCPKMT;PDE9A;GBP4;MCPH1
AKAP1			Ionocytes	21/107	0.103464	0.195921	1.41031	3.19933	CDS1;DNAH12;CHST9;TMCO5A;NEBL;DNAH5;CXCL17;IL20RA;SHROOM3;TMPRSS2;DNAH9;TFCP2L1;VWA3B;ATP12A;ATP1B1;FUT3;CAPN13;SNTN;ZBBX;KCNMA1;MSMB							Cerebrovascular accident	145/768	0.000916469	0.0817555	1.35906	9.50658	APP;CSF3;IL1RN;MTRR;HPSE2;F13A1;F11R;CLDN1;SLC8A1;CRHBP;GJA1;HPGDS;LIPC;EDNRB;KDR;ENPP1;MAP3K5;RGS7;IGFBP3;MYH15;F2R;ANK2;CDKAL1;RNASE3;LARS2;ADAM17;FOLH1;COL4A2;AGTR1;AGTR2;MAML3;PTGES;ABCG2;FBN2;ZCCHC8;GRIA2;MAOA;NEDD4L;PIK3R1;PSEN1;EFNA5;GRIN2A;INPP5D;ST8SIA4;TPPP;APOB;TAC1;MSC;PPARGC1A;ABCA1;CARMIL1;SMAD1;PRNP;SYT1;BDNF;CYP4F2;TFPI2;HTR1A;GP6;GRIN2B;ESR1;PM20D1;NR4A2;SELP;IL6;LRCH1;SELL;TNFSF…						craniosynostosis syndrome	2022-01-07	0.673762	0.929083	0.960589	0.379315	TCF12								Glutamatergic neuron:Brain	30/99	6.28416e-05	0.000701954	2.52135	24.3938	GRIA2;NRXN1;DIRAS2;STMN2;CACNA1B;CELF4;GRM1;SYNPR;ADGRA1;NEUROD6;SLITRK1;VWC2L;CLVS2;NXPH1;CTNNA2;CACNG3;OPCML;RBFOX1;CA10;UNC13A;CADM2;GAD2;TMEM196;GABRG2;GABRG1;RALYL;OLFM3;RIT2;VSTM2A;HCN1
AKAP10			Paneth Cells	25/132	0.11225	0.21032	1.34959	2.9516	GUCY2C;REG3A;ST6GALNAC1;REG1B;ITLN1;REG3G;DMBT1;SI;TM4SF20;FAM3D;EPS8L3;ANGPT4;AOC1;SPINK1;RIPK2;PLA2G2A;ACSL5;OLFM4;LYZ;KLF15;CEACAM1;ATG16L1;CTNNB1;TLR5;FBP1							Mental Retardation	209/1158	0.000943528	0.0817555	1.28981	8.9847	APP;FRMPD4;EHMT1;SLC4A4;GJA1;PNP;OPHN1;PPP2R1A;GJA5;AP1S2;GJA8;EYS;AGFG1;SOX5;VCX3B;VCX3A;SOX11;ACSL4;AR;RNF125;ANOS1;FAR1;WDPCP;AGTR2;MMADHC;TMEM185A;MAOA;FOXG1;ARX;CDCA7;B3GLCT;PCDH15;TMTC3;NEDD4L;PCDH19;GRIN2A;RNF213;TSPAN7;HIVEP2;ARSD;ABCA1;CADM1;BCL11B;BCL11A;PMM2;NR2F1;NR0B1;GRIN2B;SMARCA2;RPE65;VCX2;SLC6A8;FAT4;GABRB3;GBE1;SLC7A14;GRIK2;VLDLR;CHL1;SMPD1;ENOPH1;OFD1;ANXA1;ARG1;FAM126A;TUBB2…						hereditary hemochromatosis	2022-01-07	0.673762	0.929083	0.960589	0.379315	FTH1								Delta cell:Pancreas	2022-10-18	6.8567e-05	0.000757846	7.22557	69.2766	PCSK1;LEPROT;RGS2;ERBB4;SST;PSIP1;PRG4;POU3F1;LCORL;GABRG2
AKAP12			Motor Neurons	21/111	0.137364	0.254696	1.34731	2.67457	DLX2;TENM3;FOXD1;AADAT;NR2F1;EN1;CSNK1E;NR2F2;LBX1;MEIS3;POU3F2;PHF21B;GLI2;DLL3;TUBB2B;IGFBPL1;NKX6-1;LHX9;SAMD11;HMX1;SPSB4							Homocystinuria	2022-11-27	0.000948894	0.0817555	3.97354	27.6567	LMBRD1;MTRR;GOT2;CBSL;CCL2;MTR;TYR;F3;MUT;MMADHC;FBN1						neoplasm of the genitourinary tract	2022-03-23	0.682117	0.930806	0.864404	0.330681	AR;CTNNB1;OPCML								Circulating Progenitor cell:Blood	30/100	7.72211e-05	0.000835898	2.48519	23.5318	COL14A1;CFI;FAM107A;C2CD4B;CLEC14A;LDB2;CXCL14;PREX2;CDH5;RGS5;MYCT1;EDNRB;GJA5;KDR;CYYR1;CGNL1;TMEM132C;IL33;RARRES2;SORBS2;RNASE1;PTPRD;SMOC2;EMCN;MMRN1;SPRY1;ADGRL4;FREM1;MXRA5;EFCC1
AKAP4			Langerhans Cells	22/123	0.196678	0.360914	1.25735	2.0447	CD86;ACHE;ITGAM;NCF2;CD300A;PRKCB;CD180;FGL2;CSF2RB;AOAH;LYZ;ITGAL;CLDN1;PARVG;ALOX5;IRF8;TLR8;CCR6;CD300LF;CCR5;CYTIP;TLR4							Pancreatic carcinoma	323/1869	0.000949562	0.0817555	1.22921	8.55468	CDA;APP;IL1RN;MTRR;SERPINE2;CLDN1;BACH1;IFIT3;SOX2;GJA1;ALCAM;PNP;ZNF608;MYC;DPYSL3;NAMPT;STMN1;MYB;KDR;CYP1B1;TRIM27;GJA8;SOX9;EPHB2;TNS3;SOX4;WLS;PDK1;PRIMA1;AGFG1;DYNC2H1;EPHA4;CUBN;PRKCB;SCAF11;RNASE1;DKK1;DKK2;INPP4A;AR;MTAP;TWSG1;AGTR1;ERVW-1;AGTR2;MAML3;EZR;SLC22A3;SDC2;TGFA;PLAC8;ART1;NUAK1;KLRK1;PENK;TP53BP2;HIVEP3;FADD;PPARGC1A;CADM1;BCL11A;FN1;RMDN2;CDC7;NR2F2;SMARCA1;SMARCA2;CP;PBX1;R…						leber congenital amaurosis	2022-02-16	0.708174	0.934937	0.823254	0.284076	RD3;RPE65								Endothelial Progenitor cell:Blood Vessel	30/100	7.72211e-05	0.000835898	2.48519	23.5318	COL14A1;CFI;FAM107A;C2CD4B;CLEC14A;LDB2;CXCL14;PREX2;CDH5;RGS5;MYCT1;EDNRB;GJA5;KDR;CYYR1;CGNL1;TMEM132C;IL33;RARRES2;SORBS2;RNASE1;PTPRD;SMOC2;EMCN;MMRN1;SPRY1;ADGRL4;FREM1;MXRA5;EFCC1
AKAP6			Trophoblast Stem Cells	18/99	0.204875	0.372119	1.28252	2.03326	FOXA1;CDS1;RHBDF1;PTPRU;TFAP2C;SHROOM3;EMP2;CTSV;ABCA12;RND3;TOM1L1;ALDH3B2;MYO1B;SERTAD4;FXYD3;KLRG2;SDC1;PTGES							Female external genitalia in individual with 46,XY karyotype	2022-08-16	0.000954682	0.0817555	5.77653	40.1708	WWOX;AR;VAMP7;CYP11A1;NR0B1;SOX9;SRY;ZFPM2						susceptibility to malaria	2022-02-16	0.708174	0.934937	0.823254	0.284076	CR1;GYPC								Oligodendrocyte Progenitor cell:Brain	30/101	9.44951e-05	0.00101245	2.45004	22.7044	LAMA2;NTM;SDC2;PLPPR4;THY1;LDB2;THBS2;PCDH18;TMEM47;ADAMTS5;GJA1;ADAMTS2;EDNRB;DPYSL3;TIMP3;SLIT2;EDIL3;RUNX1T1;SEMA6D;MMP2;ANK2;GAP43;COL4A2;CDH11;ID4;PLP1;GAS1;TLN2;FBXL7;FBN1
AKAP7			Intercalated Cells	21/118	0.210175	0.37789	1.24956	1.94909	COL28A1;PTPRT;ALDH1L1;PACRG;DNAH9;VWA3B;TMEM150C;TMEM174;RSPH3;EPB41L4A;SNTN;SCIN;OPHN1;ERBB4;FXYD2;NPHP1;BSND;ITGB8;RGS22;MAP3K13;FRK							Anxiety and fear	2022-08-16	0.000954682	0.0817555	5.77653	40.1708	TMEM132D;NPSR1;ADCYAP1;RGS2;BDNF;STMN1;HTR1A;TAC1						familial hyperinsulinism	2022-01-08	0.722013	0.934937	0.823313	0.268163	SLC16A1								Pluripotent Very Small Embryonic-Like cell:Ovary	28/92	0.000100029	0.00106091	2.53613	23.3578	TRIM71;FBN3;LRRK1;ITLN2;TMPRSS2;C1ORF94;SOX2;ZIC3;MARVELD3;DNMT3B;CHST9;GABRP;C9ORF135;CDX4;CXADR;SEMA6A;UNC5D;TERF1;MUC3A;ABHD12B;SYT6;B3GNT7;DPPA4;DPPA2;NANOGP8;LRRN1;OR52A1;TDGF1
AKIRIN2			Monocytes	30/176	0.225692	0.401108	1.18619	1.76575	CD86;IFITM3;IL1RN;ITGAM;CLEC12A;NCF2;C5AR1;FGL2;CSF2RB;AOAH;ITGAL;IFIT3;SPN;RGS2;CD300LB;CD300LF;CCR5;CMKLR1;CCR2;CD300A;MX1;FN1;LYZ;AR;PARVG;SELL;VNN2;NAAA;TLR8;TLR4							Coronary Artery Disease	180/981	0.000972459	0.0818765	1.31433	9.11576	NPFFR2;CD86;CSF3;IL1RN;TES;MTRR;NCF2;EHMT1;F13A1;IRS2;ETS1;PLB1;CDH5;HPGDS;CYSLTR1;GOLGA4;LIPC;CDH2;NDST4;MYB;NAMPT;KDR;SOX6;TNS1;IL15RA;CASR;SEMA6A;SCAF11;F2R;ADAM10;CDKAL1;RPSA;ATP1B1;KIAA1217;AR;ADAM17;MAF;FOLH1;COL4A2;RAB37;PAPPA;AGTR1;ELMO1;AGTR2;TRIB1;ZFPM2;ABCG2;SLC22A3;ARHGEF26;INSIG2;ABCB5;PLA2G5;FUT3;RNF213;ZNF827;ST8SIA4;APOB;CD300LF;ABCA1;MSR1;TFAP2B;TGFB2;OPN4;BDNF;RARRES2;FN1;IRF2BP…						hyperlipoproteinemia	2022-01-08	0.722013	0.934937	0.823313	0.268163	GHR								Mesenchymal cell:Bone Marrow	29/97	0.00010797	0.00112246	2.47245	22.5825	SERPINE2;LAMA2;NTM;COL12A1;NTN4;THY1;THBS2;PCDH18;RND3;TMEM47;GJA1;NT5E;EFEMP1;EDIL3;IGFBP3;MMP2;CRIM1;FN1;CCDC80;COL4A2;PAPPA;COL5A2;CDH11;PLSCR4;FAT4;ADGRL4;MXRA5;FBXL7;FBN1
AKR1D1			Osteoclast Precursor Cells	19/107	0.227595	0.401108	1.246	1.84431	CD86;IL1RN;SP100;ITGAM;NCF2;CD180;C5AR1;FGL2;MITF;CSF2RB;LYZ;CSF2RA;CYSLTR1;CCRL2;CD300LB;TLR8;CCR5;TLR4;LAIR1							Colon Carcinoma	358/2091	0.000975411	0.0818765	1.2169	8.43631	IFITM3;APP;IL1RN;MTRR;PRF1;GRPR;CLDN1;SOX2;GJA1;ALCAM;PNP;ANPEP;FTH1;MYC;MYB;KDR;CDK20;SOX9;EPHB2;LGALS7;SOX4;WLS;IL15RA;EPHA7;CXADR;PRKCB;SCAF11;DLEC1;ACSL4;RNASE3;DKK1;AR;MTAP;TWSG1;ANOS1;PADI2;EZR;EPHA3;PTGES;SLC22A3;HACD1;SDC2;ABCB5;TGFA;XPC;THY1;PIK3R1;PLAC8;ADAMTS15;GRIN2A;NUAK1;KLRK1;SI;PDGFC;SNX9;ICOS;PPARGC1A;SPTBN1;PPARGC1B;BARD1;ABCA1;SLC10A2;SIAH1;FN1;RMDN2;NR0B1;NR2F2;SMARCA1;TYR;CP;…						lynch syndrome	2022-01-08	0.722013	0.934937	0.823313	0.268163	MSH6								Cancer Stem cell:Uterus	29/97	0.00010797	0.00112246	2.47245	22.5825	MAST4;COL12A1;CFI;NTN4;CLEC14A;CDH5;MYCT1;EFEMP1;MECOM;PALMD;KDR;TIMP3;IGFBP7;SH3D19;IL33;ATP8B1;CAV2;CRIM1;EMP1;SYTL4;PARD3B;KIAA1217;CCDC80;EMCN;MMRN2;PLSCR4;ADGRL4;MXRA5;FBN1
ALCAM			Myoblasts	22/126	0.230598	0.402416	1.22087	1.79111	RHBDF1;ACHE;PKDCC;MMP2;COL12A1;FN1;NGF;RND3;TMEM47;COL4A2;PALLD;OLFML3;COL5A2;TIMP3;CCL2;ASB5;MXRA5;LMCD1;FBXL7;FERMT2;FBN1;MYF5							Malignant Glioma	100/504	0.00109159	0.0902326	1.44157	9.83168	SH3GL3;CSF1;FAM107A;CTGF;SOX2;GJA1;HPGDS;EFEMP1;HMGN5;EDNRB;CCND2;DMBT1;RNF19A;FTH1;STMN1;MYB;KDR;TRIM24;IL13RA2;EPHB2;TNS1;RALBP1;CXADR;SEMA6A;FBXW7;IGFBP3;ACSL5;SOX11;DKK1;MSH6;AR;SFRP2;ADGRB3;GRIA2;MAPKAP1;TGFA;THY1;NREP;PIK3R1;NPAS3;KLRK1;FADD;MSC;ATG7;MCL1;PRNP;TGFB2;BDNF;CAV2;IDH1;GOT2;TFPI2;IDH2;TYR;QKI;IL6;IL7;SDC1;HRG;XAF1;LHX9;TOP2A;SLC7A11;HMGB1;PIK3CG;HK2;ROBO1;CASP8;ADGRE5;CASP6;TMSB…						atypical hemolytic uremic syndrome	2022-01-09	0.76313	0.934937	0.720357	0.194732	CFI								Muscle Satellite cell:Muscle	30/102	0.000115162	0.0011855	2.41587	21.9099	PTPRT;TENM2;TENM4;FAM107A;IL20RA;CXCL14;SDR16C5;ADGRA1;DMBT1;PTPRZ1;CHL1;EFCAB1;PDPN;PLXNA2;IDS;ITGB8;FAM3D;IGFBP7;WLS;NTRK2;RBFOX1;COL22A1;EMP1;F3;HS3ST1;KCNMA1;MXRA5;RIN2;ZNF532;CAMK1G
ALDH1L1			Transient Cells	21/120	0.233823	0.404083	1.22418	1.77896	UNC13B;CDS1;RHBDF1;CADPS2;PTPRU;SLC44A3;ARHGEF37;MAOA;EPHX1;DAB2IP;COBL;ATP1B1;RAP1GAP;KIAA1217;MYO1D;TMEM117;SMPD1;CTNNA1;CTNNB1;PTGFRN;SEC23B							Bronchopulmonary Dysplasia	44/188	0.00109865	0.0902326	1.7726	12.0779	NPSR1;TPH2;GABRB2;IL1RN;HDAC2;NRN1;INTU;TENM4;TGFA;HTR2C;PLOD2;GRIK2;CTGF;NPAS3;FGF7;ERBB4;KDR;TAC1;MSC;DISC1;CMKLR1;SFTPB;BDNF;MMP2;SFTPD;FN1;ZNF804A;GAD2;F3;ETNPPL;NFKBIA;IL6;PDE10A;SELL;IFNG;MMP16;SST;AGTR1;SCGB3A2;F2RL1;TLR5;TLR4;ADA;FGF10						hemolytic-uremic syndrome	2022-01-09	0.76313	0.934937	0.720357	0.194732	CFI								Granulosa cell:Undefined	29/98	0.000131947	0.00133216	2.43648	21.7653	NTM;COL12A1;THY1;PCDH18;AKAP12;TMEM47;GJA1;EFEMP1;DPYSL3;KDR;TIMP3;HMCN1;SLIT2;MPDZ;EDIL3;MMP2;MAMDC2;FN1;SMARCA1;SULF1;COL4A2;COL5A2;CDH11;ADGRL4;FBXL7;FERMT2;ADGRL2;RAI14;FBN1
ALDH3B2			Serotonergic Neurons	18/104	0.271233	0.464226	1.2076	1.57565	REG3A;SLC22A3;TPH2;DDC;SPINK1;REG1B;F11;TFPI;CYP3A5;ISX;MYCT1;LIPC;SLC5A9;MMRN1;SI;APOB;FRK;OTC							Amphetamine-Related Disorders	22/76	0.00112817	0.0902326	2.35824	16.0058	LINGO2;COL28A1;ACHE;CUBN;RGS17;BDNF;EPHX1;HTR1B;OPRM1;AOAH;FHIT;HS3ST4;SGCZ;GABRG2;GRM2;DCSTAMP;PSD3;PDE4B;ZNF385D;SMYD3;LARGE1;CSMD1						malignant tumor of prostate	2022-01-09	0.76313	0.934937	0.720357	0.194732	AR								LGR5+ Stem cell:Small Intestine	29/98	0.000131947	0.00133216	2.43648	21.7653	COL14A1;COL12A1;THBS2;PCDH18;RND3;PTPRG;TMEM47;GJA1;EFEMP1;PLS3;TIMP3;LRIG3;HMCN1;MPDZ;SH3D19;MMP2;FN1;SULF1;PARD3B;CCDC80;COL4A2;PALLD;COL5A2;CDH11;FAT4;MXRA5;FBXL7;FERMT2;FBN1
ALG10			T Regulatory Cells	20/117	0.275848	0.467628	1.18966	1.53216	CD300A;GZMA;SIRPG;PRF1;IZUMO1R;AOAH;ITGAL;GIMAP7;GIMAP8;CD2;GZMK;NT5E;MAF;PARVG;SELL;IL2RA;ITGB8;ICOS;CCR5;CYTIP							Amphetamine Abuse	22/76	0.00112817	0.0902326	2.35824	16.0058	LINGO2;COL28A1;ACHE;CUBN;RGS17;BDNF;EPHX1;HTR1B;OPRM1;AOAH;FHIT;HS3ST4;SGCZ;GABRG2;GRM2;DCSTAMP;PSD3;PDE4B;ZNF385D;SMYD3;LARGE1;CSMD1						neurodegeneration with brain iron accumulation	2022-01-09	0.76313	0.934937	0.720357	0.194732	CP								Flk1+ Mesodermal cell:Pluripotent Stem Cell	29/99	0.000160577	0.00159062	2.40153	20.9815	CDS1;NCKAP1;SLC44A3;ARHGEF26;NEDD4L;FNBP1L;PPP1R9A;TSPAN12;PCLO;FLRT3;PLS3;KIF21A;LRIG3;SOX9;SH3D19;CADPS2;CXADR;NEBL;AADAT;DAB2IP;COBL;SHROOM3;ADGRA3;ATP1B1;KIAA1217;TOM1L1;GAREM1;NOS1AP;PKP2
ALG13			Thymocytes	20/118	0.289251	0.483039	1.17745	1.46058	CD300A;GZMA;SIRPG;PRF1;CD1D;AOAH;ITGAL;GIMAP7;CD2;GZMK;PARVG;SELL;VNN2;SIT1;IL2RA;EZR;ICOS;CCR5;CYTIP;CCR2							Petit mal status	22/76	0.00112817	0.0902326	2.35824	16.0058	KCNK5;GRIA2;NTRK2;IL1RN;BDNF;IDH1;NTRK3;SSTR1;NGF;GRM1;SLC8A1;SLC8A3;GAP43;CASP8;CDH2;ANPEP;KCNMA1;CCL2;DMD;IGFBP7;CCR3;CCR2						charcot-marie-tooth disease, type 2	2022-02-19	0.794584	0.934937	0.677854	0.155864	MME;RAB7A								Endothelial cell:Embryoid Body	29/99	0.000160577	0.00159062	2.40153	20.9815	LAMA2;CLEC14A;LDB2;PCDH18;TMEM47;CDH5;RGS5;GJA1;MYCT1;EDNRB;EFEMP1;OLFML3;GJA5;KDR;RSPO3;IGFBP7;CYYR1;MMP2;DAB2;EMCN;COL4A2;COL5A2;CDH11;MMRN2;PLSCR4;FAT4;ADGRL4;FBXL7;FBN1
ALG1L			Airway Smooth Muscle Cells	17/99	0.290366	0.483039	1.19602	1.47902	FOXF1;MMP2;COL12A1;FOXL1;PCDH18;GLI2;ADAMTS2;BMPER;COL4A2;ADAMTS1;COL5A2;CDH11;RSPO3;TIMP3;IGFBP7;ADGRL4;FBN1							Malignant tumor of colon	343/2001	0.00115404	0.0906959	1.21759	8.23638	IFITM3;APP;IL1RN;MTRR;GRPR;CLDN1;SOX2;GJA1;ALCAM;ANPEP;FTH1;MYC;MYB;KDR;TRIM27;SOX9;EPHB2;WLS;EPHA7;CXADR;PRKCB;SCAF11;DLEC1;ACSL4;RNASE3;DKK1;AR;ANOS1;PADI2;EZR;EPHA3;PTGES;SLC22A3;HACD1;SDC2;SLC22A1;ABCB5;TGFA;XPC;THY1;PIK3R1;PLAC8;ADAMTS15;GRIN2A;NUAK1;KLRK1;SI;SNX9;ICOS;PPARGC1A;SPTBN1;PPARGC1B;BARD1;BCL11B;SLC10A2;SIAH1;FN1;RMDN2;NR0B1;NR2F2;SMARCA1;CP;RPE65;VANGL1;SLC6A8;SDC1;NOX4;TNFSF9;RP…						retinitis pigmentosa	1975-09-01	0.79758	0.934937	0.785294	0.177613	TTC8;ARL6;CA4;SLC7A14;MERTK;KIZ;USH2A;EYS;RPE65								Ionocyte cell:Lung	66/290	0.000180319	0.00176949	1.71415	14.7773	APP;CDA;PYGB;DOCK4;SLC35F3;UBXN2B;JADE1;TFCP2L1;ETS1;ANKRD9;FAM174B;TMSB4X;PSD3;PTGFRN;CGNL1;WLS;ANK2;ATP11A;TMPRSS11E;RGMA;FOXP1;ITPKB;TWSG1;GPRC5B;ARL4A;MAF;RAB37;GPR160;KCNMA1;SUCLG1;SCG2;KHDRBS3;MAOA;YTHDC1;SDC2;ATL2;TMTC3;PSEN2;NEDD4L;AKAP7;TMEM160;IQGAP2;COX5B;TFPI;SAV1;PPP2CA;MTHFD1L;MAN2A1;BSND;SC5D;PPARGC1A;SEC23B;SEC11C;GOLM1;NDUFA4;RARRES2;TMEM61;INO80;PLXDC2;GADD45G;TSPAN14;FXYD2;UST;…
ALG1L2			NK Cells	26/157	0.296213	0.488203	1.1452	1.39334	ITGAM;SIRPG;PRF1;PCDH15;AOAH;ITGAL;GIMAP7;ADAMTS14;KLRK1;CHSY1;ICOS;CCR5;CYTIP;SAMD3;CD300A;SEMA6D;GZMA;NCR1;CD2;GZMK;PARVG;SELL;VNN2;IFNG;KLRF1;KLRD1							Testicular regression syndrome	2022-07-13	0.00115536	0.0906959	6.7378	45.57	SPART;WWOX;VAMP7;NR0B1;SOX9;SRY;ZFPM2						hermansky-pudlak syndrome	2022-01-10	0.798167	0.934937	0.64028	0.144343	HPS3								Mesenchymal cell:Fetal Liver	29/100	0.000194623	0.0018769	2.36756	20.2295	SEMA5A;LAMA2;COL14A1;NTM;COL12A1;DPT;THY1;LDB2;THBS2;PCDH18;TMEM47;ADAMTS5;GJA1;ADAMTS2;OLFML3;HMCN1;RUNX1T1;MMP2;FN1;PODN;SULF1;CCDC80;COL4A2;COL5A2;CDH11;ADGRL4;MXRA5;FBXL7;FBN1
ALOX12B			Neutrophils	25/151	0.301454	0.492282	1.1448	1.37277	ITGAM;CLEC12A;NCF2;C5AR1;CSF2RB;AOAH;LILRA2;LILRA5;CXCR1;CCRL2;CD300LB;CD300LF;CD177;CCR2;CR1;MME;CD300A;LYZ;SORL1;CEACAM1;CLEC4D;SELL;VNN2;TLR8;CEACAM8							Elevated circulating luteinizing hormone level	2022-09-20	0.00118772	0.0923803	4.72703	31.8399	CYB5A;WWOX;AR;VAMP7;CYP11A1;NR0B1;SOX9;SRY;ZFPM2						holoprosencephaly sequence	2022-01-10	0.798167	0.934937	0.64028	0.144343	GLI2								Amnion Epithelial cell:Amniotic Membrane	26/86	0.000196628	0.0018769	2.51085	21.4281	TRIM71;LRRK1;PCDH11X;ZNF66;POU5F1B;ATXN3;ACOXL;FLVCR1;TUNAR;JARID2;ZNF121;CDX4;VASH2;SHISA9;TERF1;ABHD12B;MGAT4C;ZNF90;DPPA4;DPPA2;SCGB3A2;NANOGP8;OR52A1;TDGF1;ZBTB8B;ZNF431
ALOX15B			Enterocytes	33/203	0.304573	0.492855	1.12016	1.3317	REG3A;DDC;MAOA;TREH;AQP7;DMBT1;CASP6;ANPEP;SI;EPS8L3;APOB;GSTM3;S100G;SPINK1;CYP4F2;SLC10A2;PLA2G2A;ACSL5;CYBRD1;RGMB;ISX;GULP1;SMOC2;CEACAM1;DAB1;CPS1;NAT2;AQP11;CDO1;FBP2;OTC;ABCG2;CDH19							Fibroid Tumor	66/310	0.0012116	0.0933811	1.57177	10.5557	IL1RN;BRCA1;PRL;ETS1;RXFP2;HK2;CTGF;WISP2;RIMS2;GHR;GJA1;HPGDS;EDNRB;MED13;EFEMP1;MYC;CYP1B1;PRLHR;TRIM27;EPHB2;FBXO8;MSMB;NCOA1;IGFBP1;EDN1;IGFBP3;MMP2;TACR3;WNT16;F3;PRLR;NCOR2;AR;ANO1;PCP4;MMRN1;PAPPA;AGTR2;FH;PLD5;DPT;THBS2;CUX1;CXCR1;ZKSCAN7;CCL2;IGFBP7;WASF3;MCL1;SMAD2;ATF7IP;ANGPT4;TFAP2C;RARRES3;FN1;PBX3;ESR1;IL6;NR4A3;CCNG1;NBR1;CTNNB1;BAX;TDGF1;FERMT2;FBN1						meckel-gruber syndrome	2022-01-10	0.798167	0.934937	0.64028	0.144343	TMEM67								Embryonic Stem cell:Hair Follicle	26/86	0.000196628	0.0018769	2.51085	21.4281	TRIM71;LRRK1;PCDH11X;ZNF66;POU5F1B;ATXN3;ACOXL;FLVCR1;TUNAR;JARID2;ZNF121;CDX4;VASH2;SHISA9;TERF1;ABHD12B;MGAT4C;ZNF90;DPPA4;DPPA2;SCGB3A2;NANOGP8;OR52A1;TDGF1;ZBTB8B;ZNF431
ALOX5			Microglia	26/158	0.308094	0.49406	1.13646	1.33801	CD86;ITGAM;ITGB5;CLEC12A;NCF2;C5AR1;FGL2;CSF2RB;AOAH;GIMAP8;HPGDS;OLFML3;CCRL2;CD300LB;CD300LF;CCR5;LAIR1;CD300A;CD180;CMTM6;LYZ;MERTK;APBB1IP;MAFB;PARVG;TLR8							Generalized seizures	32/126	0.00122514	0.0935744	1.97261	13.2257	GABRB3;ACHE;NRP2;CTNND2;FOXG1;SLC2A1;GRIK1;TRH;PCDH19;CHD2;SLC8A1;CYP11A1;NPY;MPDZ;BCHE;RBFOX1;BDNF;IDH2;HTR1A;HTR1B;GAD2;SLC30A1;OPRM1;NGF;ADRA2B;SLC8A3;IL6;SST;NCL;ALPL;TCF4;HCN1						thoracic aortic aneurysm and aortic dissection	2022-01-10	0.798167	0.934937	0.64028	0.144343	FBN1								Periosteum-derived Progenitor cell:Periosteum	29/101	0.000234953	0.00220268	2.33454	19.5077	SEMA5A;NRP2;THY1;THBS2;GJA1;CTSO;ALCAM;EFEMP1;OLFML3;DPYSL3;SPP1;CCL2;PXDC1;IGFBP7;TNS3;TNS1;IL33;IGFBP3;MMP2;CYBRD1;EMP1;F3;CCDC80;CDH11;KCNMA1;PLSCR4;ADGRL4;MXRA5;RIN2
ALPK2			Oxyphil Cells	16/94	0.311054	0.494354	1.18327	1.38181	RYR2;RBFOX1;CADM2;WIPF3;ADCY2;PPP1R3A;HIF3A;LRP1B;RGMA;TRDN;PREX2;CACNB2;PDE11A;PTCHD1;FAM71C;FGF13							clinical depression	2022-06-10	0.00127477	0.0964959	8.66096	57.7252	PRNP;ATXN1;MAOA;NPY;PSEN1;ITGAL						charcot-marie-tooth disease	1944-05-01	0.799335	0.934937	0.738482	0.165401	FIG4;MTMR2;MME;GNB4;RAB7A								Muscle cell:Embryoid Body	29/101	0.000234953	0.00220268	2.33454	19.5077	PKDCC;COL14A1;THY1;LDB2;PCDH18;TMEM47;RGS5;GJA1;KCNT2;GJA5;KDR;SLIT2;RUNX1T1;RBFOX1;SEMA6D;ST8SIA2;ANK2;DUSP26;TRDN;PTPRD;ACTA1;GPRC5B;COL4A2;HAND1;COL21A1;FREM1;FBXL7;ADGRL2;SPSB4
ALPL			T Cells	27/165	0.314435	0.495305	1.12884	1.30604	CD81;SIRPG;PRF1;THY1;ITGAL;GIMAP7;IFIT3;FAM110A;SIT1;MYB;PXDC1;ICOS;CCR5;CYTIP;CCR2;CCL20;SEMA6D;GZMA;MBD2;CD2;GZMK;PARVG;SELL;IFNG;IL2RA;NABP1;IL7R							cardiac event	16/49	0.00129704	0.0973121	2.80424	18.6417	KCNH2;RYR2;EDN1;MAOA;PON1;PLA2G4A;TFPI;ADRA2B;CP;ADAM17;MMRN1;SCD;NOS1AP;SPP1;CCL2;TLR4						combined oxidative phosphorylation deficiency	1937-04-01	0.817472	0.935094	0.698211	0.140716	MRPL3;MARS2;TRMT5;MRPS7								Mesenchymal Stem cell:Umbilical Vein	29/102	0.000282541	0.00262538	2.30243	18.8147	LAMA2;GALNT15;COL14A1;DPT;CLEC14A;THY1;LDB2;THBS2;COX7A1;CDH5;ADAMTS5;ADAMTS2;MYCT1;KDR;IGFBP7;CYYR1;TNS1;IL33;MMP2;CYBRD1;ABCA8;PODN;DAB2;CCDC80;EMCN;CDH11;ADGRL4;MXRA5;FBN1
AMELY			Myoepithelial Cells	19/115	0.337221	0.526537	1.14162	1.24097	RHBDF1;MME;CAV2;BNC1;COL12A1;NTN4;EMP1;CLDN1;RND3;F3;ANO1;EFEMP1;COL4A2;PALLD;CD109;GJB5;SDC1;LRIG3;MXRA5							Low density lipoprotein cholesterol measurement	61/283	0.00132815	0.0987723	1.59599	10.5718	APP;RYR2;UBXN2B;PCSK9;ARRB1;VLDLR;TRH;ASGR1;LIPC;ADAMTS3;MECOM;NAMPT;KDR;PDE4B;SOX6;IL13RA2;JAK1;KCNH2;CUBN;CSNK1G3;ABCC4;EDN2;EDN3;ARG1;F2R;SORCS1;CDKAL1;F3;TGFBR3;AR;MMP13;ADRB3;NRG3;NOS1AP;IL1RAPL1;AGTR1;PRKCQ;TLR3;LEPROT;MTMR3;SLC22A1;ADCY2;PLA2G5;LRP2;SPTY2D1;TFPI;LRP8;FUT3;APOB;CPA6;PPARGC1B;STARD13;CYP4F2;CMTM6;PBX3;PBX4;ESR1;PTPRD;MSRA;CR1L;FRK						ashkenazi jewish disorders	2022-01-11	0.828022	0.935094	0.576218	0.108741	SMPD1								Early Hematopoietic cell:Blood	28/98	0.00032648	0.00283309	2.31792	18.6063	PTPRT;FBN3;SLC44A3;TMPRSS2;FNBP1L;PPP1R9A;FUT3;SOX2;ZNF608;PTPRZ1;MCF2L;ZBBX;KDR;CYYR1;CHST9;C9ORF135;CXADR;SEMA6A;COLCA2;COBL;SORBS2;UNC5D;CP;PBX1;PTPRD;CAPN13;LRRN1;FREM1
AMIGO2			T Follicular Helper Cells	18/110	0.35918	0.555948	1.12845	1.15545	CD300A;GZMA;SIRPG;PRF1;AOAH;ITGAL;GIMAP7;GIMAP8;CD2;GZMK;PARVG;SELL;VNN2;TNFSF4;ICOS;CCR5;CYTIP;CD200							Hyperactive behavior	134/709	0.00134918	0.0994642	1.35946	8.98367	APP;CSF3;FMR1;PRF1;GJA1;SMR3B;OPHN1;MYC;RNF19A;KDR;CYP1B1;ZNF569;EPHB2;CASR;SNRPN;DAPK1;LMO3;DYRK1A;P3H2;MITF;DKK1;FOXP1;AR;SLC9A9;AGTR1;ERVW-1;ZNF436;TNIK;EZR;EPHA3;ABCG2;GRIA1;GRIA2;SLC22A3;MAOA;HIVEP2;APOB;PRODH;TAC1;MCL1;SMAD2;APOBEC3G;SYT1;CADM2;BDNF;APOBEC3H;IDH1;HTR1A;HTR1B;NR0B1;ESR1;PBX1;AZIN1;NR4A2;SELP;CDK8;CPEB1;IL6;SLC6A8;HIST1H4B;TNFSF4;GABRB3;ACHE;CNTNAP2;RYR2;HTR2C;TRH;BRCA1;PRL;C…						romano-ward syndrome	2022-01-11	0.828022	0.935094	0.576218	0.108741	KCNH2								Dermal Papilla cell:Hair Follicle	28/98	0.00032648	0.00283309	2.31792	18.6063	PTPRT;FBN3;SLC44A3;TMPRSS2;FNBP1L;PPP1R9A;FUT3;SOX2;ZNF608;PTPRZ1;MCF2L;ZBBX;KDR;CYYR1;CHST9;C9ORF135;CXADR;SEMA6A;COLCA2;COBL;SORBS2;UNC5D;CP;PBX1;PTPRD;CAPN13;LRRN1;FREM1
AMOT			Plasmacytoid Dendritic Cells	24/150	0.370923	0.569175	1.09863	1.08958	CD86;NRP1;CD83;ITGAM;CD300A;BCL11A;CD180;CSF2RB;AOAH;ITGAL;LILRA4;ETV6;PARVG;SELL;VNN2;ZFAT;GRM8;IRF8;TCF4;CD300LF;CCR5;CYTIP;MCTP2;CCR2							Leukemia, Myelocytic, Acute	295/1703	0.00137118	0.100214	1.23058	8.11207	CDA;APP;IL1RN;CHIC2;MAML2;HPSE2;PRF1;CBLB;BACH1;GJA1;UBASH3B;ANPEP;MYC;NAMPT;STMN1;MYB;KDR;TRIM24;EPC1;CYP1B1;GJA8;FBXO8;EPHB2;SOX4;WLS;PDK1;PRIMA1;DDX18;DAXX;CXADR;PRKCB;DAPK1;SETMAR;FNDC3A;RNASE3;DKK1;AR;INPP4B;MTAP;SFRP2;LGALS12;MAGEB2;TRIB1;TRIB2;SPANXA1;SLC22A3;SLC22A2;SLC22A1;ABCB5;XPC;THY1;CD1D;PIK3R1;KLRK1;PRDX4;INPP5D;ARSD;ATG7;SPTBN1;TNFSF18;BARD1;ABCA1;APOBEC3G;CADM1;BCL11B;BCL11A;FN1;…						systemic lupus erythematosus	2022-01-11	0.828022	0.935094	0.576218	0.108741	TLR5								Neural Stem cell:Bone Marrow	28/98	0.00032648	0.00283309	2.31792	18.6063	PTPRT;FBN3;SLC44A3;TMPRSS2;FNBP1L;PPP1R9A;FUT3;SOX2;ZNF608;PTPRZ1;MCF2L;ZBBX;KDR;CYYR1;CHST9;C9ORF135;CXADR;SEMA6A;COLCA2;COBL;SORBS2;UNC5D;CP;PBX1;PTPRD;CAPN13;LRRN1;FREM1
AMOTL1			Sertoli Cells	25/158	0.3895	0.592573	1.0841	1.02218	BCAR3;PFKFB3;ITGB5;NTN4;OLFML3;TIMP3;PXDC1;SOX9;ANKRD7;TNS1;RHBDF1;SEC16B;RARRES2;EPHX1;DAB2IP;PRLR;AR;DIAPH2;KITLG;MAFB;ACOX2;FSHR;PLSCR4;PADI2;MATN2							Hypertensive disease	232/1310	0.00142802	0.103477	1.26087	8.26057	APP;IL1RN;SERPINE2;ULK4;F11R;SLC4A4;GJA1;LIPC;EDNRB;ANPEP;GJA5;KDR;TNFSF11;CYP1B1;PRKCB;TRHR;AR;AGTR1;WDPCP;AGTR2;EPHA3;PTGES;SLC22A3;ENPEP;SLC22A2;TGFA;NEDD4L;PPP1R3A;PIK3R1;ADAMTS16;PKHD1;FADD;APOB;ATG7;PPARGC1A;PPARGC1B;ABCA1;GSTM3;MSR1;NDFIP2;FOXF1;CYP4F2;FN1;NR0B1;NR2F2;LYZ;MEX3C;ALOX15B;FXYD2;ZFAT;ID2;HNRNPD;NOX4;NOX5;ADA;GSTM5;INVS;PCSK1;PTPRU;RYR2;SLC35F3;PCSK9;BRCA1;RYR3;CCR5;CCR2;OFD1;D…						hepatic failure, early-onset, and neurologic disorder due to cytochrome c oxidase deficiency	2022-01-12	0.853463	0.955587	0.523804	0.0829983	COX10								Cancer Stem cell:Larynx	28/98	0.00032648	0.00283309	2.31792	18.6063	PTPRT;FBN3;SLC44A3;TMPRSS2;FNBP1L;PPP1R9A;FUT3;SOX2;ZNF608;PTPRZ1;MCF2L;ZBBX;KDR;CYYR1;CHST9;C9ORF135;CXADR;SEMA6A;COLCA2;COBL;SORBS2;UNC5D;CP;PBX1;PTPRD;CAPN13;LRRN1;FREM1
AMY1C			Endothelial Cells (Blood Brain Barrier)	18/113	0.405111	0.61068	1.09262	0.987283	APP;PTPRU;FARP1;GPR37;MTCL1;NR2F1;DAB2IP;SLC4A3;MEIS3;NUAK1;GPRC5B;ALCAM;ZIC3;PSD3;ID4;SOX9;MPDZ;ABCG2							Senile Plaques	64/301	0.00147193	0.105433	1.56873	10.23	GLP1R;APP;CDA;ACHE;CHRM3;IL1RN;TREH;STMN2;EHMT1;BRCA1;VLDLR;SLC7A11;RIMS2;HPGDS;CALB1;CASP6;CCR2;CD177;ABCC4;SEMA6A;MME;DSCAM;MMP2;PAWR;ADAM10;NGF;DUSP26;DKK1;BACE2;MTAP;GAP43;IFNG;DAD1;TLR4;SLC25A14;ABCG2;C5AR1;PON1;TYRP1;PSEN2;PLG;THY1;PSEN1;LRP2;THBS4;MAP2;ALOX5;CCL2;APOB;PPARGC1A;RUNX1T1;ABCA1;BCHE;PRNP;BDNF;MX1;FN1;RMDN2;SORL1;IL6;SUCLA2;XPNPEP1;ATG16L1;VIM						age-related macular degeneration	2022-01-13	0.875141	0.959536	0.480125	0.0640342	HMCN1								Pancreatic Progenitor cell:Pancreas	28/98	0.00032648	0.00283309	2.31792	18.6063	PTPRT;FBN3;SLC44A3;TMPRSS2;FNBP1L;PPP1R9A;FUT3;SOX2;ZNF608;PTPRZ1;MCF2L;ZBBX;KDR;CYYR1;CHST9;C9ORF135;CXADR;SEMA6A;COLCA2;COBL;SORBS2;UNC5D;CP;PBX1;PTPRD;CAPN13;LRRN1;FREM1
AMZ2			T Memory Cells	21/133	0.408264	0.61068	1.08125	0.968633	SP100;ITGB5;CD300A;GZMA;SIRPG;PRF1;ITGAL;GIMAP7;APBB1IP;CD2;GZMK;PARVG;SELL;SIT1;ENPP1;CCR6;ICOS;IL7R;CCR5;CYTIP;RAPGEF6							Gilles de la Tourette syndrome	26/97	0.00147989	0.105433	2.12047	13.8165	TPH2;CNTNAP2;KCNK9;MAOA;NRXN1;PRF1;NTN4;ADD2;DPP6;IMMP2L;CDH2;SLITRK1;SHOX;CCL2;PDLIM5;POU1F1;NLGN4X;BDNF;CNTN6;LMO3;HTR1A;TYR;BTBD9;GRIN2B;MEIS1;CBLN2						fanconi anemia	2022-01-14	0.893613	0.959536	0.443166	0.0498482	FANCL								Progenitor cell:Embryonic Stem Cell	28/98	0.00032648	0.00283309	2.31792	18.6063	PTPRT;FBN3;SLC44A3;TMPRSS2;FNBP1L;PPP1R9A;FUT3;SOX2;ZNF608;PTPRZ1;MCF2L;ZBBX;KDR;CYYR1;CHST9;C9ORF135;CXADR;SEMA6A;COLCA2;COBL;SORBS2;UNC5D;CP;PBX1;PTPRD;CAPN13;LRRN1;FREM1
ANAPC7			Pinealocytes	17/107	0.414383	0.614668	1.0892	0.959543	RD3;KCNJ6;ASMT;SLC7A14;GPR83;OPRM1;GABRG3;AP3B2;CDH7;MGAT4C;RP1L1;SLC6A6;SV2C;PDE10A;NPVF;ZBTB8B;HCN1							Pneumonia	98/497	0.00149363	0.105525	1.42987	9.30352	CD86;CSF3;IL1RN;CD81;ATP12A;CXCL13;FGF7;HPGDS;PNP;RNF19A;NAMPT;ZC3H12A;RAG2;SCAF11;F2R;FBXO15;RNASE3;ADAM17;RNF125;XPR1;REG3A;VCP;C5AR1;TGFA;ICOS;ATG7;MCL1;BDNF;FOXF1;NFKBIA;SELP;FER;IL6;SELL;IL7;TNFSF4;CLEC6A;ID2;SCGB3A2;IL7R;ADA;NRP1;BRCA1;HMGB1;PIK3CG;CASP8;DNMT3B;CCR6;CCR3;MBL2;CCR2;OFD1;SFTPB;DUSP1;IL15;SFTPD;EMP1;PLA2G4A;IRAK3;F3;MMP12;ACTA1;MMP13;IFNG;TLR5;ARHGEF7;DEFB4A;TLR4;DEFB4B;TLR3;A…						lung cancer	2022-01-14	0.893613	0.959536	0.443166	0.0498482	CASP8								Ductal cell:Pancreas	28/98	0.00032648	0.00283309	2.31792	18.6063	PTPRT;FBN3;SLC44A3;TMPRSS2;FNBP1L;PPP1R9A;FUT3;SOX2;ZNF608;PTPRZ1;MCF2L;ZBBX;KDR;CYYR1;CHST9;C9ORF135;CXADR;SEMA6A;COLCA2;COBL;SORBS2;UNC5D;CP;PBX1;PTPRD;CAPN13;LRRN1;FREM1
ANG			Pulmonary Alveolar Type II Cells	21/135	0.43678	0.638528	1.06216	0.879813	DDX3Y;IRX1;SFTPB;S100G;IL1RN;STEAP4;NRN1;AMY1C;SLC6A14;SFTPD;CXCL17;TFCP2L1;LYZ;RNASE1;ALOX15B;ETV5;SDR16C5;SCD;SDC1;FAM3D;FBP1							Serum total cholesterol measurement	65/307	0.00151831	0.105812	1.5604	10.1272	APP;RYR2;UBXN2B;PCSK9;ARRB1;VLDLR;TRH;PCSK5;ASGR1;LIPC;ADAMTS3;UBASH3B;MECOM;TRPS1;KDR;PDE4B;PROK2;MAP3K5;CUBN;CSNK1G3;EDN2;EDN3;PRKCB;PLA2G4A;SORCS1;CDKAL1;ADRB3;NRG3;NOS1AP;AGTR1;PRKCQ;MAML3;RIN2;MATN2;NPSR1;ZCCHC8;TPH2;INSIG2;SLC22A1;PON1;NOD1;PLA2G5;LRP2;SPTY2D1;TFPI;CYP7A1;LRP8;FUT3;SPOCK3;APOB;SOCS6;LAIR1;ABCA1;STARD13;F11;CMTM6;FN1;PBX4;ESR1;USH2A;PTPRD;SELP;NAT2;BUD13;FRK						neoplasm of lung	2022-01-14	0.893613	0.959536	0.443166	0.0498482	CASP8								DCLK1+ Progenitor cell:Large Intestine	28/98	0.00032648	0.00283309	2.31792	18.6063	SPON1;CSF1;TNFAIP6;LAMA2;COL14A1;DPT;THBS2;IFIT3;IFIT2;ADAMTS2;BASP1;ADAMTS1;SPTLC3;MYC;PDPN;CCL2;SCN7A;MMP2;MX1;CYBRD1;FAM126A;MAPK10;TPST1;CCDC80;SFRP2;COL5A2;GSTM5;MATN2
ANGPT4			T Cells Naive	16/102	0.440626	0.638528	1.07269	0.879134	CD300A;GZMA;SIRPG;PRF1;AOAH;ITGAL;GIMAP7;CD2;GZMK;PARVG;SELL;VNN2;SIT1;ICOS;CCR5;CYTIP							Myocardial Infarction	176/966	0.00152266	0.105812	1.30202	8.4466	CHRM3;CSF3;IL1RN;HPSE2;PROS1;F13A1;PLB1;CTGF;HPGDS;GJA1;GOLGA4;LIPC;EDNRB;ZC3H12A;NAMPT;TNFSF11;ENPP1;CYP1B1;SIRPA;GGT1;PDE8B;MAP3K5;CASR;MBNL1;F2R;DIO3;ANK2;RPSA;AR;ADAM17;SFRP2;THAP5;FOLH1;COL4A2;PAPPA;GPR160;AGTR1;SLC27A6;AGTR2;TRIB1;SCG2;ARHGEF26;INSIG2;MAPKAP1;TTPA;APOB;ATG7;PPARGC1A;BRINP3;ABCA1;SMAD2;SMAD1;TGFB2;BDNF;BTN2A1;CYP4F2;GFPT2;EPHX1;FN1;RMDN2;GP6;CP;ESR1;QKI;NFKBIA;SELP;MSRA;IL6;…						peroxisome biogenesis disorders, zellweger syndrome spectrum	2022-01-14	0.893613	0.959536	0.443166	0.0498482	PEX1								Mitotic Arrest Phase Fetal Germ cell:Fetal Gonad	178/948	0.000336102	0.00289268	1.35366	10.8267	CHIC2;RASL11B;SERPINE2;ZFAND3;FMR1;WIPF3;RPL10L;RASEF;GOLIM4;HSF2BP;BZW1;RGS2;CCDC91;HENMT1;FAM174A;CFL2;GPBP1;FBXO4;PPFIA1;GRB10;BBX;SIRPA;MB21D2;FBXO7;STK32B;RGS7;TLE4;ARRDC4;CDKL3;CSNK1G3;VCX3B;MBNL1;VCX3A;FBXW7;PAQR3;ARRDC3;DYRK1A;ZBTB33;ATP1B1;SHISA9;FOXP1;FAM133A;EID3;STIM2;TBL1XR1;PARD3;MAGEB2;RAB38;TSPYL5;ABCG2;RNASEH2B;L3MBTL3;MTMR3;ARHGEF26;SEL1L;GMPS;NEDD4L;RASAL2;EFNA5;ARHGAP20;ZNF827…
ANK2			B Cells	28/182	0.44123	0.638528	1.04839	0.857779	CD86;CSF2RB;ITGAL;IFIT3;SPN;SIT1;BTLA;CYTIP;LAIR1;CD72;MME;CD300A;BCL11A;CD70;SEMA6D;EDEM1;CD180;EBF1;DNTT;CD2;SPCS3;PARVG;SELL;VNN2;SCD;TNFSF4;MSH5;SDC1							Ovarian Failure, Premature	41/175	0.00155642	0.106838	1.77423	11.471	PCSK1;MTRR;CITED2;FMR1;PCDH11X;BRCA1;PRL;DACH2;CYP7A1;AFF2;ADAMTS16;PGRMC1;SOHLH2;NLRP5;KDR;SHOX;DMD;TMED7;TSHB;CYB5A;BDNF;MMP2;PMM2;BCKDHB;PRLR;ESR1;DAZL;TGFBR3;AR;LARS2;ACTA1;DIAPH2;KITLG;GAL;ID2;FSHR;TGIF2LX;MSH5;AGTR1;BAX;AGTR2						peroxisome biogenesis disorders	2022-01-16	0.922765	0.982783	0.384032	0.0308687	PEX1								Corneal Epithelial Progenitor cell:Embryonic Stem Cell	27/94	0.000376973	0.00316657	2.33484	18.4063	SLC22A3;SLC44A3;ENPEP;ITGB5;MAOA;NTN4;PLOD2;PTPRK;RAP1GAP;ADGRG6;PRRG1;MAP7;TIMP3;SH3D19;GPR37;SMLR1;CRIM1;COBL;ATP1B1;KITLG;MYO1B;NAT2;PLSCR4;NECTIN3;ABCG2;MATN2;OTC
ANKRD10			Follicular Cells	17/110	0.462159	0.658115	1.05387	0.813428	SMLR1;F11;AQP7;PIK3C2G;PLG;PRLR;CYP3A5;ASGR1;LIPC;SLC5A9;SPTLC3;FAM3B;SLC26A7;APOB;CDH16;FRK;SLC22A9							Spermatogenic Failure, Nonobstructive, Y-Linked	2022-08-17	0.00157064	0.106838	5.1344	33.149	DDX3Y;KDM5D;RPS4Y2;USP9Y;CDY1;BPY2;DAZ2;HSFY1						cardiomyopathy	1948-04-01	0.938464	0.985381	0.52332	0.0332362	RYR2;PSEN2;PKP2;PSEN1								Stem cell:Lacrimal Gland	27/94	0.000376973	0.00316657	2.33484	18.4063	SLC22A3;SLC44A3;ENPEP;ITGB5;MAOA;NTN4;PLOD2;PTPRK;RAP1GAP;ADGRG6;PRRG1;MAP7;TIMP3;SH3D19;GPR37;SMLR1;CRIM1;COBL;ATP1B1;KITLG;MYO1B;NAT2;PLSCR4;NECTIN3;ABCG2;MATN2;OTC
ANKRD13A			Red Pulp Macrophages	17/110	0.462159	0.658115	1.05387	0.813428	CD86;ITGAM;CLEC12A;NCF2;CD300A;C5AR1;FGL2;CSF2RB;AOAH;LYZ;MERTK;GIMAP8;CD300LB;TLR8;CD300LF;CCR5;CCR3							Gastrointestinal mucositis	14/41	0.00157939	0.106838	2.998	19.3392	ABCC4;IL33;CSF3;IL1RN;TGFB2;PLG;HMGB1;YWHAZ;PLB1;FGF7;KDR;EPHB2;MBL2;ABCG2						diamond-blackfan anemia	2022-01-19	0.952228	0.985381	0.319971	0.0156629	RPS29								Stem cell:Limbal Epithelium	27/94	0.000376973	0.00316657	2.33484	18.4063	SLC22A3;SLC44A3;ENPEP;ITGB5;MAOA;NTN4;PLOD2;PTPRK;RAP1GAP;ADGRG6;PRRG1;MAP7;TIMP3;SH3D19;GPR37;SMLR1;CRIM1;COBL;ATP1B1;KITLG;MYO1B;NAT2;PLSCR4;NECTIN3;ABCG2;MATN2;OTC
ANKRD2			Acinar Cells	19/124	0.471379	0.665917	1.04322	0.784595	REG3A;CASR;SPINK1;REG1B;RARRES2;CXCL17;TMPRSS2;REG3G;OLFM4;LYZ;RNASE1;FUT3;FUT6;ANPEP;FAM3B;FAM3D;EPS8L3;PNLIP;OTC							Plaque, Amyloid	52/235	0.00159676	0.106838	1.64916	10.6202	GLP1R;APP;CDA;ACHE;CHRM3;ITGAM;TREH;STMN2;SLC2A1;EHMT1;SLC7A11;RIMS2;CALB1;CCR2;ABCC4;SEMA6A;MME;MMP2;PAWR;ADAM10;NGF;DUSP26;DKK1;GAL;IFNG;TLR4;ABCG2;HACD1;C5AR1;PSEN2;PLG;THY1;PSEN1;LRP2;THBS4;CST2;CCL2;APOB;ABCA1;BCHE;PRNP;BDNF;MOK;NR0B1;RMDN2;LYZ;PTPN13;SORL1;IL6;SUCLA2;APBA1;VIM						mitochondrial diseases	1960-05-01	0.953794	0.985381	0.523158	0.0247494	SUCLA2;SUCLG1;PDHB;COX10;LRPPRC								Gonocyte:Gonad	25/85	0.000412696	0.00341205	2.41345	18.8076	TRIM71;LRRK1;ITLN2;C1ORF94;ATXN3;ACOXL;CALB1;ZIC3;NLRP7;DNMT3B;FLVCR1;RPL39L;GABRP;CDX4;VASH2;TERF1;ABHD12B;DAZL;ZNF90;DPPA4;DPPA2;SCGB3A2;NANOGP8;OR52A1;TDGF1
ANKRD20A1			Erythroid-like And Erythroid Precursor Cells	23/153	0.500427	0.701386	1.01987	0.70605	CR1;GYPC;HBG2;CLEC12A;CD300A;ARG1;CSF2RB;LILRA2;TSPAN32;CEACAM1;VNN2;CXCR1;UROD;CR1L;LGALS12;IFIT1B;KLRF1;PROK2;AHSP;CD47;CD300LF;CLEC1B;FBXO7							Premature Menopause	37/154	0.00160043	0.106838	1.83311	11.8006	INVS;PCSK1;MTRR;CITED2;FMR1;BRCA1;PRL;DACH2;CYP7A1;AFF2;ADAMTS16;PGRMC1;NPHP1;SOHLH2;KDR;SHOX;NPHP4;TMED7;TSHB;CYB5A;BDNF;PMM2;BCKDHB;PRLR;ESR1;SPIDR;DAZL;TGFBR3;AR;LARS2;DIAPH2;KITLG;GAL;FSHR;MSH5;BAX;AGTR2						nonsyndromic hearing loss and deafness, autosomal recessive	1951-04-01	0.955293	0.985381	0.48983	0.0224033	MYO3A;PCDH15;ATP2B2;ADCY1								Ovarian Germ Stem cell:Ovary	25/85	0.000412696	0.00341205	2.41345	18.8076	TRIM71;LRRK1;ITLN2;C1ORF94;ATXN3;ACOXL;CALB1;ZIC3;NLRP7;DNMT3B;FLVCR1;RPL39L;GABRP;CDX4;VASH2;TERF1;ABHD12B;DAZL;ZNF90;DPPA4;DPPA2;SCGB3A2;NANOGP8;OR52A1;TDGF1
ANKRD28			Clara Cells	17/113	0.509544	0.708585	1.02076	0.688235	ST6GALNAC1;STEAP4;TMEM30B;AMY1C;SLC6A14;SFTPD;CXCL17;TMPRSS2;TFCP2L1;ATP2C2;FUT3;CAPN13;SDR16C5;FXYD3;SCGB3A2;FAM3D;MSMB							Mammary Neoplasms	402/2387	0.00161715	0.107111	1.19355	7.67107	CDA;SERPINE2;F11R;FNBP1L;CLDN1;BACH1;GJA1;ALCAM;MYC;ZC3H12A;STMN1;MYB;AP1S2;CYP1B1;FAM19A4;WLS;PRIMA1;CXADR;DKK1;AR;MTAP;AGTR1;ERVW-1;PADI2;PRKCQ;AGTR2;ENPEP;KLRK1;PRDX4;SLC19A3;ST3GAL1;PPARGC1A;PPARGC1B;BARD1;ABCA1;GSTM3;CADM1;FN1;NR2F1;NR0B1;NR2F2;PRDX6;PBX1;ST18;FOSL2;FXYD3;NOX4;FAT4;HRG;ACHE;GLI2;MECOM;SMPD1;HEY2;TIMP3;RSPO3;JAK1;ANXA1;DUSP1;NSUN6;TACR1;TERF1;F3;NCOR2;SLC7A5;BACE2;TUBB2B;MMP1…						primary dilated cardiomyopathy	1934-02-01	0.970148	0.991797	0.359793	0.0109041	PSEN2;PSEN1								Cancer Stem cell:Kidney	28/100	0.000468628	0.00378508	2.25327	17.2729	DPP10;KHDRBS2;ATP8A1;NRXN1;GRIK3;GLT1D1;CCND2;ZMAT1;RASGEF1B;MCF2L;GPM6B;BEND5;TMEM132C;AUTS2;KCNIP1;PRKCB;RFX3;DUSP26;SORCS3;NELL2;DAB1;ELMO1;LRRN1;CNTN4;LRRC3B;CD200;DMRTC1B;PDZRN4
ANKRD36B			Glycinergic Neurons	15/100	0.518911	0.716016	1.0172	0.667304	GRIA2;PNCK;PCDH8;STMN2;FBLL1;GAP43;TUBB2B;BRINP1;ADGRA1;SLITRK1;CLVS2;NXPH1;ASIC2;B4GALNT4;OPCML							Osteoporosis	88/441	0.00176167	0.115778	1.45022	9.19656	FOXA1;CSF3;IL1RN;CSF1;PRDM5;SNX10;PLOD2;IRS2;ADRA1D;PRL;ANTXR2;HS6ST1;RXFP2;ELAVL2;GHR;HPGDS;ADAMTS2;PNP;MECOM;CA2;MYC;SMPD1;CYP1B1;PROK2;RSPO3;PLS3;TNFSF11;SOX9;SOX6;PDE8B;SLC22A11;CASR;IL15;MMP2;TBC1D8;TACR3;MEPE;MITF;IRAK3;WNT16;DKK1;AR;INPP4B;GREM2;TMEM135;MMP13;VAMP7;IFNG;FSHR;GPD2;PCCB;ANOS1;BMP2K;ROR2;ZFPM2;PTGER4;CANT1;HPGD;PDE11A;CALCR;CYP11A1;SPP1;PLXNA2;DMD;RSU1;SRY;SPTBN1;GSTM3;WWOX;C…						hereditary hearing loss and deafness	16/170	0.985958	0.991797	0.596634	0.00843737	EDN3;EYA1;PCDH15;MITF;ATP2B2;PEX1;ADCY1;PDHB;USH2A;LRPPRC;POU3F4;EDNRB;SUCLA2;MYO3A;SUCLG1;COX10								Keratinocyte Progenitor cell:Skin	28/100	0.000468628	0.00378508	2.25327	17.2729	RERGL;SLC22A3;MAST4;DPT;CLEC14A;CXCL14;CDH5;HPGDS;MYCT1;EFEMP1;PALMD;GJA5;KDR;TIMP3;IGFBP7;IL33;SCARA5;ARHGEF37;EMP1;ABCA8;RNASE1;ANO1;EMCN;MMRN2;PLSCR4;ADGRL4;TLR3;ABCG2
ANKRD36C			Alveolar Macrophages	18/123	0.557861	0.760546	0.987975	0.576627	CD86;IL1RN;KLHDC4;ITGAM;CLEC12A;NCF2;CD300A;C5AR1;FGL2;CSF2RB;AOAH;LYZ;GAL;CCRL2;CD300LB;TLR8;CD300LF;CCR5							Amyotrophic Lateral Sclerosis	125/660	0.00177716	0.115898	1.36194	8.6248	APP;CSF3;ICE1;CPNE4;FMR1;PRF1;ADARB2;RIMS2;GRIP1;HPGDS;RNF19A;ANPEP;STMN1;KDR;ZNF569;TRIM27;EPHB2;RAG2;MAP3K5;TNS1;EPHA4;CASR;UNC13A;SNRPN;FNDC3A;RNASE1;AR;ADCYAP1;CLIP1;XRN1;COL4A2;ZNF436;SCG2;EPHA3;PTGES;GRIA1;GRIA2;VCP;C5AR1;AK4;THY1;NRF1;PSEN1;TTBK2;ATXN3;TRPM2;GRIN2A;DPP6;ATXN1;MOBP;SI;IGFBP7;TPPP;TAC1;MSC;PPARGC1A;PPARGC1B;GRIA3;PRNP;TGFB2;BCL11B;SYT1;BDNF;TFPI2;SLC52A3;CDC7;CP;PRDX6;AAK1;A…						nonsyndromic hearing loss and deafness	1972-05-01	0.986862	0.991797	0.429155	0.00567573	MYO3A;PCDH15;ATP2B2;ADCY1;POU3F4								Chondrocyte:Cartilage	28/100	0.000468628	0.00378508	2.25327	17.2729	TENM3;COL14A1;COL12A1;THY1;PCDH18;GLI3;GLI2;PTPRG;ROBO1;TMEM47;GJA1;ADAMTS2;LRIG3;SOX9;SLIT2;FARP1;FN1;ANK2;SULF1;COL4A2;COL5A2;CDH11;ID4;MXRA5;FBXL7;FERMT2;ADGRL2;FBN1
ANKRD46			Kupffer Cells	20/137	0.561583	0.760546	0.985132	0.568417	CD86;MSR1;ITGAM;CLEC12A;NCF2;CD300A;C5AR1;FGL2;CSF2RB;AOAH;LYZ;MMP13;PARVG;CD300LB;PROK2;TLR8;CD300LF;CCR5;CLEC1B;TLR4							Decreased fertility	15/46	0.00184654	0.117207	2.79796	17.6116	CHRM3;SEMA3A;TACR3;HS6ST1;SPIDR;WDR11;AR;CYP11A1;FLRT3;FSHR;ANOS1;PROK2;SOX9;SRY;CCDC141						familial dilated cardiomyopathy	2022-01-30	0.991797	0.991797	0.198474	0.00163473	PSEN2								MKI67+ Progenitor cell:Large Intestine	30/110	0.000489252	0.00392149	2.17326	16.5659	TOP2A;NRP1;NRN1;HIP1;SERPINE2;CLEC14A;LDB2;TFPI;GIMAP7;CDH5;MYCT1;PALMD;PODXL;CASP10;INPP5D;TSPAN7;NUF2;KDR;HMCN1;CYYR1;LMCD1;CENPW;F2R;EBF1;ANLN;EMCN;RGCC;MMRN1;MMRN2;KIF20B
ANKRD50			Airway Epithelial Cells	15/103	0.567926	0.760546	0.982344	0.555776	IL33;ST6GALNAC1;ARHGEF37;TMEM30B;SLC6A14;CXCL17;IL20RA;TMPRSS2;CP;FUT3;CAPN13;SDR16C5;FXYD3;FAM3D;MSMB							Cleft palate, isolated	32/129	0.00185253	0.117207	1.91126	12.0241	GABRB3;APP;BNC2;SATB2;F13A1;TGFA;NEDD4L;MTR;HMGB1;ETS1;FGF3;GLI2;FGF7;MYC;PDGFC;SPP1;SC5D;SOX9;TNS1;TGFB2;DCD;CASK;SOX11;LBX1;ESR1;MN1;MAFB;GAL;GAS1;CTNNB1;SPRY2;FGF10																				Gonadal Endothelial cell:Fetal Gonad	94/459	0.000527244	0.00419399	1.50023	11.3235	APP;NRP1;NRP2;DOCK4;CSRNP3;MAML2;ATP8A1;MAST4;GALNT18;ARRB1;LDB2;ETS1;AKAP12;RGS5;EDNRB;PNP;TMSB4X;GRB10;KDR;PDE4B;TIMP3;PLS3;PXDC1;MAN1A1;LRRFIP1;EDIL3;RFC3;EDN1;SEMA6A;TLE1;RALGAPA2;F2R;MTSS1;ETV6;MMS22L;TUBB2B;RAP2A;EMCN;MMP16;NAV3;STIM2;CTDSP2;CD109;NUP50;FRG1;PELI1;PIGK;UTRN;ARHGEF7;RAPGEF6;SP100;GYPC;HPGD;CDCA7;PRCP;CAPG;THY1;EFNA5;TFPI;PCDH17;FLRT2;OLFML3;MAN2A1;PLXNA2;LRIG3;IGF2BP2;CYYR1;…
ANKRD7			Nuocytes	16/110	0.569495	0.760546	0.980937	0.552272	BCL11B;ARG1;GZMA;SIRPG;PRF1;GIMAP7;GIMAP8;CD2;GZMK;SELL;IFNG;IL2RA;ICOS;IL7R;CYTIP;CRLF2							Seizures, Focal	32/129	0.00185253	0.117207	1.91126	12.0241	ACHE;NRP2;CTNND2;FOXG1;SLC2A1;GRIK1;TRH;PCDH19;SLC8A1;GRIN2A;CYP11A1;NPY;MPDZ;BCHE;RBFOX1;BDNF;IDH2;HTR1A;HTR1B;GAD2;SLC30A1;OPRM1;NGF;ADRA2B;GABRG2;SLC8A3;IL6;GAL;SST;ALPL;TCF4;HCN1																				Primitive Endoderm cell:Embryo	27/96	0.00054336	0.00428968	2.26689	17.0419	CAMK2D;SERPINE2;PROS1;PRCP;PIK3R1;ROBO1;PAPSS1;RGS5;CALCR;CDH2;FLRT3;PDPN;RSPO3;GCNT3;PGM1;DUSP4;CARMIL1;CADM1;EDEM1;FN1;RNASE1;COL4A2;ID2;CDH11;CACHD1;AMOTL1;CNIH3
ANKRD9			Erythroblasts	18/124	0.572546	0.760546	0.978596	0.545726	HBG2;BCL11A;CSF2RB;RNASE3;ZC3HAV1;NMI;ETS1;LRP8;PIK3CG;TSPAN32;LMNB1;SPN;RPIA;PNP;ADGRE5;CR1L;AHSP;FBXO7							Pervasive Development Disorder	32/129	0.00185253	0.117207	1.91126	12.0241	TTC25;CNTNAP2;MAOA;CTNND2;FMR1;NRXN1;EHMT1;ATP10A;CHD2;AFF2;GRM7;CUX1;PTCHD1;GRM8;OTX1;ARSD;MPDZ;KIRREL3;RBFOX1;GPR37;NLGN4X;BDNF;CASK;SMARCA2;FOXP1;AR;RIT2;APC;IL1RAPL1;TCF4;CNTN4;CBLN2																				Plasmacytoid Dendritic cell:Lung	28/101	0.000558258	0.00431008	2.22227	16.6464	NRP1;NRP2;ITGB5;ANPEP;PDGFC;PLXNA2;SIRPA;TIMP3;CCL2;PXDC1;IGFBP7;PDLIM5;TNS3;SASH1;TNS1;WLS;ABCA1;CAV2;MMP2;CRIM1;FN1;EMP1;FOSL2;DAB2;COL4A2;ADGRL4;RIN2;SMPDL3A
ANKS1B			Airway Goblet Cells	17/118	0.585969	0.772611	0.96994	0.518422	DUSP4;GALNT5;SLC6A14;CXCL17;TMEM61;TMPRSS2;ATP2C2;FUT3;CAPN13;SDR16C5;CEACAM1;DMBT1;FXYD3;PRR15;FAM3D;SEC23B;MSMB							Methylmalonic aciduria	2022-11-29	0.00189565	0.119047	3.53162	22.1369	MCEE;LMBRD1;SUCLA2;MMAA;MMD;GPD2;SUCLG2;MTR;SUCLG1;MUT;MMADHC																				Stem cell:Amniotic Membrane	28/101	0.000558258	0.00431008	2.22227	16.6464	NRP2;CSF1;BNC1;COL12A1;ATP10D;GJA1;NT5E;EFEMP1;TIMP3;PXDC1;IGFBP7;ANXA1;CAV2;MMP2;P3H2;CRIM1;CYBRD1;EMP1;PLA2G4A;DAB2;CCDC80;CD109;PLSCR4;VIM;ADGRL4;RIN2;ABCG2;FBN1
ANLN			Luminal Epithelial Cells	20/140	0.602786	0.78894	0.960334	0.486115	SLC44A3;ANXA1;TMEM30B;SLC6A14;IL20RA;TMEM61;TMPRSS2;ATP2C2;CLDN1;ESR1;CAPN13;AR;ALDH3B2;SDR16C5;FXYD3;ANPEP;PIP;PRR15;FAM3D;ARHGEF5							Juvenile psoriatic arthritis	38/161	0.00196466	0.121783	1.79079	11.161	BTG3;IL1RN;CD83;MAML2;ITGB5;TNFAIP6;ZFAND3;PROS1;GMPR;PLOD2;TFPI;LILRA5;ANKRD9;SIPA1L1;MAP2;RASGEF1B;WASF3;DUSP4;WWOX;DAPK1;DUSP1;MEX3C;MTSS1;FOXP1;FOSL2;ETV6;NR4A2;NR4A3;ELF2;TUBB2A;ATG16L1;REEP3;IL2RA;ETNK1;TNIK;FAM20A;AVL9;ADGRL2																				Myofibroblast:Liver	28/101	0.000558258	0.00431008	2.22227	16.6464	NRP2;LAMA2;COL14A1;THY1;LDB2;THBS2;PCDH18;TMEM47;ADAMTS5;GJA1;ADAMTS2;OLFML3;DPYSL3;IGFBP7;MMP2;FN1;PODN;SULF1;CCDC80;COL4A2;DOK5;COL5A2;CDH11;VIM;ADGRL4;MXRA5;FBXL7;FBN1
ANO1			Eosinophils	18/127	0.61544	0.799623	0.951494	0.461872	ITGAM;CLEC12A;CD300A;C5AR1;CSF2RB;RNASE3;AOAH;ITGAL;LILRA2;PARVG;VNN2;CD300LB;TLR8;CD300LF;CYTIP;CCR3;LAIR1;CCR2							Colitis	116/608	0.00196984	0.121783	1.37355	8.55697	CD86;APP;CSF3;IL1RN;CD83;PROS1;F11R;BACH1;PLB1;RIMS2;FGF7;HPGDS;HTR7;DMBT1;RNF19A;ANPEP;NAMPT;KDR;PROK2;IL13RA2;EPHB2;RAG2;MAP3K7;MAP3K5;CASR;SEMA6A;SPINK1;F2R;ADAM17;SFRP2;EZR;DSC1;DSC3;REG3A;C5AR1;THY1;CD1D;PIK3R1;IQGAP2;PLD1;IL22RA2;FUT3;SI;FADD;ICOS;TAC1;PPARGC1A;SYT1;RARRES2;TFPI2;FN1;NR0B1;LYZ;IL1F10;NFKBIA;SELP;IL6;SELL;IL7;ATG16L1;TNFSF4;SDC1;FBN1;NRP1;ITGAM;SNX10;ARRB1;BRCA1;HMGB1;PIK3CG…																				Neuron:Brain	13/34	0.00068645	0.00526111	3.57929	26.0715	DLX2;COBL;LRRTM3;MAP2;SLITRK1;SST;KDR;LNX1;NXPH1;CNTN4;CDO1;KCNK1;GRIA3
ANO3			Megakaryocytes	20/143	0.642275	0.828441	0.936745	0.414734	ACHE;ITGAM;CLEC12A;CD300A;C5AR1;F13A1;CSF2RB;AOAH;TSPAN32;LILRA5;SELP;IL6;PARVG;VNN2;CXCR1;KIF5B;IL2RA;CD300LB;TLR8;CD300LF							Venous Thromboembolism	23/84	0.00199661	0.121783	2.18236	13.5662	CHRM3;WWOX;EDN1;SERPIND1;PROS1;F2R;F11;FN1;F13A1;FBXO15;PLG;TFPI;IQGAP2;F3;ESR1;NAALADL2;SELP;EFEMP1;TNFSF4;FAM98A;ZFPM2;PLXNA4;PCMTD1																				Cholinergic neuron:Spinal Cord	27/98	0.000770893	0.00586549	2.20278	15.7894	GRIA2;STMN2;GRIK3;ASCL1;PHF21B;SCRT2;LRRTM1;CNGA3;GPR139;TRIM67;KCNIP1;DCC;ST8SIA2;KCNB2;PCDH8;KLHL1;SOX14;TMEM196;SLC6A5;ADCYAP1;GAP43;OLFM3;SST;GPR149;VSTM2A;SCG2;SPSB4
ANO4			B Cells Naive	21/151	0.654542	0.838191	0.930552	0.394386	CD86;CR1;CD72;MME;CD300A;CD180;MITF;NMBR;ITGAL;FOXP1;CD2;PARVG;SELL;VNN2;SIT1;IL2RA;BTLA;IRF8;CYTIP;BEND5;FRK							Oligospermia	28/109	0.00199668	0.121783	2.00185	12.444	DDX3Y;PIWIL4;PIWIL3;CDY1;SIRPG;WDR20;HSFY2;XPC;DAZ2;MTR;HSFY1;HPGDS;BOLL;BPY2;SLC16A7;SIRPA;SOX5;SNRPN;CNBP;USP9Y;NR0B1;ESR1;TSPY1;DAZL;AR;KITLG;FSHR;MSH5																				Oogenesis Phase Fetal Germ cell:Fetal Gonad	158/844	0.000812442	0.00613715	1.34596	9.57717	SH3GL3;GALNT13;WDSUB1;CPNE4;ZFAND3;TMEM200A;GALNT18;ULK4;GOLIM4;ADARB2;SLC8A1;AMOT;RGS2;CFL2;INSC;OSTF1;TRMT44;MB21D2;PDE8B;WLS;CALN1;HERC6;CADPS2;RBFOX1;IAH1;ANKRD46;LMO3;MYH15;ACYP2;ZBTB33;INPP4B;EML6;CRISPLD1;DAAM1;RRAGB;TBL1XR1;GSAP;FAR2;EZR;TSPYL5;L3MBTL3;HHLA2;PCDH15;PSEN2;TGFA;NEDD4L;ZNF24;SPATA5;PHF21B;DPP6;NLRP7;PRKAR2A;ADAMTS17;SLCO1B3;ADGRG6;NLRP5;MAP7;ATG7;ATP6V1C1;MFAP3L;ZBTB18;GSTM3…
ANOS1			Germ Cells	31/222	0.664114	0.844374	0.934771	0.382603	CST9L;CCT8L2;SYCP1;BRCA1;CST8;AKAP4;FSCB;C10ORF120;GK2;CCDC91;ZNRF4;DMRTB1;SPATA46;BCL2L14;COX8C;PDHA2;TFAP2C;TMCO5A;SPACA1;SUN5;DAZL;MYO1D;SPATA16;ZPBP2;BOD1L2;AQP11;TSSK3;SPATA31D1;KIF2B;TNP1;SPATA19							Stage II Colorectal Cancer AJCC v7	2022-07-14	0.0020168	0.122132	5.77492	35.8405	GUCY2C;DCC;IGFBP3;TCF12;KPNA2;EZR;TLR3																				Primordial Germ cell:Ovary	25/89	0.000873981	0.00655486	2.26208	15.9306	TRIM71;RTP1;ACTR3B;C10ORF120;ATXN3;PRAMEF5;TMEM225;NLRP7;DMRTB1;GRID2;CDX4;KLF18;TERF1;ABHD12B;DAZL;MOS;SPATA16;DPPA4;DPPA2;NANOGP8;KIF2B;OR52A1;FGF13;RBM46;TDGF1
ANP32E			Cardiomyocytes	24/174	0.676493	0.854013	0.921541	0.360168	MYOM1;RYR2;LAMA2;BDNF;FAM189A2;MITF;PPP1R3A;SORBS2;VLDLR;DUSP26;COX7A1;MYOM2;TRDN;ACTA1;GJA5;HEY2;HAND1;COL21A1;XIRP2;CTNNB1;DMD;ASB5;ZFPM2;PDLIM5							Melancholia	14/42	0.00205106	0.123275	2.89076	17.8921	ATF7IP;TPH2;CSF3;CADM1;BDNF;PON1;ACSL4;SELP;IL6;HTR7;FTH1;NPY;KCNK2;DRD5																				Endometrial Stromal Stem cell:Endometrium Stroma	27/99	0.000913013	0.00679903	2.17206	15.2017	COL12A1;DPT;CLEC14A;THY1;LDB2;THBS2;PCDH18;CDH5;ADAMTS5;GJA1;OLFML3;KDR;IGFBP7;CYYR1;TNS1;MMP2;PODN;DAB2;CCDC80;COL4A2;COL5A2;CDH11;PLSCR4;FAT4;ADGRL4;MXRA5;FBN1
ANPEP			Merkel Cells	15/111	0.687508	0.861805	0.900057	0.337236	FOXA1;REG3A;SLC44A3;HNF4G;ITLN2;TMPRSS2;MUC3A;ISX;SOX2;NAT2;SI;ID2;PRR15;EPS8L3;ATOH1							Benign Prostatic Hyperplasia	84/420	0.00206476	0.123275	1.45379	8.98844	TOP2A;CTNND2;PROS1;ADRA1D;PRL;ATP12A;MED15;CXCL14;ETS1;GLI2;SOX2;AKAP12;FGF7;HPGDS;EDNRB;ADAMTS1;MYC;TRPS1;HEY2;FLVCR1;KDR;CYP1B1;TIMP3;ENPP1;CD177;EDN1;ANXA1;EPHA6;DUSP1;IL15;IGFBP3;MMP2;F2R;SOX11;DLEC1;SSTR1;ADRA2B;AR;ADCYAP1;ANO1;SFRP2;FOLH1;IFNG;KCNMA1;AGTR1;ITGA6;PDE5A;SLC22A3;HPN;PON1;TGFA;TMPRSS2;THBS2;CYP3A5;CYP11A1;ALOX5;SPP1;EIF4EBP1;CCL2;IGFBP7;SRY;BCL2L14;ABCA1;MSR1;TGFB2;SMURF2;GALNT…																				Fibroblast:Peripheral Blood	26/95	0.00106374	0.00764353	2.18219	14.9392	LAMA2;COL14A1;COL12A1;DPT;THY1;THBS2;PCDH18;TMEM47;ADAMTS5;ADAMTS2;GJA1;EFEMP1;OLFML3;TIMP3;MMP2;FN1;SULF1;CCDC80;COL4A2;PAPPA;CDH11;COL5A2;ADGRL4;MXRA5;FBXL7;FBN1
ANTXR2			Epithelial Cells	30/218	0.694167	0.864069	0.918903	0.335438	FOXA1;NRP2;CXCL17;TMPRSS2;BRCA1;ATP2C2;ITGAL;CLDN1;FUT3;SLC25A48;SDR16C5;MECOM;ANPEP;SI;TM4SF20;FAM3D;GGT1;SEC23B;GABRP;CCL20;SLC6A14;PLA2G4A;PRG4;CD2;ANLN;CEACAM1;FXYD3;INCENP;KIF20B;RAI14							Glaucoma	77/381	0.00231627	0.13602	1.47216	8.93275	SLC7A14;TMEM182;SDR9C7;SLC4A4;CTGF;GJA1;HPGDS;EDNRB;CCND2;ADAMTS3;CA2;CA4;NCK2;CYP1B1;LARGE1;EYS;OFD1;HGSNAT;RBFOX1;EDN1;EDN2;ANXA3;PEX1;PRSS55;NGF;TGFBR3;MMRN1;PADI2;UTRN;TLR4;KIZ;BEX3;MTMR2;CANT1;ARL6;PTGER3;TYRP1;SRBD1;B3GLCT;IL20RB;TMTC2;XIAP;PIK3R1;ADAMTS16;ADAMTS17;MVB12B;NHS;BUB1;ABCA1;GSTM3;NTRK2;TGFB2;AGK;BDNF;CAV2;CEP152;FN1;CDC7;PRG4;PLXDC2;MERTK;CP;PRDX6;USH2A;RPE65;PLEKHA7;CENPE;AHI1…																				Epiblast cell:Embryo	26/95	0.00106374	0.00764353	2.18219	14.9392	PRUNE2;MT1X;CAPG;SOX2;LAPTM4B;CASP8;FAM124A;SH3PXD2A;ZIC3;HEY2;BTLA;UBTD1;UPP1;GGT1;GK;VASH2;PBX3;ABHD12B;CCDC80;DPPA4;DPPA2;PITPNM2;FBP1;TDGF1;CHST2;SERINC5
ANTXRL			Salivary Mucous Cells	14/105	0.703736	0.867933	0.886171	0.311358	GSDMC;CALML5;MUCL1;IL20RA;EMP2;ALDH3B2;SDR16C5;ANO1;FXYD3;PIP;GJB5;DSG1;LGALS7;MXRA5							Dementia, Vascular	22/80	0.00232941	0.13602	2.19509	13.3069	ACHE;APP;GRIA2;BCHE;PRNP;BDNF;MMP2;C5AR1;PON1;F11;PLA2G2A;FN1;PLG;PSEN1;CLDN1;ESR1;GAP43;IL6;NAT2;SST;PENK;APOB																				Cartilage Progenitor cell:Cartilage	27/100	0.00107737	0.00764353	2.14218	14.638	NCKAP1;PKDCC;TENM3;TUSC3;FIGN;PCDH18;GLI3;GLI2;PTPRG;ROBO1;AKAP12;PRTG;GJA1;CDH2;PLS3;LRIG3;SLIT2;MPDZ;DAB2IP;SMARCA1;TUBB2B;COL4A2;COL5A2;FBXL7;FERMT2;ADGRL2;RAI14
ANXA1			Cholangiocytes	18/134	0.707024	0.867933	0.893707	0.309839	SLC44A3;TMEM30B;COLCA2;TMEM61;TMPRSS2;ATP2C2;FUT3;CAPN13;FXYD3;FXYD2;SPP1;PRR15;ALPL;FAM3D;SOX9;EPS8L3;RAB17;GGT1							Juvenile-Onset Still Disease	39/168	0.00237643	0.13602	1.75241	10.5883	BTG3;IL1RN;CD83;MAML2;ITGB5;TNFAIP6;ZFAND3;PROS1;GMPR;PLOD2;TFPI;LILRA5;ANKRD9;SIPA1L1;MAP2;RASGEF1B;WASF3;DUSP4;WWOX;DAPK1;DUSP1;MEX3C;MTSS1;FOXP1;FOSL2;ETV6;NR4A2;IL6;NR4A3;ELF2;TUBB2A;ATG16L1;REEP3;IL2RA;ETNK1;TNIK;FAM20A;AVL9;ADGRL2																				Beige Adipogenic Precursor cell:Adipose Tissue	27/100	0.00107737	0.00764353	2.14218	14.638	COL14A1;DPT;PCDH19;PCDH18;GLI2;PTPRG;TMEM47;ADAMTS2;HMCN1;SLIT2;RUNX1T1;PABPC5;EN1;ANK2;SULF1;PYGO1;DOK5;NOVA1;AGTR1;ID4;GAS1;FAT4;CDO1;EPHA3;FBXL7;FBN1;FGF10
ANXA10			Decidual Cells	14/106	0.717248	0.874453	0.876487	0.291286	IGFBP1;GZMA;SIRPG;PRF1;PRL;GIMAP7;CD2;GZMK;KLRK1;SELL;IFNG;KLRF1;ICOS;CYTIP							Down Syndrome	93/475	0.00241356	0.13602	1.41628	8.5354	CDA;APP;RYR2;ITGAM;MTRR;HPSE2;FMR1;STMN2;GRIK1;MTR;PRL;ITGAL;BACH1;IFIT3;RIMS2;GHR;HPGDS;HINT1;EDNRB;ADAMTS1;CA2;DPYSL3;STMN1;ENSA;HEY2;DNMT3B;FAM3B;CCR5;CCR2;PARP4;DSCAM;IL15;DYRK1A;SOX11;PGD;NGF;DCK;TMEM131;ETV6;BACE2;PCP4;IFNG;PAPPA;PLSCR4;AGTR1;DSG1;CHMP3;TRIB1;ARHGEF5;PDE9A;ABCG2;OCA2;MAOA;TYRP1;ARX;PSEN2;TPTE;NRF1;HSD17B6;PSEN1;TMEM241;PPP2CA;DSCR4;PAK1;MTHFD1L;HAS2;CCL2;IGFBP7;SRY;ARSD;PRN…																				Brown Adipogenic Precursor cell:Adipose Tissue	27/100	0.00107737	0.00764353	2.14218	14.638	COL14A1;DPT;PCDH19;PCDH18;GLI2;PTPRG;TMEM47;ADAMTS2;HMCN1;SLIT2;RUNX1T1;PABPC5;EN1;ANK2;SULF1;PYGO1;DOK5;NOVA1;AGTR1;ID4;GAS1;FAT4;CDO1;EPHA3;FBXL7;FBN1;FGF10
ANXA3			Gastric Chief Cells	14/109	0.755426	0.914734	0.848658	0.238026	CDS1;CHRM3;SLC44A3;TMEM30B;COLCA2;IL20RA;TMPRSS2;ATP2C2;CAPN13;SLC5A9;ANPEP;MAP7;FAM3D;ARHGEF5							Tuberculosis of intestines	2022-06-11	0.00245411	0.13602	6.92836	41.6394	NT5E;IL2RA;SDC1;THY1;MSC;ABCG2																				Myoepithelial cell:Salivary Gland	27/100	0.00107737	0.00764353	2.14218	14.638	BNC1;COL12A1;TMTC3;CLDN1;RND3;GLI3;GJA1;EFEMP1;PDPN;PLS3;HAS2;LRIG3;SNX7;CAV2;MMP2;TFPI2;P3H2;FN1;F3;TWSG1;MYO1B;COL4A2;PALLD;CD109;COL5A2;DSC3;RAI14
AOAH			B Cells Memory	19/147	0.771097	0.921045	0.854602	0.222147	CD86;CD72;CD300A;CD180;NMBR;ITGAL;NT5E;PARVG;SELL;VNN2;SIT1;IL7;ALOX5;BTLA;IRF8;CCR6;CYTIP;FRK;MBL2							Secondary malignant neoplasm of bone	68/330	0.00246183	0.13602	1.50757	9.05576	NRP1;CD83;CSF1;CITED2;F13A1;ATP12A;ITGAL;BACH1;ETS1;CXCL14;GLI2;CTGF;PPP3CA;GJA1;ALCAM;EDNRB;FSD1L;ADGRE5;ADAMTS1;DPYSL3;MYB;KDR;TNFSF11;ENPP1;GJA8;EPHB2;CCR5;RAG2;MAP3K7;EDN1;CASR;RALBP1;MMP2;DKK1;AR;TMEFF2;MMP13;FOLH1;IFNG;MMRN1;CDH11;EZR;TLR4;PTGES;SLC22A3;TGFA;TMPRSS2;PLG;HSD17B6;FUT6;PENK;SPP1;CCL2;MSC;ATP6V1C1;MCL1;SMURF2;API5;CAVIN3;NTRK3;FN1;TYR;ESR1;IL6;IL7;CNTN1;NOX4;VIM																				Nucleus Pulposus cell:Intervertebral Disc	27/100	0.00107737	0.00764353	2.14218	14.638	BNC2;COL14A1;COL12A1;GLI3;GLI2;TMEM47;ARHGAP20;ADAMTS2;BMPER;ADAMTS1;SLIT2;RUNX1T1;MYO10;FOXF1;SEMA6D;PCDH7;NR2F1;NR2F2;SULF1;TBX5;PARD3B;ENOX1;PYGO1;PDE10A;COL4A2;CDH11;FBN1
AOC1			Natural Killer T Cells	15/118	0.77451	0.921045	0.838542	0.214268	CD300A;GZMA;SIRPG;PRF1;AOAH;ITGAL;GIMAP7;CD2;GZMK;PARVG;SELL;S1PR1;ICOS;CCR5;CYTIP							Acute HIV infection	2022-08-18	0.00246325	0.13602	4.62068	27.7531	NRSN1;GZMA;LSAMP;PRF1;CHP1;TLR8;SRY;TPPP																				Plasmacytoid Dendritic cell:Blood	70/333	0.00125476	0.00840688	1.54699	10.3351	CD86;APP;NRP1;CD83;ITGAM;EIF4A3;SLC2A1;SLC7A11;TATDN3;CYSLTR1;SIT1;MYB;STMN1;ZNF527;SEC61B;CMKLR1;CCR2;PCMTD1;OFD1;KIRREL3;DUSP5;SLC38A1;CEP135;SNRPN;IGFBP3;CSNK1E;ZBTB33;DCK;SLC7A5;DAAM1;DPPA4;NFX1;IRF8;ANKRD36B;PHLPP2;RNASEH2B;CNP;TULP4;CSF2RB;PPM1K;IQGAP2;SPATA5;LRP8;LILRA4;PLAC8;TASP1;SLC38A2;GPM6B;LAIR1;PLXNA4;SEC11C;BCL11A;GALNT2;KRR1;CRIM1;IRF2BP2;SORL1;SULF2;QDPR;AHI1;MYO1E;DAB2;CCS;CLCN5…
AP1S2			T Helper Cells	19/148	0.781054	0.921045	0.847927	0.209532	GZMA;SIRPG;PRF1;ITGAL;GIMAP7;CD2;GZMK;HPGDS;IL6;SELL;IFNG;IL2RA;TNFSF11;KLRD1;CCR6;ICOS;CCR5;CYTIP;CCR3							Hypoplasia of vagina	2022-08-18	0.00246325	0.13602	4.62068	27.7531	CYB5A;WWOX;VAMP7;B3GLCT;NR0B1;SOX9;SRY;ZFPM2																				Amacrine cell:Eye	26/96	0.00125703	0.00840688	2.15089	14.3658	FBN3;CTNND2;PLPPR5;GRIK3;STMN2;PCDH19;PHF21B;SOX2;BRINP1;IGFBPL1;ZIC3;TCEAL2;PRIMA1;RPRM;EPHA7;GRID2;NLGN4X;ST8SIA2;PCDH8;TACR3;UNC5D;SYT6;GAP43;PCP4;TUBB2B;SPSB4
AP3B2			Microfold Cells	16/126	0.781336	0.921045	0.837464	0.206644	IL1RN;UNC93B1;CCL20;TULP4;SECTM1;TMPRSS2;CAPG;FOSL2;NFKBIA;TBC1D2;RAB20;MIER3;MTF1;ZC3H12A;FAM3D;FBP1							Infective vaginitis	2022-08-18	0.00246325	0.13602	4.62068	27.7531	IL6;SCLT1;CCR5;DEFB4A;DEFB4B;PLB1;MBL2;LRRCC1																				Mesenchymal Progenitor cell:Bone Marrow	26/96	0.00125703	0.00840688	2.15089	14.3658	NCKAP1;TENM3;COL12A1;PLOD2;PTPRG;AKAP12;GJA1;NUAK1;EFEMP1;PLS3;EDIL3;MPDZ;SH3D19;DAB2IP;FN1;NR2F2;SMARCA1;COL4A2;COL5A2;AMOTL1;FAT4;ADGRL2;FBXL7;FERMT2;RAI14;FBN1
AP3S2			Proximal Tubule Cells	21/164	0.793859	0.929651	0.845306	0.195138	ENPEP;SLC47A1;SMLR1;CYP4F2;HPN;SLC22A1;PON1;F11;AK4;AOAH;LRP2;SLC4A4;PKHD1;GHR;SCIN;ALPL;NOX4;APOB;FBP1;MBL2;OTC							Rudimentary vagina	2022-08-18	0.00246325	0.13602	4.62068	27.7531	CYB5A;WWOX;VAMP7;B3GLCT;NR0B1;SOX9;SRY;ZFPM2																				Mesenchymal Progenitor cell:Bone	26/96	0.00125703	0.00840688	2.15089	14.3658	NCKAP1;TENM3;COL12A1;PLOD2;PTPRG;AKAP12;GJA1;NUAK1;EFEMP1;PLS3;EDIL3;MPDZ;SH3D19;DAB2IP;FN1;NR2F2;SMARCA1;COL4A2;COL5A2;AMOTL1;FAT4;ADGRL2;FBXL7;FERMT2;RAI14;FBN1
APBA1			Tuft Cells	17/136	0.807368	0.931099	0.822352	0.175963	IL1RN;ITGAM;CD300A;FGL2;ITLN1;CSF2RB;NREP;AOAH;LYZ;RGS2;CXCR1;ALOX5;CD300LB;TLR8;SOX9;CD300LF;ATOH1							Myocarditis	31/126	0.00247928	0.13602	1.89009	11.3401	SLC22A3;CSF3;IL1RN;ITGAM;PRF1;ITGAL;TFPI;THBS2;NT5C2;PPP3CA;KLRK1;CA4;EIF4EBP1;SPP1;TNFSF11;IDS;CCL2;ICOS;CCR2;CXADR;MMP2;F2R;TACR3;F3;ADAM17;IL6;IFNG;IL2RA;TLR5;TLR4;TLR3																				Mesenchymal Progenitor cell:Adipose Tissue	26/96	0.00125703	0.00840688	2.15089	14.3658	NCKAP1;TENM3;COL12A1;PLOD2;PTPRG;AKAP12;GJA1;NUAK1;EFEMP1;PLS3;EDIL3;MPDZ;SH3D19;DAB2IP;FN1;NR2F2;SMARCA1;COL4A2;COL5A2;AMOTL1;FAT4;ADGRL2;FBXL7;FERMT2;RAI14;FBN1
APBB1IP			Foveolar Cells	14/114	0.811039	0.931099	0.805987	0.168805	FOXA1;IL33;SLC44A3;SPINK1;ATP8B1;TMPRSS2;ANXA10;FUT3;DMBT1;FXYD3;PRR15;GCNT3;FAM3D;EPS8L3							Glioma	372/2211	0.00259189	0.13602	1.18976	7.08544	APP;MTRR;MAML2;MT1X;F11R;SOX2;GJA1;PNP;EDNRB;ANPEP;FTH1;MYC;NAMPT;STMN1;MYB;KDR;TRIM24;CYP1B1;TRIM27;SOX9;EPHB2;SOX6;SOX4;WLS;PDK1;PRIMA1;SOX5;DYNC2H1;EPHA5;EPHA4;DAXX;CXADR;SCAF11;DAPK1;PAQR3;CACNA2D3;ACSL5;SOX11;RNASE3;DKK1;DKK2;AR;MTAP;SFRP2;CCNY;CD109;ERVW-1;ULK2;MT1H;TRIB1;EZR;ZFPM2;RIN2;EPHA3;TSPYL5;PTGES;SLC22A3;NUMBL;INTU;MAPKAP1;TGFA;PIK3R1;KLRK1;MAP2;RSU1;FADD;ATG7;ABCA1;GSTM3;MSR1;GSDM…																				Dental Pulp Stem cell:Molar	26/96	0.00125703	0.00840688	2.15089	14.3658	NCKAP1;TENM3;COL12A1;PLOD2;PTPRG;AKAP12;GJA1;NUAK1;EFEMP1;PLS3;EDIL3;MPDZ;SH3D19;DAB2IP;FN1;NR2F2;SMARCA1;COL4A2;COL5A2;AMOTL1;FAT4;ADGRL2;FBXL7;FERMT2;RAI14;FBN1
APC			Hepatoblasts	14/114	0.811039	0.931099	0.805987	0.168805	FOXA1;SLC44A3;SMLR1;HNF4G;PCSK9;CLDN1;TOM1L1;ADGRG6;PKP2;SDC1;EPS8L3;RAB17;GGT1;APOB							Complex partial seizures	29/116	0.00260488	0.13602	1.93033	11.4862	ACHE;NRP2;FOXG1;SLC2A1;GRIK1;TRH;SLC8A1;CYP11A1;NPY;MPDZ;BCHE;RBFOX1;BDNF;IDH2;HTR1A;HTR1B;GAD2;SLC30A1;OPRM1;NGF;SLC8A3;FIG4;IL6;GAL;IFNG;SST;ALPL;TCF4;HCN1																				Tumor-propagating cell:Undefined	26/96	0.00125703	0.00840688	2.15089	14.3658	NCKAP1;TENM3;COL12A1;PLOD2;PTPRG;AKAP12;GJA1;NUAK1;EFEMP1;PLS3;EDIL3;MPDZ;SH3D19;DAB2IP;FN1;NR2F2;SMARCA1;COL4A2;COL5A2;AMOTL1;FAT4;ADGRL2;FBXL7;FERMT2;RAI14;FBN1
API5			Goblet Cells	15/122	0.816019	0.931099	0.807004	0.164078	REG3A;ITLN1;TMPRSS2;ATP2C2;FUT3;ISX;CAPN13;BACE2;DMBT1;FXYD3;SI;PRR15;FAM3D;EPS8L3;ATOH1							Uniparental disomy, paternal, chromosome 14	2022-05-08	0.00266513	0.13602	9.6206	57.0261	RTL1;UROD;DIO3;WDR20;TFPI																				Beta cell:Pancreatic Islet	26/96	0.00125703	0.00840688	2.15089	14.3658	ROBO2;SEMA5A;PCSK1;GPM6A;TDRP;CTSV;ALCAM;LRRTM3;ALOX5;CYYR1;NKX6-1;CASR;CD72;CADM1;SIAH1;SORL1;MTSS1;BMP5;CAPN13;ADCYAP1;RRAGB;ELMO1;CNTN4;CDH18;CDK5R1;LGMN
APOB			Sebocytes	15/124	0.834551	0.94405	0.792103	0.143261	CDA;IL1RN;ST6GALNAC2;GALNT3;TMEM30B;ANXA3;TGFA;SECTM1;F11R;SDR16C5;TBC1D2;RAB20;F2RL1;FAM3D;FBP1							drug response	2022-10-26	0.00268572	0.13602	3.61109	21.3769	RIT2;GALNT18;DCDC2C;PCDH15;PHACTR3;KLHL1;SLC6A11;MDGA2;MAP3K4;ENOX1																				Progenitor cell:Fetal Liver	26/96	0.00125703	0.00840688	2.15089	14.3658	NCKAP1;TENM3;COL12A1;PLOD2;PTPRG;AKAP12;GJA1;NUAK1;EFEMP1;PLS3;EDIL3;MPDZ;SH3D19;DAB2IP;FN1;NR2F2;SMARCA1;COL4A2;COL5A2;AMOTL1;FAT4;ADGRL2;FBXL7;FERMT2;RAI14;FBN1
APOBEC3F			Hepatocytes	28/221	0.837977	0.94405	0.834606	0.147529	FOXA1;SDC2;PON1;CYP7A1;RND3;ASGR1;GHR;LIPC;GRB14;NNT;APOB;SPTBN1;MBL2;BCHE;SEC16B;ZHX2;SMLR1;HMGCS1;ARG1;F11;CP;AR;CPS1;SCD;CTNNB1;FETUB;ANG;OTC							Adenocarcinoma of large intestine	62/297	0.00271747	0.13602	1.53176	9.04973	SLC2A1;PRL;ETS1;PIK3CG;IFIT2;CYSLTR1;GOLGA5;CCND2;MYC;TMSB4X;FAM3B;PRKG2;UPP1;EPHB2;EPHA7;PRKCB;FBXW7;DCC;F2R;DDX53;DLEC1;AXIN2;MSH6;TBL1XR1;PRKCQ;ROR2;DSC1;DSC3;SLC22A3;DDX6;DDC;TGFA;PIK3R1;FHIT;PCDH17;PKHD1;POLD3;PAK1;CUX1;ERBB4;IGFBP7;SMAD2;FOXF1;CCL20;COLCA2;RARRES3;IDH1;NONO;MACC1;FN1;KLHL1;NR2F2;RPE65;BICC1;CDK8;NAT1;APC;NAT2;SST;NEURL1;CTNNB1;BAX																				Brush Cell (Tuft cell):Lung	22/77	0.00136236	0.00899675	2.31523	15.2771	HDAC2;ANXA1;SLC16A1;COLCA2;NONO;ADAM10;ATP11C;ACSL4;AEN;NREP;ASCL1;SORL1;TSN;INPP5B;TUBB2B;FRAT2;KYNU;MYC;ID2;ALPL;SOX4;ADA
APOBEC3G			Myocytes	20/163	0.846413	0.947557	0.804779	0.134195	CHODL;EDN1;LAMA2;MMP2;PPP1R3A;PLD1;SULF1;COX7A1;THBS4;TRDN;ACTA1;TNNT1;NBR1;XIRP2;PRKCQ;DMD;ANKRD2;ASB5;CMKLR1;MYF5							Seizures, Auditory	26/101	0.00274351	0.13602	2.00691	11.8378	ACHE;NRP2;FOXG1;SLC2A1;GRIK1;TRH;SLC8A1;CYP11A1;NPY;MPDZ;BCHE;RBFOX1;BDNF;IDH2;HTR1A;HTR1B;GAD2;SLC30A1;OPRM1;NGF;SLC8A3;IL6;SST;ALPL;TCF4;HCN1																				Neuroendocrine cell:Lung	22/77	0.00136236	0.00899675	2.31523	15.2771	HDAC2;ANXA1;SLC16A1;COLCA2;NONO;ADAM10;ATP11C;ACSL4;AEN;NREP;ASCL1;SORL1;TSN;INPP5B;TUBB2B;FRAT2;KYNU;MYC;ID2;ALPL;SOX4;ADA
APOBEC3H			Ductal Cells	15/132	0.89482	0.995487	0.737593	0.0819707	SLC44A3;ATP8B1;ONECUT1;TMEM61;TMPRSS2;CLDN1;ANO1;CLDN10;FXYD3;SPP1;PRR15;SDC1;CCL2;EPS8L3;RAB17							Seizures, Clonic	26/101	0.00274351	0.13602	2.00691	11.8378	ACHE;NRP2;FOXG1;SLC2A1;GRIK1;TRH;SLC8A1;CYP11A1;NPY;MPDZ;BCHE;RBFOX1;BDNF;IDH2;HTR1A;HTR1B;GAD2;SLC30A1;OPRM1;NGF;SLC8A3;IL6;SST;ALPL;TCF4;HCN1																				Limbal Mesenchymal cell:Sclerocorneal Tissue	27/103	0.00173323	0.0113743	2.05725	13.0795	BNC2;LAMA2;CLEC14A;THY1;LDB2;THBS2;PCDH18;CDH5;ADAMTS5;EDNRB;CDH2;ADAMTS1;KDR;CCL2;IGFBP7;STK32B;TNS1;MMP2;CYBRD1;PODN;DAB2;COL4A2;CDH11;VIM;ADGRL4;FBXL7;FBN1
APOOL			T Cytotoxic Cells	11/102	0.904471	0.99627	0.695568	0.0698386	CD2;GZMK;SELL;SIT1;GZMA;SIRPG;PRF1;ICOS;ITGAL;CYTIP;GIMAP7							Seizures, Sensory	26/101	0.00274351	0.13602	2.00691	11.8378	ACHE;NRP2;FOXG1;SLC2A1;GRIK1;TRH;SLC8A1;CYP11A1;NPY;MPDZ;BCHE;RBFOX1;BDNF;IDH2;HTR1A;HTR1B;GAD2;SLC30A1;OPRM1;NGF;SLC8A3;IL6;SST;ALPL;TCF4;HCN1																				Fibroblast:Undefined	2022-09-21	0.00180777	0.0117898	4.33285	27.3648	ADAM17;NT5E;ITGAM;MME;CD81;THY1;CD47;VIM;NECTIN1
APP			Mammary Epithelial Cells	15/134	0.906718	0.99627	0.725111	0.0710058	SLC44A3;KDM3A;BTN1A1;TMEM61;ATP2C2;CLDN1;PRLR;ANO1;FXYD3;PIP;PADI2;PRR15;SDC1;ARHGEF5;ABCG2							Seizures, Somatosensory	26/101	0.00274351	0.13602	2.00691	11.8378	ACHE;NRP2;FOXG1;SLC2A1;GRIK1;TRH;SLC8A1;CYP11A1;NPY;MPDZ;BCHE;RBFOX1;BDNF;IDH2;HTR1A;HTR1B;GAD2;SLC30A1;OPRM1;NGF;SLC8A3;IL6;SST;ALPL;TCF4;HCN1																				Mesenchymal Stromal cell:Amniotic Membrane	26/99	0.002029	0.0129118	2.06213	12.7857	NRP1;COL12A1;NTN4;THY1;THBS2;RND3;NT5E;ALCAM;EFEMP1;OLFML3;TIMP3;PXDC1;IGFBP7;STARD13;IGFBP3;MMP2;CRIM1;FN1;EMP1;CCDC80;COL4A2;COL5A2;CDH11;PLSCR4;ADGRL4;FBN1
AQP11			Ependymal Cells	15/136	0.917485	0.999958	0.713042	0.0614064	PTPRT;TRIM71;DNAH12;PACRG;RARRES2;CXCL17;DNAH9;VWA3B;MYO16;TMEM232;SNTN;EFCAB1;MYB;ZBBX;RGS22							Atonic Absence Seizures	26/101	0.00274351	0.13602	2.00691	11.8378	ACHE;NRP2;FOXG1;SLC2A1;GRIK1;TRH;SLC8A1;CYP11A1;NPY;MPDZ;BCHE;RBFOX1;BDNF;IDH2;HTR1A;HTR1B;GAD2;SLC30A1;OPRM1;NGF;SLC8A3;IL6;SST;ALPL;TCF4;HCN1																				Adipose-derived Stromal cell:Subcutaneous Adipose Tissue	26/99	0.002029	0.0129118	2.06213	12.7857	IFITM3;CDA;IL1RN;STEAP4;TNFAIP6;CPQ;SECTM1;CD1D;CXCR1;ANPEP;NAMPT;SIRPA;IGFBP7;TNS1;MME;IRAK3;FOSL2;RAB32;RNF144B;DAB2;MAFB;PPP1R3B;TLR8;RIN2;SMPDL3A;TLR4
AQP7			Adrenergic Neurons	11/106	0.927801	0.999958	0.666124	0.0499178	KCNH2;DDC;SYT1;LRRTM1;STMN2;PHYHIPL;OGDHL;FBLL1;PDE9A;RAP1GAP;GADD45G							Generalized Absence Seizures	26/101	0.00274351	0.13602	2.00691	11.8378	ACHE;NRP2;FOXG1;SLC2A1;GRIK1;TRH;SLC8A1;CYP11A1;NPY;MPDZ;BCHE;RBFOX1;BDNF;IDH2;HTR1A;HTR1B;GAD2;SLC30A1;OPRM1;NGF;SLC8A3;IL6;SST;ALPL;TCF4;HCN1																				Dental Pulp cell:Dental Pulp	26/99	0.002029	0.0129118	2.06213	12.7857	NRP1;COL12A1;NTN4;THY1;THBS2;RND3;NT5E;ALCAM;EFEMP1;OLFML3;TIMP3;PXDC1;IGFBP7;STARD13;IGFBP3;MMP2;CRIM1;FN1;EMP1;CCDC80;COL4A2;COL5A2;CDH11;PLSCR4;ADGRL4;FBN1
AR			Trophoblast Progenitor Cells	10/103	0.951321	0.999958	0.618453	0.0308628	IL1RN;TFAP2C;FRAT2;ST6GALNAC2;ADGRE5;CXCR1;UNC93B1;ZC3H12A;SECTM1;OSTF1							Gustatory seizure	26/101	0.00274351	0.13602	2.00691	11.8378	ACHE;NRP2;FOXG1;SLC2A1;GRIK1;TRH;SLC8A1;CYP11A1;NPY;MPDZ;BCHE;RBFOX1;BDNF;IDH2;HTR1A;HTR1B;GAD2;SLC30A1;OPRM1;NGF;SLC8A3;IL6;SST;ALPL;TCF4;HCN1																				Mesodermal Embryonic Stem cell:Germ	26/99	0.002029	0.0129118	2.06213	12.7857	GALNT15;FAM107A;CLEC14A;LDB2;GIMAP8;SYNE1;PREX2;CDH5;CRHBP;MYCT1;EDNRB;CDH2;KDR;S1PR1;IGFBP7;CYYR1;TNS1;ABCA8;PODN;RNASE1;SELP;EMCN;MMRN1;TCF4;ADGRL4;TLR4
ARAP2			Ciliated Cells	10/104	0.954991	0.999958	0.611837	0.028177	DNAH12;SNTN;CYP2S1;EFCAB1;CXCL17;LDLRAD1;DNAH9;VWA3B;CYP2F1;MSMB							Jacksonian Seizure	26/101	0.00274351	0.13602	2.00691	11.8378	ACHE;NRP2;FOXG1;SLC2A1;GRIK1;TRH;SLC8A1;CYP11A1;NPY;MPDZ;BCHE;RBFOX1;BDNF;IDH2;HTR1A;HTR1B;GAD2;SLC30A1;OPRM1;NGF;SLC8A3;IL6;SST;ALPL;TCF4;HCN1																				Megakaryocyte Erythroid cell:Undefined	24/90	0.00237589	0.0149385	2.10483	12.7182	CD86;NRP1;CD83;ITGAM;MME;CD81;GZMA;CD1D;SPN;CD2;SELP;NT5E;KLRK1;SELL;ANPEP;IL2RA;KLRD1;CCR6;CCR5;ICOS;IL7R;CCR3;CD200;CCR2
ARF6			Trichocytes	9/103	0.97609	0.999958	0.550467	0.0133215	FOXA1;TFAP2C;EDN2;ADGRG6;SDC1;IGFL1;ABCA12;DKK1;PADI1							Non-epileptic convulsion	26/101	0.00274351	0.13602	2.00691	11.8378	ACHE;NRP2;FOXG1;SLC2A1;GRIK1;TRH;SLC8A1;CYP11A1;NPY;MPDZ;BCHE;RBFOX1;BDNF;IDH2;HTR1A;HTR1B;GAD2;SLC30A1;OPRM1;NGF;SLC8A3;IL6;SST;ALPL;TCF4;HCN1																				T cell:Undefined	25/95	0.00237594	0.0149385	2.06746	12.4923	CD86;NRP1;CD83;ITGAM;CD81;CD1D;SPN;NT5E;KLRK1;ANPEP;CCR6;CCR5;ICOS;CCR3;CCR2;MME;GZMA;DNTT;CD2;SELP;SELL;IL2RA;KLRD1;IL7R;CD200
ARFGAP3			Olfactory Epithelial Cells	22/226	0.99067	0.999958	0.618729	0.00579956	RD3;PTPRU;PACRG;ARL6;RTP1;MAPKAP1;GADL1;ELMOD3;SLC4A3;EFNA5;MEIS3;MANEA;FSTL5;PCLO;MAP2;CASP6;ZBBX;FETUB;SPOCK1;CNTN4;FGF12;NXNL2							Nonepileptic Seizures	26/101	0.00274351	0.13602	2.00691	11.8378	ACHE;NRP2;FOXG1;SLC2A1;GRIK1;TRH;SLC8A1;CYP11A1;NPY;MPDZ;BCHE;RBFOX1;BDNF;IDH2;HTR1A;HTR1B;GAD2;SLC30A1;OPRM1;NGF;SLC8A3;IL6;SST;ALPL;TCF4;HCN1																				Regulatory T (Treg) cell:Liver	83/417	0.00251056	0.015691	1.44476	8.65013	BTG3;PHTF2;CD83;SERPINE2;CSF1;MAST4;SLC35F2;SIRPG;BACH1;NDUFC2-KCTD14;FAM110A;LAPTM4B;LAPTM4A;DUSP10;CCND2;KIF5B;TRPS1;NAMPT;ZNF280C;TLK1;C21ORF91;TNS3;LMCD1;SOX4;CD177;DUSP4;NCOA3;TBC1D8;NDUFC2;ADAM10;ACSL4;ATP1B1;CLIP1;CEACAM1;LMBRD1;MAF;PELI1;KIF20B;GOLGA8A;BEX3;HACD1;LEPROT;VCP;SGMS1;HPGD;TULP4;CSF2RB;PSEN1;ACTR3C;UGP2;ERI1;CTNNA1;ANKRD10;VPS54;SNX9;ICOS;METTL8;CCDC141;GBP4;MCL1;AKIRIN2;PRNP;…
ARFGEF1			Keratinocytes	10/127	0.993768	0.999958	0.490895	0.00306871	ALDH3B2;SDR16C5;CALML5;FXYD3;GJB5;CCL2;IGFL1;LGALS7;PADI1;DSC3							Olfactory seizure	26/101	0.00274351	0.13602	2.00691	11.8378	ACHE;NRP2;FOXG1;SLC2A1;GRIK1;TRH;SLC8A1;CYP11A1;NPY;MPDZ;BCHE;RBFOX1;BDNF;IDH2;HTR1A;HTR1B;GAD2;SLC30A1;OPRM1;NGF;SLC8A3;IL6;SST;ALPL;TCF4;HCN1																				Preadipocyte Progenitor cell:Adipose Tissue	26/101	0.00274351	0.0170455	2.00691	11.8378	LAMA2;GALNT15;COL14A1;DPT;CLEC14A;THY1;LDB2;COX7A1;PCDH18;CDH5;RGS5;ADAMTS2;EDNRB;KDR;CYYR1;TNS1;RUNX1T1;MMP2;ABCA8;PODN;EMCN;CDH11;TCF4;ADGRL4;MXRA5;FBN1
ARG1			Trophoblast Cells	10/130	0.995288	0.999958	0.478537	0.00226039	IL1RN;ANXA3;CCL20;TTPA;ZC3H12A;SLC6A14;HAND1;PADI1;PTGES;FOSL2							Single Seizure	26/101	0.00274351	0.13602	2.00691	11.8378	ACHE;NRP2;FOXG1;SLC2A1;GRIK1;TRH;SLC8A1;CYP11A1;NPY;MPDZ;BCHE;RBFOX1;BDNF;IDH2;HTR1A;HTR1B;GAD2;SLC30A1;OPRM1;NGF;SLC8A3;IL6;SST;ALPL;TCF4;HCN1																				Intestinal Epithelial Stem cell:Intestine	25/96	0.00276992	0.0171083	2.03822	12.0029	BCAR3;NRP2;SERPINE2;SEMA3A;RND3;NT5E;EVA1A;HAS2;SOX9;SNX7;DUSP4;RHBDF1;MYO10;CRIM1;FN1;EMP1;DKK1;F3;ETV5;MYO1B;SPATS2L;SPRY2;NECTIN3;FERMT2;RAI14
ARHGAP20			Basal Cells	11/141	0.995984	0.999958	0.485777	0.00195459	BACE2;GYPC;FXYD3;GJB5;SDC1;EMP1;CTNNB1;MT1X;RAB38;A4GALT;CLDN1							Vertiginous seizure	26/101	0.00274351	0.13602	2.00691	11.8378	ACHE;NRP2;FOXG1;SLC2A1;GRIK1;TRH;SLC8A1;CYP11A1;NPY;MPDZ;BCHE;RBFOX1;BDNF;IDH2;HTR1A;HTR1B;GAD2;SLC30A1;OPRM1;NGF;SLC8A3;IL6;SST;ALPL;TCF4;HCN1																				Endothelial cell:Fetal Gonad	46/208	0.00289419	0.0177714	1.64664	9.62469	INVS;NRP1;GYPC;ZNF195;THY1;HMGB1;LDB2;TSPAN12;PCDH17;RCBTB2;AKAP12;FLRT2;TMSB4X;STMN1;AP1S2;TIMP3;MAN1A1;SLIT2;SOX4;SPTBN1;SASH1;CMTM7;BCHE;WWOX;SMAD1;LRRN3;CEP152;F2R;IDH2;FN1;NR2F2;FAM126A;MEIS2;DAB2;ARL4A;DNAJC1;ZADH2;CENPJ;CCNG1;ANP32E;HNRNPD;SPATS2L;KIF20B;BCAT1;SSBP2;ADGRL2
ARHGAP40			Urothelial Cells	7/106	0.997113	0.999958	0.406122	0.00117431	ALDH3B2;UPK1B;NAT1;UNC93B1;ZC3H12A;NADSYN1;CARD14							Diastolic blood pressure	29/117	0.00298374	0.147071	1.90828	11.0958	ALG1L;ZCCHC8;ULK4;HSF2BP;SLC8A1;STK3;PKHD1;LIPC;MECOM;GRB10;SOX6;CCDC141;LINGO2;DAPK1;BDNF;CNTN6;TRPC4;EBF1;NGF;SENP2;CACNB2;PDE10A;COL4A2;SNX16;KCNMA1;PDE5A;MAML3;CDH18;MCPH1																				Adipose-derived Stromal cell:Adipose Tissue	2022-08-19	0.00370832	0.0224807	4.20038	23.5103	SOX2;CDH5;NT5E;ALCAM;MME;ANPEP;MYC;THY1
ARHGEF10			Noradrenergic Neurons	6/104	0.998848	0.999958	0.351558	0.000405088	DDC;F11;FETUB;PHYHIPL;MBL2;OTC							Breast Carcinoma	794/4963	0.00309828	0.151834	1.13356	6.54849	F11R;CLDN1;PREX2;SCP2;UBASH3B;ZC3H12A;FAM19A4;WLS;CXADR;CACNA2D3;RNASE3;SLC5A6;AR;AGTR1;PADI2;AGTR2;PADI1;HACD1;MTMR3;HHLA2;ABCB5;HPN;IL20RA;ZC3HAV1;THY1;ZNF24;ADAMTS15;KLRK1;ADAMTS17;PDGFC;RSU1;ATG7;PPARGC1A;PPARGC1B;ABCA1;GSTM3;CADM1;FN1;NR2F1;LARP7;NR0B1;NR2F2;ABCA8;CP;PBX1;VANGL1;MLLT10;FXYD3;NOX4;FAT4;HRG;FERMT2;GSTM5;LGMN;ACHE;CASP14;MED13;MECOM;CASP10;HEY2;JAK1;DUSP4;CHST9;DUSP5;DUSP1;ARG1…																				Endocrine cell:Embryonic Stem Cell	25/98	0.00372537	0.0224807	1.98214	11.0853	SEMA5A;TMEM200A;LRRK1;IL20RA;THY1;FUT3;ZNF827;DPYSL3;KDR;ITGB8;CYYR1;ZNF320;TMEM30B;MACC1;SLC52A3;TMEM61;F3;HS3ST1;B3GNT7;CTAGE4;CDH11;MXRA5;ZNF532;CD200;ARHGEF5
ARHGEF26			Gamma Delta T Cells	10/146	0.999008	0.999958	0.42184	0.000418745	TOP2A;CD2;GZMK;GZMA;SIRPG;STMN1;PRF1;KLRF1;KLRD1;ICOS							NEUROTICISM	16/53	0.0032171	0.154621	2.50049	14.351	CNTNAP2;TPH2;MTCL1;MAOA;BDNF;CAD;DYRK1A;HTR1A;GAD2;OPRM1;TFPI;NKAIN2;AR;NPY;PENK;MCPH1																				Endocrine cell:Undefined	25/98	0.00372537	0.0224807	1.98214	11.0853	SEMA5A;TMEM200A;LRRK1;IL20RA;THY1;FUT3;ZNF827;DPYSL3;KDR;ITGB8;CYYR1;ZNF320;TMEM30B;MACC1;SLC52A3;TMEM61;F3;HS3ST1;B3GNT7;CTAGE4;CDH11;MXRA5;ZNF532;CD200;ARHGEF5
ARHGEF37			Hemangioblasts	1997-05-01	0.999272	0.999958	0.312077	0.00022732	FAM110A;CCS;HBG2;LGALS12;AHSP							Sparse axillary hair	1935-12-01	0.00322543	0.154621	3.01528	17.2977	CYB5A;WWOX;AR;VAMP7;FLRT3;SEMA3E;NR0B1;SOX9;SRY;CCDC141;ZFPM2;WDR11																				Neuron:Embryonic Prefrontal Cortex	2022-06-12	0.00429703	0.0257822	5.7733	31.4635	RBFOX1;IGFBPL1;MAF;NEUROD6;ARX;PLS3
ARHGEF5			Reticulocytes	5/103	0.999649	0.999958	0.292866	0.000102721	NUP85;INCENP;DHX15;URB2;STT3B							PANIC DISORDER 1	21/77	0.00322557	0.154621	2.16966	12.4466	GABRB3;NPSR1;TMEM132D;GPM6A;TPH2;MAOA;BDNF;NTRK3;HTR1A;LSAMP;GAD2;TACR1;GRPR;MANEA;RGS2;GAL;NPY;PDE4B;ASIC2;MBL2;RGS7																				Oligodendrocyte:Brain	35/152	0.00441542	0.026342	1.73283	9.39654	GRIA2;HIP1;MAML2;CNP;THY1;GRIK2;COX7C;DLL3;PGRMC1;MOBP;MAP2;TMSB4X;PHACTR3;NXPH1;OPCML;RAB2A;NPM1;CXADR;GPR37;OPALIN;TCF12;DHCR24;NAP1L1;RGMB;TUBB4A;ERMN;MTSS1;ARL4A;GAP43;TMEFF2;SCD;PLP1;LRRN1;EIF3E;SERINC5
ARHGEF7			Plasma Cells	10/166	0.999874	0.999958	0.367323	4.63651e-05	ANGPT4;RGS13;ENPP1;SDC1;MAN1A1;ABCB9;ITGAL;CYTIP;MANEA;PDK1							Pancreatic Neoplasm	124/665	0.00322812	0.154621	1.3351	7.65795	SEMA5A;CSF3;MTRR;SERPINE2;CSF1;EIF4A3;IRS2;CLDN1;CXCL14;ETS1;CTGF;RIMS2;FGF7;EFEMP1;PNP;MYC;RNF19A;KDR;SOX9;EPHB2;MAP3K5;AGFG1;DAXX;RALBP1;SEMA6A;SPINK1;FBXW7;IGFBP3;F2R;ADAM10;ANXA10;FOXP1;MTAP;SFRP2;EZR;PFKFB3;SEL1L;TGFA;FHIT;RAP1GAP;FUT3;PLAC8;SMAD2;SMAD1;OSBPL5;SYT1;GOT2;TFPI2;SIAH1;NR2F2;NFKBIA;SELP;IL6;FXYD3;NAT2;NOX4;SDC1;FGF13;FGF10;GABRB3;GLP1R;NRP1;NRP2;SYCP1;COL14A1;ONECUT1;SLC2A1;MTR;…																				Interneuron:Embryonic Prefrontal Cortex	1932-11-01	0.00462607	0.0274428	3.02657	16.271	DLX2;IGFBPL1;MAF;PTPRZ1;ERBB4;NEUROD6;ARX;CELF4;PLS3;GAD2;VIM
ARID1B			Undefined Placental Cells	4/108	0.999958	0.999958	0.220623	9.24618e-06	PRDX4;DIO3;CCDC86;SDC1							Cholecystolithiasis	22/82	0.00325478	0.155022	2.12167	12.1521	MBNL1;CA10;MYO10;MMP2;SLC10A2;PLA2G2A;XPC;ATP11A;BAZ2B;CYP7A1;ESR1;SGCZ;ADCYAP1;AR;TMEM114;ADRB3;HMCN1;APOB;TLR4;SEC23B;PPARGC1A;PPARGC1B																				Cholinergic neuron:Undefined	25/100	0.0049435	0.0288371	1.92906	10.2427	ACHE;CTNND2;PLPPR5;STMN2;CACNA1B;PHYHIPL;FBLL1;ASCL1;PHF21B;SCRT2;IGFBPL1;ADGRA1;LRRTM1;CLVS2;TRIM67;KCNIP1;ST8SIA2;PCDH8;DUSP26;GAP43;TUBB2B;OLFM3;SST;TMEM229A;SPSB4
ARL4A																Stage II Colorectal Cancer	2022-07-15	0.00330182	0.156384	5.05275	28.8678	GUCY2C;DCC;IGFBP3;TCF12;KPNA2;EZR;TLR3																				Stromal cell:Embryoid Body	25/100	0.0049435	0.0288371	1.92906	10.2427	LAMA2;COL14A1;COL12A1;DPT;THBS2;PCDH18;ADAMTS5;ADAMTS2;OLFML3;TIMP3;HAS2;IGFBP7;IGFBP3;MMP2;FN1;EMP1;PODN;SULF1;CCDC80;COL4A2;COL5A2;CDH11;ADGRL4;MXRA5;FBN1
ARL6																Erectile dysfunction	29/118	0.00340845	0.160538	1.88673	10.7194	CHRM3;FMR1;PON1;PRL;HS6ST1;LMNB1;GJA1;ALCAM;CCND2;KLRK1;P2RY1;KDR;PROK2;EDN1;BDNF;ARG1;IGFBP3;TACR3;WDR11;AR;IL6;GRIN3A;FSHR;KCNMA1;ANOS1;BAX;PDE5A;IL7R;NECTIN1																				Trophectoderm cell:Embryo	25/100	0.0049435	0.0288371	1.92906	10.2427	SH3GL3;ENPEP;HIP1;ARHGEF26;CITED4;TMPRSS2;LRP2;PLAC8;PDLIM1;MYCT1;BASP1;MYC;SLC19A3;LRRFIP1;ATP8B1;ELOVL6;EMP2;TGFBR3;CLDN10;SLC7A5;DAB2;PALLD;ABCG2;PTGES;SLC28A3
ARPC2																HIV Encephalopathy	1931-11-01	0.00349597	0.163751	3.17809	17.9757	APP;IL6;NRSN1;SST;SPP1;CCL2;CHP1;ADAM10;TPPP;OPRM1;ADA																				Exhausted CD8+ T cell:Liver	54/260	0.00544198	0.0315695	1.52035	7.92653	BTG3;PHTF2;CSF1;SIRPG;GOLIM4;CBLB;CXCL13;SLC2A8;RGS2;CCND2;UBASH3B;MIS18BP1;RNF19A;TRPS1;FAM3C;TNS3;DUSP4;STARD4;ACSL4;IFNG;TBL1XR1;GPD2;PELI1;CD2BP2;KIF20B;MAPRE2;ATP10D;ATXN1;CTNNA1;ANKRD10;SNX9;ICOS;CCDC141;GBP4;MCL1;NDFIP2;ATP8B4;APOBEC3F;APOBEC3G;CD70;GALNT2;MX1;STAM;ZNF79;NR4A2;AHI1;MYO1E;ID2;TNFSF4;ETNK1;CTNNB1;CLNK;CD200;PFKP
ARPC3																Adenocarcinoma	292/1712	0.00355998	0.165307	1.20548	6.79652	IL1RN;MAML2;HPSE2;CLDN1;SOX2;GJA1;EDNRB;ANPEP;MYC;STMN1;KDR;MAGEA1;TNFSF11;EPC1;CYP1B1;GJA8;EPHB2;SOX4;IL15RA;EPHA4;CXADR;DAPK1;ACSL5;ACSL4;RNASE3;DKK1;AR;MTAP;SFRP2;CCNY;AGTR1;ERVW-1;TRIB2;EPHA3;PTGES;SLC22A3;INTU;TGFA;XPC;KLRK1;PRDX4;SI;PENK;ZBED1;MAGEC2;FADD;ATG7;GSTM3;CADM1;FOXF1;FN1;RMDN2;NR0B1;NMI;LYZ;SMARCA2;ALOX15B;RPE65;VANGL1;NET1;CPEB1;ID4;SDC1;TNFSF9;NOX5;FAT4;TOP2A;NRP1;PYGB;NRP2;PRL…																				Pericyte:Subcutaneous Adipose Tissue	25/101	0.00566718	0.0323399	1.90356	9.84726	GALNT15;FAM107A;DPT;CLEC14A;LDB2;COX7A1;GIMAP8;PREX2;CDH5;RGS5;MYCT1;GJA5;KDR;IGFBP7;CYYR1;TNS1;IL33;ABCA8;PODN;RNASE1;SELP;EMCN;MMRN1;MMRN2;ADGRL4
ARPC5																Tumor Angiogenesis	98/511	0.00358857	0.165307	1.38024	7.77075	RIPOR2;IL1RN;CSF1;CXCL17;CXCL14;ETS1;CTGF;RGS5;GJA1;FGF7;SMR3B;EFEMP1;UBASH3B;MYC;KDR;TNFSF11;EPHB2;MAP3K7;SEMA6A;IGFBP3;SEMA6D;F2R;VASH2;RNASE3;PRSS55;DKK1;DKK2;AR;CLIP1;NCL;AGTR1;EZR;SLC22A3;TGFA;ZNF24;KLRK1;EIF4EBP1;IGFBP7;HIVEP3;PLXNA4;MCL1;SMAD2;BDNF;IDH1;TFPI2;IDH2;FN1;NR2F2;NR4A2;DAB2;IL6;SDC1;HRG;XAF1;FGF13;TDGF1;NRP1;NRP2;ITGAM;ITGB5;ARRB1;HMGB1;PKD2;PIK3CG;ROBO1;TIMP3;CCR5;CCR2;DUSP5;ED…																				Circulating Progenitor cell:Peripheral Blood	25/101	0.00566718	0.0323399	1.90356	9.84726	COL14A1;CFI;FAM107A;DPT;CLEC14A;LDB2;CDH5;RGS5;MYCT1;EDNRB;GJA5;KDR;IGFBP7;CYYR1;TNS1;IL33;RARRES2;IL34;ABCA8;PODN;RNASE1;EMCN;PLSCR4;ADGRL4;MXRA5
ARPP21																Malignant mesothelioma	68/335	0.00359931	0.165307	1.4789	8.32178	OTUD4;CDA;RYR2;NRP1;NRP2;TENM2;CSF3;CSF1;COL12A1;SLC2A1;PSIP1;BRCA1;HMGB1;CXCL13;PIK3CG;GLI2;CTGF;ADAMTS2;ALCAM;CCND2;EFEMP1;CASP8;FSD1L;FTH1;KDR;EPHB2;IL13RA2;PDK1;TNS1;NANOS1;GPR37;DAPK1;SCAF11;IGFBP3;MMP2;NGF;F3;DCK;AR;MMP13;GAL;IFNG;TBL1XR1;ULK2;SEMA3A;PSEN1;FHIT;SAV1;CUX1;PDPN;SPP1;SMAD2;TGFB2;RRM1;EPHX1;FN1;SEMA4F;SMARCA2;ESR1;IL6;APC;NAT2;IL2RA;NBR1;SDC1;CTNNB1;COPG1;VIM																				Immature neuron:Undefined	25/101	0.00566718	0.0323399	1.90356	9.84726	GRIA2;PLPPR5;STMN2;CACNA1B;CELF4;ELAVL2;RIMS2;FSTL5;SLITRK1;STMN1;CLVS2;NXPH1;CTNNA2;GABBR2;UNC13A;SYT1;PCDH8;SYT14;POU3F2;GABRG2;GAP43;TUBB2B;OLFM3;SCG2;KCTD16
ARRB1																tumor vasculature	31/129	0.00363971	0.165307	1.8319	10.2877	FH;SEMA3A;NTN4;CLEC14A;PLG;ANTXR2;PIK3CG;SMR3B;EDNRB;PNP;KLRK1;CXCR1;ANPEP;KDR;EPHB2;IL13RA2;SEMA6A;ANXA1;CNTN5;CNTN6;MMP2;DHCR24;DCK;F3;SELP;IL6;NCL;PAPPA;CTH;CDH11;ABCG2																				Enteroendocrine cell:Small Intestine	13/42	0.0059991	0.0340253	2.59068	13.2543	NANOS1;TOE1;TRIQK;AKR1D1;MEI4;PCDH8;DPT;SHISA3;ZNF608;ASB8;ZBBX;MSC;FBXL7
ARRDC3																Epileptic Seizures	26/103	0.00366089	0.165307	1.95455	10.9651	ACHE;NRP2;FOXG1;SLC2A1;GRIK1;TRH;SLC8A1;CYP11A1;NPY;MPDZ;BCHE;RBFOX1;BDNF;IDH2;HTR1A;HTR1B;GAD2;SLC30A1;OPRM1;NGF;SLC8A3;IL6;SST;ALPL;TCF4;HCN1																				Neutrophil:Undefined	1933-11-01	0.00602733	0.0340253	2.88883	14.7661	SPN;CEACAM1;ITGAM;CR1;CXCR1;MME;CEACAM8;CSF2RA;TLR4;FCAR;CD177
ARRDC4																Endogenous depression	15/49	0.00368542	0.165307	2.55064	14.2922	APP;TPH2;CSF3;CADM1;BDNF;PON1;ACSL4;SELP;IL6;HTR7;FTH1;NPY;DISC1;KCNK2;DRD5																				Mesenchymal Progenitor cell:Muscle	24/97	0.00666179	0.0372068	1.90221	9.53267	LAMA2;IGFBP3;MMP2;COL12A1;CRIM1;FN1;EMP1;CLEC14A;THY1;THBS2;NT5E;EFEMP1;CCDC80;COL4A2;COL5A2;CDH11;PLSCR4;TIMP3;PXDC1;IGFBP7;ADGRL4;EDIL3;FBXL7;FBN1
ARSD																Infant, Premature	58/278	0.00368991	0.165307	1.52989	8.57069	NRSN1;MTR;PRL;CTGF;RIMS2;GRM2;MYC;STMN1;KDR;DNMT3B;IDS;TIMP3;CHP1;CCR5;MBL2;MSMB;SFTPB;MBNL1;SNRPN;MME;SFTPD;OPRM1;ETV6;DAAM1;IFNG;TST;AGTR1;ERVW-1;TLR8;ARHGEF7;DEFB4A;TLR4;DEFB4B;PADI1;GRIA2;HACD1;FOXG1;WDR20;NOD1;CHSY1;CYP11A1;SI;TPPP;PPARGC1A;RUNX1T1;NTRK2;FOXF1;BDNF;NTRK3;TXNRD1;CBSL;MOK;TBX5;PBX1;DAP;IL7;FGF13;NECTIN1																				Mesenchymal Stem cell:Corneal Endothelium	24/97	0.00666179	0.0372068	1.90221	9.53267	NRP1;ANXA1;BNC2;MMP2;F2R;TFPI2;CRIM1;FN1;CYBRD1;EMP1;ANTXR2;PKD2;BICC1;TWSG1;DAB2;CCDC80;COL4A2;PAPPA;PDGFC;COL5A2;HAS2;IGFBP7;VIM;FBN1
ART1																Personality Disorders	2022-10-27	0.00370739	0.165307	3.39847	19.0227	GABRB3;MAPK10;TPH2;MAOA;SPOCK3;KCNIP4;HTR1A;HTR1B;PRL;CHD2																				Pyramidal cell:Undefined	2022-06-13	0.0069899	0.0388328	4.94825	24.5596	MAP2;NEUROD6;POU3F1;FEZF2;GRM1;PTPRG
ART5																Angiolymphoid hyperplasia	2022-08-19	0.00370832	0.165307	4.20038	23.5103	AR;IL6;CXCL13;TLR4;MYOM2;LRPPRC;JAK1;ABCG2																				Neural Stem cell:Brain	2022-09-25	0.00721182	0.0398548	3.24888	16.0236	SOX2;CD81;DPYSL3;SLITRK6;ITGA6;SOX9;VIM;ASCL1;ABCG2
ARV1																Age related macular degeneration	76/382	0.00374868	0.165307	1.44287	8.06037	APP;NRP1;MCUB;VLDLR;MYOM2;ROBO1;RIMS1;HPGDS;LIPC;EFEMP1;CASP8;KCNT2;KDR;TIMP3;HMCN1;PROK1;CCR3;CCR2;MBL2;PLA2G12A;MME;IL15;MMP2;SYN3;F3;MMP13;IFNG;TST;OPTC;AGTR1;CNGB3;EZR;TLR4;TLR3;XPR1;ABCG2;FBN2;CFI;PON1;B3GLCT;CAPG;PLG;TRPM1;FUT6;FTMT;MAP2;TRA2B;NPHP1;CTNNA1;PLXNA2;CCL2;IGFBP7;APOB;ICOS;ATG7;PPARGC1A;CACNG3;IMPG1;ABCA1;IL33;BDNF;EPHX1;MERTK;CP;ESR1;HS3ST4;RP1L1;DIAPH2;IL6;SUCLA2;NAT2;SST;IL2R…																				Stem cell:Submandibular Gland	24/98	0.00761414	0.0418578	1.87639	9.15257	RERGL;IL33;ENPEP;DPT;CLEC14A;ABCA8;LDB2;RNASE1;PREX2;CDH5;RGS5;HPGDS;MYCT1;EDNRB;EMCN;GJA5;MMRN2;PLSCR4;KDR;TIMP3;CYYR1;ADGRL4;ABCG2;GSTM5
ARX																Depression, Neurotic	13/40	0.00376318	0.165307	2.78291	15.5356	TPH2;CSF3;CADM1;BDNF;PON1;ACSL4;SELP;IL6;HTR7;FTH1;NPY;KCNK2;DRD5																				B cell:Undefined	21/83	0.00821714	0.0449375	1.959	9.40621	CD86;CD83;ITGAM;CR1;MME;CD81;CD70;CD1D;SPN;CD2;NT5E;ADGRE5;SELL;IL2RA;TNFSF4;SDC1;CCR6;IL7R;TLR4;LAIR1;CCR2
ASAH2																Motor symptoms	13/40	0.00376318	0.165307	2.78291	15.5356	TPH2;PRNP;FMR1;CP;GRM1;ATXN3;AR;PINK1;SPTLC1;PDE10A;NOVA1;PENK;PPARGC1A																				Neural Stem cell:Undefined	16/58	0.00841389	0.0457751	2.20217	10.5217	LRTM1;SLC2A1;NR2F1;SOX11;ASCL1;SOX2;SFRP2;CALCR;CDH2;ID2;ZIC1;CTNNB1;SOX9;ROR2;VIM;ABCG2
ASB12																AMYOTROPHIC LATERAL SCLEROSIS 6 (disorder)	2022-09-23	0.00380536	0.165684	3.71344	20.6888	INPP4B;UNC13A;MOBP;CTNND2;KCNMB2;PSD3;SLC9A9;OLFM4;OPCML																				Endothelial Progenitor cell:Blood	24/99	0.00867516	0.0460482	1.85126	8.78849	IL33;FAM107A;F13A1;CLEC14A;LDB2;RNASE1;GIMAP8;PREX2;SELP;CDH5;RGS5;SMOC2;HPGDS;MYCT1;EDNRB;EMCN;MMRN1;GJA5;KDR;TCF4;CYYR1;ADGRL4;FREM1;CD200
ASB14																Klinefelter Syndrome	21/78	0.00381086	0.165684	2.13147	11.8721	NRP1;NRP2;AOC1;GK;PCDH10;FMR1;TACR3;NR0B1;CP;SOX2;AR;SLC6A8;IL1RAPL1;ANOS1;SHOX;PROK2;PDE5A;SOX9;SRY;ARHGEF7;OTC																				Mesenchymal Stem cell:Breast	24/99	0.00867516	0.0460482	1.85126	8.78849	LAMA2;IGFBP3;MMP2;COL12A1;FN1;CYBRD1;EMP1;CLEC14A;THY1;THBS2;PODN;COX7A1;NT5E;CCDC80;COL4A2;OLFML3;COL5A2;CDH11;PLSCR4;TIMP3;PXDC1;IGFBP7;ADGRL4;FBN1
ASB5																Medulloblastoma	111/590	0.0038557	0.166779	1.34871	7.49639	CSF3;TMEM200A;MPG;EHMT1;IRS2;SOX2;GJA1;HPGDS;CCND2;DMBT1;MYC;RNF19A;STMN1;KDR;SOX9;EPHB2;SOX4;WLS;EPM2A;EPHA7;DAPK1;FBXW7;IGFBP3;SOX11;DLEC1;PRSS55;DKK1;KCTD6;MSH6;AR;TWSG1;SFRP2;ROR2;EZR;EPHA3;GRIA1;L3MBTL3;KHDRBS3;TNKS;FOXG1;ASMT;CDCA7;CD1D;EFNA5;FHIT;MAP2;PDGFC;EIF4EBP1;OTX1;SOCS6;ZBTB18;TGFB2;CADM1;SYT1;BDNF;IDH1;DNAJC15;ESR1;NFKBIA;IL6;SDC1;RPS20;ACHE;NRP2;TREH;PSIP1;TRH;PRL;HMGB1;GLI3;PIK3C…																				Liver Progenitor cell:Fetal Liver	24/99	0.00867516	0.0460482	1.85126	8.78849	RHBDF1;NCKAP1;PTPRU;COL12A1;DAB2IP;SHROOM3;MEIS3;RND3;GLI3;KIAA1217;TMEM47;ADAMTS15;GJA1;MYO1B;COL4A2;PALLD;COL5A2;ID4;LRIG3;PTGFRN;MXRA5;MPDZ;FERMT2;ADGRL2
ASB8																Autistic behavior	16/54	0.00395529	0.169514	2.43455	13.4696	GABRB3;NLGN4Y;CNTNAP2;NLGN4X;MAOA;FMR1;NRXN1;CHD2;ARID1B;MEIS2;MAPK10;SLC6A8;PTCHD1;AP1S2;HIVEP2;MCTP2																				Stem cell:Placenta	24/99	0.00867516	0.0460482	1.85126	8.78849	LAMA2;IGFBP3;MMP2;COL12A1;FN1;CYBRD1;EMP1;CLEC14A;THY1;THBS2;PODN;COX7A1;NT5E;CCDC80;COL4A2;OLFML3;COL5A2;CDH11;PLSCR4;TIMP3;PXDC1;IGFBP7;ADGRL4;FBN1
ASCL1																Hirschsprung Disease	32/135	0.00396717	0.169514	1.79929	9.94952	NLGN1;SEMA3D;STMN2;ASCL1;CLDN1;ROBO1;SOX2;EDNRB;RASGEF1A;CHL1;GRB10;DNMT3B;SRY;SLIT2;SOX4;PROK1;DSCAM;CNTN5;EDN3;SCAF11;BDNF;CNTN6;CAVIN2;NTRK3;MITF;VRK2;TYR;GABRG2;SLC6A8;GAL;NRG3;TCF4																				Cancer Stem cell:Brain	2022-10-30	0.00868338	0.0460482	2.88819	13.7084	SOX2;CCND2;SLC16A1;CADM1;CTNNB1;SOX11;TCF4;THY1;ASCL1;SOX4
ASGR1																Encephalomyelitis	70/348	0.00399437	0.169514	1.46221	8.0756	CD86;IL1RN;CSF3;ITGAM;CBLB;CXCL13;GRM1;HPGDS;ALCAM;CASP8;DUSP10;SMPD1;RNF19A;SIRPA;CCR6;EPHB2;CCR5;CCR2;MAP3K5;EOMES;DUSP1;IL15;RIPK2;PLA2G4A;RPSA;RGMA;MMP12;AR;EBNA1BP2;GAL;IFNG;ERVW-1;PADI2;TLR8;CD47;TLR4;TLR3;PTGES;ABCG2;C5AR1;GOSR1;CAPG;NOD1;CD1D;MALT1;TRPM2;PNMA1;ALOX5;SPP1;S1PR1;CCL2;FADD;ICOS;MSC;CDR2;TGFB2;BDNF;ATP2B2;ESR1;LRPPRC;NR4A2;CD2;IL6;APC;IL7;IL2RA;PLP1;F2RL1;IL7R;KCNK2																				Adipose-derived Stromal cell:Abdominal Adipose Tissue	23/94	0.00895717	0.0470251	1.87388	8.83592	TRIM71;KCNH2;RTL1;FBN3;ST8SIA2;STMN2;DIO3;PHYHIPL;SORCS1;SOX11;NREP;DUSP26;ART5;PRTG;GAP43;TUBB2B;IGFBPL1;LRRTM1;TRIM24;GYG2;CDO1;FREM1;SPSB4
ASGR2																Obsessive-Compulsive Disorder	28/114	0.00399891	0.169514	1.8849	10.4079	NPSR1;SLC22A3;TPH2;CNTNAP2;MAOA;FMR1;EHMT1;SEMA3E;GRIK2;CDH9;RYR3;AFF2;CDH2;SLITRK1;SLITRK5;GRIA3;NTRK2;POU1F1;BDNF;NTRK3;HTR1B;GAD2;OPRM1;BTBD9;ESR1;GRIN2B;MEIS2;PBX1																				Adipose Progenitor cell:Abdominal Adipose Tissue	23/94	0.00895717	0.0470251	1.87388	8.83592	TRIM71;KCNH2;RTL1;FBN3;ST8SIA2;STMN2;DIO3;PHYHIPL;SORCS1;SOX11;NREP;DUSP26;ART5;PRTG;GAP43;TUBB2B;IGFBPL1;LRRTM1;TRIM24;GYG2;CDO1;FREM1;SPSB4
ASIC2																Disseminated Malignant Neoplasm	43/195	0.00409968	0.172419	1.6398	9.01373	PCSK1;NRP2;CSF3;MTMR3;PPP1R3A;PLG;SEMA3E;CXCL13;CXCL14;CDH5;PAK1;PPP2R1A;PODXL;MYC;SPP1;NCK2;TNFSF11;SMYD3;RGS22;CCR5;RAG2;MAP3K7;TNS1;MAP3K5;ABCA1;SMAD2;RHBDF1;SLC16A1;MMP2;ADAM10;DKK1;ESR1;MTSS1;AR;IL6;MMP13;APC;KCNMA1;IL1RAPL1;VIM;SRSF6;XAF1;TLR3																				Plasmacytoid Dendritic cell:Undefined	2022-05-10	0.00926089	0.0481383	5.77168	27.0227	NRP1;IRF8;TCF4;LILRA4;TLR3
ASIP																Convulsive Seizures	27/109	0.00410811	0.172419	1.90605	10.4733	ACHE;NRP2;FOXG1;SLC2A1;GRIK1;TRH;SLC8A1;CYP11A1;NPY;MPDZ;PRNP;BCHE;RBFOX1;BDNF;IDH2;HTR1A;HTR1B;GAD2;SLC30A1;OPRM1;NGF;SLC8A3;IL6;SST;ALPL;TCF4;HCN1																				Lake Et al.Science.Ex2:Brain	2022-05-10	0.00926089	0.0481383	5.77168	27.0227	LAMA2;SYT10;COL5A2;ADCY8;TRHDE
ASMT																Asthma	228/1313	0.00417772	0.173477	1.2288	6.73134	IL1RN;SERPINE2;PRF1;CLDN1;EDNRB;UBASH3B;ADGRA1;MYB;KDR;EPHB2;FBXO8;SOX5;TNS1;EPHA5;SLC6A15;RNASE3;ACSL3;DKK1;INPP4A;AR;AGTR1;AGTR2;MAML3;PTGES;HACD1;SLC22A2;SLC22A1;TGFA;NEDD4L;TMTC2;ZC3HAV1;CD1D;ADAMTS14;INPP5D;ICOS;ATG7;PPARGC1B;ABCA1;GSDMB;FN1;ALOX15B;RPE65;PM20D1;HIST1H4B;TNFSF4;NOX4;SPATS2L;CD200;FBXL7;ADA;ACHE;DENND1B;RYR2;TENM3;VLDLR;MYOM2;GLT1D1;CASP10;SMPD1;IDS;TIMP3;CCR6;CCR5;CCR3;CCR2;…																				Mitotic Fetal Germ cell:Fetal Gonad	118/650	0.00936801	0.0484552	1.28997	6.02473	IFITM3;CD81;F11R;LAPTM4B;FBL;LAPTM4A;EFEMP1;FRAT2;PNP;SCP2;UROD;ZNF208;CHP1;MAP3K7;SOX4;ZNF682;DAPK1;F2R;RPSA;ACSL4;PGD;SYTL4;CARHSP1;RNF125;CLEC4D;SFRP2;COL4A2;PPP1R3B;MYADM;SUCLG2;UTRN;SDC2;CDCA7;GMPR;AK4;THY1;ZC3HAV1;POU5F1B;FAM124B;PODXL;RSU1;MSC;PRODH;RAB11FIP4;MCL1;ABCA1;TFAP2C;PMM2;FOXN3;SLC6A6;RPS29;CCPG1;CYP2S1;NFE2L3;ANP32E;ALPL;ZNF138;SERINC5;TRIM71;PYGB;ST6GALNAC1;SLC2A1;SNX10;ARRB1;T…
ATAD3B																Tonic Seizures	26/104	0.00420878	0.173477	1.92938	10.5548	ACHE;NRP2;FOXG1;SLC2A1;GRIK1;TRH;SLC8A1;CYP11A1;NPY;MPDZ;BCHE;RBFOX1;BDNF;IDH2;HTR1A;HTR1B;GAD2;SLC30A1;OPRM1;NGF;SLC8A3;IL6;SST;ALPL;TCF4;HCN1																				Cancer Stem cell:Ovarian Cortex	24/100	0.00985358	0.0502246	1.8268	8.43966	ANXA1;CSF1;MAML2;SERPINE2;LAMA2;IGFBP3;MMP2;GLIS3;CRIM1;CYBRD1;EMP1;F3;FOSL2;DAB2;NT5E;CCDC80;DMBT1;CD109;PLSCR4;HAS2;IGFBP7;TNS3;MXRA5;RIN2
ATF7IP																46,XY partial gonadal dysgenesis	2022-06-12	0.00429703	0.173477	5.7733	31.4635	WWOX;VAMP7;NR0B1;SOX9;SRY;ZFPM2																				Stem cell:Stomach	24/100	0.00985358	0.0502246	1.8268	8.43966	ANXA1;CSF1;MAML2;SERPINE2;LAMA2;IGFBP3;MMP2;GLIS3;CRIM1;CYBRD1;EMP1;F3;FOSL2;DAB2;NT5E;CCDC80;DMBT1;CD109;PLSCR4;HAS2;IGFBP7;TNS3;MXRA5;RIN2
ATF7IP2																Abnormality of the labia	2022-06-12	0.00429703	0.173477	5.7733	31.4635	WWOX;VAMP7;NR0B1;SOX9;SRY;ZFPM2																				HES1High Progenitor cell:Stomach	24/100	0.00985358	0.0502246	1.8268	8.43966	IL33;SCARA5;ARHGEF37;LAMA2;GALNT15;COL12A1;IL20RA;NTN4;DPT;CLEC14A;THBS2;PODN;COX7A1;KIAA1217;ANO1;BACE2;SMOC2;FGF7;EFEMP1;CCDC80;PALMD;MMRN2;MXRA5;MATN2
ATG10																Abnormality of the scrotum	2022-06-12	0.00429703	0.173477	5.7733	31.4635	WWOX;VAMP7;NR0B1;SOX9;SRY;ZFPM2																				Epidermal Stem cell:Foreskin	23/95	0.0102054	0.0517664	1.84775	8.47163	ARFGEF1;TMEM87B;MON2;PDCD6IP;SCAF11;SEL1L;CMTM6;SNX13;ADAM10;ATP11B;TRAPPC8;PSEN1;NT5C2;CLINT1;WDR11;CEACAM1;LMBRD1;XRN1;CCPG1;NBR1;VPS54;STT3B;PCMTD1
ATG16L1																Coronavirus Infections	2022-06-12	0.00429703	0.173477	5.7733	31.4635	SEC23IP;MX1;CCL2;XPC;MBL2;MCL1																				Hepatocyte:Fetal Liver	24/101	0.0111584	0.0563286	1.80297	8.10535	RHBDF1;NCKAP1;SLC44A3;NTN4;PCSK9;PLOD2;NR2F2;PTPRK;CLDN1;DKK1;RND3;KIAA1217;TOM1L1;MYO1B;EVA1A;ADGRG6;PLS3;SDC1;SPATS2L;LRIG3;SOX9;SNX7;RAI14;SH3D19
ATG3																Depression and Suicide	2022-06-12	0.00429703	0.173477	5.7733	31.4635	TPH2;BDNF;DNAH8;HTR1A;HTR2C;XPR1																				Enteroendocrine cell:Large Intestine	23/96	0.0115903	0.0582289	1.82233	8.12319	ZNF562;COL28A1;INTU;RASEF;TULP4;TMEM182;WTIP;CYP3A5;STK3;EPB41L4A;FER;OPHN1;LRRTM4;SPTLC3;TBC1D32;TMEM67;TRIP11;WDPCP;UGGT2;FRK;CCDC90B;BMPR1A;FSIP2
ATG7																Endotoxemia	2022-06-12	0.00429703	0.173477	5.7733	31.4635	CPS1;ALOX5;MMP2;PLG;IRAK3;OTC																				Induced Pluripotent Stem cell:Undefined	1936-11-01	0.012281	0.061405	2.54172	11.1828	TRIM71;SOX2;SMAD2;MAF;PODXL;ZIC3;ALPL;ITGA6;TBX5;TEX19;ABCG2
ATL2																Status Epilepticus, Subclinical	19/69	0.00440753	0.1738	2.19787	11.9222	KCNK5;GRIA2;NTRK2;IL1RN;BDNF;NTRK3;SSTR1;NGF;GRM1;SLC8A1;SLC8A3;GAP43;CASP8;CDH2;KCNMA1;CCL2;DMD;CCR3;CCR2																				Pancreatic Endoderm cell:Embryonic Stem Cell	23/97	0.0131222	0.0652999	1.7976	7.7898	BCAR3;RHBDF1;TGFB2;SLC44A3;MYO10;CAV2;COL12A1;CRIM1;NTN4;EMP1;RASAL2;RND3;F3;KITLG;MYO1B;EFEMP1;PALLD;SPATS2L;TIMP3;PXDC1;SOX9;SNX7;SH3D19
ATOH1																Complex Partial Status Epilepticus	19/69	0.00440753	0.1738	2.19787	11.9222	KCNK5;GRIA2;NTRK2;IL1RN;BDNF;NTRK3;SSTR1;NGF;GRM1;SLC8A1;SLC8A3;GAP43;CASP8;CDH2;KCNMA1;CCL2;DMD;CCR3;CCR2																				Stem cell:Amniotic Fluid	2022-05-11	0.0149332	0.0739617	4.80945	20.2197	NT5E;ALCAM;ANPEP;KDR;THY1
ATP10A																Grand Mal Status Epilepticus	19/69	0.00440753	0.1738	2.19787	11.9222	KCNK5;GRIA2;NTRK2;IL1RN;BDNF;NTRK3;SSTR1;NGF;GRM1;SLC8A1;SLC8A3;GAP43;CASP8;CDH2;KCNMA1;CCL2;DMD;CCR3;CCR2																				Epithelial cell:Kidney	2022-06-15	0.015665	0.0772219	3.84819	15.9943	MME;CDH2;ANPEP;CTNNB1;VIM;CLDN1
ATP10B																Non-Convulsive Status Epilepticus	19/69	0.00440753	0.1738	2.19787	11.9222	KCNK5;GRIA2;NTRK2;IL1RN;BDNF;NTRK3;SSTR1;NGF;GRM1;SLC8A1;SLC8A3;GAP43;CASP8;CDH2;KCNMA1;CCL2;DMD;CCR3;CCR2																				Adipose Multilineage-Differentiating Stress-Enduring cell:Adipose Tissue	23/99	0.0166683	0.0810263	1.75009	7.16528	NTM;MMP2;DPT;CLEC14A;THY1;LDB2;THBS2;PODN;COX7A1;PCDH18;ADAMTS5;ADAMTS2;COL4A2;OLFML3;COL5A2;CDH11;TIMP3;CCL2;IGFBP7;ADGRL4;MXRA5;FBXL7;FBN1
ATP10D																Simple Partial Status Epilepticus	19/69	0.00440753	0.1738	2.19787	11.9222	KCNK5;GRIA2;NTRK2;IL1RN;BDNF;NTRK3;SSTR1;NGF;GRM1;SLC8A1;SLC8A3;GAP43;CASP8;CDH2;KCNMA1;CCL2;DMD;CCR3;CCR2																				Myofibroblast:Lung	23/99	0.0166683	0.0810263	1.75009	7.16528	LAMA2;COL14A1;MMP2;COL12A1;FN1;DPT;THY1;THBS2;PODN;SULF1;PCDH18;TMEM47;ADAMTS5;ADAMTS2;CCDC80;COL4A2;OLFML3;COL5A2;CDH11;TIMP3;ADGRL4;MXRA5;FBN1
ATP11A																Fibrosis, Liver	103/545	0.00455585	0.177263	1.35549	7.30789	CHRM3;CSF3;IL1RN;CSF1;CD81;STMN2;PLOD2;PLB1;CTGF;FBL;FGF7;RNF19A;KDR;TNS1;IGFBP1;SEMA6A;F2R;ADAM10;DKK2;MTAP;ADAM17;AGTR1;FETUB;AGTR2;TPH2;SLC22A3;SDC2;SLC22A1;GLIS3;TGFA;THY1;INPP5D;PDGFC;FADD;APOB;SMAD2;TGFB2;SMURF2;BDNF;PMM2;FN1;CP;NFKBIA;IL6;LHX2;COL5A2;NOX4;TCF4;LGMN;FBN1;ITGAM;COL14A1;ARRB1;PYGL;GLI3;PIK3CG;ROBO1;PPP3CA;ADAMTS1;SMPD1;TMSB4X;PDE4B;CCR5;TMED7;MBL2;OFD1;ANXA1;ARG1;MMP2;PLA2G4A…																				Ureteric Bud cell:Fetal Kidney	23/99	0.0166683	0.0810263	1.75009	7.16528	FBN3;HDAC2;CXADR;TENM3;KDM1A;RASL11B;TUSC3;IRS4;CTSV;ART5;MEIS3;PHF21B;GULP1;GLI2;PRTG;LAPTM4B;TUBB2B;IGFBPL1;ZIC3;DNMT3B;RAI14;B4GALNT4;SPSB4
ATP11B																Cervical Squamous Intraepithelial Neoplasia	15/50	0.00455808	0.177263	2.47761	13.3565	NRP1;CSF3;CADM1;FBXW7;MMP2;MBD2;FN1;HMGB1;FHIT;ACVR2A;APC;IL7;MYC;TLR4;BUB1																				Neuron:Undefined	1938-11-01	0.018602	0.0896759	2.35317	9.37618	NRP1;PRNP;CSF3;ALCAM;CDH2;MAP2;TSPAN7;SIRPA;THY1;CD47;CD200
ATP11C																Idiopathic generalized epilepsy	15/50	0.00455808	0.177263	2.47761	13.3565	GABRB3;CASR;RBFOX1;PROS1;NRXN1;SLC2A1;F13A1;OPRM1;VRK2;SLC4A3;GABRG2;IL6;GRM4;RGCC;HCN1																				Endothelial cell:White Adipose Tissue	23/100	0.0187038	0.0896759	1.72726	6.87279	IL33;MMP2;DPT;CLEC14A;LDB2;PODN;RNASE1;COX7A1;CDH5;RGS5;DAB2;MYCT1;EDNRB;EMCN;COL4A2;GJA5;MMRN2;PLSCR4;KDR;IGFBP7;CYYR1;ADGRL4;TNS1
ATP12A																Gastro-esophageal reflux disease with esophagitis	1932-11-01	0.00462607	0.179086	3.02657	16.271	GHR;KCNH2;IL1RN;IL6;CXCR1;APC;DAPK1;IGFBP3;ATP12A;ESR1;DKK1																				pro-Natural Killer Cell (pro-NK cell):Peripheral Blood	23/100	0.0187038	0.0896759	1.72726	6.87279	CD300A;GZMA;FGL2;PRF1;AOAH;IQGAP2;LYZ;ITGAL;GIMAP7;TSPAN32;ASGR2;NFKBIA;CD2;GZMK;RGS2;MAF;IFNG;RASGEF1B;ID2;SARAF;IRF8;CCR5;CYTIP
ATP1B1																Borderline Personality Disorder	27/110	0.00469379	0.180881	1.88297	10.0956	NPSR1;TPH2;GABRB2;HDAC2;NRN1;INTU;TENM4;MAOA;HTR2C;GRIK2;NPAS3;ERBB4;TAC1;DISC1;CMKLR1;PRIMA1;EYA1;BDNF;F2R;HTR1A;ZNF804A;HTR1B;GAD2;ETNPPL;PDE10A;SST;SERINC5																				Alveolar Epithelial Progenitor cell:Lung	22/95	0.019598	0.093536	1.7425	6.85209	BCAR3;RHBDF1;ITGB5;CAV2;IGFBP3;COL12A1;NTN4;CRIM1;EMP1;PLOD2;NR2F2;CLDN1;RND3;KIAA1217;EFEMP1;PLSCR4;ADGRG6;PLS3;SPATS2L;PXDC1;SNX7;SH3D19
ATP23																Precursor Cell Lymphoblastic Leukemia Lymphoma	115/618	0.00474717	0.182111	1.33058	7.11888	CD86;CSF3;IL1RN;MTRR;PRDM9;CSF1;MPG;PRF1;F13A1;CBLB;CTGF;HPGDS;PNP;MYC;ANPEP;STMN1;MYB;GRB10;CYP1B1;NUDT15;SOX4;ANKS1B;WLS;AGFG1;KCNH2;CASR;CXADR;FBXW7;EBF1;SOX11;ATP11A;MTAP;TBL1XR1;EPHA3;ABCG2;VCP;GYPC;PCDH10;CD1D;EFNA5;FHIT;KLRK1;IGFBP7;ST8SIA6;TAC1;MCL1;TMEM132D;GSDMB;BCL11B;AUTS2;BCL11A;IDH1;EPHX1;IDH2;A2ML1;PBX4;SMARCA1;PBX1;MLLT10;TLX3;NAT2;IL7;TLX1;NFE2L3;ID4;IL7R;ADA;TOP2A;NRP1;PYGL;HMGB…																				Mast cell:Kidney	24/106	0.0199116	0.0946024	1.69253	6.62872	ABCA1;CPM;CSF1;HPGD;RGS13;GMPR;ACSL4;CAPG;PRDX6;TMEM174;NFKBIA;ADCYAP1;BACE2;HPGDS;LAPTM4A;PAK1;DHRS9;ALOX5;LGALS12;MAGEB2;VWC2;TIMP3;SMYD3;STXBP6
ATP2B2																AMYOTROPHIC LATERAL SCLEROSIS 1, AUTOSOMAL RECESSIVE	2022-10-28	0.00501377	0.190613	3.20948	16.996	INPP4B;UNC13A;MOBP;CTNND2;KCNMB2;PSD3;SLC9A9;VPS54;OLFM4;OPCML																				Embryonic Stem cell:Undefined	2022-07-20	0.0203139	0.0956486	3.10847	12.112	SOX2;PODXL;DNMT3B;ALPL;ITGA6;THY1;ABCG2
ATP2C2																Malignant Bone Neoplasm	2022-10-28	0.00501377	0.190613	3.20948	16.996	IGFBP1;MTAP;MMP2;NCOA3;PENK;SPP1;PLOD2;LRP2;ESR1;FOXP1																				M1 macrophage:Peripheral Blood	2022-07-20	0.0203139	0.0956486	3.10847	12.112	CD86;SELP;IL15RA;SELL;IL2RA;IL7R;TLR4
ATP5G3																Intelligence	46/214	0.00509477	0.192344	1.58727	8.38004	BCAR3;LUZP2;ULK4;PTGER3;AKAP6;AFF3;PCDH17;ELAVL2;CUX1;CDH2;MAN2A1;ERBB4;PHACTR3;IGFBP7;GPR158;CALN1;RUNX1T1;ATF7IP;CARMIL1;RBFOX1;GRID2;SYT1;NEGR1;BCL11A;CADM2;BTN2A1;DCC;MYH15;PLCL2;GATB;FOXN3;SORCS3;SGCZ;FOXP1;SLC22A23;POM121L2;RALYL;PINK1;IFT81;KIF16B;REEP3;PITPNM2;TTLL11;APBA1;MAML3;CNTN4																				B cell:Kidney	118/668	0.0206452	0.0967744	1.24639	4.83633	CD83;EHMT1;AQP7;FBL;CYSLTR1;BASP1;MYC;CHAC2;FAM3C;SEC62;ANKRD13A;CSNK1G3;DAXX;TLE1;PRKCB;CD180;EBF1;GOLPH3L;ANK2;CSNK1E;ZNF90;DAAM1;RRAGC;GPR160;EZR;GPM6A;KHDRBS2;RNASEH2B;STEAP1B;INTU;KLHL14;CFI;ABCB9;THY1;RHOBTB2;SAV1;PLAC8;SNX2;INPP5D;BTLA;TASP1;LRRC4C;ZBED5;NUS1;CBX7;BCL11A;NEK6;TRAPPC8;IL6;SELL;SESTD1;IL7;ALPL;TCF4;GALNTL6;ZNF532;CD200;DNAL1;LGMN;KCNK5;KDM5D;SLC44A1;SLC35F2;ATF7IP2;WDR4;PTPR…
ATP5J																Cancer Pain	2022-07-16	0.00512737	0.192344	4.49107	23.6822	EDN1;EDNRB;TMPRSS2;F2RL1;CCL2;OPRM1;CYP3A5																				Lymphoid cell:Blood	23/101	0.0209288	0.0976676	1.70501	6.59265	ATP8A1;LRRN3;PRKCB;GZMA;PRF1;AOAH;GIMAP7;TSPAN32;RCBTB2;CLK1;CD2;GZMK;NELL2;GLT1D1;CYSLTR2;KLRK1;ZMAT1;ELMO1;KLRF1;ANKRD10;ICOS;BEND5;SAMD3
ATP6V1C1																Other anxiety states	2022-07-16	0.00512737	0.192344	4.49107	23.6822	HDAC2;HTR7;HTR1A;DNMT3B;HTR1B;HTR2C;HCN1																				Bipolar cell:Eye	22/96	0.0219787	0.101259	1.71885	6.56204	EPHA5;KIRREL3;NEGR1;PCDH9;FRMPD4;SATB2;SLC7A14;GLIS3;SYNE1;CDH2;NAV3;APC;ZC3H12B;HECW1;PITPNM2;AAK1;SPOCK1;NECTIN3;GRIA3;SPTBN1;RGS7;KCTD16
ATP8A1																Atrial Fibrillation	59/288	0.00518222	0.193336	1.49482	7.86653	RYR2;CPM;KCNK9;MTR;CTGF;GJA1;EDNRB;LIPC;CASP8;FSD1L;SH3PXD2A;ANPEP;GJA5;HEY2;TIMP3;SOX5;KCNH2;EDN1;EDN2;MMP2;COG2;ADAM10;ANK2;SLC30A1;ADRA2C;RNASE1;F3;CACNB2;GREM2;AGTR1;PKP2;MAML3;ZCCHC8;ENPEP;KCNE4;DNAH8;KCNE5;PON1;PLG;TFPI;CYP3A5;CENPC;CCL2;TAC1;KCNJ2;SMAD2;NUP155;KCNIP1;NEBL;CAV2;FN1;TBX5;CP;MSRA;IL6;NR4A3;NEURL1;KCNK1;FBN1																				Stromal cell:Amniotic Membrane	22/96	0.0219787	0.101259	1.71885	6.56204	ANXA1;BNC2;CSF1;TNFAIP6;GYPC;MMP2;CYBRD1;ANTXR2;ETS1;QKI;AGPAT4;GLIPR1;CDC42EP3;S1PR1;GNB4;CCL2;PLEKHO1;IGFBP7;VIM;MSC;STK32B;CHST2
ATP8B1																Peptic Esophagitis	14/46	0.00523853	0.193336	2.52882	13.2806	KCNH2;IL1RN;DAPK1;IGFBP3;ATP12A;F11R;ESR1;DKK1;GHR;IL6;CXCR1;APC;CCL2;PTGES																				Myeloid Conventional Dendritic cell:Bone Marrow	2022-06-16	0.0219876	0.101259	3.46317	13.2199	CD2;ITGAM;CADM1;BTLA;SIRPA;LILRA2
ATP8B4																Coronary Arteriosclerosis	138/760	0.00524857	0.193336	1.29239	6.78478	NPFFR2;CD86;CSF3;IL1RN;TES;MTRR;PRF1;EHMT1;F13A1;IRS2;ETS1;PLB1;CTGF;CYSLTR1;HPGDS;LIPC;EDNRB;NDST4;MYB;NAMPT;KDR;IL15RA;CASR;SEMA6A;F2R;ANK2;AR;MAF;FOLH1;PAPPA;AGTR1;ELMO1;TRIB1;HRASLS;SCG2;XPR1;SLC22A3;INSIG2;PLA2G5;PLD1;FUT3;RNF213;ST8SIA4;APOB;ABCA1;TFAP2B;OPN4;BDNF;RARRES2;FN1;IRF2BP2;GP6;CP;ESR1;NFKBIA;SELP;DAP;IL6;CPS1;SELL;NAT2;IL7;TNFSF4;NOX4;NOX5;FBN1;GLP1R;ACHE;PCSK1;RYR2;ITGAM;PCSK9;M…																				Specialist Antigen Presenting cell:Undefined	13/49	0.0228924	0.104965	2.08608	7.87902	CD86;NRP1;CD83;ITGAM;MME;CD81;CD1D;LILRA4;NT5E;CCR6;IL7R;LAIR1;CCR2
ATXN1																Disturbance in mood	2022-05-09	0.00526783	0.193336	7.21502	37.851	TRPM2;TPH2;IL6;IFNG;OPRM1																				Lymphoid-primed Multipotent Progenitor cell:Umbilical Cord Blood	18/75	0.0232625	0.106198	1.82511	6.86408	EBF1;COBL;SNX10;PPP2R3B;LDB2;ETS1;ALOX15B;OXR1;TARBP1;NKAIN2;TRPM2;RNF213;DPYSL3;VPS54;CD47;CYTIP;STK32B;KLKB1
ATXN3																Vulvar Vestibulitis	2022-05-09	0.00526783	0.193336	7.21502	37.851	AR;IL1RN;IFNG;ESR1;MBL2																				Trophoblast cell:Placenta	22/97	0.0245766	0.111712	1.69584	6.2847	BCAR3;ANXA1;CAV2;BNC1;MMP2;COL12A1;TFPI2;CRIM1;FN1;EMP1;RND3;EFEMP1;CCDC80;EVA1A;COL4A2;PAPPA;COL5A2;PXDC1;VIM;FERMT2;RAI14;FBN1
ATXN7L3B																Erectile abnormalities	2022-09-24	0.00530031	0.193583	3.46567	18.1601	AR;FLRT3;SEMA3A;ANOS1;TACR3;PROK2;CCDC141;HS6ST1;WDR11																				Follicular Helper (Tfh) T cell:Lymph Node	2022-03-05	0.0255587	0.115179	8.65318	31.7293	MME;CXCL13;ICOS
AUTS2																Congenital Heart Defects	57/277	0.00537696	0.193583	1.503	7.8541	RYR2;CHRM3;MTRR;CITED2;MTR;PKD2;SYNE1;GRIP1;GJA1;HPGDS;MED13;FSD1L;ZIC3;GJA5;HEY2;FAM3B;DNMT3B;TNFSF11;SOX9;JARID2;SOX4;DYNC2H1;OFD1;EDN1;DSCAM;DYRK1A;SOX11;DNTT;SENP2;F3;ARID1B;FOXP1;HAND1;IRF8;MAML3;ZFPM2;TMEM87B;DNAH8;SEMA3D;NHS;NPHP4;ARSD;SMAD2;TGFB2;KCNJ6;EYA1;NTRK3;CRIM1;ATP2B2;NR2F2;SMARCA1;TBX5;VANGL1;MEIS1;GNAQ;TDGF1;FGF10																				Mesenchymal Stem cell:Embryo	2022-03-05	0.0255587	0.115179	8.65318	31.7293	NT5E;ANPEP;THY1
AVL9																Myxoid cyst	45/209	0.00537879	0.193583	1.59046	8.31064	ACHE;NBAS;NLGN1;LAMA2;PRUNE2;STMN2;SLC2A1;XIAP;THY1;PSEN1;EDNRB;CUX1;GRM7;KDR;NCK2;IDS;TIMP3;APOB;CCR5;TAC1;CMKLR1;ABCA1;PRNP;OPN4;EDN3;SYT1;BDNF;CAV2;ACAD9;FN1;GAD2;RPSA;TYR;NGF;GRIN2B;POU4F1;ESR1;GAL;DAB1;SST;ID2;BAX;UTRN;RAMP1;TLR3																				Endothelial Precursor cell:Peripheral Blood	22/98	0.0274034	0.122441	1.67342	6.01945	IL33;FGL2;F13A1;CLEC14A;IRAK3;LDB2;GIMAP7;RNASE1;GIMAP8;PREX2;SELP;CDH5;MYCT1;EDNRB;EMCN;MMRN1;MMRN2;KDR;CYYR1;ADGRL4;TLR4;CMKLR1
AXIN2																Central hypothyroidism	2022-08-20	0.00538872	0.193583	3.85012	20.1109	POU1F1;NIN;IGFBP3;PRL;TRH;TSHB;XPR1;TRHR																				Epithelial cell:Endometrium	22/98	0.0274034	0.122441	1.67342	6.01945	PTGER4;ATP8B4;PIWIL4;CLEC12A;CD300A;CSF2RB;IRAK3;RNASE3;NMI;LYZ;PIK3CG;SPN;GPR141;CLEC4D;CASP10;CCRL2;CD300LB;IRF8;TLR8;CD300LF;PIK3AP1;LAIR1
AZIN1																Streak ovary	2022-08-20	0.00538872	0.193583	3.85012	20.1109	WWOX;VAMP7;FSHR;NR0B1;SOX9;SRY;ZFPM2;SPIDR																				Germ cell:Gonad	19/82	0.0284826	0.126189	1.74301	6.20242	ZNF121;TYW5;ZNF66;TERF1;NPAP1;POU5F1B;MGAT4C;ZNF90;ATXN3;ACOXL;HELB;DPPA4;FLVCR1;WDPCP;ZNF675;TDGF1;ZBTB8B;KIR3DX1;ZNF431
B3GLCT																Childhood asthma	30/127	0.00544265	0.194695	1.79058	9.33518	DPP10;NPSR1;RYR2;DENND1B;IL1RN;SERPINE2;ADCY2;HMGB1;ELAVL2;HPGDS;CYP11A1;ALOX5;MYB;ATG7;MBL2;TLE4;GSDMB;EDN1;BDNF;ARG1;EPHX1;SFTPD;ACSL3;NFKBIA;MMP12;IL6;IFNG;SCGB3A2;TLR4;ARHGEF5																				Effector CD8+ Memory T (Tem) cell:Peripheral Blood	19/82	0.0284826	0.126189	1.74301	6.20242	ITGAM;AGTPBP1;WDR37;OSBPL5;CD300A;PRKCB;SLC2A1;MTSS1;SYNE1;TGFBR3;GK5;CASP8;RAP2B;SLCO4C1;KLRF1;KLRD1;ZNF600;SAMD3;CEP78
B3GNT7																Decreased Libido	2022-04-06	0.00556849	0.195883	11.5415	59.9076	GRIA1;GRIN3A;GRIK2;GRIA3																				CD1C-CD141- Dendritic cell:Blood	59/314	0.0293093	0.129306	1.34033	4.73117	IFITM3;PHTF2;NCF2;ARRB1;PYGL;ITGAL;BACH1;GIMAP7;IFIT3;FCAR;IFIT2;FAM110A;SPN;SCPEP1;FTH1;NAMPT;UPP1;CYTIP;TLE4;DUSP1;CD300A;ARRDC3;ARAP2;TBC1D8;IRAK3;FAM126A;MTSS1;RNF144B;ARL4A;RAB37;CDC42EP3;NAAA;PELI1;DNASE2;TLR4;PTGER4;CLEC12A;C5AR1;TMTC1;LILRA2;TSPAN32;LILRA5;ALOX5;CD300LF;PDLIM5;GBP4;SASH1;CMTM7;MBD2;NAP1L1;PTPN13;SCIMP;TMEM154;WDR11;PDP1;TSPAN14;MAFB;CCPG1;PIK3AP1
B4GALNT4																Decreased methionine synthase activity	2022-04-06	0.00556849	0.195883	11.5415	59.9076	LMBRD1;MTRR;MTR;MMADHC																				Cancer Stem cell:Liver	2022-06-17	0.0298261	0.130489	3.14815	11.0575	KLF8;SOX2;ANPEP;CTNNB1;THY1;SOX9
BACE2																Decreased methylcobalamin	2022-04-06	0.00556849	0.195883	11.5415	59.9076	LMBRD1;MTRR;MTR;MMADHC																				Mesoderm cell:Germ	2022-06-17	0.0298261	0.130489	3.14815	11.0575	NT5E;CD72;MME;ANPEP;ITGA6;THY1
BACH1																First degree atrioventricular block	2022-04-06	0.00556849	0.195883	11.5415	59.9076	GJA1;GJA5;GPD1L;TBX5																				Endothelial cell:Fetal Liver	22/99	0.0304706	0.132756	1.65159	5.7657	CLEC14A;ABCA8;HIF3A;LDB2;RNASE1;GIMAP8;PREX2;CDH5;RGS5;MYCT1;EDNRB;EMCN;GJA5;MMRN2;KDR;ELMO1;S1PR1;TCF4;CYYR1;ADGRL4;CD200;RUNX1T1
BARD1																Premature coronary artery disease	15/51	0.00559136	0.195883	2.40865	12.4925	ABCA1;CAD;PLA2G2A;PCSK9;THBS2;LRP8;ESR1;THBS4;SELP;IL6;LIPC;CA2;CCL2;AGTR2;APOB																				Endothelial cell:Cornea	2022-05-13	0.0322434	0.137307	3.60666	12.3869	NT5E;ALCAM;CDH2;THY1;CD47
BASP1																Ischemic stroke	77/394	0.00564478	0.19694	1.41069	7.30317	CSF3;ALDH1L1;IL1RN;MTRR;SERPINE2;F13A1;PCSK9;MTR;GRIK2;HMGB1;PTPRG;GRM2;EDNRB;NAMPT;ZC3H12A;KDR;EPHB2;EDIL3;SEMA6A;MMD;MMP2;F2R;CAD;NDUFC2;MEPE;F3;ADRA2B;MUT;SPIDR;MMP12;AR;PSMA6;CEACAM1;FOLH1;COL4A2;MMRN1;AGTR1;TLR8;TRIB1;DEFB4A;TLR4;DEFB4B;TLR3;PTGES;ABCG2;GRIA2;PON1;PLG;PDE11A;ALOX5;NPY;P2RY1;SPP1;CILP2;APOB;MSC;ABCA1;BARD1;PRNP;SMURF2;BDNF;GALNT2;CYP4F2;F11;TFPI2;PLA2G2A;MOK;GP6;ESR1;IL1F10;S…																				Stem cell:Dental Pulp	2022-05-13	0.0322434	0.137307	3.60666	12.3869	SOX2;NT5E;ALCAM;THY1;VIM
BAX																Cardiovascular Diseases	142/787	0.00587537	0.204145	1.28245	6.58794	CD86;APP;IL1RN;CSF1;PROS1;EHMT1;PLB1;HPGDS;RGS2;LIPC;EDNRB;ZC3H12A;CCRL2;NAMPT;TNFSF11;ENPP1;CYP1B1;MAP3K5;KCNH2;IGFBP1;CUBN;CASR;SEMA6A;IGFBP3;ANK2;CDKAL1;PRSS55;RNASE1;DKK1;FOLH1;COL4A2;NAAA;ZNF318;AGTR1;SLC27A6;AGTR2;TRIB1;MAOA;NEDD4L;PRKAR2A;APOB;PPARGC1A;ABCA1;NUP155;BCL11B;BDNF;RARRES2;GOT2;TFPI2;IDH2;FN1;PRG4;GP6;CP;ESR1;NR4A2;SELP;MSRA;CDK8;IL6;COL5A2;NOX4;FBN1;GLP1R;RYR2;HTR2C;PCSK9;MTR;…																				Stromal cell:Bone Marrow	2022-05-13	0.0322434	0.137307	3.60666	12.3869	NT5E;ALCAM;MME;ANPEP;THY1
BAZ2B																Lymphadenopathy	23/91	0.00593572	0.2054	1.9569	10.0326	ABCA1;NRSN1;CD81;NCF2;PRF1;XIAP;SNX10;BRCA1;IL6;CASP8;ADAMTS3;PALLD;SMPD1;IL2RA;TNFSF11;CHP1;IRF8;TPPP;FAT4;RAG2;ICOS;IL7R;ADA																				Lake Et al.Science.Ex4:Brain	2022-05-13	0.0322434	0.137307	3.60666	12.3869	ANXA1;NEUROD6;PCDH20;CXXC4;GABRG1
BBS10																Ganglioneuroblastoma	13/42	0.0059991	0.205912	2.59068	13.2543	NTRK2;KDM1A;EDN3;BDNF;SLC2A1;ASCL1;NGF;GAP43;SST;NPY;TAC1;PDLIM5;WASF3																				Mesenchymal Stem cell:Tooth	2022-04-09	0.0322999	0.137307	4.61578	15.8446	ALCAM;CD81;ITGA6;THY1
BBX																Reduced bone mineral density	13/42	0.0059991	0.205912	2.59068	13.2543	OFD1;SEMA3A;TACR3;SNX10;HS6ST1;WDR11;MMP13;CA2;FLRT3;ANOS1;TNFSF11;PROK2;CCDC141																				Fibroblast:Lung	2022-04-09	0.0322999	0.137307	4.61578	15.8446	ADGRE5;THY1;VIM;PTPN13
BCAR3																Hyperkinesia, Generalized	1933-11-01	0.00602733	0.206047	2.88883	14.7661	GRIA1;GRIA2;CNTNAP2;BCHE;NTRK2;NPY;HTR2C;ADCY1;ADCY8;DISC1;NGF																				Cancer Stem-Like cell:Endometrium	22/100	0.0337894	0.140233	1.63032	5.5229	ATP8A1;CD300A;PRKCB;GZMA;AOAH;IQGAP2;LYZ;ITGAL;GIMAP7;SORL1;CD2;ZMAT1;PARVG;MMRN1;RASGEF1B;INPP5D;ALOX5;ELMO1;PELI1;IRF8;CYTIP;BEND5
BCAT1																Cakut	19/71	0.00616961	0.209224	2.11309	10.7516	ROBO2;CHRM3;HPSE2;EYA1;CHD1L;GLI3;PBX1;TBX18;BICC1;GRIP1;KYNU;AGTR1;ANOS1;BSND;SPRY1;AGTR2;SLIT2;FREM1;COX10																				Hepatic Progenitor-Like cell:Pluripotent Stem Cell	22/100	0.0337894	0.140233	1.63032	5.5229	ABCA1;GUCY2C;SEC16B;DAPK1;ITLN1;HNMT;OLFM4;LYZ;RNASE1;CP;FUT6;DAB2;SLC5A9;ANPEP;ALPL;FAM3D;CYYR1;EPS8L3;APOB;ARSD;MXRA5;TNS1
BCHE																Pediatric Obesity	19/71	0.00616961	0.209224	2.11309	10.7516	PCSK1;BDNF;NPY2R;AMY1C;PON1;NEDD4L;GAD2;BRCA1;HIF3A;OPRM1;OLFM4;GHR;MSRA;CALCR;SLC6A8;ADRB3;ENPP1;PDE8B;ADA																				Vascular Smooth Muscle cell:Embryonic Stem Cell	22/100	0.0337894	0.140233	1.63032	5.5229	LAMA2;COL14A1;NTM;MMP2;DPT;CLEC14A;THY1;LDB2;THBS2;PODN;PCDH18;ADAMTS5;ADAMTS2;COL4A2;OLFML3;COL5A2;CDH11;ADGRL4;MXRA5;FBXL7;TNS1;FBN1
BCKDHB																Dermatitis, Allergic Contact	26/107	0.00628015	0.212124	1.85759	9.41865	IL1RN;ITGAM;TNFAIP6;FGL2;PRF1;F13A1;CD1D;PRDX4;CASP8;NAMPT;SPP1;CCL2;UPP1;EPHB2;CCR5;MAP3K5;CCR2;STAC;FN1;RAB32;SLC7A5;IFNG;NAT2;IL2RA;QPCT;CNTN3																				Cancer Stem-Like cell:Brain	22/100	0.0337894	0.140233	1.63032	5.5229	PIWIL4;FGL2;C2CD4B;CSF2RB;CLEC14A;IRAK3;HNMT;LYZ;RNASE1;GIMAP8;SELP;CDH5;DAB2;MYCT1;EMCN;MMRN1;CCRL2;MMRN2;KDR;ADGRL4;TLR4;CMKLR1
BCL11A																Liver Cirrhosis, Experimental	144/801	0.00633889	0.213258	1.27673	6.46161	CD86;FAM49A;APP;ALDH1L1;CSF3;CD83;TES;STEAP4;GPR68;TUSC3;COL12A1;LGALSL;AQP7;PLOD2;CXCL13;SLC4A4;CTGF;RGS5;CDH5;HPGDS;RGS2;GJA1;MYC;FAM198B;TRIM24;AP1S2;SOX4;WLS;SAMD11;AGFG1;IGFBP1;UNC5CL;CXADR;PRKCB;IGFBP3;SEMA6D;F2R;SHISA3;PRLR;RAB32;ADAM17;COL4A2;PPP1R3B;AGTR1;MYADM;EZR;ENPEP;CNP;INSIG2;C5AR1;LIN7A;NREP;PLAC8;INPP5D;IGFBP7;SNX7;PRODH;SMAD2;PRNP;STARD13;NEK6;TFPI2;RMDN2;NMI;GULP1;PTPRD;NFKBIA;…																				Basophil:Lung	22/100	0.0337894	0.140233	1.63032	5.5229	CD86;MSR1;SMAD1;FGL2;F13A1;CSF2RB;AOAH;LYZ;PLXDC2;GIMAP7;GIMAP8;CD2;HPGDS;CTSO;MAF;MAFB;RASGEF1B;SLC9A9;TLR8;CCR5;CMKLR1;CCR2
BCL11B																Eosinophilic disorder	36/161	0.00645373	0.215799	1.66805	8.41216	CD86;CSF3;CHIC2;ITGAM;THY1;HMGB1;ATP12A;HPGDS;ANPEP;MYB;EIF4EBP1;SPP1;RAG2;CD300LF;CCR3;MBL2;IL15RA;IL33;AOC1;BDNF;IL15;FN1;RNASE3;ETV6;CD2;AR;IL6;IFNG;TNFSF4;IL2RA;QPCT;ETNK1;TRIP11;TLR4;CCL26;CRLF2																				Cancer Stem cell:Endometrium	22/100	0.0337894	0.140233	1.63032	5.5229	IL33;ANXA1;MAML2;TMEM30B;EMP1;OLFM4;CP;F3;FOSL2;ETV6;NT5E;DMBT1;B3GNT7;ITGB8;FAM3D;IGFBP7;ITGA6;ARSD;MXRA5;CCL28;TLR3;SLC28A3
BCL2L14																Antiphospholipid Syndrome	14/47	0.00646531	0.215799	2.45204	12.3615	ABCA1;IGFBP1;EDN1;PON1;PLG;CD1D;TFPI;LRP8;F3;CCL2;F2RL1;TLR4;SH2B2;MBL2																				Sertoli cell:Fetal Gonad	80/446	0.0361408	0.149401	1.26703	4.20696	ST6GALNAC1;TMEM41A;ITGB5;GALNT18;WIPF3;TMEM181;CTSV;F11R;SLC4A3;OSBPL11;NXT2;PPP1R9A;HS6ST1;HK2;HMGN5;CDH2;ZMYM3;DPYSL3;NCK2;BBX;C21ORF91;KIF21A;SOX9;GGT1;ARHGEF10;PLA2G12A;PACRG;CXADR;ENTPD6;CACNA2D3;ARAP2;ACSL4;ACYP2;ATP11A;ATP1B1;RNASE1;MTSS1;DISP1;GPRC5B;PSME4;SLC27A6;ANG;ITGA6;CDH19;PRPS2;HACD1;PNCK;TTYH1;CFI;PRUNE2;AMIGO2;CUL1;GMPR;PPM1K;LRP8;PRDX4;RAB20;CYP11A1;ERBB4;TCEAL2;TSPAN7;PDPN;DMD…
BCL7C																Systolic Pressure	28/118	0.00663167	0.220391	1.80071	9.03216	FBN2;ZCCHC8;ENPEP;ULK4;LRP2;ADARB2;SIPA1L2;NT5C2;FHIT;STK3;LIPC;MECOM;MCF2L;PRKG2;SOX6;CCDC141;OPCML;EPHA6;LRP1B;PLEKHA7;CACNB2;ANLN;ZFAT;ZNF318;MAML3;CNTN4;FERMT2;CDH18																				Pericyte:Skeletal Muscle	22/101	0.0373708	0.153279	1.60959	5.29051	RFTN2;TMEM132C;GALNT15;PLCL1;FAM107A;CLEC14A;ABCA8;LDB2;PODN;SYNE1;PREX2;CDH5;MYCT1;EDNRB;EMCN;MMRN1;ELMO1;S1PR1;TCF4;CYYR1;ADGRL4;PLXNA4
BDNF																Alveolar Bone Loss	2022-10-29	0.0066549	0.220391	3.04038	15.2396	SELP;IL6;MMP13;IFNG;IL15;TNFSF11;ALPL;ITGAL;EDIL3;TLR4																				Red Blood Cell (erythrocyte):Undefined	22/101	0.0373708	0.153279	1.60959	5.29051	MBNL1;SP100;CR1;CLEC12A;CPQ;FGL2;F13A1;CSF2RB;IRAK3;BACH1;PIK3CG;CPED1;SELP;GLIPR1;CYSLTR2;CLEC2B;BMP2K;TLR8;XAF1;CLEC1B;TLR4;CMKLR1
BEND5																Idiopathic Pulmonary Fibrosis	74/379	0.00670676	0.220759	1.40861	7.04959	IL1RN;CXCL13;PKD2;HS6ST1;CXCL14;PIK3CG;GLI2;CTGF;FGF7;TIMP3;ZNF569;ITGB8;FBXO8;GGT1;CCR2;SFTPB;EDN1;ANXA1;ARG1;IGFBP3;SFTPD;F2R;ELOVL6;ATP11A;DKK1;MMP13;IFNG;MMRN1;HIST4H4;CDH11;AGTR1;ZNF436;AGTR2;CD47;ARHGEF7;UTRN;TLR3;XPR1;FBN2;SLC22A3;TTYH1;SDC2;TGFA;XIAP;PLG;THY1;FHIT;STK3;NT5E;KLRK1;CUX1;CXCR1;ZNF629;ALOX5;SPP1;CCL2;SMAD2;MSR1;IL33;FOXF1;ATP8B1;FN1;RPE65;FOSL2;SULF2;IL6;PINK1;HIST1H4B;NR4A3;…																				Macrophage:Lung	2022-06-18	0.0392908	0.159904	2.88563	9.34011	CD86;IL1RN;CD83;ITGAM;CCL2;ITGAL
BEX3																Nerve Degeneration	33/145	0.00671807	0.220759	1.70609	8.53547	APP;VCP;DDC;PON1;TGFA;PSEN1;LRP8;ATXN3;ARV1;GRM4;CDH2;ERBB4;IDS;VPS54;PPARGC1A;KCNJ4;EPHA4;KCNJ6;UNC13A;AGTPBP1;BDNF;DYRK1A;NGF;CP;GALC;FIG4;PINK1;IFNG;BAX;CTNNB1;ANG;OTC;CDK5R1																				Pancreatic Polypeptide cell:Pancreas	2022-06-18	0.0392908	0.159904	2.88563	9.34011	MEIS1;LMO3;ID2;ID4;SLITRK6;MEIS2
BFSP2																Irritable Bowel Syndrome	37/167	0.00678934	0.222239	1.64853	8.23011	GLP1R;GUCY2C;TPH2;IL1RN;NCF2;EHMT1;XIAP;SPATA5;CLDN1;CSF2RA;IFIT3;CRHBP;EXOSC6;HTR7;SI;PROK2;NXPH1;MAGEC2;TAC1;MBL2;BDNF;CCL20;IL34;FN1;HTR1B;RPSA;OPRM1;NFKBIA;IL6;CLCN5;CT83;IFNG;ATG16L1;SST;IL2RA;F2RL1;TLR4																				Paneth cell:Pyloric Gland	21/96	0.0395907	0.160319	1.6182	5.22543	REG3A;AOC1;EDN3;LRRC19;REG1B;SLC10A2;PLA2G2A;ITLN1;ITLN2;REG3G;OLFM4;ISX;DMBT1;MEP1B;SI;CEACAM20;TM4SF20;FAM3D;EPS8L3;ATOH1;OTC
BHLHB9																Pituitary Diseases	50/240	0.00683214	0.22278	1.52563	7.60696	NRP2;FMR1;PRL;TRH;PIK3CG;GLI2;SOX2;RIMS2;GHR;PRLHR;EPHB2;TMED7;TSHB;MSMB;IGFBP1;ZHX2;POU1F1;IGFBP3;TSPY4;PRLR;ADRA2B;YWHAZ;TRHR;AR;ADCYAP1;SFPQ;FSHR;ERGIC2;HDAC2;LEPROT;CNP;CFI;SLC22A1;ADCY1;CST8;THBS2;IGFBP7;APOB;PDLIM5;NTRK2;BDNF;RARRES3;NR0B1;ESR1;LRPPRC;CENPE;IL6;IL7;NEURL1;FGF13																				Mesenchymal Stem cell:Undefined	17/74	0.0396979	0.160319	1.72313	5.5596	NRP1;ITGAM;ITGB5;MME;FN1;THY1;DAZL;NT5E;ALCAM;ADGRE5;CDH2;ANPEP;ALPL;ITGA6;VIM;CD200;BMPR1A
BHLHE22																Endometrial adenocarcinoma	30/129	0.00687948	0.223464	1.7542	8.73454	PTGER4;CSF1;TGFA;THBS2;ETS1;CLDN1;FGF3;FGF7;HMGN5;ADAMTS1;CCR6;SLIT2;EPHB2;IGFBP1;EDN1;DAPK1;CCL20;OLFM4;ESR1;AR;DAP;CEACAM1;IFNG;APC;NEURL1;AGTR1;BAX;CACUL1;CCL28;CDC42SE2																				Beta cell:Pancreas	2022-07-23	0.0431604	0.172971	2.52519	7.93625	TGFBR3;FXYD2;SIX2;TSPAN7;TFCP2L1;NKX6-1;BMP5
BICC1																Diarrheal disorder	2022-06-13	0.0069899	0.224678	4.94825	24.5596	GUCY2C;CASR;SPINK1;ATP8B1;PRF1;PLG																				Neutrophil:Blood	2022-07-23	0.0431604	0.172971	2.52519	7.93625	ITGAM;MME;CXCR1;SELL;ANPEP;C5AR1;CEACAM8
BICD1																OVERLAP CONNECTIVE TISSUE DISEASE	2022-06-13	0.0069899	0.224678	4.94825	24.5596	AR;NEGR1;F2R;CYP1B1;DKK1;FBN1																				Liver Bud Hepatic cell:Liver	39/201	0.0433582	0.173103	1.39272	4.3707	IFITM3;CPNE8;CPM;KHDRBS3;MT1X;CLDN1;GLIPR1;UGP2;EVA1A;PALMD;FTH1;MYC;KYNU;ENPP1;SIRPA;SLC16A7;AHSP;RSU1;LMCD1;SLC38A2;MT1HL1;MCL1;MBNL1;CCL20;RARRES2;PRG4;EMP2;NMI;SERPINB8;SVIP;RAB32;POLE4;CARHSP1;DIAPH2;GAL;FXYD2;MT1H;CD47;VIM
BLID																Ameloblastoma	16/57	0.00703766	0.224678	2.25601	11.1819	TGFB2;CSF1;MMP2;SDC2;NR0B1;FGF3;SOX2;FGF7;IL6;CASP8;APC;TNFSF11;CTNNB1;VIM;AMELY;FGF10																				Pluripotent Stem cell:Skin	21/97	0.0437394	0.173176	1.59682	4.99725	ITGB5;MMP2;CRIM1;FN1;NTN4;EMP1;DAB2;EFEMP1;COL4A2;ACOX2;PODXL;OLFML3;ANPEP;PLSCR4;KDR;PLXNA2;PXDC1;ADGRL4;TNS3;MXRA5;WLS
BMP2K																Epithelioma	60/298	0.00711114	0.224678	1.46239	7.23313	HIP1;CSF1;TNFAIP6;BRCA1;HMGB1;RND3;PIK3CG;CASP8;ADAMTS1;MYC;MYB;KDR;TNFSF11;GJA8;FBXO7;DAXX;FBXW7;NCOA3;MMP2;F2R;ACSL5;NGF;AR;ADAM17;SFPQ;MMP13;RAP2B;FSHR;ERVW-1;UMPS;HPGD;SLC22A1;TGFA;TMPRSS2;FHIT;RAP1GAP;KLRK1;ALOX5;SPP1;IGFBP7;TGFB2;CD70;BDNF;FN1;TBX5;ESR1;RPE65;KITLG;DAB2;IL6;MEIS1;SCD;ID2;NBR1;NEURL1;SDC1;CTNNB1;BAX;EIF3E;VIM																				Villous Stromal cell:Placenta	21/97	0.0437394	0.173176	1.59682	4.99725	RHBDF1;LAMA2;COL14A1;MMP2;COL12A1;FN1;DPT;EMP1;THBS2;PODN;COX7A1;COL4A2;OLFML3;COL5A2;CDH11;PLSCR4;TIMP3;PXDC1;ADGRL4;MXRA5;FBN1
BMP5																Arsenic Poisoning, Inorganic	17/62	0.00717843	0.224678	2.18417	10.7825	IL1RN;CD83;PFKFB3;TNFAIP6;CCL20;RFX3;NR4A2;GOLGA4;SFPQ;PNP;ERCC4;ID2;CCRL2;PDE4B;PELI1;TNIK;KCNJ2																				Stem cell:Endometrium	2022-05-14	0.044201	0.173176	3.20574	9.99871	SOX2;CDH5;NT5E;ALCAM;THY1
BMPER																Nervous System, Organic Arsenic Poisoning	17/62	0.00717843	0.224678	2.18417	10.7825	IL1RN;CD83;PFKFB3;TNFAIP6;CCL20;RFX3;NR4A2;GOLGA4;SFPQ;PNP;ERCC4;ID2;CCRL2;PDE4B;PELI1;TNIK;KCNJ2																				Neural Tube cell:Germ	2022-05-14	0.044201	0.173176	3.20574	9.99871	NELL2;CD81;TLR8;ITGA6;ABCG2
BMPR1A																Arsenic Encephalopathy	17/62	0.00717843	0.224678	2.18417	10.7825	IL1RN;CD83;PFKFB3;TNFAIP6;CCL20;RFX3;NR4A2;GOLGA4;SFPQ;PNP;ERCC4;ID2;CCRL2;PDE4B;PELI1;TNIK;KCNJ2																				Lake Et al.Science.Ex1:Brain	2022-05-14	0.044201	0.173176	3.20574	9.99871	MN1;SERPINE2;PCDH8;GPR83;CDH9
BNC1																Arsenic Induced Polyneuropathy	17/62	0.00717843	0.224678	2.18417	10.7825	IL1RN;CD83;PFKFB3;TNFAIP6;CCL20;RFX3;NR4A2;GOLGA4;SFPQ;PNP;ERCC4;ID2;CCRL2;PDE4B;PELI1;TNIK;KCNJ2																				Neutrophil:Vagina	22/103	0.0453635	0.175189	1.56966	4.85504	ITGAM;CR1;CLEC12A;NCF2;CD300A;C5AR1;FGL2;CSF2RB;AOAH;LYZ;LILRA5;CLEC4D;VNN2;CXCR1;ALOX5;CD300LB;PROK2;TLR8;CD300LF;CCR5;FCGR1B;CCR2
BNC2																Arsenic Poisoning	17/62	0.00717843	0.224678	2.18417	10.7825	IL1RN;CD83;PFKFB3;TNFAIP6;CCL20;RFX3;NR4A2;GOLGA4;SFPQ;PNP;ERCC4;ID2;CCRL2;PDE4B;PELI1;TNIK;KCNJ2																				Unrestricted Somatic Stem cell:Undefined	2022-03-06	0.045549	0.175189	5.76845	17.8185	NT5E;ALCAM;THY1
BOD1L1																Adolescent idiopathic scoliosis	2022-09-25	0.00721182	0.224678	3.24888	16.0236	FBN2;GHR;BNC2;ADGRG6;MATN1;TNIK;LBX1;ESR1;FBN1																				Immune cell:Breast	2022-03-06	0.045549	0.175189	5.76845	17.8185	CD86;CD83;ANPEP
BOD1L2																Cyanosis	2022-09-25	0.00721182	0.224678	3.24888	16.0236	CYB5A;SFTPB;GJA1;TGFB2;HBG2;SLC2A1;PSEN1;PPARGC1A;ADRA2B																				Mesenchymal Stem cell:Germ	2022-03-06	0.045549	0.175189	5.76845	17.8185	NT5E;ALCAM;THY1
BOLL																Squamous cell carcinoma of the head and neck	165/934	0.00723484	0.224678	1.25065	6.16427	CSF3;MTRR;NCF2;PRF1;ATP12A;GRPR;CXCL14;ETS1;FGF3;CTGF;RIMS2;SOX2;HPGDS;ALCAM;EDNRB;CDH2;PPP2R1A;MYC;NAMPT;KDR;TRIM24;PPFIA1;MAGEA1;TNFSF11;CYP1B1;EPHB2;IL13RA2;MAP3K7;SOX4;PRIMA1;KCNH2;CASR;RALBP1;CXADR;SEMA6A;FBXW7;SCAF11;DAPK1;IGFBP3;F2R;RNASE3;PRLR;ADAM17;TWSG1;MAGEB2;DSC1;EPHA3;ABCG2;SLC22A3;TGFA;XPC;FHIT;RAP1GAP;RHOBTB2;NUAK1;KLRK1;PRDX4;SLCO1B3;IGFBP7;FADD;TAC1;ATG7;MCL1;SMAD2;SYT1;BCL11B;B…																				Lake Et al.Science.In7:Brain	2022-03-06	0.045549	0.175189	5.76845	17.8185	HPGD;PLD1;STK32B
BPY2																Renal Cell Carcinoma	231/1348	0.00733549	0.226972	1.2082	5.93835	GRPR;CLDN1;SLC4A4;ABCA13;GOLGA4;EDNRB;MYC;ZC3H12A;KDR;TNFSF11;CYP1B1;EPHB2;TNS3;WLS;SCAF11;DAPK1;DLEC1;RNASE3;UNC5D;DKK1;DKK2;AR;TWSG1;SFRP2;PARD3;AGTR1;ERVW-1;MAGEB2;MT1H;EZR;EPHA3;OR4C13;SLC22A3;ENPEP;MAPKAP1;HPN;TGFA;CD1D;PIK3R1;PCDH17;SKA1;TTBK2;PDGFC;HIVEP3;FADD;PPARGC1A;GSTM3;FN1;SMARCA1;MLLT10;NOX4;ACHE;NRP1;PTPRU;BTG3;NRP2;TFCP2L1;BRCA1;HIF3A;PTPRG;ROBO1;PPP3CA;TRIM9;TMSB4X;NUF2;TIMP3;ANK…																				Intestinal Stem cell:Small Intestine	2022-04-10	0.0476592	0.182636	3.84626	11.7068	ALCAM;SOX9;EPHB2;BMPR1A
BRCA1																Mycoses	31/135	0.00736886	0.227175	1.72561	8.47358	IL1RN;FH;DNAH8;PRF1;NOD1;PSEN1;ATP12A;MECOM;ZC3H12A;CCR6;MAP3K7;MBL2;LRRCC1;CCR2;SEMA6A;CCL20;SFTPD;PLA2G2A;EMP1;SLC30A1;LYZ;IL6;CEACAM1;CLEC4D;IFNG;XPNPEP1;SCD;CLEC6A;TLR4;TLR3;NECTIN1																				Pericyte:Brain	21/98	0.0481946	0.184016	1.57598	4.77919	LAMA2;COL14A1;MMP2;COL12A1;FN1;DPT;THY1;THBS2;PODN;SULF1;PCDH18;ADAMTS2;CCDC80;COL4A2;OLFML3;COL5A2;CDH11;TIMP3;ADGRL4;MXRA5;FBN1
BRINP1																Depressive Syndrome	13/43	0.00745755	0.229077	2.50418	12.2668	TPH2;CSF3;CADM1;BDNF;PON1;ACSL4;SELP;IL6;HTR7;FTH1;NPY;KCNK2;DRD5																				FGFR1HighNME5- Epithelial cell:Esophagus	37/191	0.0490282	0.18652	1.38964	4.19026	NRP1;PKDCC;TENM4;TNFAIP6;LAMA2;SNX10;NOD1;THBS2;PCDH18;GHR;ADAMTS2;FLRT2;ADAMTS1;CA2;FBXO4;PBK;CYP1B1;PRKG2;CERS3;GPR37;SCARA5;SYT1;PCDH9;FOXF1;RARRES2;MMP2;ELOVL6;PTBP2;TGFBR3;MN1;METTL25;PIGK;GAS1;ZNF436;FBN1;ADGRL3;FSIP2
BRINP3																Arhinencephaly	2022-08-21	0.00759239	0.231426	3.55375	17.3445	FIG4;RNASEH2B;TWSG1;GAS1;SAMHD1;TDGF1;GLI3;GLI2																				Hematopoietic Stem cell:Umbilical Cord Blood	21/99	0.0529665	0.200053	1.55569	4.57076	IL33;MAST4;TMEM30B;ATP8B1;SLC6A14;CFI;CXCL17;IL20RA;TMPRSS2;CP;F3;FUT3;CAPN13;SDR16C5;DMBT1;MECOM;FXYD3;PLSCR4;FAM3D;MXRA5;TLR3
BRWD3																Primary HIV infection	2022-08-21	0.00759239	0.231426	3.55375	17.3445	IL1RN;NRSN1;IL2RA;CHP1;TPPP;CCR5;IL7R;LRPPRC																				Endothelial cell:Intervertebral Disc	21/99	0.0529665	0.200053	1.55569	4.57076	IL33;FGL2;F13A1;DPT;CLEC14A;LDB2;PODN;GIMAP7;RNASE1;GIMAP8;SELP;CDH5;MYCT1;EMCN;MMRN1;PDPN;KDR;CYYR1;ADGRL4;CMKLR1;TNS1
BSND																Non-Small Cell Lung Carcinoma	371/2243	0.00761592	0.231426	1.16266	5.6709	CDA;APP;IL1RN;MTRR;MT1X;F11R;GRPR;CLDN1;SOX2;GJA1;ALCAM;LIPC;EDNRB;EVA1A;ANPEP;MYC;NAMPT;STMN1;MYB;KDR;TRIM24;MAGEA1;TNFSF11;CYP1B1;SOX9;FBXO8;EPHB2;SEC62;SOX4;WLS;CMKLR1;PDK1;PRIMA1;TNS1;CXADR;PRKCB;SCAF11;DAPK1;CSNK2A3;DLEC1;RNASE3;DKK1;AR;MTAP;TWSG1;SFRP2;CCNY;PAPPA;MT1H;ALPK2;EZR;TRIB2;MXRA5;PTGES;SLC22A3;CFI;CSTF2;SLC22A1;IL20RA;TGFA;IL20RB;NEDD4L;XPC;ABCB9;PIK3R1;NUAK1;KLRK1;MAGEC2;ATG7;BAR…																				Monocyte:Fetal Kidney	134/797	0.0571143	0.201879	1.17272	3.35715	CD86;CDA;IL1RN;CD83;STEAP4;NCF2;HNMT;BACH1;RGS2;PNP;BASP1;ANPEP;GPBP1;CCRL2;NAMPT;AP1S2;CYP1B1;PROK2;CHP1;SEC62;ACAA1;AGFG1;ATG3;PRKCB;CACNA2D3;ATP11A;ACSL3;PGD;ADAM17;NAAA;UBE2V2;MYADM;PADI2;TRIB1;PTGES;C5AR1;LIN7A;CD1D;PSEN1;CSF2RA;PLAC8;ATXN1;SNX2;TP53BP2;CD300LF;MCL1;AKIRIN2;EDEM1;ARPC5;LYZ;QKI;NFKBIA;MAFB;ARPC2;PARVG;VNN2;SELL;ARPC3;CCPG1;NABP1;ITGAM;TNFAIP6;CITED2;SNX10;PYGL;MTRNR2L1;ASGR1;…
BTBD3																Malignant neoplasm of testis	40/185	0.00773326	0.234152	1.59805	7.77009	RTL1;VCP;RHOXF2;PIWIL4;MPG;SYCP1;CYP3A5;RXFP2;RIMS2;SCPEP1;HPGDS;PDE11A;PODXL;SLCO1B3;MAGEA1;MAGEC2;IL13RA2;SPANXC;ATF7IP;SYT1;RARRES3;TFPI2;DDX53;MOK;TSPY4;SULF1;ESR1;RPE65;SULF2;AR;THEG;KITLG;CT83;APC;ERCC4;STK17A;FSHR;ERVW-1;ANKRD36B;SPANXA1																				Hematopoietic Stem cell:Bone Marrow	1950-12-01	0.0571193	0.201879	1.82343	5.21977	KITLG;MECOM;PODXL;MYC;MYB;KDR;ITGA6;THY1;A4GALT;IL7R;ABCG2;MCL1
BTBD9																Panic Disorder	23/93	0.00783581	0.23623	1.90076	9.2169	GABRB3;NPSR1;TMEM132D;GPM6A;TPH2;MAOA;BDNF;NTRK3;HTR1A;LSAMP;GAD2;TACR1;GRPR;MANEA;SGCZ;DAOA;RGS2;GAL;NPY;PDE4B;ASIC2;MBL2;RGS7																				Lymphoid cell:Undefined	1950-12-01	0.0571193	0.201879	1.82343	5.21977	SPN;NCR1;ITGAM;KLRK1;MME;SELL;CD81;GZMA;KLRD1;CCR6;IL7R;LAIR1
BTG3																Renal fibrosis	43/202	0.00785763	0.23623	1.56696	7.5939	INVS;NCF2;C5AR1;CAPG;PLG;NREP;PKD2;CDH9;CYP3A5;GLI3;PIK3CG;GLI2;CTGF;PPP2CA;GJA1;RGS2;HPGDS;CUX1;RNF19A;HAS2;CCL2;TMED7;MSC;PPARGC1A;SMAD2;SMAD1;EDN1;SEMA6A;SMURF2;MMP2;FN1;IRAK3;ETV5;ADAM17;IL6;RGCC;IFNG;AGTR1;F2RL1;VIM;EZR;TLR4;FERMT2																				Stromal Vascular Fraction cell:Adipose Tissue	21/100	0.0580642	0.201879	1.53591	4.3715	GALNT15;FAM107A;DPT;CLEC14A;ABCA8;LDB2;PODN;RNASE1;COX7A1;PREX2;CDH5;RGS5;HPGDS;MYCT1;EMCN;MMRN1;MMRN2;KDR;CYYR1;ADGRL4;GSTM5
BTLA																Alcohol Use Disorder	22/88	0.00803889	0.240826	1.92811	9.30017	GLP1R;NPSR1;TPH2;BDNF;NPY2R;DDX53;TACR3;OPRM1;TACR1;PIK3R1;GRIN2B;GABRG2;ST18;GABRG1;CRHBP;IL6;HTR7;NPY;PDE4B;CDK20;GGT1;TLR4																				Hematopoietic Progenitor cell:Umbilical Cord Blood	21/100	0.0580642	0.201879	1.53591	4.3715	GALNT15;FAM107A;DPT;CLEC14A;ABCA8;LDB2;PODN;RNASE1;COX7A1;PREX2;CDH5;RGS5;HPGDS;MYCT1;EMCN;MMRN1;MMRN2;KDR;CYYR1;ADGRL4;GSTM5
BTN1A1																Malnutrition	47/225	0.00810555	0.241968	1.53028	7.36862	CDA;SLC22A3;FH;LEPROT;HPSE2;MAOA;DNAH8;REG1B;PON1;SLC2A1;MTR;PLG;BRCA1;PSEN1;HMGB1;GRPR;PLAC8;GHR;RGS2;HPGDS;PTPRZ1;CA2;SMPD1;LEPROTL1;DNMT3B;IGF2BP2;APOB;WASF3;MBL2;ABCA1;NTRK2;IGFBP3;MARS2;F11;GAD2;MITF;PEX1;SMARCA1;GP6;CP;IL6;SLC6A8;IFNG;IL7;ERCC4;UTRN;TLR3																				Cardiomyocyte Progenitor cell:Myocardium	21/100	0.0580642	0.201879	1.53591	4.3715	GALNT15;FAM107A;DPT;CLEC14A;ABCA8;LDB2;PODN;RNASE1;COX7A1;PREX2;CDH5;RGS5;HPGDS;MYCT1;EMCN;MMRN1;MMRN2;KDR;CYYR1;ADGRL4;GSTM5
BTN2A1																Glaucoma, Primary Open Angle	33/147	0.00830638	0.247093	1.67596	8.02906	NTM;SRBD1;IL20RB;TMTC2;ATP10A;PLB1;HK2;CTGF;PKHD1;HPGDS;EFEMP1;SPP1;CYP1B1;SPOCK1;ABCA1;ABCC4;TGFB2;EDN1;SEMA6A;CAV2;PMM2;PLA2G4A;CDC7;PLXDC2;MPP7;MMP12;TGFBR3;GALC;OPTC;PADI2;GAS1;CNTN4;TLR4																				Submandibular Gland Stem cell:Submandibular Gland	21/100	0.0580642	0.201879	1.53591	4.3715	GALNT15;FAM107A;DPT;CLEC14A;ABCA8;LDB2;PODN;RNASE1;COX7A1;PREX2;CDH5;RGS5;HPGDS;MYCT1;EMCN;MMRN1;MMRN2;KDR;CYYR1;ADGRL4;GSTM5
BUB1																Neurologic Symptoms	28/120	0.00841001	0.249301	1.76135	8.41633	ACHE;MTMR2;HIP1;NRSN1;FMR1;PON1;SLC2A1;XPC;PSEN1;ELAVL2;PIK3CG;ATXN3;TTPA;NPHP1;CHP1;IDS;CCL2;TPPP;CUBN;PRNP;ANXA1;ARG1;CP;QDPR;AR;AHI1;IL6;TECPR2																				Endothelial cell:Corpus Luteum	21/100	0.0580642	0.201879	1.53591	4.3715	GALNT15;FAM107A;DPT;CLEC14A;ABCA8;LDB2;PODN;RNASE1;COX7A1;PREX2;CDH5;RGS5;HPGDS;MYCT1;EMCN;MMRN1;MMRN2;KDR;CYYR1;ADGRL4;GSTM5
BUD13																Eosinophilia	40/186	0.00847957	0.250487	1.58701	7.5702	CD86;CSF3;CHIC2;ITGAM;THY1;HMGB1;ATP12A;HPGDS;CASP10;ANPEP;MYB;EIF4EBP1;SPP1;RAG2;CD300LF;CCR3;MBL2;IL15RA;IL33;AOC1;BDNF;IL15;FN1;RNASE3;ETV6;CD2;AR;ADAM17;IL6;IFNG;TNFSF4;IL2RA;QPCT;ETNK1;TRIP11;IL7R;TLR4;ADA;CCL26;CRLF2																				Hematopoietic Stem cell:Peripheral Blood	21/100	0.0580642	0.201879	1.53591	4.3715	GALNT15;FAM107A;DPT;CLEC14A;ABCA8;LDB2;PODN;RNASE1;COX7A1;PREX2;CDH5;RGS5;HPGDS;MYCT1;EMCN;MMRN1;MMRN2;KDR;CYYR1;ADGRL4;GSTM5
BZW1																Migraine with Aura	18/68	0.00851999	0.250807	2.08148	9.91898	GRIA1;EDN1;DDC;MTRR;DNAH8;MAOA;BDNF;HTR2C;HTR1B;MTR;OPRM1;ESR1;EDNRB;MMP16;CA2;FSHR;AGTR1;CCR2																				CD14+ Endothelial Progenitor cell:Blood	21/100	0.0580642	0.201879	1.53591	4.3715	IL33;F13A1;CLEC14A;LDB2;HNMT;PLXDC2;RNASE1;GIMAP8;SELP;CDH5;MYCT1;EDNRB;MAF;MAFB;KDR;IGFBP7;CYYR1;ADGRL4;TLR4;CMKLR1;TNS1
C10orf120																Klinefelter's syndrome - male with more than two X chromosomes	1939-12-01	0.00857346	0.251508	2.56797	12.2212	AR;AOC1;SLC6A8;FMR1;IL1RAPL1;SHOX;SOX9;SRY;GGT1;ARHGEF7;CP;OTC																				Monocyte:Umbilical Cord Blood	21/100	0.0580642	0.201879	1.53591	4.3715	GALNT15;FAM107A;DPT;CLEC14A;ABCA8;LDB2;PODN;RNASE1;COX7A1;PREX2;CDH5;RGS5;HPGDS;MYCT1;EMCN;MMRN1;MMRN2;KDR;CYYR1;ADGRL4;GSTM5
C11orf58																Methylmalonic acidemia	2022-10-30	0.00868338	0.253854	2.88819	13.7084	MCEE;LMBRD1;SUCLA2;MMAA;MMD;GPD2;SUCLG2;MTR;MUT;MMADHC																				Hematopoietic Progenitor cell:Bone Marrow	21/100	0.0580642	0.201879	1.53591	4.3715	GALNT15;FAM107A;DPT;CLEC14A;ABCA8;LDB2;PODN;RNASE1;COX7A1;PREX2;CDH5;RGS5;HPGDS;MYCT1;EMCN;MMRN1;MMRN2;KDR;CYYR1;ADGRL4;GSTM5
C12orf50																Hypogonadotropic hypogonadism	29/126	0.00902185	0.262843	1.7303	8.14645	PCSK1;NRP1;NRP2;SEMA3A;SEMA3E;PRL;HS6ST1;GLI3;GLI2;SOX2;NPAP1;FLRT3;S1PR1;PROK2;SOX9;SRY;CCDC141;POU1F1;SNRPN;GK;TACR3;NR0B1;A2ML1;WDR11;AR;RASA2;ANOS1;CTNNB1;PDE5A																				Mature Endothelial cell:Blood	21/100	0.0580642	0.201879	1.53591	4.3715	GALNT15;FAM107A;DPT;CLEC14A;ABCA8;LDB2;PODN;RNASE1;COX7A1;PREX2;CDH5;RGS5;HPGDS;MYCT1;EMCN;MMRN1;MMRN2;KDR;CYYR1;ADGRL4;GSTM5
C14orf132																Non-obstructive azoospermia	22/89	0.00922298	0.266149	1.89922	8.89985	DDX3Y;NANOS1;USP9Y;SIRPG;ENTPD6;F2R;TACR3;DAZ2;CHD2;HS6ST1;TSPY1;WDR11;DAZL;AR;BOLL;KITLG;MSH5;ANOS1;SHOX;PROK2;SIRPA;SOX5																				Progenitor-like Angiogenesis-Promoting cell:Blood	21/100	0.0580642	0.201879	1.53591	4.3715	GALNT15;FAM107A;DPT;CLEC14A;ABCA8;LDB2;PODN;RNASE1;COX7A1;PREX2;CDH5;RGS5;HPGDS;MYCT1;EMCN;MMRN1;MMRN2;KDR;CYYR1;ADGRL4;GSTM5
C14orf159																Adult attention deficit hyperactivity disorder	2022-05-10	0.00926089	0.266149	5.77168	27.0227	TPH2;BDNF;HTR1A;LIN7A;SYN3																				Smooth Muscle cell:Blood Vessel	21/100	0.0580642	0.201879	1.53591	4.3715	LAMA2;COL14A1;MMP2;DPT;CLEC14A;ABCA8;THBS2;PODN;SULF1;PCDH18;ADAMTS5;FGF7;ADAMTS2;CCDC80;OLFML3;COL5A2;CDH11;IGFBP7;ADGRL4;MXRA5;FBN1
C16orf45																Generalized periodontitis	2022-05-10	0.00926089	0.266149	5.77168	27.0227	GPR141;IL1RN;CCR5;DEFB4A;DEFB4B																				Fibroblast:Corneal Endothelium	21/100	0.0580642	0.201879	1.53591	4.3715	LAMA2;COL14A1;MMP2;DPT;CLEC14A;ABCA8;THBS2;PODN;SULF1;PCDH18;ADAMTS5;FGF7;ADAMTS2;CCDC80;OLFML3;COL5A2;CDH11;IGFBP7;ADGRL4;MXRA5;FBN1
C16orf72																Vitamin B6 measurement	2022-05-10	0.00926089	0.266149	5.77168	27.0227	CUBN;GABBR2;ALPL;FIGN;MUT																				Hematopoietic Stem cell:Periodontal Ligament	21/100	0.0580642	0.201879	1.53591	4.3715	GALNT15;FAM107A;DPT;CLEC14A;ABCA8;LDB2;PODN;RNASE1;COX7A1;PREX2;CDH5;RGS5;HPGDS;MYCT1;EMCN;MMRN1;MMRN2;KDR;CYYR1;ADGRL4;GSTM5
C19orf66																Carotid Atherosclerosis	25/105	0.00949427	0.271934	1.80796	8.41979	ACHE;IL1RN;PON1;PCSK9;LMNB1;RGS2;LIPC;PNP;PODXL;ALOX5;NPY;ENPP1;CCL2;APOB;PPARGC1A;MBL2;CCR2;ABCA1;PLA2G2A;MERTK;ESR1;IL6;PAPPA;AGTR1;TLR4																				Dendritic cell:Umbilical Cord Blood	21/100	0.0580642	0.201879	1.53591	4.3715	GALNT15;FAM107A;DPT;CLEC14A;ABCA8;LDB2;PODN;RNASE1;COX7A1;PREX2;CDH5;RGS5;HPGDS;MYCT1;EMCN;MMRN1;MMRN2;KDR;CYYR1;ADGRL4;GSTM5
C1GALT1																Hypercholesterolemia, Familial	34/154	0.00967634	0.275356	1.64039	7.60823	OCA2;INSIG2;SDC2;SLC22A1;PON1;TYRP1;SLC2A1;F13A1;PCSK9;VLDLR;CYP7A1;LIPC;FTH1;ALOX5;STMN1;NHS;APOB;ABCA1;EDN1;MMP2;CAD;ESR1;F3;SELP;IL6;NR4A3;ADRB3;TNNT1;TNFSF4;AGTR1;TRIB1;HRASLS;TLR4;ABCG2																				Keratinocyte:Epithelium	21/100	0.0580642	0.201879	1.53591	4.3715	GALNT15;FAM107A;DPT;CLEC14A;ABCA8;LDB2;PODN;RNASE1;COX7A1;PREX2;CDH5;RGS5;HPGDS;MYCT1;EMCN;MMRN1;MMRN2;KDR;CYYR1;ADGRL4;GSTM5
C1orf174																Polyendocrinopathies, Autoimmune	20/79	0.0096787	0.275356	1.96026	9.09135	APP;EDN1;APOBEC3G;MMP2;F2R;PON1;PLA2G2A;PLG;F3;LRP8;IL2RA;NPHP1;FLVCR1;TLR8;CCL2;F2RL1;NXPH1;VIM;TLR4;MBL2																				Peritubular Myoid cell:Testis	21/100	0.0580642	0.201879	1.53591	4.3715	LAMA2;COL14A1;MMP2;DPT;CLEC14A;ABCA8;THBS2;PODN;SULF1;PCDH18;ADAMTS5;FGF7;ADAMTS2;CCDC80;OLFML3;COL5A2;CDH11;IGFBP7;ADGRL4;MXRA5;FBN1
C1orf94																Sepsis	98/529	0.00974302	0.276259	1.32116	6.11858	CD86;NCKAP1;RTL1;CSF3;IL1RN;GRPR;PLB1;CTGF;RIMS2;UROD;SIT1;RNF19A;NAMPT;CD177;SEMA6A;F2R;SETMAR;ADAM10;ADAM17;CLEC4D;AGTR2;PFKFB3;MAPKAP1;C5AR1;APOB;PPARGC1A;MCL1;CADM1;SYT1;FN1;RMDN2;NR4A2;SELP;FER;IL6;SELL;IL7;ATG16L1;AAK1;SDC1;HRG;TOP2A;NRP1;ITGAM;BRCA1;VLDLR;HMGB1;ITGAL;FCAR;PIK3CG;PPP3CA;SYNCRIP;SMPD1;TMSB4X;CCR5;MBL2;CCR2;EDN1;DUSP1;MMP2;SFTPD;PAWR;PLA2G4A;IRAK3;SSTR1;F3;YWHAZ;MMP13;GAL;MMP…																				Endothelial cell:Bladder	21/100	0.0580642	0.201879	1.53591	4.3715	GALNT15;FAM107A;DPT;CLEC14A;ABCA8;LDB2;PODN;RNASE1;COX7A1;PREX2;CDH5;RGS5;HPGDS;MYCT1;EMCN;MMRN1;MMRN2;KDR;CYYR1;ADGRL4;GSTM5
C21orf2																Tooth agenesis	1935-11-01	0.00981094	0.277257	2.64779	12.244	GHR;CENPE;DPP6;GJA1;ADAMTS3;CEP152;CENPJ;NOL11;FAT4;MAP3K7;FOXP1																				Endothelial Progenitor cell:Adipose Tissue	21/100	0.0580642	0.201879	1.53591	4.3715	GALNT15;FAM107A;DPT;CLEC14A;ABCA8;LDB2;PODN;RNASE1;COX7A1;PREX2;CDH5;RGS5;HPGDS;MYCT1;EMCN;MMRN1;MMRN2;KDR;CYYR1;ADGRL4;GSTM5
C21orf91																Necrotizing enterocolitis in fetus OR newborn	19/74	0.00985106	0.277466	1.99748	9.22869	TMPRSS11A;SMAD2;TGFB2;ARG1;SLC10A2;GOT2;IRAK3;HMGB1;ASCL1;IL6;CPS1;ATG16L1;DEFB4A;PRODH;TLR4;DEFB4B;ATG7;MBL2;MAP3K5																				Mesenchymal cell:Undefined	21/100	0.0580642	0.201879	1.53591	4.3715	LAMA2;COL14A1;MMP2;DPT;CLEC14A;ABCA8;THBS2;PODN;SULF1;PCDH18;ADAMTS5;FGF7;ADAMTS2;CCDC80;OLFML3;COL5A2;CDH11;IGFBP7;ADGRL4;MXRA5;FBN1
C2CD4B																Mastocytosis	17/64	0.0100256	0.28091	2.09098	9.62398	NPM1;CD72;MPG;BDNF;FOXF1;IDH2;MITF;TACR1;NGF;AR;CEACAM1;IL6;KITLG;SST;IL2RA;TAC1;CCL26																				Myofibroblast:Undefined	21/100	0.0580642	0.201879	1.53591	4.3715	LAMA2;COL14A1;MMP2;DPT;CLEC14A;ABCA8;THBS2;PODN;SULF1;PCDH18;ADAMTS5;FGF7;ADAMTS2;CCDC80;OLFML3;COL5A2;CDH11;IGFBP7;ADGRL4;MXRA5;FBN1
C2orf40																Huntington Disease	114/627	0.0100396	0.28091	1.29206	5.94506	APP;SH3GL3;FMR1;PROS1;NPY2R;F13A1;IRS2;MT1X;RIMS2;HPGDS;RGS2;RNF19A;CDK20;TUNAR;EPHB2;MAP3K5;SEMA6A;FBXW7;IPMK;VRK2;PGD;FOXP1;AR;PCP4;MT1H;SRSF6;HACD1;MAOA;C5AR1;CUL1;XPC;LIN7A;NRF1;NREP;PSEN1;ATXN3;GRIN2A;DPP6;ATXN1;MAP2;PENK;ST8SIA4;TPPP;TAC1;ATG7;PPARGC1A;IP6K2;ABCA1;PRNP;ZNF141;BCL11B;BDNF;HTR1A;CP;GRIN2B;DAB2;IL6;GRIN3A;NAT2;ATG16L1;CNTN1;FGF13;ADA;FBN1;ACHE;HIP1;KDM5D;CPQ;SLC2A1;PSIP1;BRCA1…																				Alpha cell:Pancreatic Islet	19/89	0.0599652	0.2078	1.56806	4.4125	ARRDC4;WDR37;HTR1F;ARX;ATL2;SRBD1;PLOD2;BAZ2B;ELL2;SGCZ;GADD45G;FSTL5;PALLD;FAM110B;KCNMA1;SPOCK3;ATG7;FGF12;GRIA3
C3orf58																Fragile X Syndrome	23/95	0.0102054	0.284609	1.84775	8.47163	GRIA1;APP;SNRPN;DSCAM;MAOA;BDNF;FMR1;ADAM10;NRF1;PGD;GRM1;PIK3CG;TDRD3;AFF2;AR;IL6;CPEB1;SLC6A8;NHS;ST8SIA4;ANG;DMD;SRY																				Mesenchymal Stem cell:Oral Mucosa	21/101	0.0634962	0.218593	1.51662	4.18097	GALNT15;MMP2;DPT;CLEC14A;THY1;ABCA8;LDB2;THBS2;PODN;COX7A1;CDH5;ADAMTS5;ADAMTS2;OLFML3;CDH11;KDR;IGFBP7;ADGRL4;MXRA5;TNS1;FBN1
C5AR1																Physical Activity Measurement	26/111	0.0102892	0.285618	1.76976	8.09957	TSEN15;FHIT;EFEMP1;CCDC91;CALCR;ADGRG6;ITGB8;RSPO3;ABCA1;NCOA1;LINGO2;TFAP2B;ZNF462;TGFB2;KLF13;BDNF;CADM2;BCKDHB;CABLES1;ETV5;MMS22L;MEIS1;RYBP;RASA2;CDH12;TRIP11																				Decidual cell:Placenta	21/101	0.0634962	0.218593	1.51662	4.18097	IGFBP1;TGFB2;BDNF;CAV2;IGFBP3;GBE1;TFPI2;FN1;NR2F1;NTN4;PLOD2;NR2F2;PRL;NGF;DKK1;RND3;NT5E;MYO1B;EVA1A;ADGRG6;SNX7
C5orf42																Herpes zoster disease	2022-08-22	0.01041	0.285618	3.29971	15.0632	GAL;CPS1;CYP11A1;CCR5;ESR1;MBL2;MSMB;CCR2																				Mesenchymal Stem cell:Adipose Tissue	2022-08-30	0.0649298	0.221849	2.09883	5.73915	SOX2;NT5E;ALCAM;MME;PODXL;CD70;ANPEP;THY1
C7orf25																Hypothalamic gonadotropin-releasing hormone deficiency	2022-08-22	0.01041	0.285618	3.29971	15.0632	FLRT3;SEMA3A;ANOS1;TACR3;PROK2;CCDC141;HS6ST1;WDR11																				Cancer Stem cell:Lung	2022-07-25	0.0650756	0.221849	2.24435	6.13203	SOX2;ALCAM;MYC;PDPN;CTNNB1;THY1;ABCG2
C8orf22																Minimal Brain Dysfunction	2022-08-22	0.01041	0.285618	3.29971	15.0632	PTPRD;TPH2;GRM7;GRM8;TACR1;GRM1;DRD5;ADGRL3																				Cytotoxic T cell:Undefined	2022-07-25	0.0650756	0.221849	2.24435	6.13203	SELP;MME;IFNG;SELL;GZMA;IL7R;CD200
C8orf33																Other specified manifestations of hyperkinetic syndrome	2022-08-22	0.01041	0.285618	3.29971	15.0632	NTRK2;DDC;BRINP1;PTCHD1;BDNF;TACR1;GRIN2B;CDK5R1																				Osteocyte:Bone	2022-04-11	0.0663598	0.225494	3.2966	8.94257	GJA1;PDPN;FN1;MEPE
C8orf48																Age at menarche	22/90	0.0105443	0.285792	1.87118	8.51793	CADPS2;SEC16B;TENM2;WDR25;SKOR2;KCNK9;CADM1;STXBP4;BDNF;SATB2;FAAH2;PCDH15;TACR3;PTPRK;ADARB2;LRP1B;PTPRD;TRA2B;SMARCAD1;SPOCK1;DLGAP2;CSMD1																				Adipose Progenitor cell:Adipose Tissue	20/96	0.067706	0.229327	1.52026	4.09342	NRP1;SEC23A;ITGB5;CAV2;COL12A1;TFPI2;NTN4;CRIM1;FN1;PLOD2;RND3;DKK1;TWSG1;MYO1B;EVA1A;REEP3;TMED7;SNX7;SLC38A2;RAI14
C9orf129																Adenoma	174/1000	0.010596	0.285792	1.22751	5.58185	IFITM3;IL1RN;MTRR;SERPINE2;MPG;PRDM5;CLDN1;ETS1;FGF3;SOX2;HPGDS;GJA1;EFEMP1;ALCAM;EDNRB;DMBT1;MYC;MYB;CYP1B1;SOX9;EPHB2;PDE8B;CALN1;KCNH2;IGFBP1;TLE4;SLC38A1;CASR;CXADR;SPINK1;FBXW7;IGFBP3;F2R;ACSL5;ACSL4;ANXA10;OLFM4;PRSS55;PRLR;DKK1;DKK2;TRHR;MSH6;PSG9;AR;PCP4;MTAP;TWSG1;SFRP2;FOLH1;PARD3;AGTR1;AGTR2;ABCG2;FBN2;REG3A;ENPEP;TGFA;XPC;FHIT;RAP1GAP;PKHD1;SCIN;CYP11A1;EIF4EBP1;ST8SIA4;IGFBP7;MCL1;SM…																				Cancer Stem cell:Undefined	25/125	0.06819	0.230223	1.44466	3.87958	CLEC12A;ABCB5;PON1;THY1;ASCL1;GLI2;SOX2;GJA1;NT5E;ALCAM;CXCR1;PODXL;ANPEP;MYC;PDPN;CBX3;CD2;MAF;IL2RA;SDC1;CTNNB1;ITGA6;CD47;TLR4;ABCG2
C9orf135																Psychiatric symptom	1940-12-01	0.010635	0.285792	2.47611	11.2505	TPH2;PRNP;PINK1;MAOA;BDNF;FMR1;TTPA;HTR1A;FAAH2;PSEN1;DISC1;GRIN2B																				Mesenchymal Stem cell:Gingiva	2022-03-07	0.0711043	0.234778	4.32608	11.4365	NT5E;ALCAM;THY1
C9orf3																Male infertility	53/263	0.0106887	0.285792	1.46292	6.63958	DDX3Y;IL1RN;MTRR;PRDM9;MTR;RIMS2;BOLL;HPGDS;DNMT3B;CYP1B1;SLC16A7;SOX9;AGFG1;SNRPN;SOX11;TSPY4;DNAAF4;TSPY1;AR;THEG;SPATA16;VAMP7;FSHR;MSH5;ZFPM2;PON1;HSFY2;CSTF2T;DAZ2;CST8;HSFY1;ADAMTS16;PDE11A;BPY2;NPHP4;SRY;APOB;WWOX;SMAD1;BDNF;USP9Y;NR0B1;ESR1;AZIN1;GADD45G;DAZL;CPEB1;KITLG;NAT2;ERCC4;PIP;BAX;TNP1																				Dendritic cell:Peripheral Blood	2022-03-07	0.0711043	0.234778	4.32608	11.4365	CD86;NRP1;CD83
CA10																PACHYONYCHIA CONGENITA 3	30/133	0.0107025	0.285792	1.68568	7.6484	RIPOR2;PROS1;DPT;GRPR;GLI2;GJA1;PNP;KDR;SPP1;TNFSF11;CCL2;EPHB2;AGFG1;MCL1;MBL2;RALBP1;IGFBP3;MMP2;NR0B1;ALOX15B;ESR1;SULF2;SLC5A6;AR;IL6;FOLH1;NR4A3;ANG;BLID;VIM																				Mesenchymal Stem cell:Endometrium	2022-03-07	0.0711043	0.234778	4.32608	11.4365	NT5E;ALCAM;THY1
CA2																Vesicular Stomatitis	30/133	0.0107025	0.285792	1.68568	7.6484	IFITM3;OCA2;CSF3;ENPEP;VCP;DPT;SAMHD1;MYOM2;ZBED1;CCR5;TMEM132D;SEMA6A;PDCD6IP;CENPW;APOBEC3G;KCNIP1;RARRES3;IL15;MAGI2;DAB2IP;IL6;IFNG;IL2RA;ERVW-1;BAX;ADA;TLR3;ARF6;RAB7A;ACTRT1																				Natural Killer cell:Adipose Tissue	2022-03-07	0.0711043	0.234778	4.32608	11.4365	NCR1;KLRK1;KLRD1
CA4																Abnormal sex determination	2022-06-14	0.0107197	0.285792	4.32946	19.637	WWOX;VAMP7;NR0B1;SOX9;SRY;ZFPM2																				Mesenchymal Stem cell:Liver	2022-03-07	0.0711043	0.234778	4.32608	11.4365	NT5E;ALCAM;THY1
CA8																Fibromatosis	2022-06-14	0.0107197	0.285792	4.32946	19.637	TOP2A;APC;FN1;CTNNB1;ANTXR2;GRM1																				Stem cell:Hair Follicle	2022-03-07	0.0711043	0.234778	4.32608	11.4365	CTNNB1;SOX9;CD200
CAAP1																Tubulointerstitial scarring	2022-06-14	0.0107197	0.285792	4.32946	19.637	PKHD1;CLCN5;GBE1;NPHP1;BSND;NPHP4																				Effector Memory T cell:Undefined	2022-03-07	0.0711043	0.234778	4.32608	11.4365	EOMES;SELL;IL7R
CAB39																Orofaciodigital Syndrome I	2022-07-18	0.0108968	0.288697	3.67408	16.6042	OFD1;GRIP1;PACRG;ANOS1;RAB18;FREM1;GLI3																				Muller cell:Retina	20/97	0.0739311	0.242586	1.50043	3.90804	ARRDC4;NCOA1;MTMR3;SLC24A3;FGL2;F13A1;IRAK3;LYZ;PLXDC2;RNASE1;MTSS1;GLT1D1;MAFB;GNAQ;PADI2;TLR8;RHOU;CD300LF;TLR5;FCGR1B
CABLES1																Urogenital sinus anomaly	2022-07-18	0.0108968	0.288697	3.67408	16.6042	WWOX;VAMP7;CYP11A1;NR0B1;SOX9;SRY;ZFPM2																				Colony-forming cell:Prostate	20/97	0.0739311	0.242586	1.50043	3.90804	APP;SLC44A3;COL12A1;CRIM1;NTN4;TGFA;EMP1;PTPRK;F3;BACE2;NT5E;MYO1B;ADGRG6;CACHD1;PLS3;F2RL1;ITGA6;SNX7;NECTIN3;SH3D19
CACHD1																Diabetes Mellitus	254/1507	0.0111412	0.289176	1.18418	5.32539	APP;IL1RN;PRF1;EHMT1;CBLB;F11R;HS6ST1;GJA1;LIPC;ALCAM;ANPEP;GJA5;MYC;ZC3H12A;NAMPT;KDR;TNFSF11;SOX9;AGFG1;CUBN;MBNL1;UNC13A;DAPK1;PRKCB;RNASE3;DKK1;AR;LARS2;PPP1R3B;PAPPA;AGTR1;MAML3;EZR;PADI1;MAOA;SLC22A1;PPP1R3A;C2CD4B;CD1D;PIK3R1;PLAC8;TRPM2;KLRK1;RNF213;PRDX4;SI;ST8SIA4;FADD;APOB;ICOS;PPARGC1A;PPARGC1B;ABCA1;BCL11A;SLC10A2;FN1;LYZ;GP6;CP;PBX1;FXYD2;NOX4;NOX5;ADA;PCSK2;PTPRT;PCSK1;PTPRU;RYR2;H…																				Pericyte:Undefined	2022-05-16	0.0750515	0.245496	2.62257	6.79135	NT5E;ALCAM;MME;ANPEP;THY1
CACNA1B																Seasonal Affective Disorder	2022-10-31	0.0111536	0.289176	2.7505	12.3662	TPH2;RGS2;OPN4;BDNF;NPY;SPIN1;HTR1A;HTR2C;PSEN1;GRPR																				Natural Killer cell:Lymph Node	20/98	0.0805302	0.261786	1.4811	3.73108	NCOA1;CD300A;PRKCB;PRF1;AOAH;LILRA2;TSPAN32;LILRA5;NCR1;GZMK;TNRC6C;GLT1D1;NLRP12;KLRK1;ELMO1;PROK2;KLRD1;NMUR1;PHACTR1;PLEKHO1
CACNA2D3																Eosinophilic esophagitis	20/80	0.0111556	0.289176	1.92748	8.66558	SMAD2;IL15RA;IL33;DCC;IL15;BDNF;BCL11A;HSF2BP;CD1D;PSEN1;ATP12A;KITLG;IFNG;MYB;DSG1;DEFB4A;DEFB4B;CCR3;CCL26;CRLF2																				Smooth Muscle cell:Adipose Tissue	20/98	0.0805302	0.261786	1.4811	3.73108	GALNT15;FAM107A;CLEC14A;ABCA8;PODN;RNASE1;GIMAP8;SELP;CDH5;MYCT1;EMCN;MMRN1;MMRN2;KDR;S1PR1;IGFBP7;CYYR1;ADGRL4;TLR4;TNS1
CACNB2																Seminoma	47/229	0.0111987	0.289176	1.49629	6.72129	DDX3Y;SLC22A3;PIWIL4;KDM3A;KDM1A;XIAP;PLG;COX7A1;FHIT;SOX2;GJA1;HPGDS;CUX1;NLRP7;PDPN;MAGEA1;DNMT3B;MAGEC2;SRY;GGT1;SPANXC;SOX5;EOMES;IRX1;TFAP2C;SNRPN;DAPK1;CBX3;ENTPD6;TFPI2;IFI44;PTPN13;ESR1;TSPY1;MOS;AR;KITLG;ZNF91;DPPA4;SST;QPCT;ETNK1;ERVW-1;BAX;SPRY2;TDGF1;SPANXA1																				Secretory Progenitor cell:Small Intestine	1942-10-01	0.0818224	0.265165	1.80385	4.5154	ADAMTS16;GABRB2;OGFRL1;KCNT2;MX1;GLIS3;GAD2;PTPN13;LHX9;HCN1
CACNG3																gallbladder neoplasm	13/45	0.0112036	0.289176	2.34739	10.5433	TOP2A;GSTM3;IL1RN;GALNT3;DCC;CYP7A1;CTGF;ERBB4;NAT2;MYC;CTNNB1;CNTN4;APOB																				Granulosa cell:Ovary	19/93	0.0860676	0.277595	1.48295	3.63711	ARHGEF10;DLX2;FOXD1;MTCL1;BDNF;PCSK9;ADRA1D;HSF2BP;FOXL1;DKK1;GLI2;DLL3;ANLN;GAL;TMEM158;COL4A2;MTHFD1L;RAI14;CCL26
CACUL1																Impulsive character (finding)	13/45	0.0112036	0.289176	2.34739	10.5433	NPSR1;NANOS1;TPH2;MAOA;BDNF;LMO3;DIRAS2;F2R;XIAP;HTR2C;HTR1B;PRL;OPRM1																				Myogenic Endothelial cell:Skeletal Muscle	20/99	0.0875084	0.277595	1.46227	3.56212	FGL2;FAM107A;F13A1;CLEC14A;LDB2;GIMAP7;RNASE1;GIMAP8;SYNE1;PREX2;SELP;CDH5;MYCT1;EMCN;MMRN1;ELMO1;S1PR1;TCF4;CYYR1;CMKLR1
CAD																Infectious Otitis Media	13/45	0.0112036	0.289176	2.34739	10.5433	GALNT14;DUSP1;DHRS2;POLE4;IL6;FLVCR1;CCL2;DEFB4A;TLR4;DEFB4B;MBL2;CCR2;MCPH1																				Plasma cell:Salivary Gland	20/99	0.0875084	0.277595	1.46227	3.56212	RHBDF1;PTPRU;SLC44A3;DAB2IP;SHROOM3;DHCR24;NR2F2;CLDN1;RND3;KIAA1217;TOM1L1;MYO1B;PARD3;ADGRG6;PLS3;SDC1;LRIG3;SOX9;SNX7;RAI14
CADM1																Peritonitis	29/128	0.0112395	0.289176	1.69515	7.60836	CSF3;ITGAM;PRF1;PCSK9;THY1;BRCA1;HMGB1;PRL;ITGAL;CTGF;TMEM67;CCL2;WLS;MBL2;IL33;CD300A;DUSP1;IL15;RIPK2;MERTK;RGMA;AR;IL6;SELL;IFNG;ERVW-1;SDC1;CD47;TLR4																				Hair Follicle cell:Hair Follicle	20/99	0.0875084	0.277595	1.46227	3.56212	MBNL1;SP100;CPQ;FGL2;CSF2RB;IRAK3;GIMAP8;FOSL2;ETV6;SELP;APBB1IP;HPGDS;MYCT1;EMCN;CLEC2B;IGFBP7;IL7R;XAF1;GBP4;LAIR1
CADM2																Shy-Drager Syndrome	19/75	0.0114096	0.289176	1.96169	8.77523	LINGO2;PRNP;CNP;BDNF;FMR1;LMO3;RMDN2;ABCA8;SNCAIP;ATXN3;COQ2;PINK1;ATXN1;MAP2;EIF4EBP1;SPP1;PLP1;TPPP;FBXO7																				Primordial Germ cell:Embryonic Stem Cell	20/99	0.0875084	0.277595	1.46227	3.56212	CD86;CR1;CLEC12A;CD300A;C5AR1;FGL2;CSF2RB;IRAK3;AOAH;LILRA5;GLT1D1;CLEC4D;PARVG;VNN2;CXCR1;ALOX5;PROK2;ALPL;TLR8;CD300LF
CADPS2																Bronchopulmonary Aspergillosis	2022-04-07	0.0114754	0.289176	7.69387	34.3728	IFNG;IL15;TLR4;MBL2																				Primordial Germ cell:Pluripotent Stem Cell	20/99	0.0875084	0.277595	1.46227	3.56212	CD86;CR1;CLEC12A;CD300A;C5AR1;FGL2;CSF2RB;IRAK3;AOAH;LILRA5;GLT1D1;CLEC4D;PARVG;VNN2;CXCR1;ALOX5;PROK2;ALPL;TLR8;CD300LF
CALB1																Frigidity	2022-04-07	0.0114754	0.289176	7.69387	34.3728	GRIA1;GRIK2;PRL;GRIA3																				Morula Cell (Blastomere):Embryo	20/99	0.0875084	0.277595	1.46227	3.56212	RPL39L;HDDC2;RRM1;MREG;HPGD;DAPK1;CBX3;F2R;EIF2S2;LRPPRC;IPO5;GULP1;AKAP12;KLF8;GJA1;PSMA1;ARPC3;SLCO4C1;CACHD1;BCAT1
CALCR																Hypoactive Sexual Desire Disorder	2022-04-07	0.0114754	0.289176	7.69387	34.3728	GRIA1;GRIK2;PRL;GRIA3																				Adipose-derived Stem cell:Subcutaneous Adipose Tissue	2022-04-12	0.0882744	0.279181	2.88435	7.00121	SOX2;MME;ANPEP;THY1
CALML5																Hypothalamic Dysfunction Syndromes	2022-04-07	0.0114754	0.289176	7.69387	34.3728	APP;NPY;PRL;TRH																				Endothelial cell:Undefined	1932-08-01	0.0895402	0.281489	1.9237	4.64203	CDH5;NT5E;EMCN;PDPN;TSPAN7;KDR;A4GALT;BMPR1A
CALN1																Orgasmic Disorder	2022-04-07	0.0114754	0.289176	7.69387	34.3728	GRIA1;GRIK2;PRL;GRIA3																				Naive CD4+ T cell:Peripheral Blood	1932-08-01	0.0895402	0.281489	1.9237	4.64203	NELL2;TESPA1;LRRN3;MYC;IL7R;FHIT;GIMAP8;SERINC5
CAMK1G																Psychosexual Disorders	2022-04-07	0.0114754	0.289176	7.69387	34.3728	GRIA1;GRIK2;PRL;GRIA3																				Circulating Stem Like cell:Peripheral Blood	17/82	0.0901692	0.28262	1.51034	3.63398	SP100;APOBEC3G;IL15;FCAR;TMEM154;ATXN3;CYSLTR1;GLIPR1;HELB;NLRP12;TMEM78;SHOX;CLNK;NABP1;KLRD1;IL7R;KIR3DX1
CAMK2D																Recurrent opportunistic infections	2022-04-07	0.0114754	0.289176	7.69387	34.3728	PNP;IL7R;RAG2;ADA																				Pit Progenitor cell:Stomach	1954-12-01	0.0930172	0.290679	1.64938	3.91723	TMEM47;HACD1;SLC24A3;BMPER;BCL11A;CFL2;DHX35;MVB12B;RSPO3;ADRA1D;LRRFIP2;AK4
CANT1																Adenocarcinoma Of Esophagus	59/299	0.0114956	0.289176	1.42538	6.36543	BTG3;LIN54;MTR;PLB1;SOX2;AKAP12;CASP8;FTH1;MYC;STMN1;KDR;TIMP3;SOX9;EPHB2;MAP3K7;RFC3;SEMA6A;MUCL1;IGFBP3;MMP2;F2R;AXIN2;DKK1;YWHAZ;FOXP1;MMP12;AR;MTAP;ELMO1;ARHGEF7;TLR4;TLR3;PTGES;PTGER4;KHDRBS2;ASIP;XPC;FHIT;CALCR;SPP1;S1PR1;IGFBP7;TPPP;SRY;TAC1;FOXF1;GOLM1;TBX5;SMARCA2;ESR1;SPART;MSRA;DAP;IL6;SLC6A8;APC;NOX5;VIM;FGF13																				CD4+ T cell:Undefined	2022-06-22	0.0944865	0.294394	2.16372	5.10485	CD2;SELP;SELL;IL2RA;BTLA;IL7R
CAPG																stage, prostate cancer	14/50	0.0115625	0.289176	2.24731	10.023	MSR1;IL15;PROS1;ARAP2;F3;CYP3A5;AR;PAK1;IL6;IL7;MYC;TRPS1;EIF3H;TLR3																				Blast cell:Bone Marrow	20/100	0.0948694	0.294713	1.44391	3.40076	CPQ;FGL2;F13A1;DPT;CSF2RB;CLEC14A;IRAK3;PODN;RNASE1;GIMAP8;SELP;CDH5;DAB2;MYCT1;ANPEP;IGFBP7;ADGRL4;TLR4;CMKLR1;TNS1
CAPN12																Cleft Palate	26/112	0.0115629	0.289176	1.74907	7.80078	GABRB3;BNC2;SATB2;F13A1;TGFA;NEDD4L;MTR;ETS1;FGF3;GLI2;FGF7;MYC;SPP1;SC5D;SOX9;TNS1;TGFB2;CASK;SOX11;MEIS2;MN1;MAFB;GAS1;SPRY2;FGF10;NECTIN1																				Hematopoietic Stem cell:Blood	1938-09-01	0.0984024	0.304786	1.79111	4.15304	MECOM;PODXL;MYB;KDR;ITGA6;THY1;A4GALT;MCL1;ABCG2
CAPN13																Ulcer	39/184	0.0117328	0.292177	1.55757	6.92395	CHRM3;TYRP1;PSEN2;PLG;NOD1;SAMHD1;PPP3CA;FGF7;DMBT1;CUX1;KDR;CYP1B1;TIMP3;EPHB2;IL33;MME;DCC;RARRES2;MMP2;NCOA3;MX1;FN1;PLA2G4A;ANXA10;LYZ;NGF;FOXP1;MMP12;MTAP;ADAM17;IL6;IFNG;APC;ATG16L1;SDC1;FGF13;DEFB4A;TLR4;DEFB4B																				Mesenchymal Stromal cell:Adipose Tissue	2022-03-08	0.101596	0.311407	3.46066	7.91369	NT5E;ALPL;THY1
CARD14																Brugada Syndrome (disorder)	15/55	0.0117519	0.292177	2.16728	9.63082	KCNH2;KCND2;SEMA3A;KCNE5;ANK2;TBX5;CACNB2;HEY2;NOS1AP;PKP2;IDS;GPD1L;KCNK1;FGF12;EPHA3																				Dental Pulp Stem cell:Premolar	2022-03-08	0.101596	0.311407	3.46066	7.91369	NT5E;ITGAM;ANPEP
CARHSP1																Hepatitis	62/317	0.0117914	0.292301	1.40994	6.2607	GLP1R;APP;PCSK1;IL1RN;ITGAM;BRCA1;HMGB1;MYOM2;ROBO1;CTGF;HPGDS;CASP8;DMBT1;UROD;MYC;TMSB4X;NAMPT;GGT1;CMKLR1;CD177;MBL2;CR1;F2R;OPRM1;CEACAM1;SFPQ;IFNG;ERVW-1;PTGES;ABCB5;AKR1D1;FGL2;TGFA;CD1D;CYP7A1;KLRK1;SPP1;IGFBP7;FADD;APOB;ICOS;MSC;PDLIM5;ATG7;AMELY;IL33;TGFB2;APOBEC3G;CCL20;IDH1;RARRES2;EPHX1;IDH2;KLHL1;ESR1;SELP;IL6;RIT2;APC;NAT2;NOX4;CTNNB1																				Stem cell:Cartilage	2022-03-08	0.101596	0.311407	3.46066	7.91369	NT5E;ALCAM;THY1
CARMIL1																Severe mental retardation (I.Q. 20-34)	46/224	0.0118708	0.293412	1.49721	6.63813	SEMA5A;CNTNAP2;LAMA2;MAOA;FOXG1;SATB2;CTNND2;KCNE5;NRXN1;ARX;EHMT1;HNMT;SPATA5;GLI3;TMEM67;ZIC1;DMD;LARGE1;SLC13A5;GRIA3;TSHB;ABCA1;OFD1;KIRREL3;KCNJ6;CEP135;SCAF11;ARG1;CEP152;SRD5A3;DYRK1A;LARP7;CASK;ALG13;ACSL4;PEX1;SMARCA2;ARID1B;ZDHHC15;NIN;CENPJ;RAB18;SUCLG1;FAR1;TCF4;MCPH1																				Monocyte:Subcutaneous Adipose Tissue	20/101	0.102616	0.311407	1.426	3.24665	CD86;ITGAM;CLEC12A;CD300A;FGL2;CSF2RB;AOAH;LYZ;ITGAL;GIMAP7;GIMAP8;PARVG;VNN2;CD300LB;TLR8;CD300LF;CCR5;CYTIP;LAIR1;CCR2
CASK																Waist Circumference	22/91	0.0120137	0.296082	1.84395	8.15342	LINGO2;TPH2;TGFB2;TSEN15;CADM2;GBE1;CABLES1;PCSK5;ETV5;FER;EFEMP1;CCDC91;SV2C;RYBP;LHX2;IL1RAPL1;ADGRG6;ADAMTS17;ITGB8;BBX;RSPO3;LCORL																				Macrophage:Subcutaneous Adipose Tissue	20/101	0.102616	0.311407	1.426	3.24665	CD86;ITGAM;CLEC12A;CD300A;FGL2;CSF2RB;AOAH;LYZ;ITGAL;GIMAP7;GIMAP8;PARVG;VNN2;CD300LB;TLR8;CD300LF;CCR5;CYTIP;LAIR1;CCR2
CASP10																Stomach Neoplasms	147/835	0.0121171	0.297764	1.24358	5.48808	IL1RN;UBXN2B;CD81;EIF4A3;IRS2;CLDN1;CTGF;SOX2;LAPTM4B;RGS2;FGF7;SMR3B;CCND2;CDH2;PPP2R1A;MYC;KDR;MAGEA1;TNFSF11;SOX9;EPHB2;LGALS7;KCNH2;CXADR;SPINK1;DAPK1;PRKCB;IGFBP3;F2R;ADAM10;RPSA;CSNK1E;OLFM4;PRSS55;RNASE1;MUC3A;FOXP1;MSH6;AR;AGTR1;SUCLG1;AGTR2;TSPYL5;PCDH10;CFI;SLC22A1;TGFA;THY1;IQGAP2;FHIT;RHOBTB2;KLRK1;TP53BP2;HIVEP3;IGFBP7;FADD;TAC1;MCL1;PRNP;CBX7;TFAP2C;CADM1;BDNF;SIAH1;FN1;HTR1A;GRIN2B…																				Neuron:Adipose Tissue	20/101	0.102616	0.311407	1.426	3.24665	GRIA2;UNC13A;SYT1;PLPPR5;STMN2;CACNA1B;FBLL1;MEIS3;GABRG2;ELAVL2;GAP43;TUBB2B;BRINP1;ADGRA1;MAP2;SLITRK1;CLVS2;NXPH1;KCTD16;OPCML
CASP14																Primary malignant neoplasm of lung	372/2268	0.0122139	0.299277	1.14966	5.06447	APP;IL1RN;MTRR;GRPR;CLDN1;BACH1;SOX2;GJA1;ALCAM;EDNRB;EVA1A;PPP2R1A;ANPEP;MYC;DPYSL3;STMN1;KDR;TRIM24;FBXO4;CDK20;TNFSF11;CYP1B1;PTGFRN;SOX9;FBXO8;EPHB2;SEC62;SOX4;WLS;PDK1;PRIMA1;ATG3;EPHA4;CUBN;EPHA7;CXADR;PRKCB;DAPK1;CSNK2A3;REV1;FNDC3A;RNASE3;ACSL3;DKK1;AR;MTAP;TWSG1;CCNY;PAPPA;AGTR1;AGTR2;EZR;EPHA3;TSPYL5;SLC22A3;CSTF2;TGFA;NEDD4L;XPC;THY1;PIK3R1;KLRK1;SNX2;PRDX4;ST8SIA4;MAGEC2;APOB;ATG7;PPA…																				Cancer Stem cell:Embryo	20/101	0.102616	0.311407	1.426	3.24665	CDS1;SLC44A3;CXADR;TMEM30B;IL20RA;TMEM61;COBL;SHROOM3;TMPRSS2;ATP2C2;ATP1B1;FUT3;SOX2;CAPN13;ANO1;PTPRZ1;FXYD3;MAP7;PRR15;SOX9
CASP6																Decreased testosterone in males	1936-11-01	0.012281	0.300032	2.54172	11.1828	WWOX;VAMP7;ANOS1;PROK2;TACR3;NR0B1;SOX9;SRY;ZFPM2;HS6ST1;WDR11																				Immune cell:Undefined	1933-08-01	0.103609	0.312615	1.84665	4.18658	CD86;SPN;CD2;ITGAM;SIRPG;ITGAL;CCR5;LAIR1
CASP8																Lymphoid leukemia	44/213	0.0123155	0.300032	1.50815	6.63116	GPM6A;NRP1;CSF3;MPG;RAP1GDS1;ETS1;HPGDS;KLRK1;CCND2;CASP8;MECOM;CASP10;ANPEP;MYC;MYB;TP53BP2;SPP1;IGFBP7;BUB1;GPM6B;RUNX1T1;TMEM132D;MME;IL15;FBXW7;SOX11;DNTT;ATP11A;LBX1;MERTK;PBX1;ETV6;CEACAM1;IL6;TLX3;IFNG;TBL1XR1;TLX1;IL2RA;MYADM;POT1;TLR4;EPHA3;TRIM33																				Myeloid-derived Suppressor cell:Peripheral Blood	1933-08-01	0.103609	0.312615	1.84665	4.18658	SELP;CEACAM1;ITGAM;SELL;CD81;ITGA6;CD1D;LILRA2
CASR																Convulsions	27/118	0.01237	0.300496	1.71663	7.54025	ACHE;BTG3;NRP2;FOXG1;SLC2A1;GRIK1;TRH;SLC8A1;CYP11A1;NPY;MPDZ;BCHE;RBFOX1;BDNF;IDH2;HTR1A;HTR1B;GAD2;SLC30A1;OPRM1;NGF;SLC8A3;IL6;SST;ALPL;TCF4;HCN1																				T Helper cell:Undefined	1944-10-01	0.105354	0.316483	1.69754	3.82019	SELP;NT5E;MME;SELL;IL2RA;CCR6;CCR5;IL7R;CCR3;CD200
CAV2																Kidney Failure, Chronic	82/437	0.0124404	0.300761	1.34076	5.88166	PCSK2;INVS;IL1RN;ADRA1D;MTR;AFF3;PKD2;FCAR;PLB1;CTGF;SOX2;LIPC;KDR;CHP1;ENPP1;CCR5;GGT1;MBL2;CCR2;CUBN;EDN1;CASR;PRKCB;SEMA6D;MMP2;NGF;F3;YWHAZ;RGMA;FOLH1;IFNG;PAPPA;AGTR1;ELMO1;AGTR2;MCTP2;TLR4;TLR3;PTGES;PTGER4;DDC;SPESP1;SLC22A2;PON1;CAPG;LRP2;TFPI;CYP3A5;KLRK1;ALOX5;NPY;NPHP1;SLC19A3;SPP1;ST8SIA4;CCL2;NXPH1;APOB;MSC;ABCA1;MSR1;TGFB2;SYT1;GALNT3;PLCL1;PLA2G2A;FN1;BTBD9;ESR1;MYO1E;IL6;MEIS1;NAT…																				Natural Killer cell:Undefined	16/78	0.105494	0.316483	1.49004	3.35123	ITGAM;MME;CD81;IL15;GZMA;SPN;NCR1;KLRK1;CXCR1;SELL;ID2;KLRF1;KLRD1;CCR6;IL7R;LAIR1
CAVIN2																Carcinoma of lung	404/2476	0.0124592	0.300761	1.14338	5.01407	GRPR;CLDN1;BACH1;GJA1;ALCAM;EVA1A;MYC;DPYSL3;STMN1;CDK20;CYP1B1;WLS;PRIMA1;ATG3;CUBN;RBFOX1;CXADR;PRKCB;DAPK1;CSNK2A3;REV1;FNDC3A;RNASE3;DKK1;AR;MTAP;AGTR1;AGTR2;TSPYL5;MTMR3;NEDD4L;XPC;THY1;KLRK1;PRDX4;ATG7;PPARGC1A;BARD1;ABCA1;GSTM3;ARPP21;CADM1;FN1;NR2F2;PRDX6;TMEM196;FXYD3;NOX4;NOX5;FAT4;XKR3;BTG3;MEI4;EFCAB7;CHL1;NUF2;PBK;TIMP3;JAK1;DUSP4;ANXA1;DUSP1;EMP1;PAWR;EMP2;TSPY4;TERF1;F3;TSPY1;MMP12…																				Gonadal Mitotic Phase Fetal Germ cell:Fetal Gonad	51/291	0.108467	0.323672	1.22871	2.72935	ST6GALNAC1;CD81;MT1X;ARRB1;TFCP2L1;HINT1;FRAT2;PNP;CCND2;EFEMP1;SH3PXD2A;TMSB4X;TRIM24;FLVCR2;CHP1;UPP1;A4GALT;ZNF682;MMP2;F2R;AEN;ELOVL6;MSH6;SFRP2;COL4A2;DPPA4;PPP1R3B;SLC47A1;CDCA7;TMEM160;THY1;FAM214B;NT5C2;AKAP1;ADD2;FAM124B;PODXL;PDPN;PLXNA2;KLRG2;DMD;MCL1;TFAP2C;COL22A1;RPS29;CCPG1;CYP2S1;NFE2L3;SCGB3A2;ALPL;BAX
CAVIN3																early pregnancy	29/129	0.012504	0.300761	1.6781	7.35294	CD86;PFKFB3;SLC2A1;TGFA;PCSK5;GJA1;HPGDS;ERBB4;PRKAR2A;KDR;SLIT2;PROK1;CORIN;MBL2;BCHE;IL33;GOT2;DKK1;ESR1;IL6;NAT1;IFNG;NAT2;PAPPA;AGTR1;ERVW-1;TLR4;RAMP1;OTC																				Dendritic cell:Undefined	2022-07-28	0.108507	0.323672	1.92339	4.27173	CD86;CLIP1;IL6;CD83;ITGAM;ANPEP;IRF8
CBLB																Benign neoplasm of breast	2022-09-27	0.0125583	0.300761	2.88755	12.6399	OCA2;DUSP1;HPN;SPP1;BRCA1;PRL;ESR1;PRLR;MYOM2																				Stem cell:Molar	19/96	0.109879	0.325732	1.42492	3.14676	MMP2;COL12A1;FN1;EMP1;THY1;THBS2;PCDH18;DAB2;EFEMP1;CCDC80;COL4A2;OLFML3;CDH11;COL5A2;TIMP3;IGFBP7;ADGRL4;MXRA5;FBN1
CBLN2																Respiratory Distress Syndrome	2022-09-27	0.0125583	0.300761	2.88755	12.6399	NPSR1;SFTPB;HPGDS;IL6;SFTPD;ARSD;CYP3A5;F3;CTGF																				Fibroblast:Heart	19/96	0.109879	0.325732	1.42492	3.14676	FBN2;APP;TLE1;ITGB5;NTN4;CRIM1;RGMB;RND3;DKK1;TPST1;LAPTM4A;MYO1B;EVA1A;PALLD;UBTD1;SDC1;PXDC1;SNX7;WLS
CBLN4																Chronic Obstructive Airway Disease	120/669	0.0127159	0.303676	1.2708	5.5469	CHRM3;APP;CSF3;IL1RN;MTRR;CD83;GALNT13;SERPINE2;NCF2;PRF1;EHMT1;CXCL13;CXCL14;PLB1;CTGF;FGF7;HPGDS;EDNRB;FAM19A2;KDR;EPHB2;SOX6;CD177;SOX5;TNS1;SEMA6A;PRKCB;F2R;MAGI2;DNAAF4;TMEM254;MAML3;HACD1;VCP;C5AR1;PCDH15;LTBP4;DPP6;KLRK1;ADGRG6;TAC1;PPARGC1A;PLXNA4;ABCA1;SMAD2;MSR1;TGFB2;BDNF;EPHX1;FN1;H2BFS;BTBD9;IL6;SELL;NAT2;TCF4;CNTN4;FGF10;SPAG16;GLP1R;NRP1;ITGAM;ITGB5;BNC2;MTCL1;HMGB1;ITGAL;BICD1;PIK…																				Hepatoblast:Liver	20/102	0.110749	0.325732	1.40852	3.09944	COL14A1;MMP2;DPT;NREP;ABCA8;LDB2;CPED1;ADAMTS2;BMP2K;SCN7A;TCF4;MAN1A1;FAM20A;BCAT1;FREM1;MXRA5;CMKLR1;FBN1;FGF10;RUNX1T1
CBR4																Diabetes Mellitus, Non-Insulin-Dependent	279/1672	0.0130254	0.309011	1.17046	5.0808	APP;IL1RN;AQP7;EHMT1;F11R;GJA1;LIPC;EDNRB;UBASH3B;NAMPT;STMN1;KDR;CYP1B1;CUBN;PRKCB;ANK2;UNC5D;GABRG3;LARS2;AR;AGTR1;AGTR2;PADI1;SLC22A3;GPM6A;L3MBTL3;INTU;MAOA;SDC2;SLC22A2;SLC22A1;ARX;C2CD4B;PPP1R3A;ABCB9;PIK3R1;TRPM1;TRPM2;KLRK1;SI;ST8SIA4;APOB;SNX7;PPARGC1A;PPARGC1B;ABCA1;BCL11A;PMM2;FN1;PBX4;GP6;CP;PBX1;PEX5L;FBXL7;ADA;PCSK2;PCSK1;PTPRU;RYR2;TENM4;PCSK9;VLDLR;IMMP2L;PCLO;ENSA;TIMP3;AP3S2;CCR…																				Natural Killer cell:Liver	20/102	0.110749	0.325732	1.40852	3.09944	ITGAM;CR1;CLEC12A;CD300A;C5AR1;FGL2;F13A1;AOAH;GIMAP7;GIMAP8;LILRA5;GLT1D1;CLEC4D;CXCR1;CD300LB;PROK2;TLR8;CD300LF;CCR5;FCGR1B
CBSL																Hypoplastic Left Heart Syndrome	1941-12-01	0.013059	0.309011	2.39059	10.371	SYNPR;GJA1;EDN1;FOXF1;HAND1;FOXL1;NR2F2;TBX5;LBX1;MCTP2;ETS1;FOXP1																				Non-classical monocyte:Bone Marrow	20/102	0.110749	0.325732	1.40852	3.09944	ITGAM;CR1;CLEC12A;CD300A;FGL2;F13A1;CSF2RB;AOAH;LYZ;GIMAP7;GIMAP8;PARVG;SELL;VNN2;CXCR1;CD300LB;TLR8;CD300LF;CCR5;CCR2
CBWD6																Intestinal Polyps	1941-12-01	0.013059	0.309011	2.39059	10.371	NR4A2;NBAS;ATXN1;APC;PLA2G2A;SPP1;SCN7A;CTNNB1;TCF4;OLFM4;YWHAZ;PLB1																				Sertoli cell:Undefined	2022-04-13	0.113177	0.3301	2.56372	5.58584	KITLG;HTR1A;SOX9;VIM
CBX3																Blood Pressure	19/76	0.0131579	0.309011	1.92716	8.34601	KLF13;DAPK1;ULK4;NT5C2;YWHAZ;FHIT;USH2A;MYO16;PLEKHA7;CACNB2;MSRA;MECOM;KCNMA1;COL21A1;PHACTR1;BUD13;SOX6;OR4C15;ZNF532																				Marginal Zone B cell:Undefined	2022-04-13	0.113177	0.3301	2.56372	5.58584	CD81;CD180;EBF1;CD1D
CBX7																Blood pressure finding	19/76	0.0131579	0.309011	1.92716	8.34601	KLF13;DAPK1;ULK4;NT5C2;YWHAZ;FHIT;USH2A;MYO16;PLEKHA7;CACNB2;MSRA;MECOM;KCNMA1;COL21A1;PHACTR1;BUD13;SOX6;OR4C15;ZNF532																				Pit cell:Stomach	2022-04-13	0.113177	0.3301	2.56372	5.58584	GALNT7;GREM2;TMEM135;RBL1
CCDC129																Systemic arterial pressure	19/76	0.0131579	0.309011	1.92716	8.34601	KLF13;DAPK1;ULK4;NT5C2;YWHAZ;FHIT;USH2A;MYO16;PLEKHA7;CACNB2;MSRA;MECOM;KCNMA1;COL21A1;PHACTR1;BUD13;SOX6;OR4C15;ZNF532																				Paneth cell:Large Intestine	54/311	0.114444	0.332871	1.21496	2.63362	CD86;IL1RN;CD83;ITGAM;NCF2;EIF4A3;SECTM1;F13A1;SNX10;IRS2;FAM110A;HPGDS;RASGEF1B;KYNU;NAMPT;PDE4B;MFSD1;CMKLR1;CR1;PRKCB;RIPK2;CD300A;SFMBT2;CD180;IPMK;ATP11A;PGD;RNF144B;SLC7A5;RAP2B;MAF;SLC9A9;PELI1;IRF8;TLR4;PFKFB3;C5AR1;FGL2;CSF2RB;AOAH;OGFRL1;INPP5D;ABCA1;EDEM1;LYZ;MERTK;NR4A2;DAB2;MAFB;NR4A3;CLEC2B;STK26;PIK3AP1;LGMN
CCDC141																Allergic rhinitis (disorder)	35/163	0.0134359	0.314666	1.58289	6.82197	CHRM3;IL1RN;PSIP1;NOD1;HNMT;ETS1;PIK3CG;CUX1;CXCR1;SIT1;SPP1;RAG2;ICOS;MBL2;ABCA1;IL33;RBFOX1;BDNF;ST8SIA2;FN1;RNASE3;SSTR1;NGF;IFNG;TNFSF4;IL2RA;TLR8;F2RL1;VIM;DEFB4A;PIK3AP1;TLR4;DEFB4B;TLR3;CRLF2																				Pluripotent Stem cell:Embryoid Body	19/97	0.118636	0.343721	1.40657	2.99838	TMEM132D;IL34;LIN7A;LDB2;SULF2;CLDN10;GLT1D1;SFRP2;SLC5A9;CXCR1;CA4;PROK2;ALPL;LRRN1;AHSP;CYYR1;TECPR2;CD177;WLS
CCDC170																Allergic asthma	41/197	0.0135111	0.315556	1.52203	6.55121	NPSR1;IL1RN;ITGAM;NOD1;AOAH;HMGB1;HNMT;PLB1;FCAR;HPGDS;CYSLTR2;ALOX5;MYB;PDE4B;CCL2;CCR5;ACAA1;CCR3;GPR135;CCR2;MBL2;IL33;TGFB2;ARG1;BDNF;SFTPD;PLA2G4A;RNASE3;YWHAZ;INPP4A;NFKBIA;TGFBR3;IL6;IFNG;NAT2;IL2RA;SCGB3A2;TLR4;IL9R;CCL26;CRLF2																				Basophil:Undefined	1934-08-01	0.118829	0.343721	1.77552	3.78197	SPN;ANPEP;IL2RA;C5AR1;ITGAL;TLR4;CCR3;CCR2
CCDC180																Prader-Willi Syndrome	27/119	0.0138059	0.319241	1.69787	7.27138	GABRB3;OCA2;PRDM9;FMR1;HTR2C;ATP10A;GHR;NPAP1;UROD;NPY;STMN1;DMD;MSMB;PRNP;SNRPN;F2R;DDX53;DIO3;TYR;GABRG3;TSPY1;IL6;GNAQ;CENPJ;ROR2;SCG2;ANKRD36B																				Neutrophil:Kidney	16/80	0.125067	0.360769	1.4433	3.00049	CDA;IL1RN;TNFAIP6;ANXA3;ARG1;RGS2;CLEC4D;CXCR1;SELL;VNN2;BASP1;QPCT;NAMPT;PELI1;PROK2;ALPL
CCDC33																Gingival Hyperplasia	14/51	0.0138219	0.319241	2.18644	9.36126	KCNJ6;MMP2;PLG;ANTXR2;FGF3;FGF7;ADAMTS2;ADAMTS3;SC5D;ROR2;FAM20A;AGA;FAT4;RIN2																				Endothelial cell:Skin	19/98	0.1278	0.365641	1.38868	2.85692	FGL2;F13A1;CSF2RB;CLEC14A;GIMAP7;RNASE1;GIMAP8;SELP;CDH5;MYCT1;EMCN;MMRN1;MMRN2;KDR;CYYR1;ADGRL4;TLR4;CMKLR1;TNS1
CCDC71L																Depression, Bipolar	16/61	0.0138619	0.319241	2.05499	8.79252	TPH2;NTRK2;TENM4;MAOA;BDNF;HTR1A;GAD2;GRIK2;TACR1;TRPM2;PDE4B;NDUFV2;TAC1;DISC1;TSHB;DRD5																				Osteoblast:Bone Marrow	19/98	0.1278	0.365641	1.38868	2.85692	TMEM132D;IL34;LIN7A;LDB2;SULF2;CLDN10;GLT1D1;SFRP2;SLC5A9;CXCR1;CA4;PROK2;ALPL;LRRN1;AHSP;CYYR1;TECPR2;CD177;WLS
CCDC80																Carotid Stenosis	15/56	0.0139117	0.319241	2.11429	9.03864	ANXA1;CNP;MMP2;CAD;PON1;ETS1;F3;IL6;LIPC;NPY;SPP1;ST8SIA4;CCR5;APOB;TLR4																				Hematopoietic Stem cell:Tooth	19/98	0.1278	0.365641	1.38868	2.85692	CR1;CD300A;PRKCB;FGL2;CSF2RB;AOAH;ITGAL;GIMAP7;GIMAP8;PIK3CG;SPN;CD2;CYSLTR2;TESPA1;PARVG;ELMO1;CYTIP;GBP4;LAIR1
CCDC86																Chronic arthritis	2022-08-23	0.0139325	0.319241	3.07955	13.1606	CD86;NR4A2;AKIRIN2;DUSP1;IGFBP3;PLD1;CXCL13;TLR4																				Multilymphoid Progenitor cell:Umbilical Cord Blood	88/530	0.129205	0.368655	1.15203	2.35747	ZNF133;TRIM71;CHRM3;SPON1;DYRK2;MAML2;ZFAND2A;ATF7IP2;LRRK1;GRIK1;AFF3;SLC4A4;CDH9;PCSK5;FCAR;ZNF608;BASP1;TNFSF11;JARID2;TNS3;SOX4;DUSP4;CUBN;SLC38A1;MREG;HMGCS1;DUSP1;SOX11;CSNK1E;SYN3;ATAD3B;ITPKB;MN1;MAF;RRAGC;IFNG;PALLD;RAPGEF1;PLEKHO1;DNASE2;ARHGEF7;PPP1R12C;TRIB2;PDE9A;ABCG2;PTGER4;C5AR1;WDR20;AKAP7;ATP10A;PIK3R1;IQGAP2;CSF2RA;TTBK2;PAK1;STX6;SLITRK5;XIRP2;HIVEP3;ST3GAL1;CSMD1;LAIR1;WWOX;C…
CCDC90B																cocaine use	2022-08-23	0.0139325	0.319241	3.07955	13.1606	TPH2;TFAP2C;MAOA;CYP11A1;PENK;GRIK1;PRL;MANEA																				Osteoblast:Bone	2022-06-24	0.132329	0.376547	1.92308	3.88935	DCSTAMP;NT5E;ALCAM;CALCR;THY1;TBX5
CCDC91																fibroma	2022-08-23	0.0139325	0.319241	3.07955	13.1606	TGFB2;APC;SATB2;TGFA;CTNNB1;CCL2;ANTXR2;GRM1																				Spermatogonial Stem cell:Testis	2022-03-09	0.136243	0.381068	2.88372	5.74815	ID4;ADGRA3;ETV5
CCL2																CHARGE Syndrome	1932-10-01	0.0141206	0.322681	2.62532	11.1842	SOX2;FAM124B;ZNF629;GALNT3;MBD2;ZNF569;SEMA3E;NR0B1;ZNF436;CHD2																				Myeloid cell:Tonsil	2022-03-09	0.136243	0.381068	2.88372	5.74815	CR1;ITGAM;ITGAL
CCL20																Stomach Carcinoma	388/2378	0.0142611	0.325015	1.14245	4.85567	CDA;TES;SERPINE2;F11R;ISM1;CLDN1;PREX2;GJA1;ALCAM;MYC;DPYSL3;ZC3H12A;STMN1;CYP1B1;GJA8;WLS;CUBN;DAPK1;CACNA2D3;SOX11;RNASE3;RNASE1;AR;MTAP;AGTR1;ANOS1;TSPYL5;MTMR3;XPC;THY1;IQGAP2;SKA1;POU5F1B;KLRK1;SLC19A3;ABCA1;GSDMC;STARD13;GSDMB;FN1;PBX3;LARP7;GRIN2B;PBX1;CPEB1;SLC6A8;FAT4;XKR3;FERMT2;LGMN;ACHE;BTG3;MED15;GLI2;CASP10;SMPD1;TMSB4X;NUF2;TIMP3;DUSP5;ANXA1;EMP1;PAWR;DNTT;TERF1;F3;MMP12;TMEFF2;MMP…																				Endothelial Progenitor cell:Bone Marrow	2022-03-09	0.136243	0.381068	2.88372	5.74815	CDH5;KDR;THY1
CCL26																Amyloidosis	146/833	0.01431	0.325256	1.23655	5.25138	CHRM3;APP;SPON1;IL1RN;NCF2;CTNND2;ATP12A;PLB1;RIMS2;RNF19A;GJA8;EPHB2;FBXO8;MAP3K5;CMKLR1;ANKS1B;CD177;PDK1;CASR;RALBP1;SEMA6A;AMY1C;DYRK1A;ADAM10;RPSA;DKK1;ADCYAP1;ADAM17;FOLH1;STIM2;AGTR1;GSAP;UTRN;EPHA3;XPR1;VCP;SDC2;C5AR1;PSEN2;THY1;PSEN1;BHLHE22;PLD1;ATXN3;TRPM2;ATXN1;MAP2;TPPP;SOCS6;APOB;TAC1;PPARGC1A;ABCA1;GSTM3;PRNP;BDNF;FN1;RMDN2;DHCR24;LYZ;CP;GRIN2B;ESR1;MSRA;IL6;DAB1;SDC1;NOX5;PYDC2;DP…																				Bone Marrow Stem cell:Bone Marrow	2022-03-09	0.136243	0.381068	2.88372	5.74815	NT5E;ALCAM;THY1
CCL28																Tetralogy of Fallot	28/125	0.0146115	0.331219	1.67007	7.05762	INVS;RYR2;NRP1;CITED2;DNAH8;DNAH5;SEMA3E;GJA1;GJA5;HEY2;HAS2;DMD;GPC5;JARID2;PPARGC1A;EDIL3;MBNL1;TFAP2C;PBX3;DNTT;CHD1L;NR2F2;ARID1B;PBX1;FIG4;HAND1;ZFPM2;FBN1																				Stem cell:Eye	2022-03-09	0.136243	0.381068	2.88372	5.74815	SOX2;THY1;CSF2RA
CCND2																Congenital hypoplasia of penis	56/285	0.0146643	0.331529	1.41735	5.98452	SLC7A14;EHMT1;HS6ST1;GLI3;GLI2;ROBO1;SOX2;NPAP1;GHR;GRIP1;OPHN1;CA4;PROK2;SOX9;LARGE1;EYS;DYNC2H1;OFD1;HGSNAT;SNRPN;TACR3;AR;VAMP7;BBS10;CDH11;ANOS1;WDPCP;ROR2;ZFPM2;MCTP2;KIZ;ARL6;SEMA3A;ARX;SEMA3E;FLRT3;NPHP1;SC5D;SRY;CCDC141;TOE1;WWOX;CYB5A;NR0B1;MERTK;USH2A;RPE65;WDR11;FIG4;AHI1;TTC8;RAB18;POMK;TCF4;FAT4;STT3B																				Leydig cell:Testis	18/93	0.137058	0.381068	1.38561	2.7537	TRIM71;RHOXF2;TTYH1;PCDH11X;PLCXD1;CDH9;GABRG3;ADD2;SPN;DPPA4;MYB;ZNF714;TRIM24;JARID2;ZNF445;BCAT1;CALN1;ZNF431
CCNG1																Solid Neoplasm	147/840	0.0147399	0.332353	1.23423	5.20499	CDA;CHRM3;IL1RN;CSF1;KDM1A;MPG;ATP12A;ETS1;LAPTM4B;HPGDS;GJA1;SMR3B;PNP;MYC;STMN1;MYB;KDR;SIRPA;SOX9;EPHB2;RAG2;IL13RA2;WLS;CD177;PDK1;CASR;RALBP1;CXADR;SPINK1;IGFBP3;VASH2;ADAM10;RNASE3;CHD1L;FOXP1;ADCYAP1;SFRP2;FOLH1;COL4A2;EZR;EPHA3;ABCG2;SLC22A3;DLX2;PCDH10;SDC2;CFI;TGFA;FHIT;KLRK1;CALCR;EIF4EBP1;IGFBP7;MCL1;ABCA1;SMAD2;AKIRIN2;TGFB2;BDNF;RARRES3;IDH1;TFPI2;IDH2;FN1;DHCR24;SMARCA1;ESR1;MLLT10…																				Luminal cell:Prostate	19/99	0.13737	0.381068	1.37124	2.72203	FOXA1;RHBDF1;NCKAP1;SLC44A3;PAWR;SHROOM3;EMP2;NR2F2;KIAA1217;TOM1L1;AR;MYO1B;ADGRG6;PKP2;PRR15;SDC1;LRIG3;RAB17;SH3D19
CCNY																Ear Inflammation	2022-05-11	0.0149332	0.334047	4.80945	20.2197	IL6;CCL2;TLR4;MBL2;CCR2																				Stem cell:Salivary Gland	19/99	0.13737	0.381068	1.37124	2.72203	ACTR3;MBNL1;SP100;ANXA1;PARP4;C1GALT1;CMTM6;ZC3HAV1;NMI;ETS1;MALT1;GLIPR1;CASP8;MIS18BP1;STK17A;RASA2;RBM43;MCL1;ARF6
CCPG1																Pityriasis Rubra Pilaris	2022-05-11	0.0149332	0.334047	4.80945	20.2197	APP;PRNP;MMP13;SYT1;CARD14																				Basophil:Umbilical Cord Blood	19/99	0.13737	0.381068	1.37124	2.72203	CR1;CD300A;GZMA;FGL2;PRF1;CSF2RB;AOAH;LYZ;ITGAL;GIMAP7;PIK3CG;SPN;CD2;PARVG;VNN2;CCR5;CYTIP;LAIR1;CCR2
CCR2																Placental Steroid Sulfatase Deficiency	2022-05-11	0.0149332	0.334047	4.80945	20.2197	VCX3B;VCX3A;PUDP;FMR1;DMD																				T cell:Peripheral Blood	2022-05-19	0.13791	0.381068	2.06023	4.08162	CD2;SELL;IL2RA;BTLA;IL7R
CCR3																Testicular hypogonadism	1937-11-01	0.0151964	0.338438	2.44382	10.2315	PCSK1;AR;BOLL;ANOS1;PROK2;TACR3;NR0B1;SOX9;SRY;HS6ST1;WDR11																				Oviduct-derived Stem cell:Oviduct	2022-05-19	0.13791	0.381068	2.06023	4.08162	SOX2;NT5E;ALCAM;THY1;ABCG2
CCR5																Gallbladder Carcinoma	47/233	0.0152093	0.338438	1.46377	6.12711	XPC;VLDLR;CYP7A1;FHIT;FGF3;PIK3CG;ROBO1;CTGF;LAPTM4B;NT5E;ALCAM;CASP8;MYC;ST8SIA4;GCNT2;CYP1B1;UQCRFS1;SPOCK1;FADD;EPHB2;APOB;PDK1;MSMB;WWOX;RALBP1;CR1;GALNT3;BDNF;DCC;KRR1;MMP2;MACC1;MBD2;TFPI2;FOXL1;AXIN2;ESR1;DKK2;ADRB3;APC;NAT2;CTNNB1;GOPC;VIM;CDO1;TLR4;CCL28																				Neural Progenitor cell:Embryonic Prefrontal Cortex	30/166	0.138928	0.382872	1.27417	2.51495	TOP2A;BTG3;NTM;NRXN1;STMN2;CDCA7;GLI3;CHL1;MIS18BP1;NUF2;PBK;OIP5;SOX9;OTX1;KPNA2;BUB1;RUNX1T1;EOMES;RRM1;CENPW;SYT1;LMO3;ZWINT;SGO1;GAP43;SFRP2;ANP32E;ID4;VIM;MAD2L1
CCR6																Vascular inflammations	31/142	0.0152508	0.338472	1.61612	6.76041	NOD1;HMGB1;F11R;ETS1;THBS4;CTGF;ROBO1;BMPER;SMPD1;S1PR1;TIMP3;CCL2;SLIT2;EPHB2;TAC1;BRINP3;CCR3;CCR2;ABCA1;PRKCB;DUSP1;RARRES2;MMP2;ADAM10;DHCR24;LYZ;F3;KLF15;ADAM17;IL6;TLR4																				Mesenchymal cell:Ovary	2022-04-14	0.140768	0.385916	2.30721	4.52363	CDH2;MMP2;FN1;VIM
CCRL2																Learning Disabilities	18/72	0.0155347	0.341409	1.92685	8.0247	GRIA1;ACHE;APP;GPM6A;IL1RN;VCP;CTNND2;FMR1;HTR1A;TRH;PSEN1;ADRA2C;CDH8;NPAS3;HTR7;ZIC1;NHS;ARSD																				Eosinophil:Blood	2022-04-14	0.140768	0.385916	2.30721	4.52363	ITGAM;CD81;IL2RA;CSF2RA
CCS																Adenocarcinoma of prostate	44/216	0.0156047	0.341409	1.48158	6.16363	FOXA1;HDAC2;KDM3A;SERPINE2;CTNND2;PROS1;HPN;TMPRSS2;DPT;BRCA1;HPGDS;EDNRB;FSD1L;SH3PXD2A;PPP2R1A;MYC;KDR;ZBED1;CCL2;SRY;EPHB2;TAC1;PDK1;MSMB;EDN1;NPM1;ANXA1;IGFBP3;IDH1;OLFM4;NGF;ALOX15B;ESR1;AR;FOLH1;XRN1;IFNG;SCD;PIP;CTNNB1;BAX;ANG;SPATA19;TLR4																				Adipose-derived Stem cell:Adipose Tissue	2022-07-30	0.144229	0.393351	1.75593	3.40011	SOX2;CDH5;NT5E;MME;MYC;THY1;ITGAL
CCSAP																Breast Fibrocystic Change, Proliferative Type	2022-06-15	0.015665	0.341409	3.84819	15.9943	PPP2R1A;ESR1;FHIT;EDIL3;ARHGEF5;PTPRG																				Eosinophil:Undefined	2022-07-30	0.144229	0.393351	1.75593	3.40011	SPN;CR1;C5AR1;CSF2RA;CCR3;LAIR1;IL9R
CCT8L2																Fast acetylator due to N-acetyltransferase enzyme variant	2022-06-15	0.015665	0.341409	3.84819	15.9943	SLC38A1;NAT1;NAT2;EPHX1;MTR;NAA16																				Cytotoxic T cell:Peripheral Blood	19/100	0.147339	0.397736	1.35423	2.59339	ITGAM;CLEC12A;CD300A;GZMA;SIRPG;PRF1;AOAH;ITGAL;GIMAP7;CD2;GZMK;PARVG;SELL;VNN2;TLR8;CD300LF;CCR5;CYTIP;CCR2
CCZ1B																Hemangioendothelioma	2022-06-15	0.015665	0.341409	3.84819	15.9943	NCL;PDPN;CCL2;NOX4;YWHAZ;PLB1																				Mesenchymal Stem cell:Anterior Cruciate Ligament	19/100	0.147339	0.397736	1.35423	2.59339	ANXA1;IGFBP3;MMP2;COL12A1;CRIM1;FN1;CYBRD1;EMP1;THY1;THBS2;DAB2;NT5E;CCDC80;COL5A2;CCL2;PXDC1;IGFBP7;ADGRL4;FBN1
CD109																maternal hyperglycemia	2022-06-15	0.015665	0.341409	3.84819	15.9943	PLAC8;VANGL1;SLC2A1;PPP1R3A;LRP1B;MAP3K5																				Cytotoxic T cell:Blood	19/100	0.147339	0.397736	1.35423	2.59339	ITGAM;CLEC12A;CD300A;GZMA;SIRPG;PRF1;AOAH;ITGAL;GIMAP7;CD2;GZMK;PARVG;SELL;VNN2;TLR8;CD300LF;CCR5;CYTIP;CCR2
CD177																response to ACE inhibitor	2022-06-15	0.015665	0.341409	3.84819	15.9943	PDE11A;KCNIP4;KCNMB2;TGFA;ASIC2;ANKS1B																				Cancer Stem cell:Bone Marrow	18/94	0.147352	0.397736	1.3673	2.61829	IL1RN;SP100;STEAP4;CPQ;NCF2;ARG1;BACH1;SERPINB8;PLB1;IFIT2;TMEM154;CASP8;SPTLC3;KYNU;NAMPT;NABP1;CLEC1B;TLR4
CD180																Mastocytosis, Systemic	17/67	0.0159002	0.345646	1.96518	8.13863	U2AF1L5;NRP2;CHIC2;FH;MITF;ISM1;CD2;NELL2;CLEC4D;SMPD1;IL2RA;ETNK1;PRKG2;SIRPA;CD47;RUNX1T1;MCL1																				Exhausted CD4+ T cell:Liver	21/113	0.156474	0.409865	1.31786	2.44446	KCNK5;DUSP4;PHTF2;NDFIP2;SIRPG;F2R;NMI;CXCL13;AHI1;SLC6A6;RGS2;MAF;ATXN1;IFNG;RNF19A;TRPS1;SLC9A9;BTLA;ICOS;METTL8;GBP4
CD1D																Brain Tumor, Primary	21/88	0.0160694	0.348008	1.81227	7.48621	NRP1;ZHX2;MTRR;DAPK1;IDH1;PON1;IDH2;MTR;NAP1L1;IQGAP2;FHIT;GRIN2B;AMOT;SOX2;GJA1;CASP8;APC;TRIM24;ANOS1;SPP1;SOX9																				Myeloid Dendritic cell:Thymus	19/101	0.157701	0.409865	1.33764	2.47069	CD86;ITGAM;CR1;CLEC12A;NCF2;CD300A;CD180;C5AR1;CSF2RB;AOAH;ITGAL;LILRA2;CSF2RA;LILRA5;PARVG;CD300LB;TLR8;CD300LF;LAIR1
CD2																Absence of secondary sex characteristics	2022-09-28	0.016132	0.348008	2.73541	11.2889	CYB5A;CYP11A1;ANOS1;PROK2;TACR3;SRY;HS6ST1;ESR1;WDR11																				Dendritic cell:Synovium	19/101	0.157701	0.409865	1.33764	2.47069	ITGAM;CR1;CLEC12A;CD300A;CD180;FGL2;CSF2RB;AOAH;ITGAL;LILRA2;SCIMP;LILRA5;PARVG;VNN2;CD300LB;TLR8;CD300LF;CYTIP;LAIR1
CD200																Low serum estradiol levels	2022-09-28	0.016132	0.348008	2.73541	11.2889	CYB5A;WWOX;VAMP7;FSHR;NR0B1;SOX9;SRY;ZFPM2;SPIDR																				Dendritic cell:Spleen	19/101	0.157701	0.409865	1.33764	2.47069	CD86;ITGAM;CR1;CLEC12A;NCF2;CD300A;CD180;C5AR1;CSF2RB;AOAH;ITGAL;LILRA2;CSF2RA;LILRA5;PARVG;CD300LB;TLR8;CD300LF;LAIR1
CD200R1L																Osteomyelitis	16/62	0.0161865	0.348298	2.0102	8.28921	IL1RN;HPGD;NCF2;FN1;PIK3R1;ETS1;MMP13;TMEM158;SPTLC2;IFNG;TP53BP2;CCL2;BAX;CCR5;TLR4;LPIN2																				Neutrophil:Lung	19/101	0.157701	0.409865	1.33764	2.47069	ITGAM;CR1;CLEC12A;CD300A;C5AR1;AOAH;ITGAL;LILRA2;FCAR;LILRA5;GPR141;NLRP12;PARVG;VNN2;CD300LB;TLR8;CEACAM8;CD300LF;LAIR1
CD2BP2																Myopia	53/269	0.0163514	0.350955	1.42178	5.84841	CHRM3;CTNND2;PRDM5;SOX2;GJA1;ADAMTS2;CCDC91;TIMP3;ENPP1;SIRPA;GJA8;LARGE1;SOX5;PPFIA2;RBFOX1;MMP2;P3H2;CASK;UNC5D;DKK1;ARID1B;MAF;WAC;PPP1R12C;LYPLAL1;FBN2;CANT1;LAMA2;CFI;GOSR1;B3GLCT;CRYBA4;DNAH9;PIK3R1;LRP2;NT5C2;TRPM1;PLXNA2;SLITRK6;TGFB2;AGK;NONO;TYR;ESR1;USH2A;BFSP2;APC;COL5A2;SERPINI2;TCF4;OTC;FBN1;FGF10																				Cancer cell:Esophagus	18/95	0.158063	0.409865	1.34947	2.48944	BCAR3;NRP1;CAV2;CFI;CRIM1;FN1;EMP1;NT5E;DAB2;PLSCR4;SPATS2L;PXDC1;IGFBP7;A4GALT;PDLIM5;TNS3;RIN2;TNS1
CD300A																Malignant neoplasm of lung	398/2449	0.0164362	0.351885	1.13686	4.67052	GRPR;CLDN1;BACH1;GJA1;ALCAM;EVA1A;MYC;DPYSL3;STMN1;CDK20;CYP1B1;WLS;PRIMA1;ATG3;CUBN;CXADR;PRKCB;DAPK1;CSNK2A3;REV1;FNDC3A;RNASE3;DKK1;AR;MTAP;AGTR1;AGTR2;TSPYL5;NEDD4L;XPC;THY1;LARP1;KLRK1;PRDX4;ATG7;PPARGC1A;BARD1;GSTM3;ARPP21;CADM1;FN1;NR2F2;PRDX6;TMEM196;FOSL2;FXYD3;NOX4;NOX5;FAT4;ADA;BTG3;EFCAB7;CHL1;NUF2;PBK;TIMP3;JAK1;DUSP4;ANXA1;DUSP1;EMP1;PAWR;EMP2;TSPY4;TERF1;F3;TSPY1;MMP12;SLC7A5;PSMA6…																				Granulosa cell:Ovarian Follicle	2022-02-05	0.160823	0.409865	3.84433	7.02532	FSHR;MGARP
CD300LB																Hypercholesterolemia	48/240	0.0166005	0.354507	1.44818	5.9351	APP;ASAH2;ITGAM;MPG;INSIG2;PON1;PCSK9;CAPG;VLDLR;ITGAL;CYP7A1;CYP3A5;LIPC;TTPA;NPY;KDR;ST8SIA4;CCL2;APOB;CCR5;WASF3;CCR2;ABCA1;EDN1;SLC10A2;CYP4F2;CNBP;CAD;PLA2G2A;ACSL4;DNAJC15;F3;ESR1;SELP;AR;DAB2;IL6;SLC6A8;NR4A3;MMRN1;APC;SCD;AGTR1;NOX4;BUD13;TRIB1;TLR4;SCG2																				Mesenchymal Stem cell:Embryonic Stem Cell	2022-02-05	0.160823	0.409865	3.84433	7.02532	NT5E;THY1
CD300LF																Liver carcinoma	573/3593	0.0166509	0.354689	1.11605	4.57054	CDA;NCKAP1;CLDN1;BACH1;PREX2;GJA1;ALCAM;SCP2;MYC;ZC3H12A;STMN1;CYP1B1;GJA8;PROK1;WLS;PRIMA1;ATG3;CXADR;PRKCB;RNASE3;DKK1;DKK2;AR;MTAP;PARD3;AGTR1;ERVW-1;ANOS1;AGTR2;PADI1;SPANXA1;TSPYL5;HACD1;MAPKAP1;CFI;ABCB5;HPN;XPC;ZC3HAV1;THY1;ZNF24;IQGAP2;ADAMTS14;GRIN2A;KLRK1;TTPA;PDGFC;ATG7;PPARGC1A;ABCA1;GSTM3;STARD13;CADM1;CADM2;CYP4F2;FN1;PBX3;RMDN2;NR0B1;NR2F2;LYZ;CP;PRDX6;ST18;ISX;VANGL1;SLC6A5;HNRNPD…																				Mesenchymal Stromal cell:Skeletal Muscle	2022-02-05	0.160823	0.409865	3.84433	7.02532	NT5E;THY1
CD47																Malignant Neoplasms	241/1438	0.0168099	0.357178	1.17466	4.79942	IFITM3;CLDN1;PREX2;SOX2;LIPC;UBASH3B;MYC;STMN1;MYB;NAMPT;KDR;TRIM24;TNFSF11;CYP1B1;SOX9;EPHB2;LGALS7;SOX4;TNS1;EPHA7;CXADR;DAPK1;PAQR3;ACSL5;ACSL4;RNASE3;DKK1;DKK2;AR;INPP4B;SFRP2;PLPP4;PARD3;PADI2;MAML3;TRIB1;EPHA3;TSPYL5;PTGES;SLC22A3;SDC2;CFI;ZC3HAV1;PIK3R1;IQGAP2;PLAC8;NUAK1;RSU1;MAGEC2;APOB;ICOS;ATG7;BARD1;FN1;NMI;SMARCA1;SMARCA2;NET1;UCK2;CPEB1;NOX4;SDC1;TNFSF9;NOX5;CPEB2;TDGF1;ADA;TOP2A;NR…																				Mesenchymal Stem cell:Foreskin	2022-02-05	0.160823	0.409865	3.84433	7.02532	NT5E;THY1
CD70																Mammary Neoplasms, Experimental	34/160	0.0170453	0.361276	1.56172	6.35913	CDS1;TGFA;XIAP;LIN7A;PIK3R1;BRCA1;PRL;ALCAM;EFEMP1;BASP1;TRPS1;STMN1;S1PR1;SPP1;SOX9;GGT1;LGALS7;TLE4;NCOA1;ANXA1;EPHX1;FN1;CASK;PRLR;ESR1;YWHAZ;TUBB2B;KITLG;SCD;AGTR1;ID4;AGTR2;EZR;ABCG2																				Sertoli cell:Testis	2022-02-05	0.160823	0.409865	3.84433	7.02532	SOX9;VIM
CD72																Androgen-Insensitivity Syndrome	19/78	0.0172841	0.364514	1.86161	7.55437	FBN2;CNTNAP2;REG3A;BNC2;PON1;MT1X;MRPS30;LBX1;ESR1;PBX1;MSH6;VANGL1;AR;TMEFF2;ADGRG6;MATN1;MT1H;SRY;FBN1																				Multipotent Mesenchymal Stroma cell:Adipose Tissue	2022-02-05	0.160823	0.409865	3.84433	7.02532	NT5E;THY1
CD81																Bronchial Hyperreactivity	19/78	0.0172841	0.364514	1.86161	7.55437	PTGER4;NPSR1;CHRM3;IL1RN;PLA2G4A;DNAH9;HNMT;NGF;ESR1;CYSLTR1;HPGDS;CASP8;CASP10;CCL2;UQCRC2;TAC1;TLR4;CCR3;IL9R																				Limbal Epithelial Stem cell:Limbal Epithelium	2022-02-05	0.160823	0.409865	3.84433	7.02532	CDH5;ALCAM
CD83																CREST Syndrome	1933-10-01	0.0176395	0.37058	2.51103	10.1386	IL6;GRB10;IRF8;MITF;CTSV;HMGB1;CCR6;KIAA0319L;CTGF;SOX5																				Regulatory T (Treg) cell:Bone Marrow	2022-02-05	0.160823	0.409865	3.84433	7.02532	IL2RA;CCR6
CD86																Neurodegenerative Disorders	131/745	0.0177129	0.37058	1.24034	5.00288	APP;KDM1A;MPG;FMR1;CXCL13;IFIT3;PLB1;RIMS2;PNP;SCP2;CFL2;FTH1;STMN1;ZNF569;EPHB2;PDE8B;FBXO7;MAP3K5;EPM2A;EPHA4;UNC13A;SNRPN;SEMA6A;BTN1A1;DYRK1A;ADAM10;DKK1;AR;ADCYAP1;NCL;PADI2;ZNF436;KIF20B;PDE9A;PTGES;MTMR2;PSMD12;VCP;BHLHB9;PSEN2;AK4;PLA2G5;PSEN1;ATXN3;TRPM2;ATXN1;TTPA;TPPP;TAC1;MSC;ATG7;PPARGC1A;PLXNA4;ABCA1;PRNP;BCL11B;SMURF2;BDNF;CAV2;TFPI2;RMDN2;EIF2S2;CP;COQ7;CLK1;MSRA;IL6;TECPR2;CD200;…																				T Helper cell:Tonsil	2022-02-05	0.160823	0.409865	3.84433	7.02532	BTLA;ICOS
CDA																Secondary malignant neoplasm of lung	121/683	0.017785	0.37058	1.2512	5.04158	CD86;IL1RN;SERPINE2;FMR1;PLOD2;FNBP1L;CLDN1;CXCL14;CTGF;GJA1;SMR3B;MYC;KIF5B;STMN1;KDR;MAGEA1;TNFSF11;TRIM27;SOX9;FAM3C;IL13RA2;EPHB2;RAG2;MAP3K7;LGALS7;WLS;CASR;CXADR;SPINK1;SCARA5;IGFBP3;ADAM10;AR;INPP4B;CLIP1;ADAM17;EZR;PTGES;ABCG2;SLC22A3;DLX2;VCP;MAOA;SDC2;NUAK1;ICOS;MSC;RAB11FIP4;SMAD2;TGFB2;SYT1;RARRES3;TFPI2;FN1;PRDX6;ESR1;RPE65;VANGL1;SELP;FER;IL6;CNTN1;NOX4;SDC1;ITGAM;SLC2A1;BRCA1;HMGB1…																				Mesenchymal Progenitor cell:Osteoarthritic Cartilage	2022-02-05	0.160823	0.409865	3.84433	7.02532	ALCAM;THY1
CDAN1																Pick Disease of the Brain	24/105	0.0178312	0.37058	1.71353	6.90004	APP;PRNP;VCP;UNC13A;MAOA;BDNF;DNAH8;FMR1;F11;DYRK1A;PSEN2;PSEN1;NGF;DKK1;PRDX6;PTBP2;GULP1;RIMS2;HPGDS;GAP43;SFPQ;SMPD1;PENK;PDLIM5																				Mesenchymal Stromal cell:Umbilical Cord Blood	2022-02-05	0.160823	0.409865	3.84433	7.02532	NT5E;THY1
CDC42EP3																Premature Obstetric Labor	24/105	0.0178312	0.37058	1.71353	6.90004	IL1RN;HPGD;CCL20;MMP2;F2R;SFTPD;FGL2;NOD1;PGD;PTBP2;DAP;IL6;PGRMC1;ADRB3;NAMPT;CCL2;F2RL1;SLIT2;TLR4;KCNK2;PNLIP;XPR1;PTGES;TRIM67																				Stromal cell:Adipose Tissue	2022-02-05	0.160823	0.409865	3.84433	7.02532	NT5E;THY1
CDC42SE2																Chondrosarcoma	48/241	0.0178364	0.37058	1.44059	5.80055	KDM1A;TUSC3;SDC2;XIAP;HMGB1;EFNA5;PIK3CG;GLI2;CTGF;ADAMTS16;RIMS2;ADAMTS2;ADAMTS3;MAP2;MYC;TMSB4X;RNF19A;PDPN;SPP1;SOX9;EPHB2;CCR5;SOX4;SH2B2;SMAD1;PRNP;EDN1;TGFB2;SEMA6A;ARPP21;BDNF;IGFBP3;IDH1;MMP2;MBD2;IDH2;DKK1;ETV5;ACVR2A;HS3ST1;MMP12;MTAP;IL6;MMP13;NR4A3;LRCH1;NBR1;CARD14																				Stem cell:Deciduous Tooth	2022-02-05	0.160823	0.409865	3.84433	7.02532	NT5E;THY1
CDC7																Congenital contractural arachnodactyly	43/212	0.0178777	0.37058	1.47336	5.92911	ROBO2;FBN2;SLC22A3;SLC22A1;ONECUT1;WDR20;PSIP1;PLG;SLC7A11;PIK3CG;FGF7;KLRK1;CHL1;SPP1;EIF4EBP1;TIMP3;SOX9;TMED7;TAC1;MCL1;OPCML;IL33;ANXA1;SEMA6A;MME;SYT1;FBXW7;IDH1;F2R;IDH2;KLHL1;DDX53;PAWR;RPSA;TACR1;SLC7A5;IL6;F2RL1;BAX;VIM;PTGES;FBN1;FGF10																				Mast cell:Bone Marrow	2022-02-05	0.160823	0.409865	3.84433	7.02532	CD2;IL2RA
CDCA7																Leukemia, Mast-Cell	2022-08-24	0.0182485	0.372798	2.88691	11.5582	CD2;NELL2;NRP2;KITLG;KDR;CTNNB1;PRKG2;PIK3CG																				Plasmacytoid Dendritic cell:Kidney	2022-02-05	0.160823	0.409865	3.84433	7.02532	NRP1;IRF8
CDH10																Basophilic leukemia	2022-08-24	0.0182485	0.372798	2.88691	11.5582	FH;IL6;CR1;RBL1;CLEC4D;C5AR1;PRKG2;GP6																				GABAergic neuron:Undefined	2022-02-05	0.160823	0.409865	3.84433	7.02532	GABBR2;GAD2
CDH11																Body Weight	2022-08-24	0.0182485	0.372798	2.88691	11.5582	NKAIN2;PCSK1;TFAP2B;SEC16B;GNPDA2;BDNF;BBX;CDKAL1																				Naive T cell:Undefined	2022-02-05	0.160823	0.409865	3.84433	7.02532	SELL;IL7R
CDH12																Inattention	2022-08-24	0.0182485	0.372798	2.88691	11.5582	PRNP;GJA1;GPRC5B;GNPDA2;MAOA;CADM2;FMR1;LMO3																				Mesenchymal Stem cell:Bone Marrow	2022-05-20	0.162754	0.412782	1.92276	3.49081	NT5E;MME;ANPEP;ITGA6;THY1
CDH16																Pure gonadal dysgenesis	2022-08-24	0.0182485	0.372798	2.88691	11.5582	WWOX;VAMP7;FSHR;NR0B1;SOX9;SRY;ZFPM2;SPIDR																				Stem cell:Periodontal Ligament	2022-05-20	0.162754	0.412782	1.92276	3.49081	SOX2;NT5E;ALCAM;THY1;VIM
CDH18																Severe combined immunodeficiency due to adenosine deaminase deficiency	2022-08-24	0.0182485	0.372798	2.88691	11.5582	NT5E;PNP;IL7;UROD;NT5C2;TLR5;TLR4;ADA																				CD1C+ B Dendritic cell:Blood	1954-11-01	0.165665	0.419153	1.47618	2.65386	NR4A2;IL1RN;NLRP12;ANXA1;F13A1;AOAH;CD1D;HNMT;LYZ;ASGR1;MPP7
CDH19																High density lipoprotein measurement	62/324	0.0183532	0.374035	1.3717	5.484	APP;ACHE;IL1RN;SPON1;CPNE4;SNX13;ARRB1;TRH;AFF2;HPGDS;LIPC;SERP1;TRPS1;NAMPT;KDR;TNFSF11;TIMP3;RSPO3;SOX6;CUBN;ABCC4;EDN3;ARG1;IL15;SORCS1;CDKAL1;SYN3;MMP13;ADRB3;NRG3;PCCB;NOS1AP;IL1RAPL1;MAML3;ZCCHC8;NOD1;LRP8;SKA1;PRKAR2A;PDGFC;APOB;SOCS6;ATG7;CORIN;ABCA1;MSR1;GABBR2;STARD13;AOC1;SLC16A1;CADM1;GALNT2;PLCL1;ABCA8;ESR1;SELP;MSRA;CPS1;TMEM117;CTH;F2RL1;BUD13																				Neutrophil:Pluripotent Stem Cell	19/102	0.16845	0.424154	1.32145	2.35365	ITGAM;CR1;CLEC12A;NCF2;CD300A;C5AR1;FGL2;CSF2RB;AOAH;LYZ;LILRA5;VNN2;CXCR1;ANPEP;CD300LB;TLR8;CD300LF;CCR5;CCR2
CDH2																Adenocarcinoma of pancreas	67/354	0.0185074	0.375921	1.35352	5.39999	PTPRT;APP;NRP1;PTPRU;NRP2;IRS2;BRCA1;ETS1;PIK3CG;WISP2;ALCAM;PNP;CCND2;EFEMP1;CA2;RNF19A;NAMPT;KDR;EPHB2;CCR5;EPHA4;CUBN;ABCC4;SPINK1;FBXW7;DCC;NCOA3;F2R;PAWR;DKK1;F3;MTAP;CEACAM1;MMRN1;PALLD;TLR4;ABCG2;REG3A;HDAC2;SDC2;SEL1L;PLG;BHLHE22;PENK;SPP1;IL33;CBX7;CADM1;SYT1;TFPI2;KLHL1;CDC7;NR2F2;SMARCA2;IL6;NAT1;APC;ERCC4;IL2RA;NBR1;SDC1;NOX4;CTNNB1;F2RL1;SPRY2;FGF13;SLC28A3																				Type I pneumocyte:Undefined	19/102	0.16845	0.424154	1.32145	2.35365	CDS1;NCKAP1;SLC44A3;CXADR;IL20RA;COBL;SHROOM3;TMPRSS2;EMP2;CLDN1;KIAA1217;TOM1L1;ANO1;GAREM1;FXYD3;SDC1;LRIG3;RAB17;SH3D19
CDH26																Neurobehavioral Manifestations	1938-11-01	0.018602	0.375921	2.35317	9.37618	NR4A2;SELP;APP;TPH2;GRM2;BCHE;GPD2;MAGI2;PSEN1;NGF;ARHGEF7																				Endothelial cell:Heart	18/96	0.169182	0.424978	1.33209	2.36682	IL33;SLC24A3;FAM107A;F13A1;CLEC14A;LDB2;RNASE1;COX7A1;SELP;CDH5;MYCT1;EMCN;MMRN1;MMRN2;KDR;CYYR1;ADGRL4;TNS1
CDH4																Ductal Carcinoma	46/230	0.0186948	0.375921	1.44787	5.76182	FOXA1;SLC22A3;CITED4;SLC2A1;TGFA;BRCA1;PRL;CXCL13;CLDN1;FHIT;SOX2;HPGDS;ALCAM;CDH2;ERBB4;MYC;MYB;TIMP3;SLIT2;WWOX;POU1F1;MUCL1;ANAPC7;SMURF2;FOXF1;NCOA3;IGFBP3;MMP2;NTRK3;MBD2;FN1;MEPE;NR2F2;SULF1;ESR1;RPE65;PLEKHA7;ETV6;AR;CDK8;NCL;NEURL1;AGTR1;FGF13;DSC3;MCPH1																				Pluripotent Stem cell:Undefined	2022-04-15	0.170694	0.427754	2.09734	3.70785	SOX2;PODXL;CDH11;ITGA6
CDH5																Lichen Planus, Oral	16/63	0.0188008	0.375921	1.96731	7.81783	TOP2A;ITGAM;ITGAL;NGF;RPE65;CEACAM1;IL6;IFNG;MYC;PDPN;SPP1;BAX;CCR5;DEFB4A;TLR4;ABCG2																				Neural Progenitor cell:Brain	2022-03-10	0.174208	0.430396	2.47161	4.31916	SOX2;DPYSL3;SLITRK6
CDH6																Congenital heart disease	27/122	0.0189292	0.375921	1.64396	6.52166	FBN2;CHRM3;MTRR;CITED2;MTR;FIGN;ETS1;GRIP1;HPGDS;ZIC3;HEY2;HAS2;SOX9;RUNX1T1;SMAD2;OFD1;SMAD1;SFTPB;GALNT1;NTRK3;INO80;TBX5;LRP1B;HAND1;ZFPM2;TDGF1;FGF10																				Endothelial cell:Lung	2022-03-10	0.174208	0.430396	2.47161	4.31916	CDH5;EMCN;KDR
CDH7																Waist-Hip Ratio	27/122	0.0189292	0.375921	1.64396	6.52166	SEMA5A;PCSK2;TENM4;SNX10;SPATA5;CDH4;RASGEF1A;SPOCK3;MVB12B;FAM19A2;RSPO3;GPC5;RSU1;CSMD1;CCR3;OPCML;KLF13;DSCAM;AUTS2;CNTN5;DCC;SGCZ;ANLN;WDPCP;MDGA2;KLKB1;FBXL7																				Multipotent Mesenchymal Stroma cell:Bone Marrow	2022-03-10	0.174208	0.430396	2.47161	4.31916	NT5E;ITGAM;THY1
CDH8																Chronic sinusitis	20/84	0.0189436	0.375921	1.80658	7.16544	TTC25;IL33;MMP2;CD180;TGFA;AOAH;YWHAZ;PLB1;CYSLTR1;HPGDS;IL6;CYSLTR2;IFNG;CYP11A1;TNFSF4;SPP1;SCGB3A2;F2RL1;DNAL1;CRLF2																				Stem cell:Adipose Tissue	2022-03-10	0.174208	0.430396	2.47161	4.31916	NT5E;THY1;ABCG2
CDH9																Anaplasia	55/283	0.0189629	0.375921	1.39774	5.54243	APP;NRP1;BTG3;BNC1;PROS1;ONECUT1;BRCA1;GRPR;CLDN1;ETS1;CTGF;SOX2;ADGRE5;MYC;ZC3H12A;HEY2;SOX9;EPHB2;TMED7;KPNA2;CD177;NCOA1;ZHX2;DUSP1;NCOA3;ACSL5;MITF;AXIN2;MMP12;AR;PAPPA;ALPK2;ABCG2;DDC;MAOA;DNAH8;TGFA;XIAP;TMPRSS2;THY1;SPP1;CCL2;SMAD2;SMAD1;RARRES3;SMARCA1;TYR;ESR1;RPE65;KITLG;FXYD3;ID4;SDC1;VIM;FGF13																				Natural Killer T (NKT) cell:Kidney	2022-03-10	0.174208	0.430396	2.47161	4.31916	PRF1;KLRD1;IL7R
CDK20																Ketotic hypoglycemia	1943-12-01	0.0191444	0.375921	2.23609	8.84541	EPM2A;MCEE;SLC16A1;GBE1;PCCB;PHKB;PYGL;GYG2;FBP1;PFKM;PGM1;FBP2																				Hemangioblast:Germ	2022-03-10	0.174208	0.430396	2.47161	4.31916	CDH5;PODXL;KDR
CDK5R1																Language Disorders	14/53	0.019345	0.375921	2.07407	8.18289	APP;CNTNAP2;PSEN2;PSEN1;ATP2C2;SORL1;ROBO1;ETV6;FOXP1;NR4A2;NDST4;GPD2;ZNF385D;ARSD																				Cardiomyocyte:Heart	2022-06-26	0.176193	0.433262	1.73057	3.00456	GJA1;GJA5;SIRPA;TBX5;TDGF1;KCNJ2
CDK8																Tumor-Associated Vasculature	14/53	0.019345	0.375921	2.07407	8.18289	ABCA1;RALBP1;FN1;PLG;F3;LRPPRC;IL6;FOLH1;ANPEP;KDR;UQCRFS1;TRIM27;FGF13;MAP3K7																				Purkinje cell:Undefined	2022-06-26	0.176193	0.433262	1.73057	3.00456	PCP4;ENPP1;ATP2B2;PDE5A;CA8;PDE9A
CDKAL1																Psychotic symptom	13/48	0.0193662	0.375921	2.14581	8.46355	GYPC;BDNF;LMO3;PSEN2;HTR1A;HTR2C;DAOA;NR4A2;ADAMTS2;IL6;PINK1;NRG3;TCF4																				Intestinal Stem cell:Intestinal Crypt	19/103	0.179574	0.440543	1.30564	2.242	EDN1;ANXA1;GALNT3;ATP8B1;IGFBP3;TGFA;EMP1;CLDN1;RND3;F3;SERPINB8;BACE2;MYO1E;NT5E;ALCAM;SDC1;RIN2;PADI1;ARHGEF5
CDKL3																Hyperglycemia	89/488	0.0194013	0.375921	1.29448	5.10338	GLP1R;CHRM3;APP;PCSK1;PTPRU;IL1RN;CSF1;KDM1A;SLC2A1;EHMT1;AQP7;IRS2;ARRB1;HMGB1;PIK3CG;PLB1;HK2;CTGF;RIMS2;CDH5;RNF19A;NAMPT;KDR;FAM3B;ENPP1;EPHB2;MAP3K5;MBL2;UNC13B;IGFBP1;EDN1;CASR;UNC13A;SEMA6A;PRKCB;PLA2G4A;NGF;DKK1;YWHAZ;PTBP2;CLIP1;ADRB3;IFNG;AGTR1;AGTR2;UTRN;TLR4;ABCG2;C5AR1;PON1;XIAP;PLG;PPP1R3A;PIK3R1;TFPI;PRDX4;KLRK1;CYP11A1;NPY;SPP1;EIF4EBP1;CCL2;GPC5;IGF2BP2;APOB;MSC;ATG7;PPARGC1A;PRN…																				Myeloid cell:Bone Marrow	15/79	0.18298	0.447852	1.35264	2.29729	CD86;ITGAM;MME;CD81;SPN;SELL;ANPEP;IL2RA;ITGA6;CEACAM8;CCR5;TLR4;CCR3;CCR2;CD177
CDO1																Congenital diaphragmatic hernia	22/95	0.019598	0.375921	1.7425	6.85209	ARRDC4;SMAD2;SFTPB;EDN1;TGFB2;ASAH2;FOXF1;LRP2;NR2F2;CHD2;ARID1B;CTGF;RGMA;FGF7;EDNRB;UROD;COL5A2;TCF4;ZFPM2;MCTP2;EDIL3;FREM1																				Mesenchymal Stem cell:Ligament	2022-05-21	0.18922	0.462049	1.80249	3.00086	CDH5;NT5E;ALCAM;ADGRE5;THY1
CDR2																Precursor B-cell lymphoblastic leukemia	69/367	0.0195981	0.375921	1.34252	5.27922	CD86;CSF3;ITGAM;MPG;BRCA1;GRIK2;CXCL13;AFF3;CTGF;SPN;CASP10;ANPEP;MYC;STMN1;NAMPT;ENPP1;CCR6;EPHB2;RAG2;CCR3;ANKS1B;MBL2;CASR;CXADR;SNRPN;MME;IL15;F2R;PLA2G4A;RNASE3;WNT16;MTSS1;FOXP1;ETV6;SFPQ;IFNG;TBL1XR1;ANG;MAPRE1;MAPRE2;HLF;ABCB5;ASIP;PSEN1;NT5C2;FHIT;NT5E;SNX2;ALOX5;BTLA;MCL1;TMEM132D;AUTS2;BCL11A;LYZ;LBX1;CP;PBX1;MOS;POLE4;AHI1;IL6;IL7;IL2RA;BAX;FGF13;IL7R;LGMN;CRLF2																				Primitive Streak cell:Primitive Streak	18/98	0.192601	0.466055	1.29863	2.13902	TRIM71;FBN3;HDAC2;VASH2;CTSV;SKA1;PHF21B;DLL3;SGO1;GRM4;DPPA4;ZIC3;DPPA2;STMN1;TDGF1;ZNF114;MAD2L1;SPSB4
CDS1																Tonic - clonic seizures	36/173	0.0196702	0.375921	1.52087	5.97496	GABRB3;ACHE;NRP2;FOXG1;SLC2A1;GRIK1;TRH;PCDH19;CHD2;SLC8A1;CYP11A1;NPY;MPDZ;CPA6;EPM2A;BCHE;RBFOX1;BDNF;IDH2;HTR1A;HTR1B;GAD2;SLC30A1;OPRM1;NGF;ADRA2B;GABRG2;MAPK10;SLC8A3;IL6;NR4A3;SST;KCNMA1;ALPL;TCF4;HCN1																				Endoderm Progenitor cell:Adipose Tissue	18/98	0.192601	0.466055	1.29863	2.13902	FGL2;FAM107A;F13A1;CLEC14A;IRAK3;LYZ;GIMAP7;RNASE1;GIMAP8;SELP;CDH5;HPGDS;MYCT1;EMCN;MMRN1;KDR;CYYR1;GBP4
CDV3																Exanthema	45/225	0.0198429	0.375921	1.44772	5.67492	REG3A;IL1RN;MTRR;SEMA3D;SATB2;SLC22A1;PIK3R1;HMGB1;LRP2;FHIT;FGF3;PIK3CG;PPP3CA;GJA1;FGF7;HPGDS;SI;MCF2L;KDR;ENPP1;SMARCAD1;DMD;LGALS7;METTL9;RUNX1T1;MSMB;IL33;MME;ARG1;FBXW7;MMP2;TXNL1;P3H2;LYZ;LRP1B;NLRP12;IL6;LMBRD1;IFNG;NAT2;ERCC4;NCL;ERVW-1;FAM20A;VIM																				Circulating Precursor cell:Peripheral Blood	18/98	0.192601	0.466055	1.29863	2.13902	CD300A;FGL2;F13A1;CSF2RB;AOAH;LYZ;GIMAP7;RNASE1;GIMAP8;SELP;HPGDS;MYCT1;PARVG;MMRN1;RASGEF1B;ELMO1;GBP4;LAIR1
CDX4																Teratoma	26/117	0.0199641	0.375921	1.65248	6.46752	SLC22A3;BRCA1;CSF2RA;FHIT;SOX2;MYC;SRY;MSC;PGM1;MCL1;IRX1;SNRPN;FBXW7;CBX3;KLHL1;DHCR24;PTPN13;ESR1;GADD45G;AR;KITLG;DPPA4;LHX2;QPCT;PLSCR4;BAX																				Meiotic Prophase Fetal Germ cell:Fetal Gonad	163/1034	0.192636	0.466055	1.0832	1.78397	CHIC2;PRDM9;WDSUB1;FMR1;HSF2BP;KIF5B;CFL2;RNF19A;GPBP1;FBXO4;AP1S2;KIF21A;ZNF445;IL13RA2;CDKL3;VCX3B;VCX3A;FBXW7;FBXO15;ALG13;ATP11B;VRK1;EID3;IFT81;RRAGB;ZNF318;ULK2;FAR1;GSAP;KIF20B;TSPYL5;RNASEH2B;BHLHB9;ARL6;PHYHIPL;STRIP2;ARHGAP20;RAD51AP2;ZMAT1;CYP11A1;DSEL;ADGRG6;MAP7;ZKSCAN2;SNX9;MORC1;SLC38A2;ZBTB18;ANKRD28;DNAH12;NDFIP2;FANCL;RANBP17;DNAH14;NR2F1;PBX3;PHKB;TRAPPC8;ARPC5;MEX3C;ZWINT;VCX2…
CDY1																Acute and chronic colitis	2022-04-08	0.0202856	0.375921	5.77006	22.4908	CD86;HTR7;IL7;RAG2																				Germ cell:Undefined	2022-06-27	0.200067	0.482921	1.64806	2.6519	DAZL;PIWIL4;TFAP2C;SCARA5;PODXL;TEX19
CDY1B																Acute lymphoblastic leukemia with lymphomatous features	2022-04-08	0.0202856	0.375921	5.77006	22.4908	MTAP;IL7R;JAK1;CRLF2																				T Helper cell:Salivary Gland	18/99	0.204875	0.487797	1.28252	2.03326	CD86;ITGAM;CLEC12A;CD300A;FGL2;AOAH;LYZ;ITGAL;GIMAP7;GIMAP8;CD2;PARVG;TLR8;CD300LF;CCR5;CYTIP;LAIR1;CCR2
CDY2B																Allergic bronchitis	2022-04-08	0.0202856	0.375921	5.77006	22.4908	PLA2G2A;PLA2G4A;YWHAZ;PLB1																				Germinal Center B cell:Tonsil	18/99	0.204875	0.487797	1.28252	2.03326	RHBDF1;SLC44A3;ITGB5;IL20RA;EMP1;BACE2;MYO1E;LAPTM4A;KITLG;FXYD3;ADGRG6;CTNNA1;SDC1;PXDC1;SNX7;A4GALT;WLS;LGMN
CEACAM1																Avascular retina	2022-04-08	0.0202856	0.375921	5.77006	22.4908	MMP12;NRP1;NRP2;KDR																				T Helper cell:Eye	18/99	0.204875	0.487797	1.28252	2.03326	CD86;ITGAM;CLEC12A;CD300A;FGL2;AOAH;LYZ;ITGAL;GIMAP7;GIMAP8;CD2;PARVG;TLR8;CD300LF;CCR5;CYTIP;LAIR1;CCR2
CEACAM20																Avitaminosis	2022-04-08	0.0202856	0.375921	5.77006	22.4908	MTRR;PRL;PSEN1;APOB																				Zymogenic Chief cell:Gastric Epithelium	18/99	0.204875	0.487797	1.28252	2.03326	CDA;IL1RN;TNFAIP6;CPQ;SECTM1;CSF2RB;IRAK3;ANTXR2;LYZ;ASGR2;RAB32;DAB2;ANPEP;CD300LB;SIRPA;TLR8;CD300LF;TLR4
CEACAM8																Chondromyxoid fibroma	2022-04-08	0.0202856	0.375921	5.77006	22.4908	ALCAM;COL4A2;COL12A1;GRM1																				Thecal cell:Ovary	18/99	0.204875	0.487797	1.28252	2.03326	CDA;IL1RN;TNFAIP6;CPQ;SECTM1;CSF2RB;IRAK3;ANTXR2;LYZ;ASGR2;RAB32;DAB2;ANPEP;CD300LB;SIRPA;TLR8;CD300LF;TLR4
CELF4																Hyperhomocystinemia	2022-04-08	0.0202856	0.375921	5.77006	22.4908	LMBRD1;MTRR;MTR;MMADHC																				Extravillous Trophoblast cell:Placenta	18/99	0.204875	0.487797	1.28252	2.03326	SEMA5A;CASR;SNRPN;SERPINE2;LAMA2;TMEM200A;MMP2;COL22A1;ANTXR2;ZKSCAN7;CDH11;PDPN;MT1H;GCNT4;CYYR1;MSC;MXRA5;CD200
CENPC																Intestinal adenocarcinoma	2022-04-08	0.0202856	0.375921	5.77006	22.4908	APC;IDH1;IDH2;CABLES1																				Natural Killer cell:Blood	2022-03-11	0.214651	0.48909	2.16253	3.32758	CD2;ITGAM;KLRD1
CENPE																mass lesion	2022-04-08	0.0202856	0.375921	5.77006	22.4908	GRIA1;GRIA2;GRM2;GRIA3																				Myeloid cell:Peripheral Blood	2022-03-11	0.214651	0.48909	2.16253	3.32758	ITGAM;CASK;CEACAM8
CENPJ																Neuroleptic-Induced Tardive Dyskinesia	2022-04-08	0.0202856	0.375921	5.77006	22.4908	GABRB2;DPP6;SLC6A11;GABRG3																				Germ cell:Embryo	2022-03-11	0.214651	0.48909	2.16253	3.32758	DAZL;TFAP2C;NLRP5
CENPO																OSSIFICATION OF THE POSTERIOR LONGITUDINAL LIGAMENT OF SPINE	2022-04-08	0.0202856	0.375921	5.77006	22.4908	CCDC91;P2RY1;ENPP1;SOX9																				Radial Glial cell:Undefined	2022-03-11	0.214651	0.48909	2.16253	3.32758	SOX2;CDH2;VIM
CENPS																Premenstrual Dysphoric Disorder	2022-04-08	0.0202856	0.375921	5.77006	22.4908	BDNF;MAOA;HTR1A;ESR1																				Mesenchymal Stem cell:Peripheral Blood	18/100	0.217504	0.48909	1.26681	1.93256	NRP1;MMP2;DPT;CYBRD1;EMP1;CLEC14A;PODN;COX7A1;CDH5;DAB2;MYCT1;MMRN2;PLSCR4;CCL2;IGFBP7;ADGRL4;TNS1;FBN1
CENPW																Pulmonary Aspergillosis	2022-04-08	0.0202856	0.375921	5.77006	22.4908	IFNG;IL15;TLR4;MBL2																				Regulatory B cell:Peripheral Blood	18/100	0.217504	0.48909	1.26681	1.93256	CD86;CR1;CLEC12A;CD300A;CD180;CSF2RB;CD1D;ITGAL;LILRA4;PARVG;VNN2;SIT1;ALOX5;CD300LB;IRF8;TLR8;CD300LF;CCR2
CEP135																RETINITIS PIGMENTOSA 9	2022-04-08	0.0202856	0.375921	5.77006	22.4908	REG3A;MYC;LPIN1;METTL9																				Lymphocyte:Blood	18/100	0.217504	0.48909	1.26681	1.93256	TNFAIP6;CLEC12A;NCF2;CPQ;FGL2;SAMHD1;RCBTB2;GLIPR1;NAGK;KLRF1;CD300LB;TLR8;OSTF1;CD300LF;CCR5;TLR4;CMKLR1;CCR2
CEP152																Sexual Arousal Disorder	2022-04-08	0.0202856	0.375921	5.77006	22.4908	GRIA1;GRIK2;PRL;GRIA3																				Monocyte:Bone Marrow	18/100	0.217504	0.48909	1.26681	1.93256	CD86;ITGAM;CLEC12A;CD300A;C5AR1;FGL2;CSF2RB;AOAH;LYZ;GIMAP7;GIMAP8;LILRA5;VNN2;CXCR1;CD300LB;TLR8;CD300LF;CCR5
CEP78																Testicular dysgenesis syndrome	2022-04-08	0.0202856	0.375921	5.77006	22.4908	TGFBR3;AR;SLC22A3;SRY																				Gastric Stem cell:Gastric Corpus	18/100	0.217504	0.48909	1.26681	1.93256	FOXA1;CADPS2;SLC44A3;GALNT5;COLCA2;GOLM1;DNAH5;CXCL17;DAB2IP;SHROOM3;NR2F2;PTPRK;SOX2;KIAA1217;SDC1;LRIG3;SOX9;MSMB
CERS3																Transitional Cell Neoplasm	2022-04-08	0.0202856	0.375921	5.77006	22.4908	ANXA1;CCND2;PLA2G4A;PTGES																				Limbal Stem cell:Corneal Epithelium	18/100	0.217504	0.48909	1.26681	1.93256	GSDMC;IL1RN;STEAP4;MACC1;SLC6A14;TBC1D8;ATP10B;A2ML1;PLD1;ABCA13;RSPH3;RNF144B;CLIP1;SPTLC3;KYNU;NABP1;RIN2;FRK
CERS4																Vitamin Deficiency	2022-04-08	0.0202856	0.375921	5.77006	22.4908	MTRR;PRL;PSEN1;APOB																				Preadipocyte:Adipose Tissue	18/100	0.217504	0.48909	1.26681	1.93256	ITGAM;CR1;CLEC12A;CD300A;FGL2;F13A1;CSF2RB;IRAK3;AOAH;LYZ;GIMAP7;GIMAP8;SELP;PARVG;CD300LB;TLR8;CD300LF;LAIR1
CFAP46																Zoonoses	2022-04-08	0.0202856	0.375921	5.77006	22.4908	MMP12;IFITM3;PRNP;AHI1																				Common Lymphoid progenitor:Undefined	18/100	0.217504	0.48909	1.26681	1.93256	CR1;MME;CD300A;CD180;FGL2;CSF2RB;AOAH;ITGAL;GIMAP7;GIMAP8;PIK3CG;SELP;APBB1IP;PARVG;XAF1;CYTIP;GBP4;LAIR1
CFI																46, XY Disorders of Sex Development	2022-07-20	0.0203139	0.375921	3.10847	12.112	CYB5A;AR;CYP11A1;TLX1;SOX9;SRY;ZFPM2																				Multipotent Progenitor cell:Undefined	18/100	0.217504	0.48909	1.26681	1.93256	CD86;CD300A;FGL2;F13A1;CSF2RB;IRAK3;THY1;GIMAP7;GIMAP8;PIK3CG;SELP;APBB1IP;PARVG;ELMO1;XAF1;GBP4;LAIR1;CMKLR1
CFL2																Autosomal dominant compelling helio ophthalmic outburst syndrome	2022-07-20	0.0203139	0.375921	3.10847	12.112	RBFOX1;AUTS2;NRG3;AKAP6;FHIT;BRWD3;ENOX1																				CD141+CLEC9A+ Dendritic cell:Blood	18/100	0.217504	0.48909	1.26681	1.93256	PRELID2;DENND1B;CAMK2D;GYPC;CADM1;PPM1H;NET1;PDLIM1;DUSP10;B3GNT7;KIF16B;ANPEP;ID2;SLC9A9;BTLA;ENPP1;CLNK;RAB11FIP4
CGNL1																Motion Sickness	2022-07-20	0.0203139	0.375921	3.10847	12.112	NLGN1;AUTS2;CPNE4;GPD2;ST18;LRP1B;PDZRN4																				Regulatory T (Treg) cell:Blood	2022-02-06	0.21846	0.48909	2.88308	4.3856	IL2RA;IL7R
CHAC2																Sick Sinus Syndrome	2022-07-20	0.0203139	0.375921	3.10847	12.112	SGO1;IL6;FN1;CCL2;CTGF;FBN1;HCN1																				Cancer Stem-Like cell:Undefined	2022-02-06	0.21846	0.48909	2.88308	4.3856	ALCAM;ANPEP
CHD1																Anterior hypopituitarism	2022-09-29	0.0203967	0.375921	2.59849	10.1143	FLRT3;SEMA3A;ANOS1;PROK2;TACR3;SEMA3E;CCDC141;HS6ST1;WDR11																				CD4+ T cell:Peripheral Blood	2022-02-06	0.21846	0.48909	2.88308	4.3856	IL2RA;SLC2A1
CHD1L																Cholesterol gallstones	2022-09-29	0.0203967	0.375921	2.59849	10.1143	ADRB3;PLA2G2A;APOB;CYP7A1;PPARGC1A;ESR1;YWHAZ;PLB1;PPARGC1B																				Lymphocyte:Bone Marrow	2022-02-06	0.21846	0.48909	2.88308	4.3856	CD2;DNTT
CHD2																Coronary Aneurysm	2022-09-29	0.0203967	0.375921	2.59849	10.1143	MMP12;GJA1;GRIN3A;NEBL;MMP2;CCL2;CCR5;MBL2;CCR2																				Unrestricted Somatic Stem cell:Embryo	2022-02-06	0.21846	0.48909	2.88308	4.3856	ALCAM;THY1
CHD6																Parkinsonian Disorders	43/214	0.020779	0.382135	1.45596	5.64011	GLP1R;APP;ACHE;VCP;DDC;MAOA;DNAH8;MAPKAP1;FMR1;LRRK1;PSEN2;HTR2C;THY1;PRL;PSEN1;LRP2;RIMS2;ATXN3;RGS2;ANPEP;MCF2L;PENK;SPP1;TAC1;FBXO7;TNS1;RUNX1T1;PRNP;PACRG;FBXW7;BDNF;GAD2;SNCAIP;NGF;CP;SORL1;NR4A2;COQ2;PINK1;PDE10A;ANG;ZFPM2;XPR1																				Plasma cell:Bone Marrow	2022-02-06	0.21846	0.48909	2.88308	4.3856	SDC1;LAIR1
CHFR																Mental deficiency	176/1032	0.0209149	0.383802	1.19675	4.62819	APP;FRMPD4;TUSC3;FMR1;EHMT1;HNMT;SLC4A4;GRIP1;GJA1;PNP;OPHN1;PPP2R1A;GJA5;GJA8;GGT1;LARGE1;EYS;RGS7;SOX5;KIRREL3;SNRPN;CASK;ALG13;SOX11;VRK1;ACSL4;THOC2;FOXP1;KCTD7;INPP4A;TMEM135;MAF;RNF125;TBL1XR1;FAR1;WDPCP;AGTR2;ROR2;TNIK;MMADHC;ZCCHC8;ARL6;MAOA;FOXG1;ARX;CDCA7;B3GLCT;PCDH15;TMTC3;NEDD4L;SPATA5;PCDH19;DPP6;RNF213;TSPAN7;NPHP1;HIVEP2;PRODH;MPDZ;GRIA3;COX10;ZBTB18;DNAJC19;AUTS2;BCL11B;BDNF;FANC…																				M2 macrophage:Bone Marrow	2022-02-06	0.21846	0.48909	2.88308	4.3856	ARG1;CCL2
CHIC1																Nonorganic psychosis	44/220	0.0210644	0.385581	1.44756	5.58784	SLC22A3;GABRB2;ST6GALNAC1;HDAC2;TENM4;PCDH11Y;MAOA;PCDH11X;HTR2C;PLG;PRCP;CLINT1;NPAS3;DAOA;GHR;TRPM2;GRM2;GRIN2A;UROD;ERBB4;NPY;NHS;DISC1;ST3GAL1;KCNH2;PRNP;SEMA6A;BDNF;ZNF804A;CSNK1E;OPRM1;TYR;LBX1;GABRG3;GRIN2B;ESR1;GABRG2;AHI1;IL6;PDE10A;ERVW-1;F2RL1;TCF4;ARHGEF7																				Urothelium cell:Kidney	2022-02-06	0.21846	0.48909	2.88308	4.3856	UPK1B;DHRS2
CHIC2																Kallmann Syndrome	17/69	0.0211028	0.385581	1.88937	7.28985	NRP1;NRP2;DCC;SEMA3A;FN1;TACR3;SEMA3E;NR0B1;HS6ST1;ADRA2B;WDR11;SOX2;FLRT3;PRKAR2A;ANOS1;PROK2;CCDC141																				Dopaminergic neuron:Undefined	2022-02-06	0.21846	0.48909	2.88308	4.3856	NR4A2;KCNJ6
CHL1																Graft-vs-Host Disease	45/226	0.0213279	0.388855	1.43963	5.53933	CD86;DDX3Y;REG3A;IL1RN;CSF3;KDM5D;C5AR1;PRF1;SPN;FGF7;KLRK1;INPP5D;NAMPT;DHX15;SPP1;CCL2;SRY;ICOS;CCR5;METTL8;RAG2;SPTBN1;BCHE;IL33;NPM1;SYT1;IL15;TRPC4;GZMA;FN1;RPSA;ITFG1;FOSL2;EBNA1BP2;IL6;GAL;SELL;IFNG;APC;IL7;IL2RA;CD47;TLR5;IL7R;TLR4																				Myeloblast:Germ	2022-02-06	0.21846	0.48909	2.88308	4.3856	ANPEP;CSF2RA
CHMP3																Prostatic Hyperplasia	20/85	0.0214297	0.389873	1.77869	6.83545	EDN1;IGFBP3;MMP2;F2R;TMPRSS2;IFI44;HMGB1;PRL;ALOX15B;ESR1;AKAP12;AR;ANO1;FGF7;FOLH1;MAGEA1;CCL2;BAX;UMPS;PBOV1																				Myeloid-derived Suppressor cell:Undefined	2022-02-06	0.21846	0.48909	2.88308	4.3856	ITGAM;CEACAM8
CHODL																Diabetes	213/1268	0.0216422	0.392897	1.17635	4.50908	APP;IL1RN;PRF1;EHMT1;CBLB;F11R;HS6ST1;LIPC;ALCAM;ANPEP;GJA5;MYC;ZC3H12A;NAMPT;KDR;TNFSF11;AGFG1;CUBN;UNC13A;DAPK1;RNASE3;AR;LARS2;PPP1R3B;AGTR1;EZR;PADI1;MAOA;SLC22A1;PPP1R3A;C2CD4B;CD1D;PIK3R1;TRPM2;KLRK1;RNF213;PRDX4;SI;ST8SIA4;FADD;APOB;PPARGC1A;PPARGC1B;ABCA1;BCL11A;FN1;LYZ;GP6;CP;PBX1;FXYD2;NOX4;NOX5;ADA;PCSK2;PCSK1;PTPRU;RYR2;HNF4G;PCSK9;BRCA1;PRL;OSBPL11;EEA1;SMPD1;TIMP3;ANKRD2;CCR5;JAK1;C…																				Mesenchymal Stem cell:Meniscus	2022-02-06	0.21846	0.48909	2.88308	4.3856	ALCAM;THY1
CHP1																Acute type B viral hepatitis	2022-06-16	0.0219876	0.393272	3.46317	13.2199	NCR1;IL6;IFNG;CD1D;PDLIM5;MBL2																				Adventitial cell:Undefined	2022-02-06	0.21846	0.48909	2.88308	4.3856	NT5E;THY1
CHRM3																Duration of sleep	2022-06-16	0.0219876	0.393272	3.46317	13.2199	MEIS1;ZMYM4;PLPPR5;PCDH15;ISM1;PRIMA1																				Lake Et al.Science.In4:Brain	2022-02-06	0.21846	0.48909	2.88308	4.3856	ADAMTS2;FREM1
CHRM5																Mammary Analogue Secretory Carcinoma	2022-06-16	0.0219876	0.393272	3.46317	13.2199	ANO1;IL6;NTRK3;VIM;RPE65;ETV6																				Endothelial cell:Liver	14/76	0.22645	0.505898	1.30289	1.9351	DUSP5;IL33;TCF12;ATP10D;STAB2;LDB2;CRHBP;CLEC2B;RASGEF1B;TSPAN7;KDR;CLEC1B;RIN2;GBP4
CHRNA10																Morphine Dependence	2022-06-16	0.0219876	0.393272	3.46317	13.2199	GRIA1;NPSR1;GRIN2A;BAX;OPRM1;FADD																				Endothelial cell:Blood	18/101	0.230474	0.512706	1.25147	1.83668	GYPC;FGL2;CSF2RB;ETS1;GIMAP7;GIMAP8;PIK3CG;SYNE1;APBB1IP;CLEC2B;PARVG;SLC9A9;ELMO1;S1PR1;IL7R;XAF1;CYTIP;GBP4
CHST2																Osteoblastoma	2022-06-16	0.0219876	0.393272	3.46317	13.2199	SMAD2;SMAD1;IL6;CTNNB1;SOX9;RPE65																				Megakaryocyte:Blood	18/101	0.230474	0.512706	1.25147	1.83668	ITGAM;CLEC12A;NCF2;CD300A;C5AR1;FGL2;CSF2RB;AOAH;LYZ;LILRA2;LILRA5;CLEC4D;PARVG;CD300LB;TLR8;CD300LF;LAIR1;CCR2
CHST9																Transferrin saturation measurement	2022-06-16	0.0219876	0.393272	3.46317	13.2199	FIG4;DTWD2;CARMIL1;KCNU1;LARGE1;ZDHHC14																				Epithelial cell:Bone Marrow	18/102	0.243764	0.541126	1.2365	1.74538	CD86;IL1RN;ITGAM;CLEC12A;NCF2;CD300A;FGL2;CSF2RB;AOAH;LYZ;VNN2;ALOX5;IRF8;TLR8;CD300LF;CCR5;FBP1;CCR2
CHSY1																Unsaturated iron binding capacity measurement	2022-06-16	0.0219876	0.393272	3.46317	13.2199	FIG4;DTWD2;CARMIL1;KCNU1;LARGE1;ZDHHC14																				Endometrial Stem cell:Endometrium	2022-05-23	0.246105	0.541773	1.60202	2.24603	SOX2;NT5E;ALCAM;THY1;ABCG2
CHSY3																Alcohol abuse	24/107	0.0221767	0.395672	1.67204	6.36832	SMAD2;TPH2;HDAC2;KCNJ6;CD81;MAOA;BDNF;MMP2;NPY2R;FN1;HTR1A;DDX53;TACR3;OPRM1;TACR1;GABRG2;GAL;NPY;PENK;CDK20;PDE4B;GGT1;MPDZ;TLR4																				Urothelium cell:Undefined	17/96	0.247152	0.541773	1.24166	1.73553	IL1RN;CLEC12A;RNASE3;CD1D;LILRA2;LYZ;LILRA4;ASGR2;LILRA5;CLEC4D;CXCR1;CD300LB;TLR8;CD300LF;FBP1;FCGR1B;CCR2
CILP2																Hashimoto Disease	38/186	0.0222882	0.395672	1.48609	5.65265	FBN3;TPH2;ACHE;IL1RN;MTRR;CD83;F11R;ITGAL;PIK3CG;CASP8;MYC;EPHB2;ICOS;CCR5;SEC23B;TSHB;MBL2;ABCA1;TNFSF18;EDN1;BDNF;IL15;MOK;GAD2;ESR1;DCK;F3;WDR11;NFKBIA;DAP;IL6;IFNG;IL7;ZFAT;IL2RA;IRF8;ADA;TLR3																				Inflammatory cell:Muscle	17/96	0.247152	0.541773	1.24166	1.73553	FGL2;F13A1;CLEC14A;IRAK3;CSF2RB;GIMAP7;RNASE1;GIMAP8;SELP;CDH5;MYCT1;EMCN;MMRN1;PARVG;ELMO1;GBP4;LAIR1
CITED2																Kidney Diseases	113/639	0.0224427	0.395672	1.24765	4.73708	CSF3;IL1RN;MTRR;CSF1;JADE1;IRS2;CTGF;GJA1;LIPC;EDNRB;BASP1;NAMPT;KDR;ENPP1;UNC13B;CASR;PRKCB;IGFBP3;ADAM10;CDKAL1;ADAM17;COL4A2;AGTR1;ELMO1;EZR;FREM1;SDC2;SLC22A2;C5AR1;TGFA;THY1;PKHD1;KLRK1;PODXL;NPHP1;NPHP4;APOB;PRODH;ABCA1;TGFB2;SMURF2;FN1;LYZ;GP6;ESR1;GADD45G;AHI1;IL6;COQ2;MAFB;SELL;TNFSF4;ALPL;NOX5;FGF13;FERMT2;NRP1;NRP2;ITGAM;TREH;SLC2A1;HMGB1;PKD2;PCSK5;GHR;CALB1;CA2;SMPD1;TMSB4X;SIX2;TIMP…																				Mature Endothelial cell:Subcutaneous Adipose Tissue	17/96	0.247152	0.541773	1.24166	1.73553	FGL2;F13A1;CLEC14A;IRAK3;CSF2RB;GIMAP7;RNASE1;GIMAP8;SELP;CDH5;MYCT1;EMCN;MMRN1;PARVG;ELMO1;GBP4;LAIR1
CITED4																Dystonia 3, Torsion, X-Linked	2022-05-12	0.0225305	0.395672	4.12214	15.6348	NONO;NPY;SLC2A1;CSF2RA;DSC3																				Immature Endothelial cell:Subcutaneous Adipose Tissue	17/96	0.247152	0.541773	1.24166	1.73553	FGL2;F13A1;CLEC14A;IRAK3;CSF2RB;GIMAP7;RNASE1;GIMAP8;SELP;CDH5;MYCT1;EMCN;MMRN1;PARVG;ELMO1;GBP4;LAIR1
CLASP2																Abnormal cortical gyration	2022-05-12	0.0225305	0.395672	4.12214	15.6348	OFD1;GRIP1;LAMA2;CEP152;GLI2																				Endothelial cell:Lymph Node	17/96	0.247152	0.541773	1.24166	1.73553	FGL2;F13A1;CLEC14A;IRAK3;CSF2RB;GIMAP7;RNASE1;GIMAP8;SELP;CDH5;MYCT1;EMCN;MMRN1;PARVG;ELMO1;GBP4;LAIR1
CLCN5																Abnormality of temperature regulation	2022-05-12	0.0225305	0.395672	4.12214	15.6348	EDN3;BDNF;TNFSF11;SNX10;ASCL1																				Stromal cell:Undefined	2022-06-29	0.250946	0.548944	1.50457	2.0801	MME;MMP2;PDPN;THY1;TLR4;TLR3
CLDN1																Cystic renal dysplasia	2022-05-12	0.0225305	0.395672	4.12214	15.6348	BMPER;TXNRD1;HSD17B6;TBX18;BICC1																				Embryonic Stem cell:Germ	2022-03-12	0.256777	0.556464	1.92214	2.61324	PODXL;ITGA6;ABCG2
CLDN10																VATER Association	2022-05-12	0.0225305	0.395672	4.12214	15.6348	DYNC2H1;FOXF1;TBC1D32;FN1;PCSK5																				Suppressor T cell:Peripheral Blood	18/103	0.257358	0.556464	1.22188	1.65844	ITGAM;CD300A;GZMA;PRF1;AOAH;ITGAL;GIMAP7;GIMAP8;CD2;GZMK;PARVG;SELL;VNN2;TLR8;CD300LF;CCR5;CYTIP;CCR2
CLDN17																Disorder of macula of retina	1939-11-01	0.0225418	0.395672	2.269	8.60491	FBN2;EFEMP1;LIPC;TST;CTNNA1;PLXNA2;TIMP3;CNGB3;USH2A;RPE65;CCR2																				T1 (Transitional) B cell:Bone Marrow	18/103	0.257358	0.556464	1.22188	1.65844	CR1;MME;CD300A;GZMA;SIRPG;PRF1;ITGAL;PIK3CG;CD2;GZMK;PARVG;SELL;VNN2;SIT1;BTLA;ICOS;CYTIP;CCR2
CLEC12A																Ataxia, Truncal	1944-12-01	0.0228802	0.399345	2.16609	8.18235	ATXN3;PRNP;GRID2;ATXN1;DAB1;SLC2A1;SYT14;VLDLR;VWA3B;CP;KCTD7;HCN1																				T2 (Transitional) B cell:Bone Marrow	18/103	0.257358	0.556464	1.22188	1.65844	CR1;MME;CD300A;GZMA;SIRPG;PRF1;ITGAL;PIK3CG;CD2;GZMK;PARVG;SELL;VNN2;SIT1;BTLA;ICOS;CYTIP;CCR2
CLEC14A																Gingival Overgrowth	13/49	0.0228924	0.399345	2.08608	7.87902	KCNJ6;MMP2;PLG;ANTXR2;FGF3;ADAMTS2;ADAMTS3;SC5D;ROR2;FAM20A;AGA;FAT4;RIN2																				Transitional B cell:Bone Marrow	18/103	0.257358	0.556464	1.22188	1.65844	CR1;MME;CD300A;GZMA;SIRPG;PRF1;ITGAL;PIK3CG;CD2;GZMK;PARVG;SELL;VNN2;SIT1;BTLA;ICOS;CYTIP;CCR2
CLEC18C																Oral soft tissue hyperplasia	13/49	0.0228924	0.399345	2.08608	7.87902	KCNJ6;MMP2;PLG;ANTXR2;FGF3;ADAMTS2;ADAMTS3;SC5D;ROR2;FAM20A;AGA;FAT4;RIN2																				Mesenchymal Stem cell:Amniotic Fluid	17/97	0.261273	0.556464	1.22607	1.64561	PTGER4;SP100;ANXA1;IFI44;EMP1;CAPG;NMI;ETS1;SERPINB8;IFIT3;FOSL2;GLIPR1;CLEC2B;ADGRE5;IL7R;JAK1;TRIM34
CLEC1B																CNS disorder	27/124	0.0231046	0.402067	1.60987	6.06555	APP;ACHE;CSF3;NRN1;C5AR1;SAMHD1;GRM1;MYOM2;CRHBP;PNMA1;SPP1;CCL2;TPPP;CCR5;MBL2;IL33;MME;BDNF;MMP2;IDH2;IL6;SST;PLP1;F2RL1;VIM;KCNK2;LGMN																				Prostate Stem cell:Prostate	17/97	0.261273	0.556464	1.22607	1.64561	PTGER4;SP100;ANXA1;IFI44;EMP1;CAPG;NMI;ETS1;SERPINB8;IFIT3;FOSL2;GLIPR1;CLEC2B;ADGRE5;IL7R;JAK1;TRIM34
CLEC20A																Carcinoma of bladder	196/1162	0.0231433	0.402067	1.18146	4.44942	SOX2;GJA1;EDNRB;PNP;MYC;STMN1;NAMPT;KDR;TRIM24;CYP1B1;TRIM27;SOX9;LGALS7;SOX4;WLS;AGFG1;EPHA4;SCAF11;DAPK1;PAQR3;SOX11;AR;INPP4B;TWSG1;AGTR1;ERVW-1;AGTR2;KIF20B;SLC22A3;TGFA;XPC;PIK3R1;OMA1;PCDH17;PENK;ST3GAL1;MSR1;CADM1;FN1;PRRC2C;RPE65;TNFSF4;ID4;SDC1;TDGF1;CD200;TOP2A;NRP1;BRCA1;SLC7A11;MED15;GLI2;GLIPR1;PBK;TIMP3;CCR5;JARID2;CCR2;EDN1;ANXA1;IL15;NCOA3;SYN3;F3;MTSS1;TEX19;MMP12;TMEFF2;CEACAM1;…																				Serous Acinar cell:Salivary Gland	17/97	0.261273	0.556464	1.22607	1.64561	PTGER4;SP100;ANXA1;IFI44;EMP1;CAPG;NMI;ETS1;SERPINB8;IFIT3;FOSL2;GLIPR1;CLEC2B;ADGRE5;IL7R;JAK1;TRIM34
CLEC2B																Breast Fibrocystic Disease	18/75	0.0232625	0.403312	1.82511	6.86408	OTUD4;IGFBP3;MMP2;SLC2A1;NR0B1;BRCA1;PRL;HNMT;FHIT;ESR1;AR;CYP11A1;NAT2;ERCC4;MYC;PIP;PPP6R3;CYP1B1																				Muller Glia Precursor cell:Retina	17/97	0.261273	0.556464	1.22607	1.64561	PTGER4;SP100;ANXA1;IFI44;EMP1;CAPG;NMI;ETS1;SERPINB8;IFIT3;FOSL2;GLIPR1;CLEC2B;ADGRE5;IL7R;JAK1;TRIM34
CLEC4D																T-Cell Large Granular Lymphocyte Leukemia	2022-08-25	0.0234423	0.405599	2.71693	10.1972	NCR1;IL15RA;CSF3;CASP8;KLRK1;ERBB4;IL15;MAP3K5																				Myometrial Stem cell:Myometrium	17/97	0.261273	0.556464	1.22607	1.64561	PTGER4;SP100;ANXA1;IFI44;EMP1;CAPG;NMI;ETS1;SERPINB8;IFIT3;FOSL2;GLIPR1;CLEC2B;ADGRE5;IL7R;JAK1;TRIM34
CLEC6A																Infection	89/492	0.0234941	0.405621	1.28132	4.80625	CD86;APP;CSF3;IL1RN;CD83;CD81;PROS1;IRS4;PRF1;SLC2A1;PSIP1;HMGB1;CXCL13;CLDN1;FCAR;PIK3CG;IFIT2;CASP8;MYC;ANPEP;FTH1;NAMPT;FLVCR1;DNMT3B;KPNA2;CCR5;JAK1;MBL2;SFTPB;DAXX;CXADR;DCD;RIPK2;IL15;MMP2;F2R;SFTPD;F3;CEACAM1;IFNG;PRKCQ;ITGA6;EZR;TLR5;DEFB4A;TLR4;TLR3;RNASEH2B;PON1;XIAP;NOD1;PLA2G5;CD1D;FHIT;FUT3;PAK1;KLRK1;ALOX5;SPP1;CTNNA1;CCL2;FADD;ICOS;APOB;IL33;PRNP;APOBEC3F;APOBEC3G;CCL20;APOBEC3H;CA…																				Cancer Stem cell:Myometrium	17/97	0.261273	0.556464	1.22607	1.64561	PTGER4;SP100;ANXA1;IFI44;EMP1;CAPG;NMI;ETS1;SERPINB8;IFIT3;FOSL2;GLIPR1;CLEC2B;ADGRE5;IL7R;JAK1;TRIM34
CLINT1																Poor school performance	168/985	0.0235392	0.405621	1.19633	4.48514	APP;FRMPD4;TUSC3;FMR1;EHMT1;HNMT;SLC4A4;GRIP1;GJA1;PNP;OPHN1;PPP2R1A;GJA5;CDK20;GJA8;GGT1;LARGE1;EYS;SOX5;KIRREL3;SNRPN;DYRK1A;CASK;ALG13;SOX11;VRK1;ACSL4;THOC2;FOXP1;KCTD7;MAF;RNF125;TBL1XR1;FAR1;WDPCP;AGTR2;ROR2;TNIK;MMADHC;ARL6;MAOA;FOXG1;ARX;CDCA7;B3GLCT;PCDH15;TMTC3;NEDD4L;SPATA5;PCDH19;DPP6;RNF213;TSPAN7;NPHP1;HIVEP2;PRODH;MPDZ;GRIA3;COX10;ZBTB18;DNAJC19;AUTS2;BCL11B;BDNF;FANCL;BCL11A;NONO;…																				Cancer Stem-Like cell:Oral Cavity	17/97	0.261273	0.556464	1.22607	1.64561	PTGER4;SP100;ANXA1;IFI44;EMP1;CAPG;NMI;ETS1;SERPINB8;IFIT3;FOSL2;GLIPR1;CLEC2B;ADGRE5;IL7R;JAK1;TRIM34
CLIP1																Secondary malignant neoplasm of lymph node	213/1271	0.0236437	0.406594	1.1728	4.39172	IFITM3;MTRR;SERPINE2;MT1X;F11R;GRPR;CLDN1;SOX2;ALCAM;MYC;FTH1;DPYSL3;STMN1;KDR;CYP1B1;EPHB2;SEC62;SOX6;LGALS7;PROK1;EPHA5;EPHA6;MUCL1;CACNA2D3;ATG10;DLEC1;DKK1;AR;SFRP2;CCNY;PARD3;AGTR1;EZR;SLC22A3;HHLA2;SLC22A2;TGFA;THY1;PCDH17;NUAK1;KLRK1;RSU1;FADD;MAGEC2;MSR1;CADM1;FN1;NR0B1;NR2F2;TYR;PRDX6;RPE65;CPEB1;SLC6A8;ID4;NOX4;SDC1;FAT4;TDGF1;NRP1;BTG3;NRP2;CITED2;BRCA1;MED15;MYOM2;AKAP12;TIMP3;CCR6;TM…																				Endothelial cell:Embryo	17/97	0.261273	0.556464	1.22607	1.64561	ITGAM;FGL2;F13A1;CSF2RB;CLEC14A;IRAK3;LYZ;GIMAP7;RNASE1;GIMAP8;SELP;CDH5;MYCT1;EMCN;MMRN1;TLR4;CMKLR1
CLK1																Craniofacial Abnormalities	38/187	0.024102	0.413637	1.47603	5.4989	GABRB3;DLX2;TMEM87B;BNC2;FMR1;NRXN1;SATB2;LRP2;PKD2;ETS1;FGF3;GLI3;DLL3;ZIC3;TRPS1;DNMT3B;SOX9;FADD;SMAD2;TFAP2B;ZNF462;TGFB2;EDN1;ANXA1;EYA1;MMP2;EPHX1;IDH2;PBX4;RPE65;MMP13;GNAQ;CTNNB1;SPRY2;TCF4;CNTN4;BMPR1A;HMX1																				Endothelial cell:Bone Marrow	2022-04-18	0.27062	0.565578	1.64762	2.15351	SELP;CDH5;KDR;S1PR1
CLNK																Muscle Rigidity	26/119	0.0244319	0.418451	1.61676	6.00118	FMR1;ARX;HTR2C;PSEN1;ABCA12;GLI2;LMNB1;ATXN3;SMPD1;NPY;SLC19A3;DMD;PDE8B;FBXO7;PRNP;WWOX;FN1;DHCR24;ATP2B2;TERF1;SNCAIP;NR4A2;SLC6A5;PINK1;TNNT1;AGTR1																				Myeloid Dendritic cell:Blood	2022-04-18	0.27062	0.565578	1.64762	2.15351	CD86;NRP1;CD83;ITGAM
CLVS2																Developmental Disabilities	35/170	0.0246216	0.42026	1.50019	5.5569	VCP;KCNK9;FMR1;FOXG1;NRXN1;ARX;SLC2A1;EHMT1;PLG;LRP2;SLC4A4;GLI3;SOX2;PDLIM1;UROD;EPHB2;ARSD;CPA6;OFD1;NTRK2;FOXF1;PMM2;DIO3;SOX11;NR0B1;TYR;EIF2S2;RPE65;NR4A2;MEIS1;SLC6A8;TBL1XR1;ANOS1;TCF4;CNTN4																				Myeloid Dendritic cell:Skin	2022-04-18	0.27062	0.565578	1.64762	2.15351	CD86;NRP1;CD83;ITGAM
CMKLR1																Physical aggression	24/108	0.0246366	0.42026	1.65204	6.11836	GABRB3;PRNP;VCP;MAOA;NONO;SATB2;CEP152;EHMT1;PSEN1;PCDH19;CHD2;SMARCA2;ARID1B;FOXP1;AFF2;MAPK10;FIG4;SLC6A8;SLITRK1;AP1S2;WAC;TCF4;PRODH;GRIA3																				Myeloid Dendritic cell:Lung	2022-04-18	0.27062	0.565578	1.64762	2.15351	CD86;NRP1;CD83;ITGAM
CMTM6																Amyotrophic Lateral Sclerosis, Sporadic	29/136	0.0248956	0.423337	1.56767	5.7895	GRIA2;VCP;CTNND2;PON1;XIAP;HSD17B6;GRM2;DPP6;ATXN1;MOBP;TMSB4X;SIX2;PENK;KCNMB2;PSD3;VPS54;GRIA3;CCR2;OPCML;UNC13A;TXNRD1;OLFM4;INPP4B;IL2RA;SLC9A9;ANG;CNTN4;VIM;EPHA3																				Myeloid Dendritic cell:Stomach	2022-04-18	0.27062	0.565578	1.64762	2.15351	CD86;NRP1;CD83;ITGAM
CMTM7																Familial lichen amyloidosis	32/153	0.0249169	0.423337	1.53	5.64907	VCP;PROS1;DPT;TGFA;NEDD4L;TMPRSS2;MED15;SOX2;GHR;HPGDS;SPP1;CYP1B1;ENPP1;ZBED1;CCL2;CCR6;PRNP;SPINK1;SEMA6A;BDNF;IL15;CCL20;EPHX1;MITF;TYR;AR;IL6;FOLH1;NAT1;IL7;PSMC4;PRKCQ																				Myeloid Dendritic cell:Intestine	2022-04-18	0.27062	0.565578	1.64762	2.15351	CD86;NRP1;CD83;ITGAM
CNBP																Malignant neoplasm of esophagus	118/673	0.0252603	0.427167	1.23479	4.54219	FOXA1;OTUD4;CSF3;ETS1;FGF3;CTGF;RIMS2;SOX2;LAPTM4B;GJA1;FGF7;HPGDS;PNP;DMBT1;MYC;RNF19A;ZC3H12A;KDR;FBXO4;CYP1B1;OIP5;SOX9;EPHB2;SOX6;WLS;PDK1;SEMA6A;DAPK1;FBXW7;IGFBP3;PAQR3;RPSA;VRK1;DLEC1;CSNK1E;DKK1;AR;EZR;SLC22A3;SLC22A1;SEL1L;LTBP4;XPC;THY1;FHIT;ADAMTS16;CALCR;EIF4EBP1;SMAD2;GSTM3;TFPI2;EPHX1;FN1;NR0B1;CP;ALOX15B;RPE65;GADD45G;NET1;DAB2;DAP;IL6;SLC6A8;NAT1;NAT2;CNTN1;FAT4;XAF1;FGF13;FGF12;T…																				Alpha cell:Pancreas	2022-04-18	0.27062	0.565578	1.64762	2.15351	MAFB;PTGER3;LDB2;SMARCA1
CNGA3																ALBINOIDISM, OCULOCUTANEOUS, AUTOSOMAL DOMINANT	2022-09-30	0.0254167	0.427167	2.47461	9.08762	OCA2;RTL1;KITLG;TYRP1;HPS3;MITF;RAB38;TYR;GLI3																				Neuron:Embryo	17/98	0.275686	0.565578	1.21086	1.56018	GRIA2;RBFOX1;CA10;TTYH1;NRXN1;CACNA1B;CELF4;NAP1L3;SORCS3;TUBB4A;GAP43;RIT2;ADGRA1;TCEAL2;CLVS2;CTNNA2;OPCML
CNGB3																Dilatation of ureter	2022-09-30	0.0254167	0.427167	2.47461	9.08762	CHRM3;EPHA4;EPHA7;HPSE2;FOXF1;AGTR2;PLD1;GLI3;TBX18																				Intermediate Progenitor cell:Undefined	17/98	0.275686	0.565578	1.21086	1.56018	EOMES;BCL11B;CTNND2;PCDH8;GRIK3;SORCS3;ASCL1;TUBB4A;PITPNC1;NELL2;SCRT2;LRFN2;NXPH1;DSCAML1;RAB11FIP4;DMRTC1B;CDK5R1
CNIH3																heart rate	2022-09-30	0.0254167	0.427167	2.47461	9.08762	CPNE8;PDE11A;RBFOX1;SYT10;SNX9;FAM3C;TFPI;CCDC141;MTSS1																				Mesenchymal Stem cell:Muscle	2022-05-24	0.276046	0.565578	1.51762	1.95345	NT5E;ALCAM;MME;ANPEP;THY1
CNNM1																Welts	2022-09-30	0.0254167	0.427167	2.47461	9.08762	PAK1;NRSN1;CASP6;MAP2;SST;CHP1;TPPP;PIK3CG;ADD2																				Mesenchymal Stem cell:Bone	2022-05-24	0.276046	0.565578	1.51762	1.95345	NT5E;ALCAM;MME;ANPEP;THY1
CNOT10																Thin upper lip vermilion	27/125	0.0254446	0.427167	1.59335	5.8496	SEC23A;ARX;B3GLCT;GLIS3;NPAP1;OPHN1;TRPS1;ADGRG6;KCNJ2;ZBTB18;OFD1;SNRPN;CEP135;BCL11A;CEP152;PMM2;ARID1B;LMBRD1;MAF;CENPJ;WAC;CTNNB1;FAR1;ROR2;MCTP2;FBN1;MCPH1																				Stem cell:Liver	2022-05-24	0.276046	0.565578	1.51762	1.95345	SOX2;ADAM17;ITGA6;THY1;SOX9
CNOT11																Urticaria	25/114	0.02583	0.43278	1.62427	5.93868	NRSN1;C5AR1;HNMT;ANTXR2;PIK3CG;ADD2;CYSLTR1;PAK1;MAP2;CASP6;CASP10;ALOX5;CHP1;TPPP;ICOS;PLA2G4A;NGF;ESR1;F3;SELP;NLRP12;IFNG;ERCC4;SST;IL2RA																				Mesenchymal Stem cell:Tendon	2022-05-24	0.276046	0.565578	1.51762	1.95345	NT5E;ALCAM;MME;ANPEP;THY1
CNOT2																Bone Diseases	34/165	0.026144	0.435738	1.50167	5.47228	CSF3;IL1RN;VCP;CSF1;MAPKAP1;SNX10;LRP2;ATP12A;LRP8;MYOM2;CTGF;SMR3B;TRPS1;SPP1;ENPP1;TNFSF11;IGFBP7;DMD;MSC;CCR5;SYT1;CCL20;MMP2;EPHX1;HTR1B;RPSA;DKK1;ESR1;IL6;SFRP2;ALPL;SDC1;ROR2;CD200																				Endothelial cell:Muscle	2022-02-07	0.277403	0.565578	2.30633	2.95737	CDH5;KDR
CNOT6																TARSAL-CARPAL COALITION SYNDROME	34/165	0.026144	0.435738	1.50167	5.47228	CD86;TNKS;CHD6;MTR;FHIT;HPGDS;UPK1B;BRINP1;CA2;ERBB4;STMN1;DNMT3B;IGFBP7;EPHB2;BCL2L14;WLS;NTRK2;ANXA1;DAPK1;BDNF;DCC;IGFBP3;MBD2;FN1;ESR1;MSH6;AR;DAB2;DAP;IL6;MMP13;IL2RA;NEURL1;CD200																				Basophil:Blood	2022-02-07	0.277403	0.565578	2.30633	2.95737	SMAD1;CCR3
CNOT6L																Epilepsy, Generalized	14/55	0.0263896	0.435738	1.97267	7.17022	GABRB3;RBFOX1;SLC16A1;TXNRD1;SLC2A1;NEDD4L;GAD2;GRIK2;OPRM1;CHD2;GABRG2;KCNMA1;CPA6;HCN1																				Pancreatic Endoderm cell:Undefined	2022-02-07	0.277403	0.565578	2.30633	2.95737	NKX6-1;F3
CNP																Crohn's disease of the ileum	14/55	0.0263896	0.435738	1.97267	7.17022	DENND1B;PLA2G2A;FN1;YWHAZ;PLB1;FGF7;IL6;CASP8;IFNG;CCNY;ATG16L1;IL2RA;CCL2;TLR4																				Regulatory T (Treg) cell:Skin	2022-02-07	0.277403	0.565578	2.30633	2.95737	NRP1;NT5E
CNST																Primary infection NOS	18/76	0.0263984	0.435738	1.79354	6.51853	EOMES;IL33;NRSN1;APOBEC3G;RARRES3;PSIP1;IL6;SELL;RNF19A;ERVW-1;CHP1;TPPP;CCR5;EPHB2;TLR4;TLR3;CORIN;MBL2																				Epithelial cell:Prostate	2022-02-07	0.277403	0.565578	2.30633	2.95737	AR;CTNNB1
CNTN1																Chronic Periodontitis	31/148	0.0264414	0.435738	1.5327	5.56802	ITGAM;CSF1;ITGAL;INPP5D;NPY;TNFSF11;TIMP3;IL33;EDN1;BDNF;RIPK2;MMP2;FN1;DAB2IP;AP3B2;LRPPRC;ABHD12B;IL6;NIN;MMP13;IFNG;NAT2;IL2RA;AGTR1;F2RL1;DEFB4A;KCNK1;ZNF675;TLR4;ERGIC2;DEFB4B																				Central Memory T cell:Undefined	2022-02-07	0.277403	0.565578	2.30633	2.95737	SELL;IL7R
CNTN3																Acanthosis	1935-10-01	0.0265449	0.435738	2.30987	8.38235	CERS3;IL1RN;GJA1;ENPP1;SMARCAD1;DSG1;ALOX12B;CLDN1;SERPINB8;CARD14																				Common Myeloid progenitor:Undefined	2022-02-07	0.277403	0.565578	2.30633	2.95737	MME;THY1
CNTN4																Acinar Cell Carcinoma	1935-10-01	0.0265449	0.435738	2.30987	8.38235	ANO1;SPINK1;APC;NTRK3;TMPRSS2;CASK;CTNNB1;LYZ;PRLR;ETV6																				Plasmacytoid Dendritic cell:Bone Marrow	2022-02-07	0.277403	0.565578	2.30633	2.95737	NRP1;LILRA4
CNTN5																Ventricular Fibrillation	1935-10-01	0.0265449	0.435738	2.30987	8.38235	KCNH2;SELP;DPP6;GJA1;IL6;SEMA3A;HEY2;GPD1L;ALG10;KCNJ2																				PROM1Low Progenitor cell:Large Intestine	2022-02-07	0.277403	0.565578	2.30633	2.95737	ALCAM;MEIS3
CNTN6																Duane Retraction Syndrome	2022-07-21	0.0266747	0.435738	2.88627	10.46	MAFB;EYA1;ARX;KIF21A;BHLHE22;OMA1;CPA6																				Smooth Muscle cell:Undefined	17/99	0.290366	0.58407	1.19602	1.47902	LAMA2;COL14A1;MMP2;DPT;CLEC14A;ABCA8;THBS2;PODN;SULF1;COX7A1;ADAMTS5;ADAMTS2;OLFML3;ADGRL4;MXRA5;TNS1;FBN1
CNTNAP2																Intestinal Polyposis	2022-07-21	0.0266747	0.435738	2.88627	10.46	APC;CUX1;PLA2G2A;CTNNB1;TCF4;SEC23B;BMPR1A																				Neutrophil:Brain	17/99	0.290366	0.58407	1.19602	1.47902	ITGAM;CLEC12A;CD300A;CSF2RB;RNASE3;LYZ;LILRA2;TSPAN32;GPR141;CLEC4D;PARVG;CD300LB;PROK2;TLR8;CD300LF;CLEC1B;LAIR1
CNTNAP3																Lung Injury	2022-07-21	0.0266747	0.435738	2.88627	10.46	FGF7;IL6;MME;TGFA;CCL2;NGF;TLR4																				Colonic Stem cell:Colon	17/99	0.290366	0.58407	1.19602	1.47902	RHBDF1;NCKAP1;PTPRU;TUSC3;AADAT;DAB2IP;SHROOM3;ADGRA3;SMARCA1;MEIS3;GLI2;LAPTM4B;MYO1B;SERTAD4;PARD3;LRIG3;RAI14
CNTNAP3B																response to risperidone	2022-07-21	0.0266747	0.435738	2.88627	10.46	RNF144A;ATF7IP2;SLC26A9;MEIS2;CNTNAP5;SOX5;ANKS1B																				Neutrophil:Sputum	17/99	0.290366	0.58407	1.19602	1.47902	CDA;IL1RN;ST6GALNAC1;ANXA3;SLC6A14;CXCL17;TGFA;ATP2C2;F11R;OLFM4;FUT3;SDR16C5;CEACAM1;DHRS9;FXYD3;FAM3D;CD177
CNTNAP5																Opiate Addiction	13/50	0.0268731	0.438135	2.02958	7.34023	OPN4;OPRM1;GRIN2B;NKAIN2;NR4A2;GRIN2A;GAL;BMPER;NAV3;GRM8;PENK;DISC1;CNIH3																				Neutrophil:Bronchoalveolar System	17/99	0.290366	0.58407	1.19602	1.47902	CDA;IL1RN;ST6GALNAC1;ANXA3;SLC6A14;CXCL17;TGFA;ATP2C2;F11R;OLFM4;FUT3;SDR16C5;CEACAM1;DHRS9;FXYD3;FAM3D;CD177
COBL																Degenerative Diseases, Spinal Cord	1940-11-01	0.0270582	0.438622	2.19063	7.90765	APP;IL6;ATXN1;FTH1;KYNU;PSEN1;VIM;PKD2;PDE8B;NGF;GSTM5																				Neutrophil:Spleen	17/99	0.290366	0.58407	1.19602	1.47902	ITGAM;CLEC12A;CD300A;CSF2RB;RNASE3;LYZ;LILRA2;TSPAN32;GPR141;CLEC4D;PARVG;CD300LB;PROK2;TLR8;CD300LF;CLEC1B;LAIR1
COG2																AIDS Dementia Complex	1940-11-01	0.0270582	0.438622	2.19063	7.90765	ENPEP;EDN1;IL6;MMP2;CCL2;OPRM1;CCR5;NGF;KCNK1;SLC8A1;CCR2																				Vascular Endothelial cell:Placenta	17/99	0.290366	0.58407	1.19602	1.47902	DPT;C2CD4B;CLEC14A;PODN;RNASE1;GIMAP8;SELP;CDH5;MYCT1;EMCN;MMRN1;MMRN2;KDR;CYYR1;ADGRL4;CMKLR1;TNS1
COL12A1																Prostate cancer recurrent	1940-11-01	0.0270582	0.438622	2.19063	7.90765	FOXA1;AR;GLIPR1;IL6;FSD1L;FOLH1;PROS1;SOX9;MAGEA11;PIK3CG;ABCG2																				Germ cell:Ovary	2022-03-13	0.299857	0.596306	1.72982	2.08349	DAZL;NLRP5;ZP4
COL14A1																Retinal Diseases	66/355	0.0274205	0.443647	1.32348	4.75984	CHRM3;CSF3;MTRR;PROS1;NPY2R;SLC2A1;ABCA12;PKD2;TSPAN12;SLC4A4;ROBO1;CTGF;PPP3CA;EFEMP1;CA4;KDR;CYP1B1;TIMP3;ENPP1;CNGA3;RGS9;EYS;EDN1;SEMA6A;SCARA5;IGFBP3;MMP2;RPSA;DKK1;MMP12;TST;MMRN1;RD3;ARL6;C5AR1;PON1;PLG;THY1;ATXN1;TTPA;ALOX5;NPY;PLXNA2;CCL2;PPARGC1A;MPDZ;IMPG1;FN1;MOK;GAD2;DDHD1;MERTK;USH2A;RPE65;RP1L1;SELP;POLE4;SLC6A6;AHI1;IL6;NR4A3;ERCC4;SST;VIM;FGF13;ADA																				Hepatocyte:Liver	2022-03-13	0.299857	0.596306	1.72982	2.08349	MME;CPS1;ARG1
COL21A1																Laryngeal Squamous Cell Carcinoma	27/126	0.0279635	0.451571	1.57716	5.64129	ACHE;SATB2;SLC7A11;PKD2;PCDH17;HK2;SOX2;GJA1;MYCT1;CASP8;SRY;EOMES;EPHA7;SEMA6A;ANXA1;SYT1;CADM1;DAPK1;MMP2;FN1;RPE65;PTPRD;CDK8;MTAP;NAT2;CD47;EZR																				Cardiac Progenitor cell:Heart	2022-03-13	0.299857	0.596306	1.72982	2.08349	KITLG;TBX18;ABCG2
COL22A1																Dull intelligence	161/947	0.0289389	0.463347	1.19099	4.21915	APP;FRMPD4;TUSC3;EHMT1;HNMT;SLC4A4;GRIP1;GJA1;PNP;OPHN1;PPP2R1A;GJA5;GJA8;GGT1;LARGE1;EYS;SOX5;KIRREL3;SNRPN;CASK;ALG13;SOX11;VRK1;ACSL4;THOC2;FOXP1;KCTD7;MAF;RNF125;TBL1XR1;FAR1;WDPCP;AGTR2;ROR2;TNIK;MMADHC;ARL6;MAOA;FOXG1;ARX;CDCA7;B3GLCT;PCDH15;TMTC3;NEDD4L;SPATA5;PCDH19;DPP6;RNF213;TSPAN7;NPHP1;HIVEP2;PRODH;MPDZ;GRIA3;COX10;ZBTB18;DNAJC19;AUTS2;BCL11B;BDNF;FANCL;BCL11A;NONO;SRD5A3;NR2F1;DHCR2…																				Effector T cell:Undefined	2022-03-13	0.299857	0.596306	1.72982	2.08349	IL2RA;BTLA;ICOS
COL28A1																Low intelligence	161/947	0.0289389	0.463347	1.19099	4.21915	APP;FRMPD4;TUSC3;EHMT1;HNMT;SLC4A4;GRIP1;GJA1;PNP;OPHN1;PPP2R1A;GJA5;GJA8;GGT1;LARGE1;EYS;SOX5;KIRREL3;SNRPN;CASK;ALG13;SOX11;VRK1;ACSL4;THOC2;FOXP1;KCTD7;MAF;RNF125;TBL1XR1;FAR1;WDPCP;AGTR2;ROR2;TNIK;MMADHC;ARL6;MAOA;FOXG1;ARX;CDCA7;B3GLCT;PCDH15;TMTC3;NEDD4L;SPATA5;PCDH19;DPP6;RNF213;TSPAN7;NPHP1;HIVEP2;PRODH;MPDZ;GRIA3;COX10;ZBTB18;DNAJC19;AUTS2;BCL11B;BDNF;FANCL;BCL11A;NONO;SRD5A3;NR2F1;DHCR2…																				Hematopoietic Stem cell:Germ	2022-03-13	0.299857	0.596306	1.72982	2.08349	KDR;THY1;ABCG2
COL4A2																Cerebrovascular Disorders	36/178	0.029383	0.463347	1.46688	5.17419	APP;NRP1;IL1RN;MTRR;ARX;PON1;F13A1;PCSK9;PLG;VLDLR;PKD2;SAMHD1;LIPC;RNF213;OPHN1;SPP1;FLVCR2;LARGE1;APOB;ABCA1;BCHE;TGFB2;EDN1;FOXF1;CEP152;SORL1;SELP;TUBB2B;NIN;TUBB2A;COL4A2;GNAQ;TNFSF4;CENPJ;AGTR1;FBN1																				Lake Et al.Science.In3:Brain	2022-03-13	0.299857	0.596306	1.72982	2.08349	CRIM1;SLC6A11;RYR3
COL5A2																Coronary Thrombosis	2022-08-26	0.0295909	0.463347	2.56584	9.0325	HPSE2;CAD;F2R;PLA2G2A;TFPI;GP6;ESR1;F3																				Mesenchymal Stem cell:Synovial Fluid	17/100	0.30529	0.596935	1.18154	1.40189	ANXA1;CSF1;IGFBP3;MMP2;CRIM1;CYBRD1;EMP1;THY1;THBS2;DAB2;NT5E;CCDC80;CCL2;PXDC1;IGFBP7;ADGRL4;FBN1
COL6A5																Overactive Bladder	2022-08-26	0.0295909	0.463347	2.56584	9.0325	NR4A2;ADCYAP1;EDN1;PINK1;ADRB3;NGF;SNCAIP;LMNB1																				Monocyte:Liver	17/100	0.30529	0.596935	1.18154	1.40189	CD86;ITGAM;CLEC12A;NCF2;CD300A;C5AR1;FGL2;CSF2RB;AOAH;LYZ;LILRA5;VNN2;CXCR1;CD300LB;TLR8;CD300LF;CCR5
COLCA2																Yellow Fever	2022-08-26	0.0295909	0.463347	2.56584	9.0325	IL1RN;GYPC;IFNG;ERVW-1;FADD;CCR5;EPHB2;TLR5																				Amniotic Fluid Stem cell:Amniotic Fluid	17/100	0.30529	0.596935	1.18154	1.40189	ANXA1;CSF1;IGFBP3;MMP2;CRIM1;CYBRD1;EMP1;THY1;THBS2;DAB2;NT5E;CCDC80;CCL2;PXDC1;IGFBP7;ADGRL4;FBN1
COLGALT1																Disorders of Sex Development	15/61	0.0296171	0.463347	1.88392	6.63029	TOE1;SLC22A3;CYB5A;ARX;SEMA3E;NR0B1;GLI2;GADD45G;AR;CYP11A1;QPCT;SOX9;SRY;ZFPM2;MAP3K4																				Classical monocyte:Blood	17/100	0.30529	0.596935	1.18154	1.40189	CD86;ITGAM;CLEC12A;NCF2;CD300A;C5AR1;FGL2;AOAH;LYZ;LILRA5;CLEC4D;VNN2;CXCR1;CD300LB;TLR8;CD300LF;CCR5
COPG1																HYPERCHOLESTEROLEMIA, AUTOSOMAL RECESSIVE	2022-06-17	0.0298261	0.463347	3.14815	11.0575	DAB2;PCSK9;DDHD1;APOB;PTBP2;LMNB1																				Intermediate monocyte:Blood	17/100	0.30529	0.596935	1.18154	1.40189	CD86;ITGAM;CLEC12A;NCF2;CD300A;C5AR1;FGL2;AOAH;LYZ;LILRA5;CLEC4D;VNN2;CXCR1;CD300LB;TLR8;CD300LF;CCR5
COPRS																Dysesthesia	2022-06-17	0.0298261	0.463347	3.14815	11.0575	PRNP;SPTLC2;FMR1;METTL4;DKK1;ARID1B																				Non-classical monocyte:Blood	17/100	0.30529	0.596935	1.18154	1.40189	CD86;ITGAM;CLEC12A;NCF2;CD300A;C5AR1;FGL2;AOAH;LYZ;LILRA5;CLEC4D;VNN2;CXCR1;CD300LB;TLR8;CD300LF;CCR5
COQ2																Ethylmalonic encephalopathy	2022-06-17	0.0298261	0.463347	3.14815	11.0575	BDNF;BCL11A;TXNRD1;MYB;PSEN1;HSD17B6																				T cell:Ascites	17/100	0.30529	0.596935	1.18154	1.40189	CD300A;GZMA;SIRPG;FGL2;PRF1;AOAH;ITGAL;GIMAP7;GIMAP8;CD2;GZMK;PARVG;SELL;ICOS;CCR5;CYTIP;CCR2
COQ7																Laryngeal cleft	2022-06-17	0.0298261	0.463347	3.14815	11.0575	EDN1;NAT1;NAT2;NGF;F3;GLI3																				CD14++CD16- monocyte:Blood	17/100	0.30529	0.596935	1.18154	1.40189	CD86;ITGAM;CLEC12A;NCF2;CD300A;C5AR1;FGL2;AOAH;LYZ;LILRA5;CLEC4D;VNN2;CXCR1;CD300LB;TLR8;CD300LF;CCR5
CORIN																Lesch-Nyhan Syndrome	2022-06-17	0.0298261	0.463347	3.14815	11.0575	SPN;APP;PDE10A;HTR1A;RNASE1;DRD5																				Progenitor cell:Bone	17/100	0.30529	0.596935	1.18154	1.40189	ANXA1;CSF1;IGFBP3;MMP2;CRIM1;CYBRD1;EMP1;THY1;THBS2;DAB2;NT5E;CCDC80;CCL2;PXDC1;IGFBP7;ADGRL4;FBN1
COX10																Lipoprotein (a) measurement	2022-06-17	0.0298261	0.463347	3.14815	11.0575	SLC22A3;SLC22A1;PLG;SNX9;DSCAML1;AGPAT4																				Cancer Stem cell:Colorectum	2022-04-19	0.30601	0.597231	1.53769	1.82084	SOX2;ALCAM;ITGA6;OLFM4
COX11																Mesangial proliferative glomerulonephritis	2022-06-17	0.0298261	0.463347	3.14815	11.0575	IL6;C5AR1;FN1;RAPGEF1;THY1;FBN1																				Fat Cell (adipocyte):Adipose Tissue	2022-05-25	0.306666	0.597401	1.44165	1.70402	ZIC1;LGALS12;SLC27A6;VSTM2A;PPARGC1A
COX16																Nerve Pain	2022-06-17	0.0298261	0.463347	3.14815	11.0575	GAL;BDNF;HTR2C;HMGB1;OPRM1;TAC1																				Microglial cell:Embryonic Prefrontal Cortex	74/472	0.309023	0.600879	1.07346	1.26061	CD86;DOCK4;ITGAM;CD83;CD81;SIPA1L2;HPGDS;GLIPR1;RGS2;SESN3;MIS18BP1;STMN1;SIRPA;MFSD1;OSTF1;COLGALT1;SOX4;MBNL1;DUSP1;SCAF11;CD300A;SFMBT2;P3H2;SOX11;CPED1;APBB1IP;RAB32;TUBB2B;MAF;SLC9A9;IRF8;RAPGEF6;RIN2;TLR4;ABCG2;GPM6A;SP100;GYPC;C5AR1;AOAH;RNF213;IGFBPL1;PTPRZ1;PNMA1;OLFML3;NEUROD6;ALOX5;INPP5D;PDPN;SPP1;SOCS6;FCGR1B;LAIR1;CMTM7;ATP8B4;SYT1;BCL11A;GALNT1;CMTM6;PLXDC2;MERTK;SORL1;MEIS2;NFKBIA…
COX5B																Aggressive reaction	24/110	0.0301807	0.463347	1.61343	5.64789	GABRB3;PRNP;VCP;MAOA;NONO;SATB2;CEP152;EHMT1;PSEN1;PCDH19;CHD2;SMARCA2;ARID1B;FOXP1;AFF2;MAPK10;FIG4;SLC6A8;SLITRK1;AP1S2;WAC;TCF4;PRODH;GRIA3																				LGR5+ Stem cell:Large Intestine	1956-10-01	0.310495	0.602624	1.25382	1.46645	DDC;PKP2;CDCA7;PCSK9;ATP10B;F2RL1;SOX9;OLFM4;RGMB;CPA6
COX6C																Post-Traumatic Stress Disorder	24/110	0.0301807	0.463347	1.61343	5.64789	TPH2;NTRK2;BDNF;FMR1;EDEM1;HTR1A;PCSK9;BRCA1;OPRM1;LYZ;ADCY8;ESR1;ADRA2B;ADCYAP1;EXOSC6;IL6;ADAMTS2;IFNG;NPY;STMN1;NOS1AP;TLR8;BAX;TLL1																				Semilunar Valve cell:Heart	17/101	0.320431	0.618479	1.16741	1.32861	FOXA1;GSDMC;DNAH5;SLC6A14;CXCL17;ATP2C2;ABCA12;TMPRSS11E;MMP12;ALDH3B2;SDR16C5;MMP13;FXYD3;SLITRK6;PADI1;PTGES;MSMB
COX7A1																Periodontitis	46/237	0.0303161	0.463347	1.39423	4.87433	IL1RN;LEPROT;ITGAM;CSF1;PON1;PLG;CD1D;HMGB1;CLDN1;FGF3;NKAIN2;INPP5D;NPY;NAMPT;ST8SIA4;TNFSF11;TIMP3;CCL2;EPHB2;CCR5;GGT1;TAC1;EDIL3;MBL2;MSMB;SNRPN;MME;CCL20;IL34;MMP2;FN1;DKK1;MMP12;NCR1;GPR141;IL6;MMP13;IFNG;IL2RA;PKP2;F2RL1;DEFB4A;TLR4;DEFB4B;PTGES;FBN1																				Responder T cell:Peripheral Blood	17/101	0.320431	0.618479	1.16741	1.32861	CD86;ITGAM;CD300A;SIRPG;AOAH;ITGAL;CD2;PARVG;SELL;IL2RA;TLR8;CD300LF;ICOS;CCR5;CYTIP;LAIR1;CCR2
COX7C																Channelopathies	14/56	0.0305489	0.463347	1.92559	6.71727	KCNH2;RYR2;KCNJ6;TYRP1;KCNA4;ANK2;ATXN1;PKP2;IDS;CNGB3;CNGA3;KCNJ2;KCNJ3;HCN1																				Follicular Dendritic cell:Spleen	17/101	0.320431	0.618479	1.16741	1.32861	CD86;ITGAM;CR1;CLEC12A;CD300A;CD180;CSF2RB;ITGAL;LILRA2;SCIMP;LILRA4;PARVG;VNN2;CD300LB;TLR8;CD300LF;CYTIP
COX8C																CONGENITAL HEART DEFECTS, MULTIPLE TYPES, 1, X-LINKED	1931-09-01	0.0312517	0.463347	2.36199	8.18589	ZIC3;TBC1D32;DNAH5;TMEM67;RFX3;SLIT2;MAML3;PCSK5;BICC1																				Acinar cell:Pancreatic Islet	16/95	0.326793	0.628887	1.16822	1.30657	GALNT7;REG3A;SPINK1;REG1B;RARRES2;CXCL17;TMPRSS2;REG3G;LYZ;RNASE1;NFKBIA;ANPEP;SERPINI2;BCAT1;TRIB2;PNLIP
CP																HETEROTAXY, VISCERAL, 1, X-LINKED	1931-09-01	0.0312517	0.463347	2.36199	8.18589	ZIC3;TBC1D32;DNAH5;TMEM67;RFX3;SLIT2;MAML3;PCSK5;BICC1																				CD4+ Cytotoxic T cell:Liver	15/89	0.333454	0.628887	1.16916	1.28403	OSBPL5;CD300A;GZMA;PRF1;SLC2A1;TMEM181;SYNE1;AGPAT4;SPN;TGFBR3;GK5;RAP2B;PROK2;SAMD3;CEP78
CPA6																Atherosclerosis of aorta	1931-09-01	0.0312517	0.463347	2.36199	8.18589	ABCA1;MSRA;PON1;PCSK9;CCL2;VLDLR;APOB;CYP7A1;TLR4																				Endothelial cell:Plasma	17/102	0.335764	0.628887	1.15361	1.25898	ITGAM;CR1;CLEC12A;CD300A;CSF2RB;ITGAL;LILRA2;GIMAP8;PIK3CG;TSPAN32;SELP;PARVG;CD300LB;TLR8;CD300LF;CLEC1B;LAIR1
CPEB1																Progressive intrahepatic cholestasis (disorder)	1931-09-01	0.0312517	0.463347	2.36199	8.18589	ABCC4;DNAH8;ATP8B1;SLC10A2;TXNRD1;KLHL1;HSD17B6;GGT1;ABCG2																				Type II pneumocyte:Lung	17/102	0.335764	0.628887	1.15361	1.25898	SFTPB;DNAH5;AMY1C;SLC6A14;CFI;SFTPD;CXCL17;TMPRSS2;ATP2C2;CP;CAPN13;DMBT1;FXYD3;FAM3B;SLC26A9;ARSD;MSMB
CPEB2																Reduced number of teeth	1931-09-01	0.0312517	0.463347	2.36199	8.18589	GHR;CENPE;DPP6;GJA1;ADAMTS3;CEP152;CENPJ;FAT4;MAP3K7																				Monocyte:Undefined	17/102	0.335764	0.628887	1.15361	1.25898	CD86;ITGAM;CLEC12A;NCF2;C5AR1;FGL2;CSF2RB;LYZ;LILRA2;LILRA5;CLEC4D;CD300LB;SIRPA;TLR8;CD300LF;TLR4;FCGR1B
CPED1																Hermanski-Pudlak Syndrome	13/51	0.031338	0.463347	1.97605	6.84292	ABCC4;OCA2;FBXW7;F2R;TYRP1;PAWR;HPS3;SLC7A11;BHLHE22;TYR;RAB32;RAB38;PADI1																				Natural Regulatory T (Treg) cell:Peripheral Blood	17/102	0.335764	0.628887	1.15361	1.25898	CD300A;GZMA;SIRPG;PRF1;AOAH;ITGAL;GIMAP7;GIMAP8;CD2;GZMK;PARVG;SELL;IL2RA;ICOS;IL7R;CCR5;CYTIP
CPM																Refractive Errors	1946-12-01	0.0319167	0.463347	2.03843	7.02163	SOX2;MYO1D;RBFOX1;SLC38A1;LAMA2;APC;PLXNA2;SERPINI2;DNAH9;LRP2;RORB;DKK1																				Cancer Stem cell:Blood	2022-02-08	0.336005	0.628887	1.92183	2.096	CDH2;MYC
CPNE4																Biliary Atresia	23/105	0.0319378	0.463347	1.62146	5.58424	IGFBP1;INVS;IL33;RBFOX1;IGFBP3;MMP2;MX1;PRF1;HMGB1;CTGF;GLI2;GHR;IL6;IFNG;XPNPEP1;ERCC4;SPP1;CHP1;CCL2;EPHB2;TLR3;CBR4;ARF6																				Germinal Center B cell:Undefined	2022-02-08	0.336005	0.628887	1.92183	2.096	CD81;IRF8
CPNE8																Van der Woude syndrome	19/83	0.0319844	0.463347	1.71567	5.90621	CSF3;PSMD12;TGFB2;ITGAM;CPO;CSF1;SYT1;IRAK3;HMGB1;ETV6;RIMS2;IL6;CDH2;SST;RNF19A;IL2RA;CCL2;SLIT2;TLR4																				Macrophage:Bone Marrow	2022-02-08	0.336005	0.628887	1.92183	2.096	ITGAM;ARG1
CPO																Myoclonic Seizures	32/156	0.0320089	0.463347	1.49272	5.13754	ACHE;NRP2;FOXG1;ARX;SLC2A1;GRIK1;TRH;PCDH19;CHD2;SLC8A1;CYP11A1;NPY;MPDZ;EPM2A;BCHE;RBFOX1;BDNF;IDH2;HTR1A;HTR1B;GAD2;SLC30A1;OPRM1;NGF;GABRG2;KCTD7;SLC8A3;IL6;SST;ALPL;TCF4;HCN1																				CD4-CD28+ T cell:Peripheral Blood	2022-02-08	0.336005	0.628887	1.92183	2.096	IL2RA;PRF1
CPQ																Learning Disorders	1936-10-01	0.032031	0.463347	2.2209	7.64224	GRIA1;EPM2A;ACHE;APP;IL1RN;HTR7;HTR1A;PSEN1;TRH;KIAA0319L																				CD4-CD28- T cell:Peripheral Blood	2022-02-08	0.336005	0.628887	1.92183	2.096	IL2RA;PRF1
CPS1																Mesenchymal Cell Neoplasm	1936-10-01	0.032031	0.463347	2.2209	7.64224	TGFB2;NR4A3;SYT1;PALLD;MMP2;CTNNB1;SDC1;EPHB2;RND3;PIK3CG																				Epithelial cell:Breast	2022-02-08	0.336005	0.628887	1.92183	2.096	ALCAM;PIP
CPSF6																Oestrogen deficiency	1936-10-01	0.032031	0.463347	2.2209	7.64224	PPP2CA;IL6;IFNG;MYC;FSHR;SHOX;DYRK1A;CCL2;BRCA1;ESR1																				Dendritic cell:Lung	2022-02-08	0.336005	0.628887	1.92183	2.096	CD83;CCR6
CPXCR1																Paranoid Schizophrenia	1936-10-01	0.032031	0.463347	2.2209	7.64224	TPH2;NTRK2;DDC;IL1RN;IL6;IFNG;MAOA;BDNF;CCL2;YWHAZ																				Stem cell:Bone	2022-02-08	0.336005	0.628887	1.92183	2.096	NT5E;THY1
CR1																Squamous intraepithelial lesion	1936-10-01	0.032031	0.463347	2.2209	7.64224	SERPIND1;PSMA1;CCL20;ERCC4;IGFBP3;NCL;CCL2;FHIT;CCR2;HCN1																				CD8+ T cell:Kidney	2022-02-08	0.336005	0.628887	1.92183	2.096	GZMK;IL7R
CR1L																Tooth, Supernumerary	2022-05-13	0.0322434	0.463347	3.60666	12.3869	OFD1;ADAMTS3;TRPS1;NHS;FAT4																				Mesenchymal Stem cell:Fat Pad	2022-02-08	0.336005	0.628887	1.92183	2.096	ANPEP;THY1
CRHBP																Axenfeld-Rieger syndrome	2022-05-13	0.0322434	0.463347	3.60666	12.3869	DLX2;GJA1;PRDM5;LBX1;GLI2																				Primitive Vesicle cell:Fetal Kidney	2022-02-08	0.336005	0.628887	1.92183	2.096	DACH2;DSC1
CRIM1																Dysthymic Disorder	2022-05-13	0.0322434	0.463347	3.60666	12.3869	NTRK2;IL1RN;GAP43;BDNF;MAOA																				Mesenchymal Stem cell:Cartilage	2022-05-26	0.337731	0.630992	1.37292	1.49031	NT5E;ALCAM;MME;ANPEP;THY1
CRISPLD1																Explosive speech	2022-05-13	0.0322434	0.463347	3.60666	12.3869	COQ2;DAB1;ATXN1;PLP1;CP																				Primordial Germ cell:Undefined	2022-04-20	0.341824	0.633404	1.4415	1.54739	IFITM3;SOX2;SMAD1;ITGA6
CRLF2																Eye Color	2022-05-13	0.0322434	0.463347	3.60666	12.3869	OCA2;VASH2;CTNNA2;TYR;GABRG3																				Stem cell:Muscle	2022-04-20	0.341824	0.633404	1.4415	1.54739	ACTA1;KDR;THY1;VIM
CRLF3																Language Development Disorders	2022-05-13	0.0322434	0.463347	3.60666	12.3869	CNTNAP2;GRIN2A;BCL11A;NRXN1;PCDH11X																				Paneth cell:Undefined	16/96	0.342721	0.633404	1.15355	1.23527	SLC44A3;DDC;FH;NDFIP2;IDH1;GOT2;TCAIM;DHCR24;PRDX4;SCP2;TTC30A;GNPNAT1;SUCLG2;ANG;SUCLG1;NUDT12
CRTAM																Low density lipoprotein increased	2022-05-13	0.0322434	0.463347	3.60666	12.3869	SMPD1;TTPA;PCSK9;APOB;CYP7A1																				Interstitial cell:Dorsolateral Prefrontal Cortex	16/96	0.342721	0.633404	1.15355	1.23527	RTP4;SP100;CPQ;NMI;FMO4;DHRS4;CTSO;LMBRD1;SCP2;NAAA;MFSD1;SUCLG2;SUCLG1;OSTF1;ACAA1;TRIM34
CRYBA4																Nicolaides Baraitser syndrome	2022-05-13	0.0322434	0.463347	3.60666	12.3869	TRH;SMARCA1;TERF1;SMARCA2;ARID1B																				T Helper cell:Liver	2022-03-14	0.343244	0.633404	1.57247	1.68147	GZMK;DUSP1;CAPG
CRYGA																Peritoneal Neoplasms	2022-05-13	0.0322434	0.463347	3.60666	12.3869	PDPN;SLC2A1;CTNNB1;BRCA1;VIM																				Hematopoietic cell:Bone Marrow	2022-03-14	0.343244	0.633404	1.57247	1.68147	ITGAM;DNTT;THY1
CSF1																Scanning speech	2022-05-13	0.0322434	0.463347	3.60666	12.3869	COQ2;DAB1;ATXN1;PLP1;CP																				Plasma cell:Undefined	2022-03-14	0.343244	0.633404	1.57247	1.68147	CD81;TNFSF4;SDC1
CSF2RA																Sex reversal	2022-05-13	0.0322434	0.463347	3.60666	12.3869	CYP11A1;NR0B1;SOX9;SRY;ZFPM2																				Endothelial cell:Blood Vessel	13/77	0.347816	0.640714	1.17149	1.23719	CD81;STAB2;F3;SELP;CDH5;EMCN;SELL;PODXL;ANPEP;PDPN;KDR;S1PR1;A4GALT
CSF2RB																EPILEPTIC ENCEPHALOPATHY, EARLY INFANTILE, 1	2022-04-09	0.0322999	0.463347	4.61578	15.8446	WWOX;ARX;PCDH19;HCN1																				Macrophage:Intervertebral Disc	17/103	0.351263	0.645931	1.14012	1.19282	CD86;ITGAM;CLEC12A;NCF2;CD300A;C5AR1;FGL2;CSF2RB;AOAH;LYZ;GIMAP7;GIMAP8;PARVG;TLR8;CD300LF;CCR5;LAIR1
CSF3																Hypospadias, penoscrotal	2022-04-09	0.0322999	0.463347	4.61578	15.8446	AR;CYP11A1;CDH11;SRY																				Sertoli cell:Seminal Plasma	16/97	0.35881	0.657505	1.13924	1.16768	ALDH1L1;HLF;SMLR1;SERPIND1;PON1;F11;PHYHIPL;ATP2B2;CP;GABRG1;ETNPPL;FETUB;APOB;SLC13A5;SLC22A9;MBL2
CSMD1																Polyposis, Gastric	2022-04-09	0.0322999	0.463347	4.61578	15.8446	APC;HPGD;PPP2R1A;BMPR1A																				Cardiomyocyte:Undefined	16/97	0.35881	0.657505	1.13924	1.16768	PHF3;ARFGEF1;RBM26;SCAF11;TNKS;BOD1L1;CHD6;HELZ;MTR;PEX1;TTBK2;CENPC;HECTD1;ZMYM4;TRIP11;CLASP2
CSMD3																Prostatic Cancer, Castration-Resistant	2022-04-09	0.0322999	0.463347	4.61578	15.8446	AR;SLCO1B3;TRIM24;TGFA																				Macrophage:Undefined	1933-06-01	0.360635	0.659698	1.28137	1.30686	CD86;TNFSF18;ITGAM;ITGAL;CCR5;TLR4
CSNK1E																SHORT STATURE, IDIOPATHIC, X-LINKED	2022-04-09	0.0322999	0.463347	4.61578	15.8446	GHR;MAGI2;ARX;SHOX																				Theca Interna cell:Ovarian Follicle	17/104	0.366901	0.669994	1.12695	1.12995	LAMA2;GALNT15;COL14A1;DPT;CLEC14A;ABCA8;LDB2;PODN;COX7A1;CDH5;ADAMTS5;ADAMTS2;EMCN;ADGRL4;MXRA5;TNS1;RUNX1T1
CSNK1G3																WAARDENBURG SYNDROME, TYPE 4A	2022-04-09	0.0322999	0.463347	4.61578	15.8446	EDNRB;EDN3;SOX9;SRY																				Mesenchymal Stromal cell:Undefined	1946-08-01	0.368824	0.672335	1.21397	1.21086	NRP1;NT5E;ALCAM;ADGRE5;MME;ANPEP;ITGA6;THY1
CSNK2A3																Abnormal social behavior	2022-04-09	0.0322999	0.463347	4.61578	15.8446	APP;PSEN2;PSEN1;SORL1																				Macrophage:Alveolus	16/98	0.375029	0.679957	1.12529	1.10362	CD86;ITGAM;CLEC12A;NCF2;CD300A;CSF2RB;AOAH;ITGAL;PARVG;CD300LB;TLR8;CD300LF;CCR5;CYTIP;LAIR1;CCR2
CSRNP3																Abnormal social interactions	2022-04-09	0.0322999	0.463347	4.61578	15.8446	APP;PSEN2;PSEN1;SORL1																				AXL+SIGLEC6+ Dendritic cell:Blood	13/79	0.384108	0.679957	1.13585	1.08682	HIP1;CD72;SLC4A3;COQ7;PLAC8;MYO1E;DAB2;RBL1;SUCLA2;GNAQ;CD300LB;SOX4;LGMN
CST1																Attention deficit-hyperactivity	2022-04-09	0.0322999	0.463347	4.61578	15.8446	BCHE;BDNF;LMO3;HTR1B																				Granulocyte:Peripheral Blood	2022-03-15	0.386382	0.679957	1.44135	1.37062	ITGAM;CEACAM8;CCR3
CST2																BIETTI CRYSTALLINE CORNEORETINAL DYSTROPHY	2022-04-09	0.0322999	0.463347	4.61578	15.8446	SCD;GOT2;TIMP3;EYS																				Hematopoietic cell:Liver	16/99	0.39135	0.679957	1.11166	1.04291	OTUD4;ACTR3;MBNL1;SP100;SCAF11;EDEM1;USP12;ATP11B;VRK2;ZC3HAV1;NMI;SPTY2D1;WAPL;EFR3A;CD109;NABP1
CST8																Congenital kyphosis	2022-04-09	0.0322999	0.463347	4.61578	15.8446	SHOX;DMD;UTRN;FBN1																				Endothelial Progenitor cell:Umbilical Cord Blood	16/99	0.39135	0.679957	1.11166	1.04291	ITGAM;CLEC12A;CD300A;FGL2;CSF2RB;AOAH;LYZ;ITGAL;GIMAP7;GIMAP8;PIK3CG;SELP;PARVG;TLR8;CD300LF;LAIR1
CST9L																Delayed eruption of permanent teeth	2022-04-09	0.0322999	0.463347	4.61578	15.8446	GJA1;ROR2;FAM20A;KCNJ2																				Platelet:Bone Marrow	16/99	0.39135	0.679957	1.11166	1.04291	ITGAM;CLEC12A;CD300A;FGL2;CSF2RB;AOAH;LYZ;ITGAL;GIMAP7;GIMAP8;PIK3CG;SELP;PARVG;TLR8;CD300LF;LAIR1
CSTF2																Deposits immunoreactive to beta-amyloid protein	2022-04-09	0.0322999	0.463347	4.61578	15.8446	APP;PSEN2;PSEN1;SORL1																				Endothelial cell:Embryonic Stem Cell	16/99	0.39135	0.679957	1.11166	1.04291	ITGAM;CLEC12A;CD300A;FGL2;CSF2RB;AOAH;LYZ;ITGAL;GIMAP7;GIMAP8;PIK3CG;SELP;PARVG;TLR8;CD300LF;LAIR1
CSTF2T																Diseases of mitral valve	2022-04-09	0.0322999	0.463347	4.61578	15.8446	GJA1;DNAH8;GJA5;FBN1																				Naive CD4+ T cell:Blood	16/99	0.39135	0.679957	1.11166	1.04291	CD86;ITGAM;CD300A;AOAH;ITGAL;GIMAP7;GIMAP8;PIK3CG;CD2;PARVG;SELL;VNN2;CCR5;CYTIP;LAIR1;CCR2
CT83																Glycogen Storage Disease Type IV	2022-04-09	0.0322999	0.463347	4.61578	15.8446	KCNJ6;GBE1;KCNJ2;KCNJ3																				Periodontal Ligament Stem cell:Periodontal Ligament	16/99	0.39135	0.679957	1.11166	1.04291	ITGAM;CD300A;FGL2;F13A1;CSF2RB;AOAH;ITGAL;GIMAP7;GIMAP8;PIK3CG;SELP;PARVG;ELMO1;CYTIP;GBP4;LAIR1
CTAGE15																heroin abuse	2022-04-09	0.0322999	0.463347	4.61578	15.8446	HPGDS;BDNF;HTR1B;OPRM1																				Myeloid-derived Suppressor cell:Blood	16/99	0.39135	0.679957	1.11166	1.04291	CD86;ITGAM;CLEC12A;NCF2;CD300A;CSF2RB;AOAH;LYZ;ITGAL;LILRA2;PARVG;CD300LB;TLR8;CD300LF;LAIR1;CCR2
CTAGE4																Male sterility due to Y-chromosome deletions	2022-04-09	0.0322999	0.463347	4.61578	15.8446	DDX3Y;USP9Y;DAZ2;TSPY1																				Myeloid-derived Suppressor cell:Liver	16/99	0.39135	0.679957	1.11166	1.04291	CD86;ITGAM;CLEC12A;NCF2;CD300A;CSF2RB;AOAH;LYZ;ITGAL;LILRA2;PARVG;CD300LB;TLR8;CD300LF;LAIR1;CCR2
CTAGE5																Malignant epithelioma	2022-04-09	0.0322999	0.463347	4.61578	15.8446	RAP2B;HPGD;SCD;MMP2																				Endothelial cell:Eye	16/99	0.39135	0.679957	1.11166	1.04291	ITGAM;CLEC12A;CD300A;FGL2;CSF2RB;AOAH;LYZ;ITGAL;GIMAP7;GIMAP8;PIK3CG;SELP;PARVG;TLR8;CD300LF;LAIR1
CTAGE6																Partial chromosome Y deletion	2022-04-09	0.0322999	0.463347	4.61578	15.8446	DDX3Y;USP9Y;DAZ2;TSPY1																				Endothelial cell:Embryonic Brain	16/99	0.39135	0.679957	1.11166	1.04291	MSR1;FGL2;F13A1;CSF2RB;CLEC14A;GIMAP7;RNASE1;GIMAP8;SELP;CDH5;MYCT1;EMCN;MMRN1;MMRN2;TLR4;CMKLR1
CTDSP2																Spinal Diseases	2022-04-09	0.0322999	0.463347	4.61578	15.8446	AR;SNRPN;STMN1;PENK																				Red Blood Cell (erythrocyte):Placenta	16/99	0.39135	0.679957	1.11166	1.04291	CR1;HBG2;CLEC12A;PRF1;LILRA2;TSPAN32;LILRA5;SELP;CXCR1;LGALS12;IFIT1B;KLRF1;PROK2;TLR8;AHSP;CLEC1B
CTGF																Waardenburg Syndrome Type 2	2022-04-09	0.0322999	0.463347	4.61578	15.8446	KITLG;EDNRB;EDN3;MITF																				Mesenchymal Stem cell:Dental Pulp	2022-02-09	0.39308	0.679957	1.64718	1.53805	NT5E;THY1
CTH																Bipolar I disorder	16/67	0.0325738	0.466487	1.81259	6.20675	TRPC7;CDS1;BDNF;ST8SIA2;PON1;GRIK3;GADL1;ZNF804A;DAOA;TRPM2;MSRA;GRM7;NRG3;EIF4EBP1;CCL2;NDUFV2																				Dental Pulp Stem cell:Dental Pulp	2022-02-09	0.39308	0.679957	1.64718	1.53805	NT5E;THY1
CTNNA1																Malignant neoplasm of gallbladder	40/203	0.0332249	0.47501	1.42007	4.83455	XPC;VLDLR;CYP7A1;FGF3;PIK3CG;CTGF;NT5E;ALCAM;CASP8;ERBB4;MYC;ST8SIA4;GCNT2;CYP1B1;UQCRFS1;SPOCK1;FADD;EPHB2;APOB;AGFG1;PDK1;WWOX;NTRK2;RALBP1;BDNF;DCC;KRR1;MMP2;MACC1;MBD2;FOXL1;AXIN2;ESR1;DKK2;ADRB3;APC;NAT2;VIM;CDO1;TLR4																				B cell:Blood	2022-02-09	0.39308	0.679957	1.64718	1.53805	CD86;MME
CTNNA2																Smoking Behaviors	41/209	0.0335127	0.478088	1.41231	4.79597	SEMA5A;THSD7B;TSEN15;NRXN1;CELF4;SNX10;NT5C2;FHIT;NPAS3;SYNPR;CCDC91;EFEMP1;CALCR;ADGRG6;BBX;RSPO3;ITGB8;SPOCK1;FAM19A4;LINGO2;WWOX;RBFOX1;TGFB2;KLF13;CADM2;BDNF;PRMT3;CABLES1;MYRIP;ETV5;MYO16;KIAA1217;PTPRD;CAPN13;FER;CDAN1;PAPPA;RASA2;TNIK;LCORL;RAI14																				Classical monocyte:Peripheral Blood	2022-02-09	0.39308	0.679957	1.64718	1.53805	ITGAM;CEACAM8
CTNNB1																Acute monocytic leukemia	18/78	0.0336094	0.478088	1.73355	5.88184	MSR1;NPM1;SYT1;CADM1;MMP2;MAPKAP1;ADAM10;PLA2G4A;HMGB1;ETS1;F3;MLLT10;MECOM;SPP1;CCL2;WLS;RUNX1T1;MCL1																				Intermediate monocyte:Peripheral Blood	2022-02-09	0.39308	0.679957	1.64718	1.53805	ITGAM;CEACAM8
CTNND2																Dyskinetic syndrome	18/78	0.0336094	0.478088	1.73355	5.88184	GABRB3;MAOA;BDNF;FOXG1;SLC2A1;HTR2C;OPRM1;LRP2;AP3B2;CP;DPP6;PDE10A;MCF2L;KCNMA1;PENK;CA8;AGA;RGS9																				Non-classical monocyte:Peripheral Blood	2022-02-09	0.39308	0.679957	1.64718	1.53805	ITGAM;CEACAM8
CTPS1																Neuralgia	22/100	0.0337894	0.479843	1.63032	5.5229	APP;BDNF;RARRES2;HTR2C;GAD2;HMGB1;OPRM1;TACR1;CXCL13;NT5C2;GRIN2B;THBS4;SLC6A5;GRM2;GAL;NOX4;CCL2;TAC1;TLR4;CMKLR1;CCR2;HCN1																				Suppressive monocyte:Peripheral Blood	2022-02-09	0.39308	0.679957	1.64718	1.53805	ITGAM;CEACAM8
CTSF																Heroin Dependence	15/62	0.0339034	0.480461	1.84373	6.23963	GABRB3;GABRB2;TPH2;AUTS2;MAOA;BDNF;LMO3;ZNF804A;HTR1B;CSNK1E;OPRM1;NGF;GRIN2A;PENK;MPDZ																				CD16+ Dendritic cell:Peripheral Blood	2022-02-09	0.39308	0.679957	1.64718	1.53805	ITGAM;CEACAM8
CTSO																Hypotension	20/89	0.0339462	0.480461	1.67518	5.66709	GRIA1;CASR;EDN1;POU1F1;DDC;EDN2;EDN3;MAOA;HTR1B;PRL;GRIN2B;GLI2;LMNB1;RGS2;IL6;IFNG;CYP11A1;KYNU;AGTR1;TAC1																				Immature Myeloid cell:Peripheral Blood	2022-02-09	0.39308	0.679957	1.64718	1.53805	ITGAM;CEACAM8
CTSV																Conduct Disorder	2022-07-22	0.0342649	0.482555	2.69369	9.08754	GJA1;MAOA;LMO3;ADAM10;HTR1B;EFNA5;DRD5																				Myoepithelial cell:Breast	2022-02-09	0.39308	0.679957	1.64718	1.53805	MME;LGALS7
CUBN																Resting Tremor	2022-07-22	0.0342649	0.482555	2.69369	9.08754	NR4A2;ACHE;PINK1;FMR1;HTR1A;TRH;SNCAIP																				Cancer cell:Undefined	2022-02-09	0.39308	0.679957	1.64718	1.53805	SDC1;VIM
CUL1																XX males	2022-07-22	0.0342649	0.482555	2.69369	9.08754	AR;NR0B1;PRKX;SOX9;SRY;FTHL17;KLKB1																				T cell:Lymph Node	2022-02-09	0.39308	0.679957	1.64718	1.53805	CD2;THY1
CUX1																Noninfiltrating Intraductal Carcinoma	54/287	0.0349197	0.489499	1.34202	4.50207	TOP2A;CD86;OTUD4;NRP1;SLC2A1;IRS2;BRCA1;CLDN1;PIK3CG;WISP2;SOX2;CASP14;FBL;SMR3B;HPGDS;CCND2;MYC;TRPS1;SOX9;KPNA2;MSMB;TLE1;MME;NCOA3;IGFBP3;NCOR2;MSH6;AR;TMEFF2;MMP13;CDH11;AGTR1;SLC22A3;PON1;PLG;FHIT;PAK1;ERBB4;EIF4EBP1;IGFBP7;SLIT2;SEC23B;WWOX;CBX7;SULF1;ESR1;RPE65;SULF2;IL2RA;COL5A2;NEURL1;SDC1;CTNNB1;VIM																				Mesenchymal Stromal cell:Tonsil	2022-02-09	0.39308	0.679957	1.64718	1.53805	NT5E;THY1
CXADR																Malignant neoplasm of urinary bladder	191/1144	0.0349434	0.489499	1.16585	3.91031	CD86;FOXA1;CSF3;MPG;ETS1;FGF3;RIMS2;SOX2;HPGDS;RGS2;GJA1;EFEMP1;HMGN5;EDNRB;PNP;CDH2;ANPEP;MYC;STMN1;NAMPT;KDR;TRIM24;CYP1B1;OIP5;TRIM27;SOX9;KPNA2;MAP3K7;LGALS7;SOX4;WLS;MAP3K5;EOMES;RALBP1;SPINK1;SEMA6A;FBXW7;SCAF11;DAPK1;IGFBP3;RALGAPA2;PAQR3;ADAM10;CDKAL1;SOX11;MSH6;AR;INPP4B;TWSG1;TBL1XR1;AGTR1;AGTR2;KIF20B;SLC22A3;TNKS;XPC;PIK3R1;OMA1;PSEN1;BHLHE22;FHIT;PCDH17;RHOBTB2;CALCR;BRINP1;PENK;SMYD…																				Fibroblast:Vocal Fold	2022-02-09	0.39308	0.679957	1.64718	1.53805	NT5E;THY1
CXCL13																Hematopoietic Neoplasms	38/192	0.0349743	0.489499	1.42769	4.78723	HIP1;KDM1A;PON1;TGFA;ETS1;FHIT;PIK3CG;SPN;CCND2;MYC;MYB;CTNNA1;GJA8;EPHB2;A4GALT;WLS;WWOX;BCL11B;BCL11A;FN1;KLHL1;SOX11;DKK1;ESR1;DCK;PBX1;FOXP1;ETV6;IL6;CLEC2B;KLRF1;NFE2L3;FGFR1OP;IRF8;BAX;SPRY2;EPHA3;ABCG2																				Mesenchymal Stromal cell:Lymph	2022-02-09	0.39308	0.679957	1.64718	1.53805	NT5E;THY1
CXCL14																Cirrhosis	78/433	0.034989	0.489499	1.27359	4.26999	ACHE;CNTNAP2;CSF3;IL1RN;CSF1;GBE1;PRF1;RXFP2;PIK3CG;PLB1;GLI2;CTGF;GHR;FBL;FGF7;HPGDS;EDNRB;CCND2;DMBT1;BMPER;DNMT3B;CCR5;MBL2;IGFBP1;NANOS1;ABCC4;EDN1;CASR;SPINK1;DDX53;ADRA2C;NGF;DKK1;F3;YWHAZ;MSH6;TWSG1;ADRB3;IFNG;MMRN1;NAAA;AGTR1;TLR4;ABCG2;FBN2;DNAH8;ABCB5;PON1;TGFA;RNF7;TFPI;PAPSS1;GRIN2A;NT5E;ALOX5;SLCO1B3;CCL2;APOB;TAC1;BCHE;GOLM1;CAVIN2;MACC1;TFPI2;PLA2G2A;FN1;GRIN2B;SMARCA2;ESR1;IL6;APC…																				Granulocyte:Undefined	2022-02-09	0.39308	0.679957	1.64718	1.53805	ITGAM;ANPEP
CXCL17																Carotid Artery Diseases	14/57	0.0351663	0.49117	1.88069	6.29594	IL1RN;PON1;PLG;VLDLR;NFKBIA;IL6;LIPC;MMRN1;PODXL;ALOX5;TNFSF4;CCL2;APOB;PTGES																				Stem cell:Blood Vessel	2022-02-09	0.39308	0.679957	1.64718	1.53805	SOX2;THY1
CXCR1																Myeloid Leukemia	89/501	0.0352697	0.491803	1.25266	4.1898	NRP1;CSF3;NRP2;ITGAM;CSF1;MPG;PSIP1;HMGB1;ITGAL;PKD2;PIK3CG;PLB1;RIMS2;SYNCRIP;HPGDS;MECOM;CHL1;BASP1;MYC;MYB;NAMPT;KDR;ZNF569;EPHB2;SOX4;MAP3K5;SEMA6A;DUSP1;IL15;IGFBP3;RNASE3;OLFM4;NGF;ETV6;MN1;IFNG;MAGEB2;MYADM;IRF8;ZNF436;TRIB1;TRIB2;TLR4;EPHA3;ABCG2;ENPEP;HDAC2;PCDH10;PLG;PPP1R3A;FHIT;CYP3A5;PRDX4;KLRK1;ZNF629;CUX1;INPP5D;NPY;P2RY1;RUNX1T1;MCL1;SMAD2;SMAD1;NPM1;BCL11A;CBX3;IDH1;IDH2;PLA2G2A;…																				T Helper2 (Th2) cell:Undefined	2022-05-28	0.400318	0.689474	1.25339	1.14747	IL33;IL6;MAF;ICOS;CCR3
CXorf36																Polycystic Ovary Syndrome	93/526	0.0356057	0.495674	1.24564	4.15451	TOP2A;GLP1R;IL1RN;FMR1;SLC2A1;AQP7;PCSK9;IRS2;ADRA1D;PRL;ANTXR2;MANEA;CCND2;ADAMTS1;NAMPT;PBK;CYP1B1;TIMP3;ENPP1;SOX9;PROK1;MAP3K4;IGFBP1;RAB2A;EDN2;NCOA3;MMP2;CDKAL1;NGF;PRSS55;DKK1;ADRA2B;YWHAZ;ARID1B;AR;THAP3;TMEFF2;ADRB3;MMRN1;PAPPA;FSHR;AGTR1;AGTR2;ARHGEF7;PPP1R12C;TLR4;FBN3;HACD1;CAMK2D;KHDRBS3;SLC22A1;PTGER3;PON1;ITLN1;GPR83;PLG;PPP1R3A;PIK3R1;HSD17B6;PRDX4;FTMT;CYP11A1;ERBB4;SPP1;PLXNA2;N…																				Germline Stem cell:Ovarian Cortex	15/93	0.400552	0.689474	1.10894	1.01458	IFITM3;LAMA2;IGFBP3;IL34;DNAJC15;RNASE1;IFIT3;IFIT2;FTH1;PLSCR4;SPATS2L;PXDC1;IGFBP7;ADGRL4;RIN2
CXorf66																Agenesis	21/95	0.0357381	0.496701	1.64017	5.46428	CSF3;EYA1;CITED2;TGFA;ZNF22;RMDN2;AXIN2;OTOP1;AFF3;TERF1;LBX1;FGF3;GLI3;RPE65;GREM2;IFNG;FSHR;TMEM67;PROK2;LHX9;FGF10																				Germinal Stem cell:Ovary	15/93	0.400552	0.689474	1.10894	1.01458	IFITM3;LAMA2;IGFBP3;IL34;DNAJC15;RNASE1;IFIT3;IFIT2;FTH1;PLSCR4;SPATS2L;PXDC1;IGFBP7;ADGRL4;RIN2
CXXC4																Coronary Stenosis	13/52	0.0363151	0.501888	1.92527	6.38328	ABCA1;CAD;SFTPD;PON1;PLA2G2A;ADCY2;ITGAL;PSMA6;IL6;AGTR1;PHACTR1;TLR4;CCR2																				Mesenchymal Stromal cell:Placenta	16/100	0.407742	0.690531	1.09836	0.985363	FGL2;F13A1;DPT;CLEC14A;THY1;LDB2;PODN;RNASE1;GIMAP8;CDH5;MYCT1;IGFBP7;ADGRL4;TLR4;CMKLR1;TNS1
CYB5A																Gingival Hypertrophy	13/52	0.0363151	0.501888	1.92527	6.38328	KCNJ6;MMP2;PLG;ANTXR2;FGF3;ADAMTS2;ADAMTS3;SC5D;ROR2;FAM20A;AGA;FAT4;RIN2																				Erythroid cell:Umbilical Cord Blood	16/100	0.407742	0.690531	1.09836	0.985363	LIN54;HBG2;NUP155;CEP152;PRMT3;VRK1;BRCA1;ALG10;GAPVD1;MMS22L;CENPE;RBL1;ERI1;PSME4;BMP2K;KIF20B
CYB5R1																Aggressive behavior	24/112	0.0366221	0.501888	1.57657	5.21389	GABRB3;PRNP;VCP;MAOA;NONO;SATB2;CEP152;EHMT1;PSEN1;PCDH19;CHD2;SMARCA2;ARID1B;FOXP1;AFF2;MAPK10;FIG4;SLC6A8;SLITRK1;AP1S2;WAC;TCF4;PRODH;GRIA3																				M2 macrophage:Brain	16/100	0.407742	0.690531	1.09836	0.985363	CD86;MSR1;ITGAM;CR1;CLEC12A;C5AR1;FGL2;F13A1;AOAH;LYZ;GIMAP8;TLR8;CD300LF;CCR5;LAIR1;CMKLR1
CYBRD1																Encephalopathies	45/234	0.0366395	0.501888	1.37804	4.55667	GABRB3;APP;FH;RNASEH2B;FOXG1;ARX;SLC2A1;HSD17B6;PCDH19;CHD2;SAMHD1;NFU1;GRIN2A;CA2;SLC19A3;CCL2;FADD;NDUFV2;PPARGC1A;CCR3;CCR2;WWOX;PRNP;RARRES3;TXNRD1;ACAD9;EIF2S2;CP;SLC6A5;PDP1;MAPK10;IL6;COQ2;IFNG;NAT2;SST;ERVW-1;ALPL;SUCLG1;TCF4;CARD14;TLR3;OTC;CDK5R1;ABCG2																				Regulatory T (Treg) cell:Brain	16/100	0.407742	0.690531	1.09836	0.985363	CD86;CD300A;FGL2;PRF1;AOAH;ITGAL;GIMAP7;GIMAP8;CD2;PARVG;IL2RA;ICOS;CCR5;CYTIP;LAIR1;CCR2
CYLC2																Rett Syndrome	27/129	0.0366739	0.501888	1.53051	5.05938	GABRB3;FOXG1;PCDH19;RIMS2;ZNF629;MAP2;DNMT3B;ZNF569;SRY;ARSD;CDR2;PDK1;GABBR2;BDNF;IL15;IGFBP3;DDX53;NCOR2;SLC6A8;HIST1H4B;TBL1XR1;HIST4H4;ID2;ID4;ZNF436;FBP1;FBP2																				M2 macrophage:Serum	16/100	0.407742	0.690531	1.09836	0.985363	CD86;MSR1;ITGAM;CR1;CLEC12A;C5AR1;FGL2;F13A1;AOAH;LYZ;GIMAP8;TLR8;CD300LF;CCR5;LAIR1;CMKLR1
CYP11A1																Gonadal Dysgenesis, Mixed	2022-08-27	0.0367625	0.501888	2.43065	8.02913	WWOX;VAMP7;FSHR;NR0B1;SOX9;SRY;ZFPM2;SPIDR																				Epithelial cell:Epithelium	16/100	0.407742	0.690531	1.09836	0.985363	F13A1;C2CD4B;CLEC14A;LYZ;GIMAP7;RNASE1;GIMAP8;SELP;CDH5;HPGDS;MYCT1;EMCN;MMRN1;MMRN2;KDR;CYYR1
CYP1B1																Appendicitis	2022-08-27	0.0367625	0.501888	2.43065	8.02913	CSF3;IL6;DMBT1;IFNG;IL2RA;DEFB4A;TLR4;DEFB4B																				Red Blood Cell (erythrocyte):Blood	16/100	0.407742	0.690531	1.09836	0.985363	ITGAM;CR1;HBG2;CLEC12A;CD300A;PRKCB;LYZ;PIK3CG;SPN;VNN2;CR1L;ALOX5;IFIT1B;TLR8;AHSP;CYTIP
CYP2F1																Chronic Lung Injury	2022-08-27	0.0367625	0.501888	2.43065	8.02913	MMP12;FGF7;IL6;MME;TGFA;CCL2;NGF;TLR4																				Granulocyte-monocyte progenitor:Germ	16/100	0.407742	0.690531	1.09836	0.985363	CD86;CD300A;FGL2;CSF2RB;AOAH;ITGAL;GIMAP7;GIMAP8;PIK3CG;APBB1IP;PARVG;IRF8;CCR5;CYTIP;GBP4;LAIR1
CYP2S1																Extramedullary Hematopoiesis (disorder)	2022-08-27	0.0367625	0.501888	2.43065	8.02913	ABCA1;CSF3;NPM1;IL6;CA2;TNFSF11;SEC23B;XPR1																				Megakaryocyte-erythroid progenitor:Germ	16/100	0.407742	0.690531	1.09836	0.985363	CD86;CD300A;FGL2;CSF2RB;AOAH;ITGAL;GIMAP7;GIMAP8;PIK3CG;APBB1IP;PARVG;IRF8;CCR5;CYTIP;GBP4;LAIR1
CYP3A5																Gastroenteritis	2022-08-27	0.0367625	0.501888	2.43065	8.02913	BCAR3;PDP1;MME;IFNG;ATG16L1;LSAMP;F2RL1;ATP12A																				Kupffer cell:Fetal Liver	16/100	0.407742	0.690531	1.09836	0.985363	CD86;MSR1;ITGAM;CR1;CLEC12A;C5AR1;FGL2;F13A1;AOAH;LYZ;GIMAP8;TLR8;CD300LF;CCR5;LAIR1;CMKLR1
CYP3A7-CYP3A51P																Nevus elasticus	2022-08-27	0.0367625	0.501888	2.43065	8.02913	MMP12;NT5E;EDN1;MMP2;SPP1;ENPP1;ABCA12;ABCG2																				Monocyte:Peripheral Blood	1948-08-01	0.416582	0.704366	1.15314	1.00977	CD86;CD2;NCR1;ITGAM;SELL;SDC1;KLRD1;F3
CYP4F2																Adenomatous polyp of colon	16/68	0.0369471	0.503598	1.77763	5.86309	NPM1;FBXW7;IGFBP3;PLA2G2A;PLA2G5;SULF1;DKK1;FHIT;SULF2;VANGL1;HPGDS;MECOM;APC;ERBB4;ALOX5;TIMP3																				Megakaryocyte Progenitor cell:Peripheral Blood	15/94	0.417545	0.704859	1.09484	0.956191	PLA2G12A;CLEC12A;HBG2;F13A1;LILRA5;SELP;CLEC4D;CXCR1;IFIT1B;LGALS12;KLRF1;PROK2;AHSP;CLEC1B;TLR5
CYP7A1																Diabetic Foot	1947-12-01	0.0372834	0.507366	1.98007	6.51287	EDN1;TGFB2;ADAM17;ITGAM;CCL2;TIMP3;OPRM1;UNC5D;DEFB4A;TLR4;DEFB4B;TRDN																				Proximal Tubular cell:Kidney	16/101	0.424177	0.710345	1.08538	0.930823	GZMA;SIRPG;PRF1;AOAH;ITGAL;GIMAP7;GIMAP8;PIK3CG;SELP;CD2;GZMK;SELL;MMRN1;ICOS;CYTIP;GBP4
CYSLTR1																Otitis Media	22/101	0.0373708	0.50774	1.60959	5.29051	GALNT14;NCF2;DUSP1;DNAH5;A2ML1;SNX10;DHRS2;POLE4;IL6;PNP;MECOM;FLVCR1;TNFSF11;CCL2;RAG2;IL7R;DEFB4A;TLR4;DEFB4B;MBL2;CCR2;MCPH1																				Endocrine Progenitor cell:Pancreas	16/101	0.424177	0.710345	1.08538	0.930823	APP;NCKAP1;PTPRU;GPR37;PCDH7;DAB2IP;SHROOM3;SLC4A3;MEIS3;RND3;NUAK1;GPRC5B;MAP2;SOX9;SCG2;B4GALNT4
CYSLTR2																Developmental delay (disorder)	38/193	0.0375406	0.508439	1.41839	4.65563	FBN2;RYR2;FOXG1;FMR1;NRXN1;SLC2A1;PCDH19;NKAIN2;OPHN1;GRM7;UROD;CA2;NLRP5;DMD;ARSD;SLC13A5;ZNF462;NTRK2;APOBEC3F;BDNF;MARS2;DYRK1A;NGF;GRIN2B;POU3F2;SLC6A5;PDP1;CENPE;AHI1;TUBB2A;NRG3;APC;IL2RA;PLP1;CTNNB1;TCF4;CNTN4;OTC																				Monocyte:Spleen	16/101	0.424177	0.710345	1.08538	0.930823	CD86;ITGAM;CLEC12A;NCF2;CD300A;C5AR1;FGL2;CSF2RB;AOAH;LYZ;VNN2;ALOX5;CD300LB;TLR8;CD300LF;CCR5
CYTIP																Chronic granulomatous disease	18/79	0.037716	0.508439	1.70503	5.58853	CSF3;NCF2;TXNRD1;PRF1;EMP1;HSD17B6;NGF;OLFM4;ESR1;PLB1;MECOM;IFNG;DMD;NOX5;SRY;TLR5;ADA;OTC																				M2 macrophage:Lung	16/101	0.424177	0.710345	1.08538	0.930823	CD86;MSR1;IL1RN;ITGAM;CLEC12A;NCF2;C5AR1;FGL2;CSF2RB;AOAH;LYZ;TLR8;CD300LF;CCR5;LAIR1;CMKLR1
CYYR1																Hip circumference	20/90	0.0377855	0.508439	1.65115	5.40889	TOP2A;TFAP2B;L3MBTL3;TSEN15;BDNF;CADM2;EBF1;CABLES1;LIN7C;ETV5;CLIP1;EFEMP1;CCDC91;CALCR;HMGXB4;ZFAT;ADGRG6;ADAMTS17;RSPO3;LCORL																				Neural Crest cell:Germ	16/101	0.424177	0.710345	1.08538	0.930823	ZBTB18;GYPC;BCL11B;PRKCB;INPP4A;ITPKB;NELL2;TNRC6C;GLT1D1;CCND2;ELMO1;S1PR1;PLEKHO1;TRIB2;CHST2;BEND5
DAAM1																HIV encephalitis	1932-09-01	0.0379552	0.508439	2.25916	7.3905	APP;NRSN1;SST;SPP1;CCL2;CHP1;ADAM10;TPPP;ADA																				Mesenchymal Stromal cell:Bone Marrow	2022-03-16	0.428799	0.712403	1.3304	1.12654	NT5E;ALPL;THY1
DAB1																Degenerative Diseases, Central Nervous System	1942-11-01	0.037978	0.508439	2.04906	6.70194	APP;IL6;ATXN1;FTH1;KYNU;PSEN1;VIM;PKD2;PDE8B;NGF;GSTM5																				Megakaryocyte:Undefined	2022-03-16	0.428799	0.712403	1.3304	1.12654	SELP;SOX2;ITGA6
DAB2																Cerebellar Diseases	1942-11-01	0.037978	0.508439	2.04906	6.70194	ATXN3;AHI1;IFNG;FMR1;ZIC1;PMM2;CASK;PSEN1;TPPP;ABCA8;GRM1																				Exhausted T cell:Undefined	2022-03-16	0.428799	0.712403	1.3304	1.12654	EOMES;BTLA;ICOS
DAB2IP																Cervical intraepithelial neoplasia grade 2	1942-11-01	0.037978	0.508439	2.04906	6.70194	MTRR;SERPIND1;CADM1;IFNG;PSMA1;MMP2;ST8SIA4;CCL2;MTR;VIM;FHIT																				Hematopoietic Stem cell:Undefined	2022-03-16	0.428799	0.712403	1.3304	1.12654	ITGA6;THY1;ABCG2
DACH2																Gonadal Dysgenesis	1942-11-01	0.037978	0.508439	2.04906	6.70194	WWOX;VAMP7;FMR1;FSHR;SHOX;NR0B1;SOX9;SRY;ZFPM2;SPIDR;LHX9																				Secretory Progenitor cell:Large Intestine	2022-03-16	0.428799	0.712403	1.3304	1.12654	MECOM;C1ORF174;SYNE1
DAD1																Hernia	1942-11-01	0.037978	0.508439	2.04906	6.70194	KIAA1217;HGSNAT;IL6;IFNG;MMP2;LRTM1;TIMP3;AGA;OPRM1;THBS2;RAG2																				Goblet cell:Small Intestine	1942-07-01	0.429813	0.712961	1.15308	0.973669	FUT6;ST6GALNAC1;NEURL1;FAM3B;ESR1;RNASE1;TSPYL5
DAOA																Primary malignant neoplasm	173/1032	0.038022	0.508439	1.17076	3.82792	FOXA1;N6AMT1;KDM1A;PLOD2;CLDN1;ETS1;PLB1;PREX2;SOX2;HPGDS;SMR3B;UBASH3B;MYC;MYB;NAMPT;TRIM24;TNFSF11;CYP1B1;OIP5;SOX9;EPHB2;MAP3K7;LGALS7;SOX4;CASR;CXADR;TLE1;SEMA6A;FBXW7;PAQR3;VASH2;RPSA;RNASE3;DKK1;MSH6;AR;SFRP2;RAB37;PADI2;ROR2;UTRN;TRIB1;PTGES;ABCG2;SLC22A3;TNKS;SDC2;CFI;ZC3HAV1;PIK3R1;PSEN1;RASAL2;PHF21B;PLAC8;NUAK1;TSPAN7;IGFBP7;RSU1;APOB;MORC1;ATG7;MCL1;BDNF;API5;CBX3;NEK6;IDH1;IDH2;FN1;N…																				Cancer Stem cell:Prostate	2022-05-29	0.431438	0.714526	1.20109	1.00968	SOX2;ITGA6;A4GALT;CSF2RA;ABCG2
DAP																Infantile uterus	1937-10-01	0.038266	0.508494	2.13852	6.97841	CYB5A;LARS2;NIN;B3GLCT;ANOS1;PROK2;TACR3;HS6ST1;ESR1;WDR11																				Dendritic cell:Thymus	16/102	0.440626	0.724752	1.07269	0.879134	CD86;CD83;ITGAM;CD300A;CD180;CSF2RB;AOAH;ITGAL;PIK3CG;PARVG;IL2RA;IRF8;CCR5;CYTIP;PIK3AP1;LAIR1
DAPK1																Pseudoxanthoma Elasticum	1937-10-01	0.038266	0.508494	2.13852	6.97841	MMP12;SELP;NT5E;EDN1;SELL;MMP2;SPP1;ENPP1;ABCA12;ABCG2																				Dendritic cell:Placenta	16/102	0.440626	0.724752	1.07269	0.879134	CD86;CD83;ITGAM;NCF2;CD300A;CSF2RB;AOAH;ITGAL;PARVG;VNN2;CD300LB;IRF8;TLR8;CD300LF;CCR5;CYTIP
DAXX																Rubella	1937-10-01	0.038266	0.508494	2.13852	6.97841	ARFGEF1;HPGDS;IL6;CUX1;IFNG;BTN2A1;ANPEP;LSAMP;ERVW-1;IL7R																				Adipose-derived Stem cell:Abdominal Adipose Tissue	2022-02-10	0.447798	0.724752	1.4412	1.15788	NT5E;THY1
DAZ2																Vitelliform Macular Dystrophy	1937-10-01	0.038266	0.508494	2.13852	6.97841	CPED1;ZNF629;PLXNA2;RSPO3;ZNF569;DMD;ZNF436;TRIM27;WNT16;IMPG1																				Mesenchymal Stem cell:Umbilical Cord	2022-02-10	0.447798	0.724752	1.4412	1.15788	NT5E;THY1
DAZL																Epilepsy, Cryptogenic	15/63	0.038623	0.512434	1.80521	5.874	GABRB3;CNTNAP2;AUTS2;BDNF;TXNRD1;NPY2R;OPRM1;CHD2;PCDH19;GRIN2B;GRM1;GJA1;GRIN2A;NPY;HCN1																				Cancer Stem cell:Bladder	2022-02-10	0.447798	0.724752	1.4412	1.15788	SOX2;CD47
DCAF12L1																Meningioma, benign, no ICD-O subtype	46/241	0.0391281	0.515646	1.3653	4.42483	PTGER4;SP100;CSF3;MTRR;TNKS;PLG;PLB1;CTGF;HPGDS;HMGN5;CASP8;OPHN1;ANPEP;MYC;ALOX5;SPP1;CYP1B1;TIMP3;CCL2;IGFBP7;CCR6;LARGE1;MSC;JAK1;GSTM3;SMAD1;EDN1;RALBP1;CXADR;CADM1;TMEM30B;DAPK1;CD70;MMP2;PRLR;ESR1;YWHAZ;ETV6;MLLT10;IL6;APC;NAT2;ERCC4;SST;ANG;TLR4																				Natural Killer cell:Kidney	2022-02-10	0.447798	0.724752	1.4412	1.15788	PRF1;KLRD1
DCC																Acute myocardial infarction	47/247	0.0391995	0.515646	1.36017	4.40573	GLP1R;ITGAM;HPSE2;PON1;EHMT1;PLG;VLDLR;HMGB1;ATP12A;TFPI;HK2;PIK3CG;SOX2;AKAP12;HPGDS;FSD1L;P2RY1;CCL2;DMD;EPHB2;APOB;CCR5;MSC;PPARGC1A;BRINP3;CCR2;MBL2;KCNH2;IL33;EDN1;ARG1;MMP2;F2R;CAD;PLA2G2A;GP6;F3;ADRA2B;SELP;ADAM17;IL6;IFNG;MMRN1;AGTR1;FETUB;NOX5;TLR4																				T Helper cell:Kidney	2022-02-10	0.447798	0.724752	1.4412	1.15788	CCR6;IL7R
DCD																Diabetic Retinopathy	47/247	0.0391995	0.515646	1.36017	4.40573	GLP1R;NRP1;KDM1A;SEMA3A;C5AR1;PON1;SLC2A1;PLG;CLDN1;MYSM1;FGF3;CTGF;SMPD1;KDR;TIMP3;CCL2;CTSF;GGT1;PPARGC1A;PPARGC1B;MBL2;RBFOX1;EDN1;SEMA6A;MME;BDNF;API5;MMP2;FN1;MOK;GAD2;RNASE3;GP6;PLXDC2;F3;RPE65;SELP;IL6;ADRB3;SELL;MMRN1;ERCC4;SST;ID2;AGTR1;SDC1;TLR4																				CD8+ T cell:Undefined	2022-02-10	0.447798	0.724752	1.4412	1.15788	CD2;IL2RA
DCDC2C																3-Methylglutaconic aciduria type 2	2022-06-18	0.0392908	0.515646	2.88563	9.34011	ZBTB18;APP;CSF3;CASP8;DMD;CLDN1																				Epithelial cell:Skin	2022-02-10	0.447798	0.724752	1.4412	1.15788	ANPEP;CD1D
DCHS2																Achromasia	2022-06-18	0.0392908	0.515646	2.88563	9.34011	OCA2;LRMDA;EDNRB;TYRP1;MITF;TYR																				Epithelial cell:Lung	2022-02-10	0.447798	0.724752	1.4412	1.15788	ANPEP;CD1D
DCK																Coxsackievirus Infections	2022-06-18	0.0392908	0.515646	2.88563	9.34011	SLC22A3;IL6;NBR1;ERVW-1;GAD2;THBS2																				Epithelial cell:Airway Epithelium	2022-02-10	0.447798	0.724752	1.4412	1.15788	ANPEP;CD1D
DCSTAMP																Malignant neoplasm of other specified sites of female breast	2022-06-18	0.0392908	0.515646	2.88563	9.34011	BARD1;APC;MYC;BRCA1;ESR1;ETV6																				Microglial cell:Undefined	2022-02-10	0.447798	0.724752	1.4412	1.15788	ITGAM;C5AR1
DCTD																Nephrotic Syndrome	36/182	0.0395424	0.518146	1.42636	4.60767	DDC;CNP;LGALSL;PCSK9;PLG;VLDLR;TFPI;NT5E;LIPC;CASP10;ALOX5;KDR;NCK2;CCL2;GPC5;APOB;PPARGC1A;SMAD1;KIRREL1;EDN1;SEMA6A;PLCL1;PMM2;FN1;EMP2;LYZ;F3;TBX18;CD2;ANLN;MYO1E;COQ2;MAF;COL4A2;PDE5A;ADA																				Leukocyte:Undefined	2022-02-10	0.447798	0.724752	1.4412	1.15788	IL2RA;TLR4
DDC																Immunologic Deficiency Syndromes	111/641	0.0396936	0.519325	1.21517	3.92083	CSF3;CD81;CXCL17;PRF1;ANTXR2;SOX2;GJA1;PNP;PPP2R1A;MYC;STMN1;KDR;CHP1;IL13RA2;EPHB2;RAG2;KCNH2;CASR;CXADR;SPINK1;F2R;MITF;PRSS55;DKK1;AR;ADAM17;ANOS1;ERVW-1;TNIK;ANKRD36B;SLC22A3;THY1;PIK3R1;PLD1;FHIT;KLRK1;PDGFC;EIF4EBP1;TP53BP2;TPPP;ICOS;MSC;PPARGC1A;APOBEC3F;APOBEC3G;APOBEC3H;GOT2;FN1;NR0B1;NR2F2;MLLT10;DAP;IL6;SELL;IL7;TNFSF4;SDC1;NOX5;ADA;CDC42SE2;NRP1;NRSN1;ITGAM;CPQ;GADL1;PSIP1;BRCA1;PRL;I…																				Cancer Stem cell:Breast	2022-04-23	0.448656	0.724752	1.21368	0.972764	SOX2;KDM1A;MME;ITGA6
DDHD1																Ambiguous Genitalia	14/58	0.0402653	0.525993	1.83784	5.90364	DYNC2H1;TOE1;CYB5A;WWOX;TXNRD1;ARX;NR0B1;HSD17B6;GRIP1;AR;VAMP7;SOX9;SRY;ZFPM2																				Microglial cell:Brain	2022-04-23	0.448656	0.724752	1.21368	0.972764	CD83;NAV3;CCL2;SPRY1
DDI1																Sporadic Breast Carcinoma	32/159	0.0405515	0.528916	1.4572	4.67058	ACHE;BRCA1;CLDN1;FHIT;RHOBTB2;HPGDS;EFEMP1;MYC;MYB;HEY2;BTLA;DNMT3B;ICOS;FEZF2;BARD1;BCHE;GABRP;CA10;MME;DAPK1;FANCL;CD70;MBD2;ESR1;MSH6;NFKBIA;MMP12;AR;ANO1;TNFSF4;ID4;MCPH1																				Follicular Helper (Tfh) T cell:Undefined	2022-04-23	0.448656	0.724752	1.21368	0.972764	IL6;MAF;TNFSF4;ICOS
DDX18																Migraine Disorders	54/290	0.0413961	0.539103	1.32472	4.21867	KCNK5;APP;RYR2;MTRR;HPSE2;FMR1;HTR2C;MTR;ADARB2;HNMT;SLC4A4;SYNE1;EDNRB;HTR7;PHACTR1;CCR2;EDN1;OPRM1;AJAP1;MSH6;ADCYAP1;GAL;MMP16;FSHR;MMP17;AGTR1;PDE5A;TLR4;FBN2;GRIA1;TPH2;GRIA2;SLC24A3;MAOA;PON1;TYRP1;RNF213;LEPROTL1;ESD;CCL2;TAC1;GRIA3;DRD5;PRNP;AOC1;BDNF;HTR1A;HTR1B;GRIN2B;ESR1;WAPL;NBEA;RPS29;RAMP1																				Acinar cell:Salivary Gland	15/96	0.451568	0.728336	1.06768	0.848836	CDA;ITGB5;LGALSL;PLA2G4A;PYGL;PARVB;RAB32;SELP;MYCT1;DAB2;TMEM158;MMRN1;PXDC1;TLR4;WLS
DDX3Y																Histiocytosis, Langerhans-Cell	16/69	0.0417303	0.540381	1.74398	5.53981	IL1RN;ZHX2;CD83;CSF1;MME;MMP12;AR;KITLG;CASP8;IFNG;FSHR;SPP1;CCR6;FADD;EPHB2;MCL1																				Side-population cell:Undefined	16/103	0.457061	0.735421	1.0603	0.830151	ANXA1;TMEM30B;ANXA3;TGFA;EMP1;CLDN1;F3;SDR16C5;BACE2;NT5E;GJB5;F2RL1;ITGA6;PADI1;ARHGEF5;ZNF860
DDX53																Prostate cancer, familial	13/53	0.0418304	0.540381	1.87703	5.95794	MSR1;PROS1;PON1;BRCA1;MSH6;PKHD1;AR;MYC;MSH5;RASA2;CYP1B1;EPHB2;MSMB																				Ciliated Epithelial cell:Esophagus	64/425	0.457362	0.735421	1.02229	0.799714	PTPRT;NRP2;ST6GALNAC2;LDLRAD1;SNX13;ITGAL;ABCA13;SYNE1;WFDC3;ADGRE5;BASP1;EFCAB1;FAM174A;CFAP46;TTC23L;DYNC2H1;CHST9;C9ORF135;PACRG;FBXO15;DLEC1;WNT16;SNTN;IFT81;CDS1;BHLHB9;HHLA2;DNAH5;PRUNE2;C5AR1;IL20RA;STMND1;DNAH9;ATP2C2;CXXC4;INPP5B;ERBB4;TMEM67;KCNMB2;ZBBX;NPHP1;CCDC33;RGS22;SNX7;CSMD1;MPDZ;MDH1B;DNAH12;VWA3B;CP;FBXO31;TTLL7;NELL2;TMEM232;GALC;CPEB1;DHRS9;NBEA;NOVA1;SYT10;TTC30A;CCDC170;OT…
DDX6																Peripheral Arterial Diseases	26/125	0.0425254	0.540381	1.51823	4.79405	APP;PON1;PCSK9;IPO5;LIPC;CNNM1;MTHFD1L;LRRTM4;NPY;CCL2;APOB;PPARGC1A;WWOX;CASR;RBFOX1;EDN1;MMP2;PRSS55;F3;IL6;RAP2A;PPP2R2C;NAT2;AGTR1;UTRN;TLR4																				Regulatory T (Treg) cell:Undefined	2022-05-30	0.4622	0.742064	1.15298	0.889822	NT5E;SELL;IL2RA;IZUMO1R;ADA
DEFB127																Multiple Myeloma	216/1312	0.0430633	0.540381	1.1466	3.60616	APP;IL1RN;MTRR;HPSE2;ULK4;PRF1;F11R;RCBTB2;SOX2;GJA1;ALCAM;UBASH3B;MYC;STMN1;NAMPT;KDR;MAGEA1;TNFSF11;CYP1B1;GJA8;EPHB2;PROK1;WLS;PRIMA1;AGFG1;PDK1;EPHA4;CXADR;SOX11;DLEC1;DKK1;SFRP2;ANOS1;EPHA3;SPANXA1;SLC22A3;MAPKAP1;SLC22A2;ABCB5;CD1D;PIK3R1;NUAK1;KLRK1;INPP5D;TSPAN7;MAGEC2;CDR2;FN1;NR2F2;ELL2;ID2;SDC1;CD200;BRCA1;MLN;MYOM2;PPP3CA;CASP10;CHL1;TMSB4X;PBK;CCR6;CCR5;TMED7;JAK1;CCR2;OFD1;NCOA1;ZHX…																				FGFR1LowNME5- Epithelial cell:Esophagus	1950-08-01	0.464124	0.744016	1.0981	0.842902	RPL39L;PHTF2;ZNF462;L3MBTL3;TMEM183A;NUP35;CYTIP;FAM126A
DEFB128																Skin Diseases, Infectious	2022-07-23	0.0431604	0.540381	2.52519	7.93625	EDNRB;IL15;FAM3B;ADAM10;CXCL14;ADSS;CD177																				Decidual cell:Blood	15/97	0.468536	0.748802	1.0546	0.799534	IL15RA;DUSP5;IL1RN;SP100;PFKFB3;ANXA1;CSF1;DUSP1;CCL20;FOSL2;NFKBIA;NR4A2;DUSP10;ADGRE5;ZC3H12A
DEFB131A																Absence of pubertal development	2022-07-23	0.0431604	0.540381	2.52519	7.93625	ANOS1;TACR3;PROK2;NR0B1;ESR1;HS6ST1;WDR11																				Cancer cell:Brain	15/97	0.468536	0.748802	1.0546	0.799534	RFC3;NPM1;RRM1;ACTL6A;CAD;CTPS1;URB2;LRPPRC;IPO5;SYNCRIP;NCL;NUF2;PBK;FAM98A;KPNA2
DEFB4A																Andersen Syndrome	2022-07-23	0.0431604	0.540381	2.52519	7.93625	KCNH2;RYR2;NR4A3;PIP;PON1;ANK2;KCNJ2																				Eosinophil:Peripheral Blood	2022-03-17	0.47011	0.750175	1.2353	0.93239	ITGAM;CEACAM8;CCR3
DEFB4B																Electrocardiogram: P-R interval	2022-07-23	0.0431604	0.540381	2.52519	7.93625	MEIS1;GAREM1;CNTN6;ABCB5;TBX5;ASIC2;LPIN2																				Leydig cell:Fetal Gonad	57/380	0.474994	0.756819	1.01744	0.757439	RASL11B;WDR41;SLC2A1;NADSYN1;MYOM2;FAM110A;GHR;ALCAM;DEPTOR;FSD1L;SESN3;NNT;ZNF83;ANPEP;CHP1;PLS3;SLC16A7;ZNF385D;CEP135;TLE1;CASK;CTPS1;SPIDR;CPED1;TGFBR3;CDH11;PCCB;PKP2;CCDC86;PLAA;MGARP;TLN2;MATN2;ZNF397;PKDCC;ACTR3B;ADAMTS14;PGRMC1;DSEL;KCNMB2;IGF2BP2;SLIT2;TOE1;CYB5A;GOLM1;CAV2;PMM2;EPHX1;RMDN2;NETO2;PBX1;BICC1;HS3ST1;SULF2;MAFB;RPL22L1;NIT2
DENND1B																Functional Gastrointestinal Disorders	2022-07-23	0.0431604	0.540381	2.52519	7.93625	NPSR1;CSF3;EDN1;BDNF;MTR;ADRA2C;TLR4																				Red Blood Cell (erythrocyte):Plasma	14/91	0.480757	0.763683	1.04816	0.767664	TPH2;CR1;HBG2;PRKCB;SCLT1;GP6;PIK3CG;SPN;CR1L;IFIT1B;AHSP;KLRD1;CEACAM8;CLEC1B
DEPTOR																Hypobetalipoproteinemias	2022-07-23	0.0431604	0.540381	2.52519	7.93625	CAD;TYRP1;COG2;PCSK9;PRL;EFNA5;APOB																				Erythroblast:Fetal Liver	14/91	0.480757	0.763683	1.04816	0.767664	TPH2;CR1;HBG2;PRKCB;SCLT1;GP6;PIK3CG;SPN;CR1L;IFIT1B;AHSP;KLRD1;CEACAM8;CLEC1B
DET1																New Variant Creutzfeldt-Jakob Disease	2022-07-23	0.0431604	0.540381	2.52519	7.93625	CPED1;PRNP;TUBB2A;SRD5A3;STMN2;AHSP;CARD14																				Mast cell:Undefined	2022-04-24	0.483178	0.765325	1.15293	0.838607	SPN;CR1;IL2RA;CSF2RA
DHCR24																PR interval feature	2022-07-23	0.0431604	0.540381	2.52519	7.93625	MEIS1;GAREM1;CNTN6;ABCB5;TBX5;ASIC2;LPIN2																				Epithelial cell:Corneal Epithelium	15/98	0.485435	0.765325	1.04183	0.752941	PTGER4;SP100;APOBEC3G;DUSP1;SERPINB8;NFKBIA;GLIPR1;CLEC2B;NAGK;ARPC2;ADGRE5;LRRFIP1;IL7R;CYTIP;MCL1
DHFR2																Manic Disorder	1948-12-01	0.0432558	0.540381	1.92496	6.04557	TRPM2;NTRK2;TENM4;BDNF;PDE4B;GAD2;GRIK2;TACR1;NDUFV2;TAC1;TSHB;DRD5																				Microglial cell:Optic Nerve	15/98	0.485435	0.765325	1.04183	0.752941	CD86;ITGAM;CLEC12A;CD300A;CSF2RB;AOAH;LYZ;ITGAL;PARVG;IRF8;TLR8;CD300LF;CCR5;CYTIP;LAIR1
DHRS2																Nephroblastoma	67/370	0.0433241	0.540381	1.28082	4.02057	TOP2A;CSF3;TES;MPG;SLC2A1;PCSK9;BRCA1;FGF3;PIK3CG;CTGF;RIMS2;GLIPR1;HPGDS;CCND2;CASP8;ADGRE5;PPP2R1A;CHL1;SIX2;EPHB2;MAP3K7;MAP3K4;SEMA6A;IL15;FBXW7;DCC;PAWR;TERF1;NGF;DKK1;AR;IFNG;CDH11;IRF8;ZFPM2;FH;TGFA;THY1;PKHD1;PODXL;NPY;CTNNA1;NHS;SRY;SLC38A2;RUNX1T1;ABCA1;WWOX;NPM1;TGFB2;RRM1;EYA1;BDNF;FANCL;NONO;FN1;NR0B1;NR2F2;WTIP;ESR1;PBX1;RPE65;APC;CTNNB1;SPRY1;VIM;BMPR1A																				Thymic Emigrant cell:Blood	15/98	0.485435	0.765325	1.04183	0.752941	ITGAM;CD300A;CSF2RB;AOAH;ITGAL;GIMAP7;GIMAP8;PIK3CG;CD2;PARVG;SELL;VNN2;CYTIP;LAIR1;CCR2
DHRS4																Cardiac Arrest	39/201	0.0433582	0.540381	1.39272	4.3707	RYR2;SEMA3A;BRCA1;PLB1;ATXN3;PAK1;HPGDS;ATXN1;MYB;TIMP3;CCL2;GPC5;TMED7;KCNJ2;MBL2;KCNH2;RHBDF1;EDN1;KCND2;SERPIND1;BCL11A;CBSL;DDX53;CDC7;TBX5;YWHAZ;TRDN;SELP;AR;CACNB2;IL6;RBL1;IFNG;SCD;NOS1AP;PKP2;GPD1L;ARHGEF7;MAD2L1																				Common Lymphoid progenitor:Germ	15/98	0.485435	0.765325	1.04183	0.752941	MME;FGL2;F13A1;CSF2RB;IRAK3;GIMAP7;GIMAP8;PIK3CG;SELP;APBB1IP;MYCT1;XAF1;TLR4;GBP4;LAIR1
DHRS9																Neoplasms, Intracranial	21/97	0.0437394	0.540381	1.59682	4.99725	MPG;DAPK1;IDH1;MMP2;TFPI2;PON1;PRL;IQGAP2;TYR;ESR1;AMOT;SOX2;MOS;EFEMP1;MYC;NPY;MYB;KDR;SPP1;CCL2;IGFBP7																				CD1C+ A Dendritic cell:Blood	2022-05-31	0.492448	0.775218	1.10857	0.785273	CD2;NR4A2;CACNA2D3;CD1D;CCR6
DHX15																Ductal Breast Carcinoma	21/97	0.0437394	0.540381	1.59682	4.99725	CASR;SPINK1;ONECUT1;TGFA;TMPRSS2;SOX11;SLC30A1;PRL;FHIT;ESR1;MSH6;IL6;MMRN1;PDPN;NEURL1;TIMP3;SOX9;SLIT2;SOX4;DSC3;MAD2L1																				Naive CD8+ T cell:Peripheral Blood	14/92	0.498193	0.780638	1.03466	0.720917	NPM1;MAML2;LRRN3;PSIP1;FOXP1;NELL2;NT5E;SELL;MYC;TOMM7;EIF3E;SPTBN1;SERINC5;PDK1
DHX34																Meningioma	78/438	0.0439418	0.540381	1.25552	3.92337	TOP2A;CSF3;DHFR2;MTRR;CD81;NPY2R;SLC2A1;F13A1;MTR;BRCA1;PRL;CLDN1;ETS1;PIK3CG;PLB1;CTGF;PPP3CA;GJA1;HPGDS;HMGN5;EDNRB;CASP8;OPHN1;MYC;ANPEP;CYP1B1;TIMP3;CCR6;LARGE1;GGT1;JAK1;EDN1;RALBP1;DAPK1;DCC;MMP2;F3;PRLR;MUT;YWHAZ;ETV6;AR;MN1;KCNMA1;ANG;EZR;TLR4;PTGER4;SP100;TNKS;TGFA;PLG;PAK1;ALOX5;SPP1;CCL2;IGFBP7;MSC;SEC23B;SMAD2;GSTM3;WWOX;SMAD1;CADM1;TMEM30B;CD70;TFPI2;PLA2G2A;SMARCA1;ESR1;MLLT10;IL6;A…																				Activated CD4+ T cell:Blood	2022-02-11	0.499608	0.780638	1.28099	0.88892	IL2RA;CCR6
DHX35																Carcinoma, Endometrioid	24/114	0.0440356	0.540381	1.54136	4.81328	EPM2A;FBXW7;PCDH10;DCC;IGFBP3;SLC2A1;OLFM4;SMARCA1;ESR1;PIK3CG;ETV5;MSH6;IL6;IMMP2L;PAK1;APC;PPP2R1A;IL2RA;NBR1;DNMT3B;SPP1;CTNNB1;IGF2BP2;EZR																				Mesenchymal Stem cell:Skeletal Muscle	2022-02-11	0.499608	0.780638	1.28099	0.88892	NT5E;THY1
DIAPH2																Malignant neoplasm of stomach	383/2398	0.0441678	0.540381	1.10973	3.46208	CDA;IL1RN;TES;MTRR;SERPINE2;HPSE2;EIF4A3;ISM1;CLDN1;IFIT2;PREX2;SOX2;GJA1;CCDC91;ALCAM;FRAT2;PPP2R1A;MYC;DPYSL3;ZC3H12A;STMN1;KDR;TRIM24;CYP1B1;GJA8;SOX9;FBXO8;EPHB2;LGALS7;SOX4;WLS;PDK1;CALN1;TNS1;EPHA4;CUBN;PRKCB;SCAF11;DAPK1;PAQR3;CACNA2D3;DLEC1;SOX11;ACSL4;RNASE3;RNASE1;THEG;AR;MTAP;TWSG1;SFRP2;AGTR1;ANOS1;SUCLG1;AGTR2;EZR;HRASLS;TSPYL5;PTGES;SLC22A3;MTMR3;INTU;PCDH10;TGFA;XPC;THY1;IQGAP2;SKA…																				Embryonic Stem cell:Embryo	2022-02-11	0.499608	0.780638	1.28099	0.88892	SOX2;PODXL
DIO3																IGA Glomerulonephritis	45/237	0.0441749	0.540381	1.35627	4.23101	CD86;IL1RN;MTMR3;ST6GALNAC2;C5AR1;PRF1;TGFA;MTR;CLEC14A;MYOM2;FCAR;PIK3CG;CTGF;ADD2;SPN;ACOXL;PDGFC;SPP1;CCL2;HORMAD2;CCR6;EPHB2;CCR5;LAIR1;MBL2;SMAD2;EDN1;SYT1;BDNF;C1GALT1;FN1;NGF;MERTK;CP;IL6;COL4A2;SELL;IFNG;AGTR1;F2RL1;SPRY2;AGTR2;EZR;TLR4;TLR3																				CD8+ Cytotoxic T cell:Undefined	2022-02-11	0.499608	0.780638	1.28099	0.88892	IFNG;PRF1
DIRAS2																Depressive Disorder, Treatment-Resistant	2022-05-14	0.044201	0.540381	3.20574	9.99871	NTRK2;BDNF;MAOA;HTR1A;GRIN2B																				Naive T cell:Bone Marrow	15/99	0.502236	0.782414	1.02937	0.70891	CD86;CD300A;PRF1;AOAH;ITGAL;GIMAP7;PIK3CG;CD2;PARVG;SELL;VNN2;ICOS;CCR5;CYTIP;CCR2
DISC1																Supratentorial Embryonal Tumor, Not Otherwise Specified	2022-05-14	0.044201	0.540381	3.20574	9.99871	CASP8;SST;DLEC1;ASCL1;DNAJC15																				Epithelial Progenitor cell:Lung	15/99	0.502236	0.782414	1.02937	0.70891	ST6GALNAC1;GALNT3;TMEM30B;SLC6A14;CXCL17;TMPRSS2;ATP2C2;OLFM4;FUT3;CAPN13;SDR16C5;CEACAM1;FXYD3;GCNT3;FAM3D
DISP1																Acute myocarditis	2022-05-14	0.044201	0.540381	3.20574	9.99871	PRF1;SPP1;CCL2;DMD;TLR3																				Granulocyte:Blood	14/93	0.515496	0.791513	1.0215	0.676872	CR1;CLEC12A;C5AR1;RNASE3;LILRA2;SCIMP;FCAR;LILRA5;SPN;NLRP12;IFIT1B;KLRD1;CEACAM8;CLEC1B
DKK1																ALZHEIMER DISEASE 2	2022-05-14	0.044201	0.540381	3.20574	9.99871	ACHE;APP;PSEN2;RPSA;PSEN1																				Monocyte:Lung	15/100	0.518911	0.791513	1.0172	0.667304	CD86;IL1RN;ITGAM;CLEC12A;NCF2;C5AR1;FGL2;F13A1;CSF2RB;AOAH;LYZ;CD300LB;TLR8;CD300LF;CCR5
DKK2																Cerebral dysfunction	2022-05-14	0.044201	0.540381	3.20574	9.99871	APP;SST;FMR1;DISC1;OTC																				Macrophage:Synovium	15/100	0.518911	0.791513	1.0172	0.667304	CD86;MSR1;ITGAM;CLEC12A;NCF2;C5AR1;FGL2;CSF2RB;AOAH;LYZ;CD300LB;TLR8;CD300LF;CCR5;LAIR1
DLEC1																Drug-induced depressive state	2022-05-14	0.044201	0.540381	3.20574	9.99871	IL6;GAL;IFNG;BDNF;HTR2C																				Natural Killer cell:Splenic Red Pulp	15/100	0.518911	0.791513	1.0172	0.667304	CR1;CD300A;GZMA;PRF1;ITGAL;LILRA2;FCAR;LILRA5;NCR1;GZMK;NLRP12;KLRK1;VNN2;KLRF1;NMUR1
DLGAP2																Falls	2022-05-14	0.044201	0.540381	3.20574	9.99871	GABRB3;MAPK10;DAB1;DMD;CHD2																				Natural Killer cell:Lung	15/100	0.518911	0.791513	1.0172	0.667304	CR1;CD300A;GZMA;PRF1;ITGAL;LILRA2;FCAR;LILRA5;NCR1;GZMK;NLRP12;KLRK1;VNN2;KLRF1;NMUR1
DLL3																Methemoglobinemia	2022-05-14	0.044201	0.540381	3.20574	9.99871	CYB5A;HBG2;TXNRD1;PSEN1;HSD17B6																				Natural Killer cell:Gut	15/100	0.518911	0.791513	1.0172	0.667304	CR1;CD300A;GZMA;PRF1;ITGAL;LILRA2;FCAR;LILRA5;NCR1;GZMK;NLRP12;KLRK1;VNN2;KLRF1;NMUR1
DLX2																Testicular Diseases	2022-05-14	0.044201	0.540381	3.20574	9.99871	PPP3CA;GJA1;ERCC4;SOX9;SRY																				Eosinophil:Sputum	15/100	0.518911	0.791513	1.0172	0.667304	RHBDF1;SLC44A3;ITGB5;MAOA;IDH1;CLDN1;ANO1;TST;ADGRG6;CTNNA1;SDC1;PXDC1;ANG;RAB17;SNX7
DMAC1																Yolk Sac Tumor	1943-11-01	0.0444521	0.540381	1.98491	6.17969	SOX2;EOMES;SLC22A3;SNRPN;MOK;SPRY2;SRY;KPNA2;PTPN13;ESR1;MCL1																				Germinal Center B cell:Lymphoid Tissue	15/100	0.518911	0.791513	1.0172	0.667304	CD86;CLEC12A;NCF2;CD300A;CD180;CSF2RB;PIK3CG;SELL;VNN2;INPP5D;ALOX5;IRF8;TLR8;CD300LF;CYTIP
DMAP1																Endometrial Carcinoma	142/840	0.0446253	0.540381	1.18124	3.67302	FOXA1;IL1RN;CSF1;KDM1A;ETS1;FGF3;SOX2;HPGDS;FGF7;IPO8;EFEMP1;ALCAM;EDNRB;PPP2R1A;MYC;STMN1;KDR;TNFSF11;CYP1B1;TRIM27;SOX9;EPHB2;GGT1;MAP3K4;PROK1;SOX4;WLS;KCNH2;IGFBP1;SEMA6A;FBXW7;IGFBP3;F2R;RPSA;OLFM4;PRSS55;MSH6;RAB32;AR;AGTR1;ERVW-1;ROR2;EZR;SLC22A3;PCDH10;YTHDC1;TGFA;XPC;PIK3R1;FHIT;RAP1GAP;CYP11A1;EIF4EBP1;IGFBP7;MCL1;BARD1;SMAD2;MSR1;TFAP2C;STARD13;TGFB2;CADM1;BDNF;HTR1B;SMARCA1;ESR1;FOSL2…																				Pancreatic Ductal Stem cell:Pancreas	15/100	0.518911	0.791513	1.0172	0.667304	REG3A;SLC44A3;SPINK1;REG1B;IL20RA;TMEM61;TMPRSS2;REG3G;CAPN13;FXYD3;SST;PRR15;EPS8L3;RAB17;PNLIP
DMBT1																Non-alcoholic Fatty Liver Disease	61/334	0.0448243	0.540381	1.2939	4.01758	FOXA1;GLP1R;APP;STEAP4;ITGAM;PRF1;SLC2A1;EHMT1;PCSK9;IRS2;HMGB1;ELAVL2;SLC2A8;FBL;HPGDS;SMPD1;NAMPT;TRIM24;FAM3B;ENPP1;RAG2;CMKLR1;SPINK1;SEMA6A;PRMT3;ACSL4;ADAM17;MMP13;IFNG;PPP1R3B;AGTR1;FETUB;TRIB1;TLR4;LYPLAL1;XPR1;SLC22A3;PLPPR4;INPP5D;ALOX5;PDGFC;SPP1;S1PR1;CCL2;APOB;SLC13A5;ATG7;PPARGC1A;PPARGC1B;ABCA1;CYP4F2;RARRES2;CNBP;GOT2;PARVB;CP;LRPPRC;FOSL2;SELP;CDK8;IL6																				Dendritic cell:Blood	15/100	0.518911	0.791513	1.0172	0.667304	CD86;CD83;ITGAM;CLEC12A;CD300A;CSF2RB;AOAH;LILRA4;PARVG;CD300LB;IRF8;TLR8;CD300LF;CCR5;CYTIP
DMD																Congenital Hyperinsulinism	2022-08-28	0.0450147	0.540381	2.30899	7.15963	GLP1R;DDC;SLC16A1;SST;SEL1L;PMM2;FN1;PGM1																				Effector Regulatory T (Treg) cell:Peripheral Blood	15/100	0.518911	0.791513	1.0172	0.667304	CD86;CD300A;AOAH;ITGAL;GIMAP7;PIK3CG;APBB1IP;CD2;PARVG;IL2RA;ICOS;CCR5;CYTIP;LAIR1;CCR2
DMRTA1																Coffin-Siris syndrome	1938-10-01	0.0452889	0.540381	2.06202	6.38133	CPED1;TGFB2;MMP2;SOX11;FAM3C;SMARCA1;WNT16;SMARCA2;ARID1B;CCL26																				Platelet:Blood	1939-06-01	0.526421	0.791513	1.04803	0.672471	SPN;SELP;CD109;ITGA6;CD47;CCR3
DMRTB1																DOWN SYNDROME CRITICAL REGION	1938-10-01	0.0452889	0.540381	2.06202	6.38133	APP;BACE2;DSCR4;KCNJ6;PDE10A;DSCAM;FMR1;FAM3B;DYRK1A;CCR6																				Responder T cell:Blood	15/101	0.535434	0.791513	1.00531	0.627993	CD86;CD300A;FGL2;CSF2RB;AOAH;ITGAL;GIMAP7;GIMAP8;APBB1IP;CD2;PARVG;IL2RA;CCR5;CYTIP;LAIR1
DMRTC1B																Ichthyosis, X-Linked	22/103	0.0453635	0.540381	1.56966	4.85504	TOP2A;VCX3B;VCX3A;NLGN4X;FMR1;FN1;PSEN1;BRCA1;HIF3A;HPGDS;MTAP;PUDP;MYC;PRB2;KDR;SPP1;IRF8;CCL2;DMD;VIM;EZR;PRIMA1																				Dental Pulp Stem cell:Deciduous Tooth	15/101	0.535434	0.791513	1.00531	0.627993	DPT;CLEC14A;ABCA8;PODN;GIMAP7;RNASE1;GIMAP8;SELP;CDH5;MYCT1;EMCN;MMRN1;MMRN2;S1PR1;ADGRL4
DNAAF4																ARTERIAL CALCIFICATION, GENERALIZED, OF INFANCY, 2	2022-03-06	0.045549	0.540381	5.76845	17.8185	OCA2;ENPP1;TYR																				Central Nervous System Stem cell:Fetal Brain	15/101	0.535434	0.791513	1.00531	0.627993	RALGAPA2;F13A1;OLFM4;LYZ;RNASE1;CP;SELP;CDH5;HPGDS;CEACAM1;MYCT1;MMRN1;RASGEF1B;FAM3D;CYYR1
DNAH12																Cholestasis, chronic	2022-03-06	0.045549	0.540381	5.76845	17.8185	ATP8B1;F2R;AKR1D1																				Mesenchymal Stem cell:Chorionic Villus	15/101	0.535434	0.791513	1.00531	0.627993	SP100;FGL2;CSF2RB;AOAH;GIMAP7;GIMAP8;PIK3CG;APBB1IP;CLEC2B;PARVG;XAF1;CCR5;CYTIP;GBP4;LAIR1
DNAH14																EHLERS-DANLOS SYNDROME, DERMATOSPARAXIS TYPE	2022-03-06	0.045549	0.540381	5.76845	17.8185	ADAMTS2;ADAMTS14;ADAMTS3																				Epithelial Progenitor cell:Breast	15/101	0.535434	0.791513	1.00531	0.627993	ANXA1;GALNT3;TMEM30B;ANXA3;SEMA4B;TGFA;CAPG;FOSL2;SDR16C5;FXYD3;GJB5;EZR;PADI1;ARHGEF5;SLC28A3
DNAH5																Familial Amyloid Neuropathy, Portuguese Type	2022-03-06	0.045549	0.540381	5.76845	17.8185	ATXN3;LYZ;PTPN13																				Intestinal Epithelial Stem cell:Jejunum	15/101	0.535434	0.791513	1.00531	0.627993	ANXA1;GALNT3;TMEM30B;ANXA3;SEMA4B;TGFA;CAPG;FOSL2;SDR16C5;FXYD3;GJB5;EZR;PADI1;ARHGEF5;SLC28A3
DNAH8																LEBER CONGENITAL AMAUROSIS, TYPE II (disorder)	2022-03-06	0.045549	0.540381	5.76845	17.8185	PBK;PRDX6;RPE65																				Naive Regulatory T (Treg) cell:Peripheral Blood	15/101	0.535434	0.791513	1.00531	0.627993	CD300A;PRF1;AOAH;ITGAL;GIMAP7;GIMAP8;PIK3CG;CD2;PARVG;IL2RA;ICOS;IL7R;CCR5;CYTIP;LAIR1
DNAH9																Uveitis, Intermediate	2022-03-06	0.045549	0.540381	5.76845	17.8185	TGFBR3;IL6;IL2RA																				Monocyte Derived Dendritic cell:Peripheral Blood	2022-02-12	0.548175	0.791513	1.15283	0.693034	ITGAM;CEACAM8
DNAJB5																Bacteriuria	2022-03-06	0.045549	0.540381	5.76845	17.8185	ATG16L1;EMP1;TLR4																				Neutrophil:Peripheral Blood	2022-02-12	0.548175	0.791513	1.15283	0.693034	ITGAM;CEACAM8
DNAJC1																Bulla of lung	2022-03-06	0.045549	0.540381	5.76845	17.8185	GSTM3;GYPC;EPHX1																				Endothelial Stem cell:Blood Vessel	2022-03-19	0.548257	0.791513	1.08076	0.649548	SELP;SELL;ITGA6
DNAJC11																carotid disease	2022-03-06	0.045549	0.540381	5.76845	17.8185	PRNP;IL1RN;IL6																				T Helper1 (Th1) cell:Undefined	2022-04-26	0.549357	0.791513	1.04799	0.627756	IFNG;TNFSF11;KLRD1;CCR5
DNAJC15																Chagas' disease without mention of organ involvement	2022-03-06	0.045549	0.540381	5.76845	17.8185	IFNG;CCL2;VIM																				Cancer Stem cell:Tongue	2022-01-05	0.550693	0.791513	1.44105	0.8597	ABCG2
DNAJC19																Congenital hypoplastic anemia	2022-03-06	0.045549	0.540381	5.76845	17.8185	CAD;UMPS;ADA																				Endothelial Progenitor cell:Peripheral Blood	2022-01-05	0.550693	0.791513	1.44105	0.8597	KDR
DNAJC3																Cri-du-Chat Syndrome	2022-03-06	0.045549	0.540381	5.76845	17.8185	SEMA5A;CTNND2;DNAH5																				CD4+ T cell:Blood	2022-01-05	0.550693	0.791513	1.44105	0.8597	CCR6
DNAL1																Cyclical vomiting syndrome (disorder)	2022-03-06	0.045549	0.540381	5.76845	17.8185	RYR2;TIMP3;OPRM1																				T Helper cell:Peripheral Blood	2022-01-05	0.550693	0.791513	1.44105	0.8597	SELL
DNASE2																D-2-hydroxyglutaric aciduria	2022-03-06	0.045549	0.540381	5.76845	17.8185	IDH1;IDH2;EPHA3																				Lymphatic Endothelial cell:Lymph Node	2022-01-05	0.550693	0.791513	1.44105	0.8597	PDPN
DNMT3B																Dilated fourth ventricle	2022-03-06	0.045549	0.540381	5.76845	17.8185	ATXN3;ATXN1;CASK																				Plasma cell:Peripheral Blood	2022-01-05	0.550693	0.791513	1.44105	0.8597	SDC1
DNTT																EEG with focal sharp slow waves	2022-03-06	0.045549	0.540381	5.76845	17.8185	GABRB3;MAPK10;CHD2																				Liver Progenitor cell:Liver	2022-01-05	0.550693	0.791513	1.44105	0.8597	PYGB
DOCK4																Intracranial Atherosclerosis	2022-03-06	0.045549	0.540381	5.76845	17.8185	RNF213;PCSK9;RPSA																				Mesenchymal Stem cell:Amniotic Membrane	2022-01-05	0.550693	0.791513	1.44105	0.8597	NT5E
DOK5																Long upper lip	2022-03-06	0.045549	0.540381	5.76845	17.8185	TBL1XR1;TRPS1;ARX																				Endothelial cell:Antecubital Vein	2022-01-05	0.550693	0.791513	1.44105	0.8597	ITGAM
DPH6																Microcystic stromal tumor	2022-03-06	0.045549	0.540381	5.76845	17.8185	MME;CTNNB1;VIM																				Muscle-derived cell:Skeletal Muscle	2022-01-05	0.550693	0.791513	1.44105	0.8597	KDR
DPP10																Mixed dementia	2022-03-06	0.045549	0.540381	5.76845	17.8185	BCHE;GRIA2;GRM2																				Central Memory T cell:Peripheral Blood	2022-01-05	0.550693	0.791513	1.44105	0.8597	SELL
DPP6																Progressive spastic paraparesis	2022-03-06	0.045549	0.540381	5.76845	17.8185	NFU1;ATF7IP;SLC2A1																				Effector Memory T cell:Peripheral Blood	2022-01-05	0.550693	0.791513	1.44105	0.8597	SELL
DPPA2																Speech and language disorder	2022-03-06	0.045549	0.540381	5.76845	17.8185	CALCR;SLC6A8;FOXP1																				Effector T cell:Peripheral Blood	2022-01-05	0.550693	0.791513	1.44105	0.8597	SELL
DPPA4																Triple vessel disease	2022-03-06	0.045549	0.540381	5.76845	17.8185	IL6;MMP2;APOB																				Embryonic Stem cell:Embryonic Stem Cell	2022-01-05	0.550693	0.791513	1.44105	0.8597	PODXL
DPT																Uterus absent (finding)	2022-03-06	0.045549	0.540381	5.76845	17.8185	AR;CYP11A1;ARID1B																				Mesangial cell:Kidney	2022-01-05	0.550693	0.791513	1.44105	0.8597	FN1
DPYSL3																Albuminuria	1933-09-01	0.0455735	0.540381	2.1649	6.68614	SELP;CUBN;IL6;GNAQ;NCK2;CCL2;GPC5;PEX1;CP																				Myeloid cell:Undefined	2022-01-05	0.550693	0.791513	1.44105	0.8597	ANPEP
DRD5																Osteomalacia	1933-09-01	0.0455735	0.540381	2.1649	6.68614	FGF7;ADAMTS2;CLCN5;ENPP1;TNFSF11;MEPE;ALPL;LRP2;ANTXR2																				Luminal progenitor:Breast	2022-01-05	0.550693	0.791513	1.44105	0.8597	ITGA6
DSC1																Short metatarsal	1933-09-01	0.0455735	0.540381	2.1649	6.68614	CANT1;CHSY1;TBL1XR1;TRPS1;B3GLCT;TCF4;MAP3K7;SMARCA2;KCNJ2																				Atypical Memory B cell:Venous Blood	2022-01-05	0.550693	0.791513	1.44105	0.8597	MME
DSC3																Fibromatosis, Aggressive	14/59	0.0458674	0.542349	1.7969	5.53803	TOP2A;SMAD2;CSF1;TGFA;SOX11;ESR1;AR;ANO1;ATXN1;APC;ZIC1;KDR;CTNNB1;ROR2																				Lymphatic Endothelial cell:Ovary	2022-01-05	0.550693	0.791513	1.44105	0.8597	PDPN
DSCAM																Moderate mental retardation (I.Q. 35-49)	14/59	0.0458674	0.542349	1.7969	5.53803	FMR1;CASK;ARID1B;FAM126A;AFF2;PPM1B;TMEM67;CENPJ;ZIC1;CDH11;IL1RAPL1;AP1S2;TCF4;RUNX1T1																				Mesenchymal Stem cell:Fetal Liver	2022-01-05	0.550693	0.791513	1.44105	0.8597	THY1
DSCAML1																Fibrosarcoma	55/298	0.0460354	0.543577	1.31029	4.03353	RTL1;PSIP1;PIK3CG;AKAP12;GJA1;CASP8;ADGRE5;TMSB4X;KIF5B;UQCRFS1;EPHB2;JAK1;MAP3K5;RHBDF1;ZHX2;RALBP1;IL15;MMP2;CAD;F3;ETV6;MMP13;GAL;IFNG;MTF1;ANG;ARHGEF7;ABCG2;SDC2;PLG;KLRK1;CUX1;MAP3K20;CCL2;FADD;SMYD3;PDLIM5;ABCA1;SMAD2;SMAD1;ANGPT4;TGFB2;SYT1;IDH1;NTRK3;TFPI2;FN1;GP6;TBX5;AHI1;KITLG;IL6;BAX;SPRY2;CDK5R1																				Stem cell:Prostate	2022-01-05	0.550693	0.791513	1.44105	0.8597	ALCAM
DSCR4																Neoplasm, Residual	42/220	0.0467701	0.550483	1.36514	4.18075	GUCY2C;NRP1;CSF3;DDC;ITGAM;HLF;CLEC12A;CD81;PSIP1;ITGAL;NT5E;ADAMTS2;ALCAM;MECOM;UROD;MYC;SPP1;EPHB2;CCR5;RUNX1T1;MCL1;TLE4;NPM1;TLE1;MME;IL15;FBXW7;IDH1;FN1;SOX11;TYR;ESR1;PBX1;ETV6;NCR1;THEG;TLX3;TNNT1;SDC1;IL7R;CRLF2;ABCG2																				Stem cell:Brain	2022-01-05	0.550693	0.791513	1.44105	0.8597	SOX2
DSEL																Hyperlipidemia	44/232	0.0469048	0.550483	1.3542	4.14336	ACHE;SDC2;PON1;PCSK9;PIK3C2G;PLG;PYGL;VLDLR;TRH;CYP7A1;PLB1;NT5E;LIPC;KLRK1;FSD1L;ALOX5;NAMPT;CCL2;EPHB2;APOB;CCR5;DISC1;GGT1;PPARGC1B;CCR2;ABCA1;BCHE;SERPIND1;GALNT2;CNBP;CAD;ACSL5;RPSA;ACSL3;LYZ;CP;YWHAZ;IL6;ADRB3;APC;ID2;SDC1;BAX;BUD13																				Stem cell:Testis	2022-01-05	0.550693	0.791513	1.44105	0.8597	SOX2
DSG1																Brain Diseases	47/250	0.046906	0.550483	1.33983	4.09937	APP;CNTNAP2;FH;FOXG1;NRXN1;ARX;SLC2A1;THY1;HMGB1;CHD2;SAMHD1;PIK3CG;NFU1;ERBB4;SLC19A3;CCL2;DISC1;NDUFV2;CCR3;CCR2;WWOX;PRNP;EDN1;NLGN4X;DSCAM;BDNF;RARRES3;LMO3;MOK;CASK;EIF2S2;CP;SLC6A5;PDP1;MAPK10;AHI1;IL6;IFNG;SST;SLC9A9;ERVW-1;ALPL;TLR4;TLR3;OTC;CDK5R1;ABCG2																				Endothelial cell:Kidney	2022-01-05	0.550693	0.791513	1.44105	0.8597	KDR
DTWD2																Stromal Neoplasm	16/70	0.0469403	0.550483	1.71159	5.23554	SMAD2;CDA;CSF1;IL15;MMP2;NTRK3;TGFA;CTGF;ETV6;IL6;ZNF407;CCL2;CTNNB1;TNFSF9;SOX9;MCL1																				Erythroblast:Kidney	2022-01-05	0.550693	0.791513	1.44105	0.8597	AHSP
DUSP1																Secondary malignant neoplasm of liver	89/508	0.0472998	0.550483	1.23121	3.75673	NRP1;ITGAM;CSF1;TUSC3;ONECUT1;PCSK9;PRL;GRPR;PIK3CG;ELAVL2;HK2;ROBO1;SOX2;FGF7;SMR3B;MYC;SMPD1;TMSB4X;DPYSL3;PRB2;KDR;PPFIA1;TIMP3;UPP1;CCR6;EPHB2;SPANXC;PDK1;EPHA4;IL15RA;GLRX3;DCC;MMP2;DDX53;RPSA;OLFM4;F3;MTSS1;MMP12;AR;BACE2;EBNA1BP2;CEACAM1;MMP13;B3GNT7;MMRN1;TBL1XR1;EZR;UMPS;SPANXA1;ABCG2;SLC22A3;PCDH10;SDC2;HPN;FUT6;FUT5;PDGFC;SPP1;S1PR1;CCL2;SLIT2;TAC1;MSC;ATOH1;SASH1;RUNX1T1;MFAP3L;NTRK2;…																				Glutamatergic neuron:Undefined	2022-01-05	0.550693	0.791513	1.44105	0.8597	GRIN2B
DUSP10																Transitional cell carcinoma of bladder	33/167	0.0476242	0.550483	1.42413	4.33564	SLC22A3;COL14A1;PSEN2;MTR;HMGB1;FHIT;FGF7;HPGDS;UPK1B;CASP8;KDR;PBK;EPHB2;TMED7;OPCML;FBXW7;DCC;IGFBP3;IDH1;PLCL1;EMP2;AXIN2;SULF1;MSH6;AR;MMP13;IFNG;APC;NAT2;NEURL1;SDC1;CTNNB1;VIM																				Retinal Ganglion cell:Undefined	2022-01-05	0.550693	0.791513	1.44105	0.8597	NGF
DUSP19																46, XX Testicular Disorders of Sex Development	2022-04-10	0.0476592	0.550483	3.84626	11.7068	AR;NR0B1;SOX9;SRY																				Definitive Endoderm cell:Undefined	2022-01-05	0.550693	0.791513	1.44105	0.8597	EOMES
DUSP26																FAMILIAL ADENOMATOUS POLYPOSIS, ATTENUATED (disorder)	2022-04-10	0.0476592	0.550483	3.84626	11.7068	APC;PLA2G2A;YWHAZ;PLB1																				Epithelial cell:Thymus	15/102	0.55178	0.791513	0.993694	0.590856	FOXA1;CDS1;NCKAP1;SLC44A3;SHROOM3;TMPRSS2;EMP2;KIAA1217;TOM1L1;PKP2;PRR15;SDC1;LRIG3;RAB17;SH3D19
DUSP4																Leprosy, Multibacillary	2022-04-10	0.0476592	0.550483	3.84626	11.7068	CUBN;IFNG;RIPK2;NEBL																				FOXP3+ Natural Regulatory T (Treg) cell:Blood	15/102	0.55178	0.791513	0.993694	0.590856	CD300A;GZMA;SIRPG;PRF1;AOAH;ITGAL;GIMAP7;CD2;PARVG;SELL;IL2RA;ICOS;CCR5;CYTIP;LAIR1
DUSP5																CCHS WITH HIRSCHSPRUNG DISEASE	2022-04-10	0.0476592	0.550483	3.84626	11.7068	EDN3;TLX3;BDNF;ASCL1																				Regulatory T (Treg) cell:Ascites	15/102	0.55178	0.791513	0.993694	0.590856	CD300A;GZMA;SIRPG;PRF1;ITGAL;GIMAP7;CD2;GZMK;PARVG;SIT1;IL2RA;ICOS;CCR5;CYTIP;CCR2
DUXB																Lennox-Gastaut syndrome	2022-04-10	0.0476592	0.550483	3.84626	11.7068	GABRB3;MAPK10;FOXG1;CHD2																				CD4+ Regulatory T cell:Undefined	15/102	0.55178	0.791513	0.993694	0.590856	CD300A;GZMA;SIRPG;PRF1;ITGAL;GIMAP7;CD2;GZMK;PARVG;SIT1;IL2RA;ICOS;CCR5;CYTIP;CCR2
DYNC2H1																Microscopic hematuria	2022-04-10	0.0476592	0.550483	3.84626	11.7068	CLCN5;KCNE5;FN1;ACSL4																				CD8+ Regulatory T cell:Undefined	15/102	0.55178	0.791513	0.993694	0.590856	GZMA;SIRPG;CRTAM;PRF1;AOAH;ITGAL;GIMAP7;CD2;GZMK;SELL;IFNG;IL2RA;ICOS;CCR5;CYTIP
DYRK1A																Spinocerebellar tract degeneration	2022-04-10	0.0476592	0.550483	3.84626	11.7068	ATXN3;ATXN1;PLP1;TTBK2																				Luminal Progenitor cell:Breast	15/102	0.55178	0.791513	0.993694	0.590856	CDS1;SLC44A3;TMEM30B;IL20RA;TMEM61;TMPRSS2;ATP2C2;FUT3;CAPN13;SDR16C5;ANO1;FXYD3;PRR15;FAM3D;RAB17
DYRK2																Vaso-Occlusive Crisis	2022-04-10	0.0476592	0.550483	3.84626	11.7068	SELP;CSF3;EDN1;SELL																				Circulating Fetal cell:Blood	1940-06-01	0.552552	0.791513	1.01714	0.603378	PDGFC;EN1;CTNNB1;F11R;IL7R;F3
EBF1																Vitamin B 6 Deficiency	2022-04-10	0.0476592	0.550483	3.84626	11.7068	DDC;IFNG;CBSL;ALPL																				Goblet cell:Large Intestine	1940-06-01	0.552552	0.791513	1.01714	0.603378	GALNT3;DHRS9;RASEF;MAP7;ATP2C2;SORL1
EBNA1BP2																Xanthoma tendinosum	2022-04-10	0.0476592	0.550483	3.84626	11.7068	IL6;TTPA;CAD;TYRP1																				Regulatory T (Treg) cell:Peripheral Blood	1954-08-01	0.556084	0.795488	1.00237	0.588229	FAM110A;CMTM7;PDP1;HPGD;IL2RA;STAM;SAMHD1;CCDC141
EDDM3A																Cognition	13/54	0.0479077	0.551849	1.83114	5.56388	NCOA1;ATF7IP;NEGR1;DCC;BCL11A;SEMA6D;PLCL2;AFF3;SORCS3;FOXP1;SLC22A23;TTLL11;CENPO																				T Helper cell:Blood	15/103	0.567926	0.811322	0.982344	0.555776	ITGAM;CR1;CLEC12A;CD300A;CSF2RB;AOAH;ITGAL;TSPAN32;CD2;PARVG;SELL;VNN2;CD300LF;CYTIP;CCR2
EDEM1																Congenital ichthyosis	13/54	0.0479077	0.551849	1.83114	5.56388	CERS3;FMR1;TXNRD1;F13A1;SDR9C7;ALOX12B;HSD17B6;ABCA12;CLDN1;CASP14;ANOS1;ERVW-1;DMD																				Epithelial cell:Undefined	1941-06-01	0.578	0.824592	0.988023	0.541616	SFTPB;CEACAM1;ANPEP;SFTPD;ITGA6;CD1D
EDIL3																Dermatitis, Atopic	85/484	0.049089	0.56469	1.23458	3.72117	NRP1;IL1RN;MCUB;PSIP1;CTSV;HMGB1;HNMT;CLDN1;RIMS2;CASP14;CYSLTR1;HPGDS;CASP8;UBASH3B;CA2;SMPD1;KYNU;SOX9;CCR6;IL13RA2;CCR5;CCR3;JAK1;MBL2;CCR2;EDN1;DCD;DUSP1;IL15;ELOVL6;RNASE3;TACR1;OPRM1;NGF;ADAM17;CCDC80;EMCN;IFNG;ANOS1;ERVW-1;FAR2;COL6A5;TLR5;DEFB4A;TLR4;CARD14;DEFB4B;ARHGEF5;IL9R;NPSR1;PSEN2;NOD1;CD1D;HSD17B6;CUX1;NPY;CCL2;XIRP2;ICOS;TAC1;ADSS;ABCA1;TNFSF18;SMAD2;IL33;BCL11B;CCL20;BDNF;TXNRD…																				Serotonergic neuron:Undefined	14/97	0.582819	0.829215	0.972043	0.524784	KCNH2;REG3A;DDC;REG1B;FBLL1;ISX;SST;SI;TLX1;NPY;TMEM229A;SCG2;ATOH1;HMX1
EDN1																Contact Dermatitis	19/87	0.0492274	0.565514	1.61437	4.86136	CD86;PSMD12;DUSP1;TXNRD1;FN1;SLC7A11;CLDN1;CXCL14;PRDX6;CTGF;CASP8;IFNG;APC;FTH1;CYP1B1;TLR8;CCL2;TNFSF9;TLR4																				PP cell:Pancreas	14/97	0.582819	0.829215	0.972043	0.524784	GLP1R;REG3A;CASR;SPINK1;EDN3;REG1B;TMEM61;NR0B1;REG3G;ADCYAP1;SST;NKX6-1;SCG2;PNLIP
EDN2																Herpes Simplex Infections	88/503	0.0497186	0.570385	1.22898	3.68863	CD86;APP;ITGAM;KDM1A;PROS1;TREH;SLC2A1;ITGAL;ANTXR2;PIK3CG;LMNB1;RIMS2;PPP3CA;GJA1;PNP;CASP8;RNF19A;ANPEP;SPIN1;PBK;TIMP3;CHP1;ZNF569;TLK1;TNFSF11;ENPP1;CCR5;CYTIP;AGFG1;CCR2;IL15RA;EDN1;RALBP1;SEMA6A;MME;DDX53;NGF;RNASE1;F3;DCK;NT5C3A;AR;IFNG;NCL;ERVW-1;CHMP3;ZNF436;ARHGEF7;EPHA3;TLR3;PTGER4;ENPEP;VCP;TNKS;UNC93B1;SLC22A1;PSEN1;SAMHD1;GRIN2A;DPP6;CALCR;ZNF629;PENK;EIF4EBP1;BTLA;NHS;CCL2;MSC;ADSS…																				Natural Killer cell:Peripheral Blood	2022-03-20	0.584686	0.830745	1.01713	0.545871	KLRK1;KLRF1;KLRD1
EDN3																Congenital absence of germinal epithelium of testes	1949-12-01	0.0498602	0.570465	1.87282	5.61572	DDX3Y;PRPS2;SPATA16;CYP11A1;CDY2B;HSFY2;TSPY4;DAZ2;NR0B1;ETV5;HSFY1;TSPY1																				Epidermal Stem cell:Skin	2022-02-13	0.593323	0.838288	1.04796	0.547053	ITGA6;CD200
EDNRB																Dryness of eye	1949-12-01	0.0498602	0.570465	1.87282	5.61572	AR;HPGDS;TGFB2;CASP8;IFNG;BDNF;SFTPD;CCL2;DEFB4A;EFNA5;DEFB4B;ESR1																				CD4+ T cell:Colon	14/98	0.59905	0.838288	0.960415	0.492126	GZMA;SIRPG;PRF1;ITGAL;CD2;GZMK;SELL;VNN2;SIT1;BTLA;CCR6;ICOS;CYTIP;CCR2
EEA1																Apert syndrome	2022-06-19	0.0504603	0.575004	2.6635	7.95473	GRIP1;FN1;RAB18;FGF13;FREM1;FGF10																				Anterior Foregut Endoderm cell:Lung	14/98	0.59905	0.838288	0.960415	0.492126	MSR1;CPM;SP100;CPQ;FGL2;IRAK3;HNMT;PLD1;CSF2RA;KYNU;NABP1;XAF1;ATG7;LAIR1
EEF2KMT																Distal Renal Tubular Acidosis	2022-06-19	0.0504603	0.575004	2.6635	7.95473	DNAH8;CA2;SLC26A7;ATP12A;SLC4A4;EPHA3																				Alveolar Epithelial Progenitor cell:Embryonic Stem Cell	14/98	0.59905	0.838288	0.960415	0.492126	MSR1;CPM;SP100;CPQ;FGL2;IRAK3;HNMT;PLD1;CSF2RA;KYNU;NABP1;XAF1;ATG7;LAIR1
EFCAB1																Epidermolysis Bullosa Acquisita	2022-06-19	0.0504603	0.575004	2.6635	7.95473	IL1RN;IL6;MMP13;FN1;MATN1;TIMP3																				Lymphocyte:Undefined	14/99	0.614996	0.838288	0.94906	0.461375	CD300A;GZMA;SIRPG;PRF1;CSF2RB;GIMAP7;GIMAP8;CD2;GZMK;SELL;VNN2;BTLA;ICOS;CYTIP
EFCAB3																Squamous cell carcinoma of esophagus	170/1023	0.0510376	0.580801	1.15774	3.44449	APP;IL1RN;GALNT14;MTRR;KDM1A;SDR9C7;ETS1;FGF3;CTGF;RIMS2;SOX2;LAPTM4B;HPGDS;SMR3B;HMGN5;EDNRB;MYC;RNF19A;ZC3H12A;STMN1;CYP1B1;TRIM27;SOX9;EPHB2;SOX6;MAP3K7;SOX4;PRIMA1;SEMA6A;MUCL1;FBXW7;IGFBP3;PAQR3;CACNA2D3;DLEC1;RNASE1;POU3F3;DCTD;AR;ADCYAP1;MTAP;TWSG1;SFRP2;PARD3;SLC9A9;EZR;EPHA3;PTGES;ABCG2;SLC22A3;VCP;SEL1L;CDCA7;TGFA;XPC;THY1;PIK3R1;FHIT;PCDH17;ADAMTS16;CALCR;CYP11A1;EIF4EBP1;SMYD3;FADD;TA…																				Adventitial cell:Skeletal Muscle	14/99	0.614996	0.838288	0.94906	0.461375	CD300A;PRKCB;FGL2;F13A1;CSF2RB;AOAH;GIMAP7;GIMAP8;PIK3CG;SELP;PARVG;ELMO1;GBP4;LAIR1
EFCAB7																Choriocarcinoma	55/300	0.0511768	0.581605	1.29944	3.86255	CSF3;IFIT3;PIK3CG;RIMS2;FGF7;EDNRB;CCND2;CALB1;CASP8;CASP10;GJA5;KDR;CYP1B1;TIMP3;CCR5;PROK1;EDN1;MMP2;F2R;DKK1;SLC5A6;SLC7A5;IFNG;ERVW-1;PLAA;ANG;EZR;RIN2;EPHA3;ARHGEF5;ABCG2;SLC22A3;ENPEP;CUL1;TGFA;CD1D;PAK1;CYP11A1;MAN2A1;NLRP7;ERBB4;PDPN;TP53BP2;CCL2;MCL1;AKIRIN2;BDNF;TFPI2;NR2F2;ESR1;DAB2;IL6;APC;ADA;SLC28A3																				Neural Crest Stem cell:Hair Follicle	14/99	0.614996	0.838288	0.94906	0.461375	GYPC;MMP2;NAP1L3;PCDH18;GAP43;CRISPLD1;ZNF569;TCF4;VIM;BCAT1;STK32B;TRIB2;CHST2;BEND5
EFCAB8																Uterine Corpus Cancer	100/579	0.051532	0.584857	1.21037	3.58943	FOXA1;IL1RN;CSF1;SOX2;FGF7;HPGDS;ALCAM;EDNRB;PPP2R1A;STMN1;KDR;CYP1B1;TNFSF11;TRIM27;EPHB2;PROK1;SOX4;WLS;IGFBP1;KCNH2;FBXW7;IGFBP3;F2R;OLFM4;PRSS55;MSH6;AR;AGTR1;ROR2;EZR;SLC22A3;YTHDC1;TGFA;XPC;PIK3R1;FHIT;RAP1GAP;CYP11A1;IGFBP7;MCL1;SMAD2;STARD13;CADM1;BDNF;HTR1B;ESR1;CDK8;DAB2;IL6;DAB1;SDC1;FGF13;CDC42SE2;ST6GALNAC1;ARRB1;BRCA1;PRL;PIK3CG;FSD1L;CALB1;CASP8;ADAMTS1;PRB2;DNMT3B;TMED7;JAK1;MSMB;…																				Monocyte:Plasma	14/99	0.614996	0.838288	0.94906	0.461375	CD86;IL1RN;ITGAM;CLEC12A;NCF2;C5AR1;FGL2;AOAH;LYZ;CD300LB;TLR8;CD300LF;CCR5;FCGR1B
EFCC1																Strawberry nevus of skin	1944-11-01	0.0516427	0.58533	1.92464	5.7035	SEC23A;IL6;LAMA2;UBASH3B;GNAQ;SRD5A3;SLC2A1;KDR;CCL2;ANG;MCL1																				Megakaryocyte:Umbilical Cord Blood	14/99	0.614996	0.838288	0.94906	0.461375	GYPC;CLEC12A;F13A1;GMPR;CSF2RB;IRAK3;GIMAP8;SELP;MYCT1;MMRN1;LGALS12;AHSP;CLEC1B;TLR4
EFEMP1																AURAL ATRESIA, CONGENITAL	14/60	0.0519923	0.586632	1.75773	5.19701	FBN2;APP;BCHE;PRNP;IL33;ITGAM;MME;PON1;PLG;PSEN1;IL6;SUCLA2;GRIN3A;ALOX5																				Cortical Thymus Epithelial cell:Thymus	14/99	0.614996	0.838288	0.94906	0.461375	TES;GALNT3;SIRPG;FAAH2;ACSL5;F11R;CD2;CASP8;SIT1;GPR160;ZNF600;ICOS;CDR2;CDC42SE2
EFNA5																Absence Epilepsy	14/60	0.0519923	0.586632	1.75773	5.19701	GABRB3;KCNK9;NPY2R;SLC2A1;DYRK1A;YWHAZ;ESR1;GABRG2;HTR7;NPY;GJA8;CD47;CACNG3;HCN1																				Medullary Thymus Epithelial cell:Thymus	14/99	0.614996	0.838288	0.94906	0.461375	TES;GALNT3;SIRPG;FAAH2;ACSL5;F11R;CD2;CASP8;SIT1;GPR160;ZNF600;ICOS;CDR2;CDC42SE2
EFR3A																Dry Eye Syndromes	14/60	0.0519923	0.586632	1.75773	5.19701	TGFB2;BDNF;SFTPD;EFNA5;ESR1;AR;HPGDS;IL6;CASP8;RNF125;IFNG;CCL2;DEFB4A;DEFB4B																				Cancer Stem cell:Mammary Gland	14/99	0.614996	0.838288	0.94906	0.461375	IFITM3;CDA;ANXA1;PARP4;PYGL;FAM214B;ETS1;RAB32;SELP;CXCR1;ANPEP;CTDSP2;ITGA6;TLR4
EHMT1																Metabolic Syndrome X	95/548	0.0522197	0.586632	1.21563	3.58891	PCSK1;IL1RN;MTRR;STEAP4;HTR2C;PCSK9;IRS2;BRCA1;HMGB1;F11R;OSBPL11;SLC4A4;PIK3CG;RGS2;LIPC;MED13;NAMPT;ENPP1;CCR5;CCR2;IGFBP1;SPINK1;MME;RIPK2;IL15;IGFBP3;PLA2G4A;ANK2;CDKAL1;IRAK3;ADRA2B;AR;NRG3;ADRB3;IFNG;TBL1XR1;AGTR1;SLC27A6;AGTR2;ARHGEF7;PPP1R12C;RIN2;TLR4;XPR1;CDH18;ABCG2;TPH2;INSIG2;PON1;PLG;NOD1;LRP2;PIK3R1;NPY;GCNT2;TBL1Y;CCL2;IGF2BP2;FADD;APOB;MSC;ATG7;PPARGC1A;PPARGC1B;ABCA1;BCHE;WWOX;T…																				Monocyte:Synovium	14/99	0.614996	0.838288	0.94906	0.461375	CD86;IL1RN;ITGAM;CLEC12A;NCF2;C5AR1;FGL2;AOAH;LYZ;CD300LB;TLR8;CD300LF;CCR5;FCGR1B
EID3																Duodenal Ulcer	16/71	0.0525928	0.586632	1.68037	4.94898	IL1RN;SLC22A1;DDX53;PLA2G4A;PLG;NOD1;ATP12A;HNMT;ARID1B;IL6;SELL;IL2RA;ACO1;TLR5;TLR4;EYS																				Migrating Cancer Stem cell:Liver	14/99	0.614996	0.838288	0.94906	0.461375	GABRP;ANXA3;MACC1;SLC52A3;TMEM61;TFCP2L1;ATP2C2;F11R;CTAGE4;FXYD3;CYP2S1;GJB5;F2RL1;ARHGEF5
EIF2S2																Dementia	77/436	0.052759	0.586632	1.24252	3.65552	ACHE;APP;IL1RN;SPON1;FMR1;VLDLR;ATP12A;PIK3CG;HPGDS;SPTLC1;UROD;CASP6;SMPD1;CTSF;CCR5;GGT1;EPM2A;CUBN;MME;DSCAM;LMO3;DYRK1A;RPSA;NGF;KIAA1217;BACE2;GAP43;SFPQ;ERVW-1;XPR1;VCP;MAOA;DNAH8;SEL1L;PON1;PSEN2;PSEN1;LRP8;ATXN3;TRPM2;ATXN1;PENK;SPP1;CCL2;SLC13A5;APOB;TAC1;MSC;PPARGC1A;PLXNA4;RUNX1T1;ABCA1;ATF7IP;BCHE;NTRK2;PRNP;BDNF;IDH1;F11;IDH2;FN1;HTR1A;MOK;SNCAIP;CP;SORL1;ESR1;NR4A2;PINK1;IL6;SUCLA2;…																				Migrating Cancer Stem cell:Lung	14/99	0.614996	0.838288	0.94906	0.461375	GABRP;ANXA3;MACC1;SLC52A3;TMEM61;TFCP2L1;ATP2C2;F11R;CTAGE4;FXYD3;CYP2S1;GJB5;F2RL1;ARHGEF5
EIF3E																nervous system disorder	77/436	0.052759	0.586632	1.24252	3.65552	GLP1R;ACHE;CNTNAP2;APP;CSF3;MTRR;HIP1;KDM1A;FMR1;CELF4;PRF1;SLC2A1;EHMT1;GRIK1;MTR;HMGB1;SLC4A3;LMNB1;HTR7;SPTLC1;SMPD1;ZIC1;CCR5;EN1;PLA2G4A;DNAAF4;PEX1;NGF;ADRA2B;AR;GAP43;IFNG;ERVW-1;ABCG2;GRIA2;VCP;CANT1;FOXG1;ARX;PON1;ATXN7L3B;PLG;NOD1;CD1D;ASCL1;NT5C2;ATXN1;TTPA;PENK;CCL2;SRY;DISC1;PRODH;PPARGC1A;ATF7IP;PRNP;AUTS2;BDNF;TXNRD1;SLC10A2;SLC52A3;PLA2G2A;EIF2S2;CP;TUBB4A;QDPR;GALC;CPEB1;PINK1;IL…																				Neural Stem cell:Hippocampus	14/99	0.614996	0.838288	0.94906	0.461375	TOP2A;RFC3;CDCA7;VRK1;HMGB1;ZWINT;LMNB1;SGO1;KIFC1;NUF2;ANP32E;OIP5;BUB1;MAD2L1
EIF3H																Mammary Carcinoma, Animal	29/145	0.0528033	0.586632	1.44527	4.2508	CDS1;TGFA;LIN7A;PIK3R1;BRCA1;PRL;ALCAM;EFEMP1;BASP1;TRPS1;STMN1;S1PR1;SOX9;GGT1;LGALS7;TLE4;ANXA1;EPHX1;FN1;CASK;PRLR;ESR1;YWHAZ;TUBB2B;KITLG;APC;SCD;ID4;EZR																				Villous cytotrophoblast:Placenta	14/99	0.614996	0.838288	0.94906	0.461375	RFC3;NPM1;RRM1;KDM1A;NONO;CAD;CDC7;ZWINT;MSH6;INCENP;NCL;STMN1;NUF2;MAD2L1
EIF4A3																Animal Mammary Neoplasms	29/145	0.0528033	0.586632	1.44527	4.2508	CDS1;TGFA;LIN7A;PIK3R1;BRCA1;PRL;ALCAM;EFEMP1;BASP1;TRPS1;STMN1;S1PR1;SOX9;GGT1;LGALS7;TLE4;ANXA1;EPHX1;FN1;CASK;PRLR;ESR1;YWHAZ;TUBB2B;KITLG;APC;SCD;ID4;EZR																				Cancer Stem cell:Stomach	2022-01-06	0.61714	0.838288	1.15277	0.556398	ITGA6
EIF4EBP1																Carcinoma	41/216	0.0528744	0.586632	1.35526	3.98424	CDS1;FOXA1;CSF3;HPGD;SLC2A1;LIN7A;PIK3R1;BRCA1;FHIT;ALCAM;EFEMP1;BASP1;MYC;TRPS1;STMN1;DNMT3B;S1PR1;BSND;SOX9;GGT1;LGALS7;TLE4;CBX7;ANXA1;EPHX1;IDH2;FN1;CASK;MERTK;PRLR;ESR1;YWHAZ;RPE65;AR;TUBB2B;KITLG;SCD;ID4;EZR;TLR4;ACTRT1																				Nucleus Pulposus cell:Nucleus Pulposus	2022-01-06	0.61714	0.838288	1.15277	0.556398	FOXF1
ELAVL2																Aortic Aneurysm, Thoracic	21/99	0.0529665	0.586632	1.55569	4.57076	FBN2;SMAD2;APP;TGFB2;SERPINE2;PRKCB;NTM;MMP2;FN1;ADAM10;PLG;PKD2;ADAM17;IFNG;COL5A2;MMP17;AGTR1;SPP1;TIMP3;TLR4;FBN1																				Dendritic cell:Liver	2022-01-06	0.61714	0.838288	1.15277	0.556398	CD83
ELF2																Carcinoma, Transitional Cell	71/399	0.0531385	0.586632	1.2537	3.67943	CSF3;CHD6;MTR;BRCA1;GRIK2;HMGB1;PIK3CG;GLI2;FGF7;HPGDS;UPK1B;CCND2;CASP8;MYC;TMSB4X;STMN1;DNMT3B;KDR;MAGEA1;CYP1B1;KPNA2;WLS;MSMB;ANXA1;DAPK1;DUSP1;MMD;DCC;IGFBP3;MMP2;PLA2G4A;EMP2;MSH6;AR;SLC7A5;MMP13;CDC42EP3;PTGES;SLC22A3;HDAC2;TNKS;CUL1;TGFA;XPC;PLG;PIK3R1;FHIT;BRINP1;ERBB4;TMEM67;SLITRK6;IGFBP7;BCL2L14;WWOX;CBX7;TGFB2;CCL20;BDNF;FN1;DAB2IP;PRRC2C;DHCR24;ESR1;DAB2;IL6;NEURL1;SDC1;BAX;CRLF3;CD…																				B cell:Liver	2022-01-06	0.61714	0.838288	1.15277	0.556398	CD86
ELL2																Presenile dementia	65/362	0.0531613	0.586632	1.26727	3.71871	APP;ACHE;IL1RN;SPON1;FMR1;PCDH11X;VLDLR;ATP12A;SPTLC1;UROD;SMPD1;CTSF;CCR5;GGT1;EPM2A;CR1;MME;DSCAM;LMO3;SLC30A4;DYRK1A;RPSA;NGF;BACE2;GAP43;ERVW-1;VCP;MAOA;DNAH8;PON1;PSEN2;PSEN1;LRP8;TRPM2;ATXN1;NPY;SPP1;CCL2;APOB;MSC;PPARGC1A;PLXNA4;RUNX1T1;ABCA1;ATF7IP;BCHE;PRNP;NTRK2;BDNF;IDH1;IDH2;FN1;DHCR24;SNCAIP;CP;ESR1;SORL1;IL6;PINK1;SUCLA2;QPCT;PLP1;F2RL1;BAX;ADA																				T Helper1 (Th1) cell:Peripheral Blood	2022-01-06	0.61714	0.838288	1.15277	0.556398	IFNG
ELMO1																Anemia, Megaloblastic	2022-07-24	0.0534182	0.586632	2.37651	6.96223	CUBN;LMBRD1;MTRR;MTHFD1L;MTR;PNLIP;MMADHC																				Mesenchymal Stromal cell:Nasal Concha	2022-01-06	0.61714	0.838288	1.15277	0.556398	NT5E
ELMOD3																Epilepsy, Benign Psychomotor, Childhood	2022-07-24	0.0534182	0.586632	2.37651	6.96223	GRM2;GRM4;NPY;NPY2R;KDR;SLIT2;GRM1																				Macrophage:Peripheral Blood	2022-01-06	0.61714	0.838288	1.15277	0.556398	LYZ
ELOVL6																Carotid artery occlusion	2022-07-24	0.0534182	0.586632	2.37651	6.96223	APP;SERPIND1;APC;F2R;PAWR;PRCP;NGF																				CD8+ T cell:Peripheral Blood	2022-01-06	0.61714	0.838288	1.15277	0.556398	GZMK
EMC2																Decreased fertility in females	2022-07-24	0.0534182	0.586632	2.37651	6.96223	CYB5A;WWOX;VAMP7;NR0B1;SOX9;SRY;ZFPM2																				Macrophage:Serum	2022-01-06	0.61714	0.838288	1.15277	0.556398	ITGAM
EMCN																Echolalia	2022-07-24	0.0534182	0.586632	2.37651	6.96223	VCP;ADAMTS2;SLITRK1;EHMT1;TCF4;PSEN1;SMARCA2																				T cell:Artery	2022-01-06	0.61714	0.838288	1.15277	0.556398	IL2RA
EML6																Repeated speech	2022-07-24	0.0534182	0.586632	2.37651	6.96223	VCP;ADAMTS2;SLITRK1;EHMT1;TCF4;PSEN1;SMARCA2																				Basal Epithelial cell:Breast	2022-01-06	0.61714	0.838288	1.15277	0.556398	VIM
EMP1																Secondary hypothyroidism	2022-07-24	0.0534182	0.586632	2.37651	6.96223	POU1F1;CTNNB1;PRL;GLI3;TSHB;GLI2;TRHR																				Progenitor cell:Breast	2022-01-06	0.61714	0.838288	1.15277	0.556398	ITGA6
EMP2																Senile lentigo	2022-07-24	0.0534182	0.586632	2.37651	6.96223	EDN1;KITLG;EDNRB;SFRP2;TYRP1;MITF;TYR																				Endothelial cell:Fetal Kidney	2022-01-06	0.61714	0.838288	1.15277	0.556398	KDR
EN1																Staphylococcal toxic shock syndrome	2022-07-24	0.0534182	0.586632	2.37651	6.96223	PPP3CA;IL1RN;IL6;EDNRB;IFNG;TST;CCL28																				Astrocyte:Undefined	2022-01-06	0.61714	0.838288	1.15277	0.556398	ALDH1L1
ENDOV																Steatorrhea	2022-07-24	0.0534182	0.586632	2.37651	6.96223	SPINK1;ACOX2;SLC10A2;EPHX1;AKR1D1;ANTXR2;PNLIP																				CD4+CD25+ Regulatory T cell:Peripheral Blood	2022-01-06	0.61714	0.838288	1.15277	0.556398	IL2RA
ENOPH1																Uncinate Epilepsy	2022-07-24	0.0534182	0.586632	2.37651	6.96223	GRM2;GRM4;NPY;NPY2R;KDR;SLIT2;GRM1																				Granulocyte-monocyte progenitor:Undefined	2022-01-06	0.61714	0.838288	1.15277	0.556398	MME
ENOX1																Hyperammonemia	25/122	0.0536168	0.588051	1.48961	4.35843	MTRR;GBE1;MTR;PYGL;MCEE;SMPD1;IDS;AGA;HGSNAT;MMAA;ARG1;BCKDHB;CAD;ACAD9;MUT;GALC;LMBRD1;CPS1;PCCB;ANOS1;SUCLG1;UQCRC2;LPIN1;PFKM;OTC																				Schwann cell:Undefined	2022-01-06	0.61714	0.838288	1.15277	0.556398	GAP43
ENPEP																Cleft Lip with or without Cleft Palate	1934-09-01	0.0541451	0.589698	2.07818	6.06016	GABRB3;CUBN;NAT2;NCL;PDGFC;TGFA;JARID2;STK32B;NECTIN1																				PROCR+ Progenitor cell:Small Intestine	2022-03-21	0.619179	0.839971	0.960562	0.460456	SFRP2;FLRT2;CDH9
ENPP1																Gestational trophoblastic disease	1934-09-01	0.0541451	0.589698	2.07818	6.06016	BCHE;AKIRIN2;PAK1;DAB2;ERBB4;NLRP7;ERVW-1;SRY;MCL1																				Cancer Stem cell:Eye	14/100	0.630638	0.851118	0.937969	0.432425	FOXA1;CDS1;SLC44A3;TMEM61;TMPRSS2;ATP2C2;FUT3;TOM1L1;CAPN13;FXYD3;MARVELD3;PKP2;PRR15;RAB17
ENSA																Infant Acute Lymphoblastic Leukemia	1934-09-01	0.0541451	0.589698	2.07818	6.06016	MME;IL7;AFF3;FHIT;DCK;RUNX1T1;MCL1;ETV6;ABCG2																				Epithelial Hair Follicle Stem cell:Hair Follicle	14/100	0.630638	0.851118	0.937969	0.432425	CDS1;SLC44A3;TMEM30B;IL20RA;TMEM61;ATP2C2;CLDN1;FUT3;KIAA1217;SDR16C5;ANO1;FXYD3;PRR15;CD200
[truncated: 7,702 more rows]

## Sheet: 562_OS
2419 (2413) human offspring survival genes						562 OS genes	Term	Overlap	P-value	Adjusted P-value	Odds Ratio	Combined Score	Genes	PanglaoDB Augmented 2021					562 OS genes	Term	Overlap	P-value	Adjusted P-value	Odds Ratio	Combined Score	Genes	DisGeNET				562 OS genes	Term	Overlap	P-value	Adjusted P-value	Odds Ratio	Combined Score	Genes	ClinVar 2019						562 OS genes	Term	Overlap	P-value	Adjusted P-value
[truncated: 6,514 more rows]
[truncated: 220 more columns]

[truncated: 7 more sheets: 2385_nonOS, LTR7_SubFamilies, 935_LTR5_Hs, 126_OS, 809_nonOS, Tables_GES, Tables_Brain]
