# Supplementary material for: Molecular diversity and phenotypic pleiotropy of ancient genomic regulatory loci derived from human endogenous retrovirus type H (HERVH) promoter LTR7 and HERVK promoter LTR5_Hs and their contemporary impacts on pathophysiology of Modern Humans
Source: Mol Genet Genomics. 2022 Sep 19;297(6):1711–40. doi: 10.1007/s00438-022-01954-7 (PMC9483895; doi:10.1007/s00438-022-01954-7)
Supplement: Supplementary file 7 — Supplementary Table S3 (XLSX 577 KB) [file 438_2022_1954_MOESM7_ESM.xlsx]

## Sheet: 87genes LTR7map
chr	start	end					LTR type		235 links between 220 LTR7 loci and 170 genes		87 genes
chr1	53004377	53004609	LTR7B_chr1_Sltr_fr_212	229	+	solo	LTR7B		unnamed	PODN (-57720), SCP2 (+77264)	PODN
chr1	53010800	53011026	LTR7B_chr1_Sltr_fr_213	226	+	solo	LTR7B		unnamed	PODN (-51300), SCP2 (+83684)	PODN
chr10	18597966	18598391	LTR7B_chr10_Sltr_304	414	+	solo	LTR7B		unnamed	NSUN6 (+53443), CACNB2 (+457502)	CACNB2
chr10	65904172	65904598	LTR7B_chr10_Sltr_345	414	C	solo	LTR7B		unnamed	LRRTM3 (-1021621)	LRRTM3
chr12	14231406	14236938	LTR7B_chr12_1ltr_int_fr_584	5494	+	truncated	LTR7B		unnamed	GRIN2B (-253809), ATF7IP (-150892)	GRIN2B
chr12	14236845	14237086	LTR7B_chr12_Sltr_fr_585	253	+	solo	LTR7B		unnamed	GRIN2B (-256603), ATF7IP (-148098)	GRIN2B
chr12	46035907	46036334	LTR7B_chr12_Sltr_fr_626	413	C	solo	LTR7B		unnamed	SCAF11 (-45556), SLC38A1 (+231580)	SLC38A1
chr13	18703684	18703989	LTR7B_chr13_Sltr_fr_702	310	+	solo	LTR7B		unnamed	TUBA3C (+478015)	TUBA3C
chr13	83908301	83913837	LTR7B_chr13_2ltr_int_fr_757	5721	C	full	LTR7B		unnamed	SLITRK1 (-28676), SLITRK6 (+1888419)	SLITRK1
chr13	83908301	83913837	LTR7B_chr13_2ltr_int_fr_757	5721	C	full	LTR7B		unnamed	SLITRK1 (-28676), SLITRK6 (+1888419)	SLITRK6
chr16	10260423	10260806	LTR7B_chr16_Sltr_908	414	C	solo	LTR7B		unnamed	ATF7IP2 (-125440), GRIN2A (-77861)	GRIN2A
chr16	24078968	24079176	LTR7B_chr16_Sltr_fr_919	231	+	solo	LTR7B		unnamed	CACNG3 (-176481), PRKCB (+243048)	CACNG3
chr16	24078968	24079176	LTR7B_chr16_Sltr_fr_919	231	+	solo	LTR7B		unnamed	CACNG3 (-176481), PRKCB (+243048)	PRKCB
chr19	6505812	6506241	LTR7B_chr19_Sltr_1169	414	+	solo	LTR7B		unnamed	TUBB4A (-3443)	TUBB4A
chr2	77965141	77970850	LTR7B_chr2_2ltr_int_fr_1391	5751	+	full	LTR7B		unnamed	REG3G (-1057705), LRRTM4 (-445657)	LRRTM4
chr21	30040701	30041128	LTR7B_chr21_Sltr_fr_1486	413	+	solo	LTR7B		unnamed	GRIK1 (-101383), CLDN17 (+125841)	GRIK1
chr3	166822581	166829712	LTR7B_chr3_2ltr_int_fr_1614	7230	C	full	LTR7B		unnamed	BCHE (-988675), ZBBX (+553643)	BCHE
chr4	75910808	75911326	LTR7B_chr4_Sltr_1956	414	C	solo	LTR7B		unnamed	PPEF2 (-8539), NAAA (+29984)	NAAA
chr7	45859954	45860412	LTR7B_chr7_Sltr_2446	414	C	solo	LTR7B		unnamed	IGFBP1 (-28174), ADCY1 (+285661)	ADCY1
chr9	9806469	9806720	LTR7B_chr9_Sltr_fr_2754	270	+	solo	LTR7B		unnamed	PTPRD (+227195)	PTPRD
chr9	10890708	10890804	LTR7B_chr9_Sltr_fr_2635	97	+	solo	LTR7B		unnamed	TYRP1 (-1802679), PTPRD (-856966)	PTPRD
chr9	11102110	11102668	LTR7B_chr9_2ltr_int_2636	574	C	full	LTR7B		unnamed	TYRP1 (-1591046), PTPRD (-1068599)	PTPRD
chr9	35120761	35121189	LTR7B_chr9_Sltr_2709	414	+	solo	LTR7B		unnamed	UNC13B (-41017), FAM214B (-9401)	UNC13B
chr9	137850034	137850464	LTR7B_chr9_Sltr_2681	414	+	solo	LTR7B		unnamed	CACNA1B (-27540), EHMT1 (+231286)	CACNA1B
chrX	3473442	3474119	LTR7B_chrX_1ltr_int_2874	681	C	truncated	LTR7B		unnamed	MXRA5 (-127140), PRKX (+239827)	PRKX
chrX	142227428	142232626	LTR7B_chrX_1ltr_int_fr_2828	495	+	truncated	LTR7B		unnamed	MAGEC2 (-24737), SLITRK4 (+1404476)	SLITRK4
chrX	142232628	142233057	LTR7B_chrX_Sltr_2831	414	+	solo	LTR7B		unnamed	MAGEC2 (-27553), SLITRK4 (+1401660)	SLITRK4
chrX	142431151	142431609	LTR7B_chrX_Sltr_2834	414	+	solo	LTR7B		unnamed	MAGEC2 (-226090), SLITRK4 (+1203123)	SLITRK4
chr12	46321305	46326344	LTR7bc_chr12_1ltr_int_577	5018	C	truncated	LTR7bc		unnamed	SLC38A1 (-56124), SLC38A2 (+49042)	SLC38A1
chr12	46321305	46326344	LTR7bc_chr12_1ltr_int_577	5018	C	truncated	LTR7bc		unnamed	SLC38A1 (-56124), SLC38A2 (+49042)	SLC38A2
chr13	84578833	84579222	LTR7bc_chr13_Sltr_fr_699	389	+	solo	LTR7bc	hsrs	unnamed	SLITRK1 (-696635), SLITRK6 (+1220460)	SLITRK1
chr13	84578833	84579222	LTR7bc_chr13_Sltr_fr_699	389	+	solo	LTR7bc	hsrs	unnamed	SLITRK1 (-696635), SLITRK6 (+1220460)	SLITRK6
chr13	84578833	84579222	LTR7bc_chr13_Sltr_fr_699	389	+	solo	LTR7bc		unnamed	SLITRK1 (-696635), SLITRK6 (+1220460)	SLITRK1
chr13	84578833	84579222	LTR7bc_chr13_Sltr_fr_699	389	+	solo	LTR7bc		unnamed	SLITRK1 (-696635), SLITRK6 (+1220460)	SLITRK6
chr13	85743250	85743623	LTR7bc_chr13_Sltr_fr_700	388	C	solo	LTR7bc		unnamed	SLITRK1 (-1861044), SLITRK6 (+56051)	SLITRK1
chr13	85743250	85743623	LTR7bc_chr13_Sltr_fr_700	388	C	solo	LTR7bc		unnamed	SLITRK1 (-1861044), SLITRK6 (+56051)	SLITRK6
chr13	89405949	89406013	LTR7bc_chr13_Sltr_fr_706	65	C	solo	LTR7bc		unnamed	GPC5 (-1992626), SLITRK5 (+1733366)	SLITRK5
chr15	25986787	25987138	LTR7bc_chr15_Sltr_fr_796	389	+	solo	LTR7bc		unnamed	ATP10A (-123755), GABRB3 (+786111)	GABRB3
chr2	52337662	52338058	LTR7bc_chr2_Sltr_fr_1237	388	+	solo	LTR7bc		unnamed	CHAC2 (-1429932), NRXN1 (-1305461)	NRXN1
chr2	77897248	77897635	LTR7bc_chr2_Sltr_fr_1273	389	+	solo	LTR7bc		unnamed	REG3G (-1128259), LRRTM4 (-375103)	LRRTM4
chr2	78758204	78763897	LTR7bc_chr2_1ltr_int_fr_1276	5215	+	truncated	LTR7bc		unnamed	LRRTM4 (-1238712), REG3G (-264650)	LRRTM4
chr2	80876231	80880160	LTR7bc_chr2_1ltr_int_fr_1286	4018	C	truncated	LTR7bc		unnamed	LRRTM1 (-573447)	LRRTM1
chr2	154520933	154521328	LTR7bc_chr2_Sltr_fr_1127	388	C	solo	LTR7bc		unnamed	KCNJ3 (-177168), GALNT13 (+576633)	KCNJ3
chr21	29750834	29751228	LTR7bc_chr21_Sltr_fr_1358	388	C	solo	LTR7bc		unnamed	GRIK1 (+188501), BACH1 (+451615)	GRIK1
chr22	33834287	33834682	LTR7bc_chr22_Sltr_fr_1375	388	+	solo	LTR7bc		unnamed	SYN3 (-776113), LARGE1 (+85936)	SYN3
chr3	179515306	179525958	LTR7bc_chr3_1ltr_int_fr_1502	5161	C	truncated	LTR7bc		unnamed	GNB4 (-69042), ACTL6A (-42248)	GNB4
chr3	179525960	179526347	LTR7bc_chr3_Sltr_fr_1504	389	C	solo	LTR7bc		unnamed	GNB4 (-74564), ACTL6A (-36726)	GNB4
chr6	71748806	71753765	LTR7bc_chr6_1ltr_int_fr_2145	5033	C	truncated	LTR7bc		unnamed	RIMS1 (-135738), OGFRL1 (+462483)	RIMS1
chr6	160228652	160234322	LTR7bc_chr6_2ltr_int_fr_2081	5593	+	full	LTR7bc		unnamed	SLC22A2 (+27529), SLC22A1 (+109698)	SLC22A1
chr6	160228652	160234322	LTR7bc_chr6_2ltr_int_fr_2081	5593	+	full	LTR7bc		unnamed	SLC22A2 (+27529), SLC22A1 (+109698)	SLC22A2
chr8	131310567	131315847	LTR7bc_chr8_1ltr_int_fr_2341	5300	+	truncated	LTR7bc		unnamed	EFR3A (-590881), ADCY8 (-270781)	ADCY8
chr9	98274907	98275302	LTR7bc_chr9_Sltr_fr_2559	388	C	solo	LTR7bc		unnamed	TBC1D2 (-19384), GABBR2 (+434092)	GABBR2
chrX	3590918	3590992	LTR7bc_chrX_Sltr_fr_2682	74	+	solo	LTR7bc		unnamed	MXRA5 (-244314), PRKX (+122653)	PRKX
chrX	3808976	3809365	LTR7bc_chrX_Sltr_fr_2685	388	+	solo	LTR7bc		unnamed	PRKX (-95563)	PRKX
chrX	6308004	6308363	LTR7bc_chrX_Sltr_fr_2706	388	+	solo	LTR7bc		unnamed	NLGN4X (-79321), VCX3A (+226934)	NLGN4X
chrX	30029148	30029542	LTR7bc_chrX_Sltr_fr_2672	389	C	solo	LTR7bc		unnamed	MAGEB2 (-186215), IL1RAPL1 (+1441946)	IL1RAPL1
chrX	30193878	30194266	LTR7bc_chrX_Sltr_fr_2674	388	+	solo	LTR7bc		unnamed	MAGEB2 (-21488), IL1RAPL1 (+1606673)	IL1RAPL1
chrX	38551369	38552015	LTR7bc_chrX_1ltr_int_2686	649	+	truncated	LTR7bc		unnamed	TSPAN7 (-9678), OTC (+199147)	TSPAN7
chrX	121344308	121348627	LTR7bc_chrX_1ltr_int_fr_2605	4424	C	truncated	LTR7bc		unnamed	GRIA3 (-1837775), GLUD2 (+298880)	GRIA3
chrX	143502198	143504455	LTR7bc_chrX_1ltr_int_fr_2642	2279	C	truncated	LTR7bc		unnamed	MAGEC2 (-1298037), SLITRK4 (+131176)	SLITRK4
chrX	145725600	145725990	LTR7bc_chrX_Sltr_fr_2648	388	+	solo	LTR7bc		unnamed	SLITRK2 (-92376)	SLITRK2
chrY	14359636	14360014	LTR7bc_chrY_Sltr_fr_2795	389	C	solo	LTR7bc		unnamed	NLGN4Y (-163921), VCY1B (+303608)	NLGN4Y
chrY	14465542	14465939	LTR7bc_chrY_Sltr_fr_2796	388	+	solo	LTR7bc		unnamed	NLGN4Y (-58005), VCY1B (+409524)	NLGN4Y
chr1	53004377	53004563	LTR7C_chr1_Sltr_fr_188	187	+	solo	LTR7C		unnamed	PODN (-57743), SCP2 (+77241)	PODN
chr10	18582951	18583420	LTR7C_chr10_Sltr_261	436	+	solo	LTR7C		unnamed	NSUN6 (+68436), CACNB2 (+442509)	CACNB2
chr10	26352430	26352860	LTR7C_chr10_Sltr_277	440	+	solo	LTR7C		unnamed	APBB1IP (-85558), GAD2 (+136338)	GAD2
chr12	13377021	13377344	LTR7C_chr12_Sltr_fr_539	260	C	solo	LTR7C		unnamed	EMP1 (+180467), GRIN2B (+603180)	GRIN2B
chr12	13377039	13377192	LTR7C_chr12_Sltr_fr_521	156	C	solo	LTR7C		unnamed	EMP1 (+180400), GRIN2B (+603247)	GRIN2B
chr12	33087851	33090856	LTR7C_chr12_2ltr_int_fr_568	3094	C	full	LTR7C		unnamed	PKP2 (-192598), SYT10 (+350465)	SYT10
chr13	82661016	82661469	LTR7C_chr13_Sltr_fr_681	434	C	solo	LTR7C		unnamed	SLITRK1 (+1221150)	SLITRK1
chr13	110957368	110957836	LTR7C_chr13_Sltr_630	436	C	solo	LTR7C		unnamed	ARHGEF7 (-157675), ANKRD10 (-42533)	ARHGEF7
chr13	111062981	111063421	LTR7C_chr13_Sltr_654	440	+	solo	LTR7C		unnamed	ANKRD10 (-148132), ARHGEF7 (-52076)	ARHGEF7
chr15	27933465	27933857	LTR7C_chr15_Sltr_fr_802	382	C	solo	LTR7C		unnamed	OCA2 (+165697), GABRG3 (+962379)	GABRG3
chr16	10339646	10340071	LTR7C_chr16_Sltr_fr_820	413	C	solo	LTR7C		unnamed	GRIN2A (-157105), ATF7IP2 (-46196)	GRIN2A
chr17	68122452	68122889	LTR7C_chr17_Sltr_904	436	C	solo	LTR7C		unnamed	AMZ2 (-124903), KPNA2 (+86711)	KPNA2
chr2	52075647	52076076	LTR7C_chr2_Sltr_1270	440	+	solo	LTR7C		unnamed	CHAC2 (-1691930), NRXN1 (-1043463)	NRXN1
chr3	48723255	48730146	LTR7C_chr3_1ltr_int_fr_1562	5989	C	truncated	LTR7C		unnamed	IP6K2 (-9451), PRKAR2A (+121145)	PRKAR2A
chr4	113607396	113607812	LTR7C_chr4_Sltr_1661	440	+	solo	LTR7C		unnamed	CAMK2D (+153614), ANK2 (+557928)	CAMK2D
chr5	7055006	7063332	LTR7C_chr5_1ltr_int_fr_1999	6819	C	truncated	LTR7C		unnamed	ADCY2 (-337039), PAPD7 (+344380)	ADCY2
chr6	40861398	40868072	LTR7C_chr6_1ltr_int_2142	6633	C	truncated	LTR7C		unnamed	LRFN2 (-277270), UNC5CL (+174482)	LRFN2
chr6	40868336	40868766	LTR7C_chr6_Sltr_fr_2143	439	C	solo	LTR7C		unnamed	LRFN2 (-281086), UNC5CL (+170666)	LRFN2
chrX	5241226	5241341	LTR7C_chrX_Sltr_fr_2699	116	+	solo	LTR7C		unnamed	PRKX (-1527676), NLGN4X (+987579)	NLGN4X
chrX	5241226	5241341	LTR7C_chrX_Sltr_fr_2699	116	+	solo	LTR7C		unnamed	PRKX (-1527676), NLGN4X (+987579)	PRKX
chrX	27286224	27294977	LTR7C_chrX_2ltr_int_fr_2636	8382	C	full	LTR7C		unnamed	IL1RAPL1 (-1296798), MAGEB5 (+1074432)	IL1RAPL1
chrX	28502595	28507461	LTR7C_chrX_1ltr_int_fr_2671	4574	C	truncated	LTR7C		unnamed	IL1RAPL1 (-82371)	IL1RAPL1
chrY	14475265	14475700	LTR7C_chrY_Sltr_2800	440	C	solo	LTR7C		unnamed	NLGN4Y (-48263), VCY1B (+419266)	NLGN4Y
chrY	16174452	16174932	LTR7C_chrY_Sltr_fr_2772	430	C	solo	LTR7C		unnamed	NLGN4Y (+1650946), CDY2B (+1705526)	NLGN4Y
chrY	16410416	16410896	LTR7C_chrY_Sltr_fr_2778	430	+	solo	LTR7C		unnamed	CDY2B (+1469562), NLGN4Y (+1886910)	NLGN4Y
chr12	13259640	13265518	LTR7d1_chr12_2ltr_int_fr_494	6068	C	full	LTR7d1		unnamed	EMP1 (+65863), GRIN2B (+717784)	GRIN2B
chr13	87186450	87192107	LTR7d1_chr13_2ltr_int_fr_682	5746	C	full	LTR7d1		unnamed	SLITRK6 (-1389791), SLITRK5 (-483336)	SLITRK5
chr13	87186450	87192107	LTR7d1_chr13_2ltr_int_fr_682	5746	C	full	LTR7d1		unnamed	SLITRK6 (-1389791), SLITRK5 (-483336)	SLITRK6
chr14	71124208	71130005	LTR7d1_chr14_2ltr_int_fr_739	5731	+	full	LTR7d1		unnamed	SIPA1L1 (-402218), PCNX1 (+219702)	SIPA1L1
chr2	52022984	52027599	LTR7d1_chr2_1ltr_int_fr_1204	4646	C	truncated	LTR7d1		unnamed	CHAC2 (-1742500), NRXN1 (-992893)	NRXN1
chr2	154867374	154874111	LTR7d1_chr2_1ltr_int_fr_1093	6765	+	truncated	LTR7d1		unnamed	KCNJ3 (+172444), NR4A2 (+1461973)	KCNJ3
chr2	172548350	172548757	LTR7d1_chr2_Sltr_fr_1113	409	+	solo	LTR7d1		unnamed	PDK1 (-7453), ITGA6 (+120765)	PDK1
chr3	179517070	179522481	LTR7d1_chr3_2ltr_int_fr_1464	5521	+	full	LTR7d1		unnamed	GNB4 (-68186), ACTL6A (-43104)	GNB4
chr5	7262338	7262741	LTR7d1_chr5_Sltr_fr_1928	409	+	solo	LTR7d1		unnamed	ADCY2 (-133668), PAPD7 (+547751)	ADCY2
chr5	161240378	161246199	LTR7d1_chr5_1ltr_int_fr_1867	5820	+	truncated	LTR7d1		unnamed	ATP10B (-391077), GABRB2 (+304835)	GABRB2
chr6	3167029	3173445	LTR7d1_chr6_1ltr_int_fr_2057	4654	+	truncated	LTR7d1		unnamed	TUBB2A (-12711), TUBB2B (+57498)	TUBB2A
chr6	3167029	3173445	LTR7d1_chr6_1ltr_int_fr_2057	4654	+	truncated	LTR7d1		unnamed	TUBB2A (-12711), TUBB2B (+57498)	TUBB2B
chr7	100922276	100928027	LTR7d1_chr7_2ltr_int_fr_2122	5884	+	full	LTR7d1		unnamed	ACHE (-29232), MUC3A (-24403)	ACHE
chr8	131310176	131315497	LTR7d1_chr8_1ltr_int_fr_2275	5321	+	truncated	LTR7d1		unnamed	EFR3A (-591251), ADCY8 (-270411)	ADCY8
chr8	131740756	131746621	LTR7d1_chr8_2ltr_int_fr_2276	5939	+	full	LTR7d1		unnamed	ADCY8 (-701263), EFR3A (-160399)	ADCY8
chr8	131820156	131825104	LTR7d1_chr8_2ltr_int_fr_2277	4950	+	full	LTR7d1		unnamed	ADCY8 (-780204), EFR3A (-81458)	ADCY8
chrX	6272221	6277942	LTR7d1_chrX_2ltr_int_fr_2630	5722	C	full	LTR7d1		unnamed	NLGN4X (-46219), VCX3A (+260036)	NLGN4X
chr11	70213956	70214360	LTR7d2_chr11_Sltr_fr_442	405	C	solo	LTR7d2		unnamed	PPFIA1 (-56542), FADD (+10995)	PPFIA1
chr11	70214672	70220155	LTR7d2_chr11_1ltr_int_fr_443	5437	C	truncated	LTR7d2		unnamed	PPFIA1 (-53286), FADD (+14251)	PPFIA1
chr12	80783124	80788891	LTR7d2_chr12_2ltr_int_fr_609	5742	C	full	LTR7d2		unnamed	MYF5 (+69096), LIN7A (+151917)	LIN7A
chr12	81975234	81976112	LTR7d2_chr12_1ltr_int_fr_611	897	C	truncated	LTR7d2		unnamed	METTL25 (-382824), PPFIA2 (-216343)	PPFIA2
chr16	10283162	10295234	LTR7d2_chr16_2ltr_int_fr_838	5901	+	full	LTR7d2		unnamed	GRIN2A (-106444), ATF7IP2 (-96857)	GRIN2A
chr17	70723948	70724347	LTR7d2_chr17_Sltr_fr_916	410	C	solo	LTR7d2		unnamed	SOX9 (-1396872), KCNJ2 (+554613)	KCNJ2
chr2	77900195	77900599	LTR7d2_chr2_Sltr_fr_1267	406	C	solo	LTR7d2		unnamed	REG3G (-1125304), LRRTM4 (-378058)	LRRTM4
chr2	154582645	154587189	LTR7d2_chr2_1ltr_int_fr_1120	4168	C	truncated	LTR7d2		unnamed	KCNJ3 (-113382), GALNT13 (+640419)	KCNJ3
chr21	37587926	37592507	LTR7d2_chr21_1ltr_int_fr_1353	4672	C	truncated	LTR7d2		unnamed	DYRK1A (+169917), KCNJ6 (+326229)	KCNJ6
chr3	10730478	10730881	LTR7d2_chr3_Sltr_fr_1376	406	+	solo	LTR7d2		unnamed	ATP2B2 (-225096), SLC6A11 (-85520)	SLC6A11
chr3	54656901	54657296	LTR7d2_chr3_Sltr_fr_1568	410	C	solo	LTR7d2		unnamed	LRTM1 (+270975), CACNA2D3 (+534433)	CACNA2D3
chr3	166500611	166506417	LTR7d2_chr3_2ltr_int_fr_1461	5954	C	full	LTR7d2		unnamed	BCHE (-666042), ZBBX (+876276)	BCHE
chr3	173155224	173161543	LTR7d2_chr3_2ltr_int_fr_1477	6420	C	full	LTR7d2		unnamed	NLGN1 (-240064), SPATA16 (-17116)	NLGN1
chr3	173353081	173353489	LTR7d2_chr3_Sltr_fr_1480	410	C	solo	LTR7d2		unnamed	SPATA16 (-212017), NLGN1 (-45163)	NLGN1
chr3	174232029	174232437	LTR7d2_chr3_Sltr_fr_1481	410	C	solo	LTR7d2		unnamed	NAALADL2 (-627047), NLGN1 (+833785)	NLGN1
chr4	94382926	94389259	LTR7d2_chr4_2ltr_int_fr_1833	6590	C	full	LTR7d2		unnamed	PDLIM5 (-65764), HPGDS (-43217)	PDLIM5
chr4	157596586	157596999	LTR7d2_chr4_Sltr_fr_1687	410	C	solo	LTR7d2		unnamed	GRIA2 (+376075), FAM198B (+576257)	GRIA2
chr5	161240266	161245804	LTR7d2_chr5_1ltr_int_fr_1918	5523	+	truncated	LTR7d2		unnamed	ATP10B (-390823), GABRB2 (+305089)	GABRB2
chr5	161248409	161255013	LTR7d2_chr5_2ltr_int_fr_1919	6576	+	full	LTR7d2		unnamed	ATP10B (-399499), GABRB2 (+296413)	GABRB2
chr5	162275433	162281159	LTR7d2_chr5_2ltr_int_fr_1920	5727	C	full	LTR7d2		unnamed	CCNG1 (-1159285), GABRG2 (+210521)	GABRG2
chr6	3167281	3173851	LTR7d2_chr6_1ltr_int_fr_2112	4786	+	truncated	LTR7d2		unnamed	TUBB2A (-13040), TUBB2B (+57169)	TUBB2A
chr6	3167281	3173851	LTR7d2_chr6_1ltr_int_fr_2112	4786	+	truncated	LTR7d2		unnamed	TUBB2A (-13040), TUBB2B (+57169)	TUBB2B
chr6	160286612	160292313	LTR7d2_chr6_2ltr_int_fr_2086	5740	C	full	LTR7d2		unnamed	SLC22A3 (-58805), SLC22A2 (-30447)	SLC22A2
chr8	888878	889286	LTR7d2_chr8_Sltr_fr_2428	410	C	solo	LTR7d2		unnamed	DLGAP2 (-612284), TDRP (-343301)	DLGAP2
chr8	18393945	18394350	LTR7d2_chr8_Sltr_fr_2351	410	C	solo	LTR7d2		unnamed	NAT2 (+2903), PSD3 (+619538)	NAT2
chr8	131310567	131315846	LTR7d2_chr8_1ltr_int_fr_2334	5209	+	truncated	LTR7d2		unnamed	EFR3A (-590881), ADCY8 (-270781)	ADCY8
chr9	10884983	10890706	LTR7d2_chr9_2ltr_int_fr_2446	5952	+	full	LTR7d2		unnamed	TYRP1 (-1805590), PTPRD (-854055)	PTPRD
chr9	11038674	11039079	LTR7d2_chr9_Sltr_fr_2447	406	+	solo	LTR7d2		unnamed	TYRP1 (-1654558), PTPRD (-1005087)	PTPRD
chr9	69404593	69410267	LTR7d2_chr9_2ltr_int_fr_2528	5895	C	full	LTR7d2		unnamed	FAM189A2 (+78105), APBA1 (+264876)	APBA1
chr9	98265314	98270998	LTR7d2_chr9_1ltr_int_fr_2557	5316	C	truncated	LTR7d2		unnamed	TBC1D2 (-12435), GABBR2 (+441041)	GABBR2
chr9	98271002	98271294	LTR7d2_chr9_Sltr_fr_2559	303	C	solo	LTR7d2		unnamed	TBC1D2 (-15427), GABBR2 (+438049)	GABBR2
chr9	98273828	98274230	LTR7d2_chr9_Sltr_fr_2560	406	C	solo	LTR7d2		unnamed	TBC1D2 (-18308), GABBR2 (+435168)	GABBR2
chr9	102729843	102730247	LTR7d2_chr9_Sltr_fr_2443	406	C	solo	LTR7d2		unnamed	GRIN3A (-991465), CYLC2 (-265266)	GRIN3A
chrX	29975547	29980837	LTR7d2_chrX_1ltr_int_fr_2667	5203	+	truncated	LTR7d2		unnamed	MAGEB2 (-237368), IL1RAPL1 (+1390793)	IL1RAPL1
chrX	29980840	29981240	LTR7d2_chrX_Sltr_fr_2669	403	+	solo	LTR7d2		unnamed	MAGEB2 (-234520), IL1RAPL1 (+1393641)
chrX	30103614	30109252	LTR7d2_chrX_2ltr_int_fr_2670	5609	+	full	LTR7d2		unnamed	MAGEB2 (-109127), IL1RAPL1 (+1519034)
chrX	43007085	43007490	LTR7d2_chrX_Sltr_fr_2685	406	C	solo	LTR7d2		unnamed	MAOA (-648931), PPP1R2P9 (-229041)	MAOA
chrX	121343901	121348264	LTR7d2_chrX_1ltr_int_fr_2604	4442	C	truncated	LTR7d2		unnamed	GRIA3 (-1838160), GLUD2 (+298495)	GRIA3
chrX	142423378	142428960	LTR7d2_chrX_2ltr_int_fr_2636	5722	C	full	LTR7d2		unnamed	MAGEC2 (-220879), SLITRK4 (+1208334)	SLITRK4
chrY	15512315	15518072	LTR7d2_chrY_2ltr_int_fr_2798	5730	+	full	LTR7d2		unnamed	NLGN4Y (+991448)	NLGN4Y
chr1	37214370	37214695	LTR7o_chr1_Sltr_fr_162	329	+	solo	LTR7o		unnamed	ZC3H12A (-260019), GRIK3 (-180408)	GRIK3
chr15	27933771	27933884	LTR7o_chr15_Sltr_fr_791	125	C	solo	LTR7o		unnamed	OCA2 (+165530), GABRG3 (+962546)	GABRG3
chr16	24078967	24079318	LTR7o_chr16_Sltr_fr_843	365	+	solo	LTR7o		unnamed	CACNG3 (-176410), PRKCB (+243119)	CACNG3
chr16	24078967	24079318	LTR7o_chr16_Sltr_fr_843	365	+	solo	LTR7o		unnamed	CACNG3 (-176410), PRKCB (+243119)	PRKCB
chr2	49277627	49277986	LTR7o_chr2_Sltr_fr_1235	365	+	solo	LTR7o		unnamed	FSHR (-123270), NRXN1 (+1754592)	NRXN1
chr2	51263035	51263398	LTR7o_chr2_Sltr_fr_1237	365	C	solo	LTR7o		unnamed	NRXN1 (-230818)	NRXN1
chr2	78758580	78764265	LTR7o_chr2_1ltr_int_fr_1275	5191	+	truncated	LTR7o		unnamed	LRRTM4 (-1239084), REG3G (-264278)	LRRTM4
chr2	81397267	81397631	LTR7o_chr2_Sltr_fr_1287	365	C	solo	LTR7o		unnamed	LRRTM1 (-1092700)	LRRTM1
chr2	172542098	172544277	LTR7o_chr2_1ltr_int_1146	2244	+	truncated	LTR7o		unnamed	PDK1 (-12819), ITGA6 (+115399)	PDK1
chr2	211261807	211267651	LTR7o_chr2_2ltr_int_fr_1187	5882	+	full	LTR7o		unnamed	CPS1 (+787020), ERBB4 (+1274112)	ERBB4
chr21	37988279	37988652	LTR7o_chr21_Sltr_fr_1359	365	+	solo	LTR7o		unnamed	KCNJ6 (-72020), DSCR4 (+132894)	KCNJ6
chr3	48730456	48730550	LTR7o_chr3_Sltr_fr_1566	97	C	solo	LTR7o		unnamed	IP6K2 (-13253), PRKAR2A (+117343)	PRKAR2A
chr4	169941345	169941720	LTR7o_chr4_Sltr_fr_1710	365	+	solo	LTR7o		unnamed	HPF1 (-183580), MFAP3L (+84875)	HPF1
chr5	163334360	163340583	LTR7o_chr5_2ltr_int_fr_1920	6272	+	full	LTR7o		unnamed	CCNG1 (-100109), GABRG2 (+1269697)	GABRG2
chr8	131308262	131308632	LTR7o_chr8_Sltr_fr_2328	361	+	solo	LTR7o		unnamed	EFR3A (-595641), ADCY8 (-266021)	ADCY8
chr9	10909283	10909640	LTR7o_chr9_Sltr_fr_2441	365	+	solo	LTR7o		unnamed	TYRP1 (-1783973), PTPRD (-875672)	PTPRD
chr9	35151225	35156610	LTR7o_chr9_2ltr_int_fr_2508	4936	C	full	LTR7o		unnamed	FAM214B (-42344), UNC13B (-8074)	UNC13B
chrX	3591287	3591594	LTR7o_chrX_Sltr_fr_2665	309	+	solo	LTR7o		unnamed	MXRA5 (-244800), PRKX (+122167)	PRKX
chrY	15098845	15103998	LTR7o_chrY_2ltr_int_fr_2784	4884	C	full	LTR7o		unnamed	NLGN4Y (+577676)	NLGN4Y
chrY	15512069	15512312	LTR7o_chrY_Sltr_fr_2789	243	+	solo	LTR7o		unnamed	NLGN4Y (+988445)	NLGN4Y
chrY	15518078	15518196	LTR7o_chrY_Sltr_fr_2791	119	+	solo	LTR7o		unnamed	NLGN4Y (+994391)	NLGN4Y
chrY	16205685	16206051	LTR7o_chrY_Sltr_fr_2797	365	C	solo	LTR7o		unnamed	CDY2B (+1674350), NLGN4Y (+1682122)	NLGN4Y
chrY	16379292	16379658	LTR7o_chrY_Sltr_fr_2801	365	+	solo	LTR7o		unnamed	CDY2B (+1500743), NLGN4Y (+1855729)	NLGN4Y
chr13	89406137	89406525	LTR7u1_chr13_Sltr_fr_687	388	C	solo	LTR7u1		unnamed	GPC5 (-1992276), SLITRK5 (+1733716)	SLITRK5
chr15	26719884	26720332	LTR7u1_chr15_Sltr_fr_776	444	+	solo	LTR7u1		unnamed	ATP10A (-856900), GABRB3 (+52966)	GABRB3
chr16	9670531	9677300	LTR7u1_chr16_2ltr_int_fr_868	6657	C	full	LTR7u1		unnamed	GRIN2A (+508838), C16orf72 (+582268)	GRIN2A
chr2	82005635	82006077	LTR7u1_chr2_Sltr_fr_1260	444	+	solo	LTR7u1		unnamed	LRRTM1 (-1701107)	LRRTM1
chr9	10885379	10890798	LTR7u1_chr9_1ltr_int_fr_2392	5575	+	truncated	LTR7u1		unnamed	TYRP1 (-1805346), PTPRD (-854299)	PTPRD
chrX	5241226	5241367	LTR7u1_chrX_Sltr_fr_2626	139	+	solo	LTR7u1		unnamed	PRKX (-1527689), NLGN4X (+987566)	NLGN4X
chrX	5241226	5241367	LTR7u1_chrX_Sltr_fr_2626	139	+	solo	LTR7u1		unnamed	PRKX (-1527689), NLGN4X (+987566)	PRKX
chrX	28892125	28898167	LTR7u1_chrX_2ltr_int_fr_2600	6253	C	full	LTR7u1		unnamed	MAGEB2 (-1320414), IL1RAPL1 (+307747)	IL1RAPL1
chrY	15510076	15510518	LTR7u1_chrY_Sltr_fr_2732	448	C	solo	LTR7u1		unnamed	NLGN4Y (+986551)	NLGN4Y
chrY	15692218	15692620	LTR7u1_chrY_Sltr_fr_2734	396	C	solo	LTR7u1		unnamed	NLGN4Y (+1168673)	NLGN4Y
chrY	15799725	15800171	LTR7u1_chrY_Sltr_fr_2737	448	C	solo	LTR7u1		unnamed	NLGN4Y (+1276202)	NLGN4Y
chr1	37213389	37213816	LTR7U2_cons_chr1_Sltr_161	433	C	solo	LTR7u2		unnamed	ZC3H12A (-260949), GRIK3 (-179478)	GRIK3
chr13	34799254	34802930	LTR7U2_cons_chr13_1ltr_int_fr_638	3812	+	truncated	LTR7u2		unnamed	NBEA (-141195), RFC3 (+983043)	NBEA
chr2	80875798	80880161	LTR7U2_cons_chr2_2ltr_int_fr_1258	4312	C	full	LTR7u2		unnamed	LRRTM1 (-573231)	LRRTM1
chr22	38396812	38396865	LTR7U2_cons_chr22_Sltr_fr_1342	56	C	solo	LTR7u2		unnamed	CSNK1E (-79431), KCNJ4 (+58360)	KCNJ4
chr4	169919754	169920186	LTR7U2_cons_chr4_Sltr_fr_1667	432	+	solo	LTR7u2		unnamed	HPF1 (-162017), MFAP3L (+106438)	HPF1
chr5	7055439	7063741	LTR7U2_cons_chr5_1ltr_int_fr_1929	6811	C	truncated	LTR7u2		unnamed	ADCY2 (-336618), PAPD7 (+344801)	ADCY2
chr6	102102425	102107758	LTR7U2_cons_chr6_1ltr_int_fr_1962	5519	+	truncated	LTR7u2		unnamed	GRIK2 (+706304)	GRIK2
chr6	102292727	102297330	LTR7U2_cons_chr6_2ltr_int_fr_1963	4504	+	full	LTR7u2		unnamed	GRIK2 (+896241), HACE1 (+2564890)	GRIK2
chr6	146450470	146456469	LTR7U2_cons_chr6_2ltr_int_fr_2019	5780	C	full	LTR7u2		unnamed	RAB32 (-90223), GRM1 (+425688)	GRM1
chrX	3553143	3560161	LTR7U2_cons_chrX_2ltr_int_fr_2606	5780	C	full	LTR7u2		unnamed	MXRA5 (-210011), PRKX (+156956)	PRKX
chrX	28507463	28507894	LTR7U2_cons_chrX_Sltr_2595	433	C	solo	LTR7u2		unnamed	IL1RAPL1 (-79720)	IL1RAPL1
chrX	42468609	42469037	LTR7U2_cons_chrX_Sltr_2613	433	+	solo	LTR7u2		unnamed	CASK (-545808), PPP1R2P9 (+309424)	CASK
chrX	43623115	43623540	LTR7U2_cons_chrX_Sltr_fr_2615	432	+	solo	LTR7u2		unnamed	PPP1R2P9 (-845081), MAOA (-32891)	MAOA
chr11	83430608	83436575	LTR7up1_chr11_2ltr_int_fr_456	5710	C	full	LTR7up1		unnamed	CCDC90B (-147185), DLG2 (+2193678)	DLG2
chr12	66497777	66498225	LTR7up1_chr12_Sltr_fr_585	449	+	solo	LTR7up1		unnamed	GRIP1 (+180972), HELB (+195456)	GRIP1
chr12	78840635	78841751	LTR7up1_chr12_1ltr_int_fr_602	1128	C	truncated	LTR7up1		unnamed	SYT1 (-23476), NAV3 (+1009904)	SYT1
chr12	79539849	79545624	LTR7up1_chr12_2ltr_int_fr_603	5783	+	full	LTR7up1		unnamed	PAWR (+148360), SYT1 (+678068)	SYT1
chr13	83833383	83833828	LTR7up1_chr13_Sltr_fr_693	449	+	solo	LTR7up1		unnamed	SPRY2 (-3493947), SLITRK1 (+48787)	SLITRK1
chr13	86358169	86363685	LTR7up1_chr13_1ltr_int_fr_695	5371	+	truncated	LTR7up1		unnamed	SLITRK5 (-1311688), SLITRK6 (-561439)	SLITRK5
chr13	86358169	86363685	LTR7up1_chr13_1ltr_int_fr_695	5371	+	truncated	LTR7up1		unnamed	SLITRK5 (-1311688), SLITRK6 (-561439)	SLITRK6
chr13	86363687	86364135	LTR7up1_chr13_Sltr_fr_697	449	+	solo	LTR7up1		unnamed	SLITRK5 (-1308704), SLITRK6 (-564423)	SLITRK5
chr13	86363687	86364135	LTR7up1_chr13_Sltr_fr_697	449	+	solo	LTR7up1		unnamed	SLITRK5 (-1308704), SLITRK6 (-564423)	SLITRK6
chr13	88512820	88518738	LTR7up1_chr13_2ltr_int_fr_700	5960	C	full	LTR7up1		unnamed	GPC5 (-2882828), SLITRK5 (+843164)	SLITRK5
chr13	90848574	90854277	LTR7up1_chr13_2ltr_int_fr_703	5820	C	full	LTR7up1		unnamed	GPC5 (-547181), SLITRK5 (+3178811)	SLITRK5
chr14	71312851	71312888	LTR7up1_chr14_Sltr_fr_757	40	C	solo	LTR7up1		unnamed	SIPA1L1 (-216455), PCNX1 (+405465)	SIPA1L1
chr15	86986808	86987257	LTR7up1_chr15_Sltr_fr_815	445	C	solo	LTR7up1		unnamed	AGBL1 (+843311), NTRK3 (+1269698)	NTRK3
chr15	87041968	87045508	LTR7up1_chr15_1ltr_int_fr_816	3610	+	truncated	LTR7up1		unnamed	AGBL1 (+900016), NTRK3 (+1212993)	NTRK3
chr15	87831108	87837021	LTR7up1_chr15_2ltr_int_fr_817	5948	+	full	LTR7up1		unnamed	NTRK3 (+422666), AGBL1 (+1690343)	NTRK3
chr2	76579255	76579703	LTR7up1_chr2_Sltr_fr_1260	449	C	solo	LTR7up1		unnamed	GCFC2 (-868490), LRRTM4 (+942860)	LRRTM4
chr2	77088241	77094030	LTR7up1_chr2_2ltr_int_fr_1261	5862	+	full	LTR7up1		unnamed	GCFC2 (-1380147), LRRTM4 (+431203)	LRRTM4
chr3	54634485	54640203	LTR7up1_chr3_2ltr_int_fr_1562	5802	C	full	LTR7up1		unnamed	LRTM1 (+290730), CACNA2D3 (+514678)	CACNA2D3
chr5	153449688	153455429	LTR7up1_chr5_2ltr_int_fr_1898	5800	C	full	LTR7up1		unnamed	NMUR2 (-1047280), GRIA1 (-39613)	GRIA1
chr6	71748397	71753658	LTR7up1_chr6_1ltr_int_fr_2133	5341	C	truncated	LTR7up1		unnamed	RIMS1 (-135996), OGFRL1 (+462225)	RIMS1
chr6	102102535	102108210	LTR7up1_chr6_1ltr_int_fr_1995	5859	+	truncated	LTR7up1		unnamed	GRIK2 (+706585), HACE1 (+2754546)	GRIK2
chrX	4891615	4897331	LTR7up1_chrX_2ltr_int_fr_2655	5810	+	full	LTR7up1		unnamed	PRKX (-1180865), NLGN4X (+1334390)	NLGN4X
chrX	4891615	4897331	LTR7up1_chrX_2ltr_int_fr_2655	5810	+	full	LTR7up1		unnamed	PRKX (-1180865), NLGN4X (+1334390)	PRKX
chrX	122222005	122227784	LTR7up1_chrX_2ltr_int_fr_2577	5820	+	full	LTR7up1		unnamed	GRIA3 (-959348), GLUD2 (+1177307)	GRIA3
chrX	142563685	142564132	LTR7up1_chrX_Sltr_fr_2607	449	+	solo	LTR7up1		unnamed	MAGEC2 (-358619), SLITRK4 (+1070594)	SLITRK4
chrY	15772126	15773029	LTR7up1_chrY_1ltr_int_fr_2767	914	+	truncated	LTR7up1	hsrs	unnamed	NLGN4Y (+1248832), CDY2B (+2107640)	NLGN4Y
chr11	27629073	27634925	LTR7up2_chr11_2ltr_int_fr_369	5960	C	full	LTR7up2		unnamed	LIN7C (-125226), BDNF (+69054)	LIN7C
chr2	154867230	154867445	LTR7up2_chr2_Sltr_fr_1083	210	+	solo	LTR7up2		unnamed	KCNJ3 (+169039), NR4A2 (+1465378)	KCNJ3
chr2	154867727	154874559	LTR7up2_chr2_1ltr_int_fr_1084	6863	+	truncated	LTR7up2		unnamed	KCNJ3 (+172844), NR4A2 (+1461573)	KCNJ3
chr5	7263581	7269330	LTR7up2_chr5_2ltr_int_fr_1908	5960	+	full	LTR7up2		unnamed	ADCY2 (-129752), PAPD7 (+551667)	ADCY2
chr9	12440913	12441411	LTR7up2_chr9_Sltr_fr_2373	447	C	solo	LTR7up2		unnamed	PTPRD (-2407372), TYRP1 (-252273)	PTPRD
chr1	53004377	53004649	LTR7Y_cons_chr1_Sltr_fr_185	251	+	solo	LTR7Y		unnamed	PODN (-57700), SCP2 (+77284)	PODN
chr1	53004569	53004660	LTR7Y_cons_chr1_Sltr_fr_186	89	+	solo	LTR7Y		unnamed	PODN (-57598), SCP2 (+77386)	PODN
chr12	14231406	14236754	LTR7Y_cons_chr12_1ltr_int_fr_534	5425	+	truncated	LTR7Y		unnamed	GRIN2B (-253717), ATF7IP (-150984)	GRIN2B
chr12	14236692	14236768	LTR7Y_cons_chr12_Sltr_fr_535	74	+	solo	LTR7Y		unnamed	GRIN2B (-256367), ATF7IP (-148334)	GRIN2B
chr12	46031912	46037038	LTR7Y_cons_chr12_1ltr_int_fr_575	4369	+	truncated	LTR7Y		unnamed	SCAF11 (-43910), SLC38A1 (+233226)	SLC38A1
chr13	34799359	34803348	LTR7Y_cons_chr13_1ltr_int_fr_653	4108	+	truncated	LTR7Y		unnamed	NBEA (-140933), RFC3 (+983305)	NBEA
chr22	38396540	38396889	LTR7Y_cons_chr22_Sltr_fr_1447	293	C	solo	LTR7Y		unnamed	CSNK1E (-79307), KCNJ4 (+58484)	KCNJ4
chr5	138834788	138835262	LTR7Y_cons_chr5_Sltr_fr_1982	432	C	solo	LTR7Y		unnamed	LRRTM2 (+40265), CTNNA1 (+81602)	LRRTM2
chr8	18362024	18362482	LTR7Y_cons_chr8_Sltr_fr_2447	433	+	solo	LTR7Y		unnamed	NAT2 (-28992), NAT1 (+145359)	NAT2
chr9	9806404	9806715	LTR7Y_cons_chr9_Sltr_fr_2649	319	+	solo	LTR7Y		unnamed	DMAC1 (-2006493), PTPRD (+227230)	PTPRD
chrX	4540475	4546319	LTR7Y_cons_chrX_2ltr_int_fr_2772	5792	C	full	LTR7Y		unnamed	PRKX (-829789), NLGN4X (+1685466)	NLGN4X
chrX	4540475	4546319	LTR7Y_cons_chrX_2ltr_int_fr_2772	5792	C	full	LTR7Y		unnamed	PRKX (-829789), NLGN4X (+1685466)	PRKX

## Sheet: 170
Basal+extension (constitutive 5.0 kb upstream and 1.0 kb downstream, up to 2000.0 kb max extension). Curated regulatory domains are included.	2 Mb	# GREAT version 4.0.4	Species assembly: hg38	Association rule: Basal+extension: 5000 bp upstream, 1000 bp downstream, 2000000 bp max extension, curated regulatory domains included
0 of all 235 genomic regions (0%) are not associated with any genes.	235 reg regions	ACHE	unnamed (-29232)
	170 genes	ACTL6A	unnamed (-43104), unnamed (-42248), unnamed (-36726)
All genomic region-gene association tables (235 regions, 170 genes)		ADCY1	unnamed (+285661)
		ADCY2	unnamed (-337039), unnamed (-336618), unnamed (-133668), unnamed (-129752)
		ADCY8	unnamed (-780204), unnamed (-701263), unnamed (-270781), unnamed (-270781), unnamed (-270411), unnamed (-266021)
		AGBL1	unnamed (+843311), unnamed (+900016), unnamed (+1690343)
		AMZ2	unnamed (-124903)
		ANK2	unnamed (+557928)
		ANKRD10	unnamed (-148132), unnamed (-42533)
		APBA1	unnamed (+264876)
		APBB1IP	unnamed (-85558)
		ARHGEF7	unnamed (-157675), unnamed (-52076)
		ATF7IP	unnamed (-150984), unnamed (-150892), unnamed (-148334), unnamed (-148098)
		ATF7IP2	unnamed (-125440), unnamed (-96857), unnamed (-46196)
		ATP10A	unnamed (-856900), unnamed (-123755)
		ATP10B	unnamed (-399499), unnamed (-391077), unnamed (-390823)
		ATP2B2	unnamed (-225096)
		BACH1	unnamed (+451615)
		BCHE	unnamed (-988675), unnamed (-666042)
		BDNF	unnamed (+69054)
		C16orf72	unnamed (+582268)
		CACNA1B	unnamed (-27540)
		CACNA2D3	unnamed (+514678), unnamed (+534433)
		CACNB2	unnamed (+442509), unnamed (+457502)
		CACNG3	unnamed (-176481), unnamed (-176481), unnamed (-176410), unnamed (-176410)
		CAMK2D	unnamed (+153614)
		CASK	unnamed (-545808)
		CCDC90B	unnamed (-147185)
		CCNG1	unnamed (-1159285), unnamed (-100109)
		CDY2B	unnamed (+1469562), unnamed (+1500743), unnamed (+1674350), unnamed (+1705526)
		CHAC2	unnamed (-1742500), unnamed (-1691930), unnamed (-1429932)
		CLDN17	unnamed (+125841)
		CPS1	unnamed (+787020)
		CSNK1E	unnamed (-79431), unnamed (-79307)
		CTNNA1	unnamed (+81602)
		CYLC2	unnamed (-265266)
		DLGAP2	unnamed (-612284)
		DSCR4	unnamed (+132894)
		DYRK1A	unnamed (+169917)
		EFR3A	unnamed (-595641), unnamed (-591251), unnamed (-590881), unnamed (-590881), unnamed (-160399), unnamed (-81458)
		EHMT1	unnamed (+231286)
		EMP1	unnamed (+65863), unnamed (+180400), unnamed (+180467)
		ERBB4	unnamed (+1274112)
		FADD	unnamed (+10995), unnamed (+14251)
		FAM189A2	unnamed (+78105)
		FAM198B	unnamed (+576257)
		FAM214B	unnamed (-42344), unnamed (-9401)
		FSHR	unnamed (-123270)
		GABBR2	unnamed (+434092), unnamed (+435168), unnamed (+438049), unnamed (+441041)
		GABRB2	unnamed (+296413), unnamed (+304835), unnamed (+305089)
		GABRB3	unnamed (+52966), unnamed (+786111)
		GABRG2	unnamed (+210521), unnamed (+1269697)
		GABRG3	unnamed (+962379), unnamed (+962546)
		GAD2	unnamed (+136338)
		GALNT13	unnamed (+576633), unnamed (+640419)
		GCFC2	unnamed (-1380147), unnamed (-868490)
		GLUD2	unnamed (+298495), unnamed (+298880), unnamed (+1177307)
		GNB4	unnamed (-74564), unnamed (-69042), unnamed (-68186)
		GPC5	unnamed (-1992626), unnamed (-1992276), unnamed (-547181)
		GRIA1	unnamed (-39613)
		GRIA2	unnamed (+376075)
		GRIA3	unnamed (-1838160), unnamed (-1837775), unnamed (-959348)
		GRIK1	unnamed (-101383), unnamed (+188501)
		GRIK2	unnamed (+706304), unnamed (+706585), unnamed (+896241)
		GRIK3	unnamed (-180408), unnamed (-179478)
		GRIN2A	unnamed (-157105), unnamed (-106444), unnamed (-77861), unnamed (+508838)
		GRIN2B	unnamed (-256603), unnamed (-256367), unnamed (-253809), unnamed (-253717), unnamed (+603180), unnamed (+603247), unnamed (+717784)
		GRIN3A	unnamed (-991465)
		GRIP1	unnamed (+180972)
		GRM1	unnamed (+425688)
		HELB	unnamed (+195456)
		HPF1	unnamed (-183580), unnamed (-162017)
		HPGDS	unnamed (-43217)
		IGFBP1	unnamed (-28174)
		IL1RAPL1	unnamed (-1296798), unnamed (-82371), unnamed (-79720), unnamed (+307747), unnamed (+1390793), unnamed (+1393641), unnamed (+1441946), unnamed (+1519034), unnamed (+1606673)
		IP6K2	unnamed (-13253), unnamed (-9451)
		ITGA6	unnamed (+115399), unnamed (+120765)
		KCNJ2	unnamed (+554613)
		KCNJ3	unnamed (-177168), unnamed (-113382), unnamed (+169039), unnamed (+172444), unnamed (+172844)
		KCNJ4	unnamed (+58360), unnamed (+58484)
		KCNJ6	unnamed (-72020), unnamed (+326229)
		KPNA2	unnamed (+86711)
		LARGE1	unnamed (+85936)
		LIN7A	unnamed (+151917)
		LIN7C	unnamed (-125226)
		LRFN2	unnamed (-281086), unnamed (-277270)
		LRRTM1	unnamed (-1701107), unnamed (-1092700), unnamed (-573447), unnamed (-573231)
		LRRTM2	unnamed (+40265)
		LRRTM3	unnamed (-1021621)
		LRRTM4	unnamed (-1239084), unnamed (-1238712), unnamed (-445657), unnamed (-378058), unnamed (-375103), unnamed (+431203), unnamed (+942860)
		LRTM1	unnamed (+270975), unnamed (+290730)
		MAGEB2	unnamed (-1320414), unnamed (-237368), unnamed (-234520), unnamed (-186215), unnamed (-109127), unnamed (-21488)
		MAGEB5	unnamed (+1074432)
		MAGEC2	unnamed (-1298037), unnamed (-358619), unnamed (-226090), unnamed (-220879), unnamed (-27553), unnamed (-24737)
		MAOA	unnamed (-648931), unnamed (-32891)
		METTL25	unnamed (-382824)
		MFAP3L	unnamed (+84875), unnamed (+106438)
		MUC3A	unnamed (-24403)
		MXRA5	unnamed (-244800), unnamed (-244314), unnamed (-210011), unnamed (-127140)
		MYF5	unnamed (+69096)
		NAAA	unnamed (+29984)
		NAALADL2	unnamed (-627047)
		NAT1	unnamed (+145359)
		NAT2	unnamed (-28992), unnamed (+2903)
		NAV3	unnamed (+1009904)
		NBEA	unnamed (-141195), unnamed (-140933)
		NLGN1	unnamed (-240064), unnamed (-45163), unnamed (+833785)
		NLGN4X	unnamed (-79321), unnamed (-46219), unnamed (+987566), unnamed (+987566), unnamed (+987579), unnamed (+987579), unnamed (+1334390), unnamed (+1334390), unnamed (+1685466), unnamed (+1685466)
		NLGN4Y	unnamed (-163921), unnamed (-58005), unnamed (-48263), unnamed (+577676), unnamed (+986551), unnamed (+988445), unnamed (+991448), unnamed (+994391), unnamed (+1168673), unnamed (+1248832), unnamed (+1276202), unnamed (+1650946), unnamed (+1682122), unnamed (+1855729), unnamed (+1886910)
		NMUR2	unnamed (-1047280)
		NR4A2	unnamed (+1461573), unnamed (+1461973), unnamed (+1465378)
		NRXN1	unnamed (-1305461), unnamed (-1043463), unnamed (-992893), unnamed (-230818), unnamed (+1754592)
		NSUN6	unnamed (+53443), unnamed (+68436)
		NTRK3	unnamed (+422666), unnamed (+1212993), unnamed (+1269698)
		OCA2	unnamed (+165530), unnamed (+165697)
		OGFRL1	unnamed (+462225), unnamed (+462483)
		OTC	unnamed (+199147)
		PAPD7	unnamed (+344380), unnamed (+344801), unnamed (+547751), unnamed (+551667)
		PAWR	unnamed (+148360)
		PCNX1	unnamed (+219702), unnamed (+405465)
		PDK1	unnamed (-12819), unnamed (-7453)
		PDLIM5	unnamed (-65764)
		PKP2	unnamed (-192598)
		PODN	unnamed (-57743), unnamed (-57720), unnamed (-57700), unnamed (-57598), unnamed (-51300)
		PPEF2	unnamed (-8539)
		PPFIA1	unnamed (-56542), unnamed (-53286)
		PPFIA2	unnamed (-216343)
		PPP1R2P9	unnamed (-845081), unnamed (-229041), unnamed (+309424)
		PRKAR2A	unnamed (+117343), unnamed (+121145)
		PRKCB	unnamed (+243048), unnamed (+243048), unnamed (+243119), unnamed (+243119)
		PRKX	unnamed (-1527689), unnamed (-1527689), unnamed (-1527676), unnamed (-1527676), unnamed (-1180865), unnamed (-1180865), unnamed (-829789), unnamed (-829789), unnamed (-95563), unnamed (+122167), unnamed (+122653), unnamed (+156956), unnamed (+239827)
		PSD3	unnamed (+619538)
		PTPRD	unnamed (-1068599), unnamed (-1005087), unnamed (-875672), unnamed (-856966), unnamed (-854299), unnamed (-854055), unnamed (+227195), unnamed (+227230)
		RAB32	unnamed (-90223)
		REG3G	unnamed (-1128259), unnamed (-1125304), unnamed (-1057705), unnamed (-264650), unnamed (-264278)
		RFC3	unnamed (+983043), unnamed (+983305)
		RIMS1	unnamed (-135996), unnamed (-135738)
		SCAF11	unnamed (-45556), unnamed (-43910)
		SCP2	unnamed (+77241), unnamed (+77264), unnamed (+77284), unnamed (+77386), unnamed (+83684)
		SIPA1L1	unnamed (-402218), unnamed (-216455)
		SLC22A1	unnamed (+109698), unnamed (+109698)
		SLC22A2	unnamed (-30447), unnamed (+27529), unnamed (+27529)
		SLC22A3	unnamed (-58805)
		SLC38A1	unnamed (-56124), unnamed (-56124), unnamed (+231580), unnamed (+233226)
		SLC38A2	unnamed (+49042), unnamed (+49042)
		SLC6A11	unnamed (-85520)
		SLITRK1	unnamed (-1861044), unnamed (-1861044), unnamed (-696635), unnamed (-696635), unnamed (-696635), unnamed (-696635), unnamed (-28676), unnamed (-28676), unnamed (+48787), unnamed (+1221150)
		SLITRK2	unnamed (-92376)
		SLITRK4	unnamed (+131176), unnamed (+1070594), unnamed (+1203123), unnamed (+1208334), unnamed (+1401660), unnamed (+1404476)
		SLITRK5	unnamed (-1311688), unnamed (-1311688), unnamed (-1308704), unnamed (-1308704), unnamed (-483336), unnamed (-483336), unnamed (+843164), unnamed (+1733366), unnamed (+1733716)
		SLITRK6	unnamed (-1389791), unnamed (-1389791), unnamed (-564423), unnamed (-564423), unnamed (-561439), unnamed (-561439), unnamed (+56051), unnamed (+56051), unnamed (+1220460), unnamed (+1220460), unnamed (+1220460), unnamed (+1220460), unnamed (+1888419), unnamed (+1888419)
		SOX9	unnamed (-1396872)
		SPATA16	unnamed (-212017), unnamed (-17116)
		SYN3	unnamed (-776113)
		SYT1	unnamed (-23476), unnamed (+678068)
		SYT10	unnamed (+350465)
		TBC1D2	unnamed (-19384), unnamed (-18308), unnamed (-15427), unnamed (-12435)
		TDRP	unnamed (-343301)
		TSPAN7	unnamed (-9678)
		TUBA3C	unnamed (+478015)
		TUBB2A	unnamed (-13040), unnamed (-13040), unnamed (-12711), unnamed (-12711)
		TUBB2B	unnamed (+57169), unnamed (+57169), unnamed (+57498), unnamed (+57498)
		TUBB4A	unnamed (-3443)
		TYRP1	unnamed (-1805590), unnamed (-1805346), unnamed (-1802679), unnamed (-1783973), unnamed (-1654558), unnamed (-1591046), unnamed (-252273)
		UNC13B	unnamed (-41017), unnamed (-8074)
		UNC5CL	unnamed (+170666), unnamed (+174482)
		VCX3A	unnamed (+226934), unnamed (+260036)
		VCY1B	unnamed (+303608), unnamed (+409524), unnamed (+419266)
		ZBBX	unnamed (+553643), unnamed (+876276)
		ZC3H12A	unnamed (-260949), unnamed (-260019)

## Sheet: GTEx
170 genes	Term	Overlap	P-value	Adjusted P-value	Odds Ratio	Combined Score	Genes	GTEx Tissue Expression Up
	GTEX-RVPV-0011-R3A-SM-2TF63 brain male 60-69 years	58/1964	3.97666e-18	5.78571e-15	4.86992	195.119	GABRB3;GABRB2;GALNT13;GRIK3;GRIK1;GRIK2;GRM1;RIMS1;LRRTM3;LRRTM4;LRRTM1;PSD3;DLGAP2;PPFIA2;PRKCB;CACNA2D3;ANK2;SLC6A11;SYN3;GABRG2;TUBB2B;TUBB2A;NAV3;IL1RAPL1;GRIA1;GRIA2;NLGN1;NRXN1;CACNA1B;ADCY2;ADCY1;ADCY8;GRIN2A;SLITRK2;ERBB4;SLITRK1;SLITRK4;TSPAN7;SLITRK5;GPC5;GRIA3;KCNJ3;KCNJ4;NLGN4Y;GABBR2;KCNJ6;NLGN4X;SYT1;BDNF;GAD2;ATP2B2;GRIN2B;TUBB4A;PTPRD;LRFN2;GLUD2;GRIN3A;APBA1	277 significant records
	GTEX-OXRN-0011-R10A-SM-2I5GC brain male 50-59 years	54/1704	3.9929e-18	5.78571e-15	5.12915	205.484	GABRB3;GABRB2;GRIK1;GRIK2;GRM1;RIMS1;SIPA1L1;LRRTM3;LRRTM4;LRRTM1;PSD3;SOX9;DLGAP2;PPFIA2;PRKCB;CACNA2D3;ANK2;SLC6A11;SYN3;GABRG2;TUBB2B;TUBB2A;IL1RAPL1;GRIA1;GRIA2;NLGN1;NRXN1;ADCY2;ADCY1;LIN7C;GRIN2A;SLITRK2;ERBB4;SLITRK1;SLITRK4;TSPAN7;ZBBX;SLITRK5;AMZ2;GPC5;GRIA3;KCNJ3;KCNJ4;NLGN4Y;GABBR2;NLGN4X;SYT1;GAD2;ATP2B2;GRIN2B;LRFN2;GLUD2;GRIN3A;APBA1	276 of 277 are brain samples
	GTEX-NPJ7-0011-R10A-SM-2I3E5 brain female 60-69 years	62/2306	1.76029e-17	1.70044e-14	4.49896	173.563	GABRB3;GABRB2;GRIK1;GRIK2;GRM1;RIMS1;EFR3A;SIPA1L1;LRRTM3;LRRTM4;LRRTM1;PSD3;DLGAP2;PPFIA2;IGFBP1;PRKCB;CACNA2D3;ANK2;SLC6A11;SYN3;GABRG2;CACNB2;TUBB2B;TUBB2A;IL1RAPL1;GRIA1;GRIA2;NLGN1;NRXN1;CACNA1B;LIN7A;ADCY2;ADCY1;LIN7C;GRIN2A;SLITRK2;ERBB4;SLITRK1;SLITRK4;TSPAN7;ZBBX;SLITRK5;AMZ2;GPC5;GRIA3;MFAP3L;KCNJ3;KCNJ4;GABBR2;KCNJ6;NLGN4X;SYT1;GAD2;ATP2B2;GRIN2B;TUBB4A;PTPRD;LRFN2;GLUD2;GRIN3A;NBEA;AP…
	GTEX-NL3H-0011-R3a-SM-2I3GL brain male 60-69 years	55/1843	2.56954e-17	1.86163e-14	4.82594	184.352	GABRB3;GABRB2;GRIK3;GRIK1;GRIK2;GRM1;RIMS1;EFR3A;LRRTM3;LRRTM4;LRRTM1;PSD3;CHAC2;DLGAP2;PPFIA2;PRKCB;CACNA2D3;ANK2;SYN3;GABRG2;TUBB2A;NAV3;IL1RAPL1;GRIA1;GRIA2;NRXN1;CACNA1B;LIN7A;ADCY2;ADCY1;LIN7C;GRIN2A;ERBB4;SLITRK1;SLITRK4;TSPAN7;SLITRK5;AMZ2;GRIA3;KCNJ3;KCNJ4;NLGN4Y;GABBR2;KCNJ6;NLGN4X;SYT1;GAD2;ATP2B2;GRIN2B;TUBB4A;PTPRD;LRFN2;GRIN3A;NBEA;APBA1
	GTEX-OXRN-2426-SM-2I5EQ brain male 50-59 years	50/1596	1.66252e-16	9.63598e-14	4.92777	179.041	GABRB3;GABRB2;GRIK1;GRM1;RIMS1;SIPA1L1;LRRTM3;LRRTM4;LRRTM1;PSD3;SOX9;DLGAP2;PPFIA2;PRKCB;CACNA2D3;ANK2;SLC6A11;SYN3;GABRG2;TUBB2B;TUBB2A;IL1RAPL1;GRIA2;NRXN1;ADCY2;ADCY1;ADCY8;GRIN2A;SLITRK2;SLITRK1;SLITRK4;TSPAN7;ZBBX;SLITRK5;AMZ2;GPC5;GRIA3;MFAP3L;KCNJ3;KCNJ4;GABBR2;NLGN4X;SYT1;GAD2;ATP2B2;GRIN2B;LRFN2;GLUD2;GRIN3A;APBA1
	GTEX-TSE9-0011-R10A-SM-3DB7O brain female 60-69 years	53/1807	2.51771e-16	1.21605e-13	4.66834	167.678	GABRB3;GABRB2;GRIK1;GRIK2;GRM1;RIMS1;SIPA1L1;LRRTM3;LRRTM4;LRRTM1;PSD3;SOX9;DLGAP2;PPFIA2;PRKCB;CACNA2D3;ANK2;SLC6A11;SYN3;GABRG2;TUBB2B;TUBB2A;GRIA2;NRXN1;CACNA1B;ADCY2;ADCY1;ADCY8;GRIN2A;SLITRK2;ERBB4;SLITRK1;SLITRK4;TSPAN7;ZBBX;SLITRK5;AMZ2;GPC5;GRIA3;KCNJ3;KCNJ4;GABBR2;KCNJ6;NLGN4X;SYT1;BDNF;GAD2;ATP2B2;GRIN2B;LRFN2;GLUD2;GRIN3A;APBA1
	GTEX-QDT8-0011-R3A-SM-32PKR brain female 30-39 years	54/1891	3.74773e-16	1.55156e-13	4.55964	161.959	GABRB3;GABRB2;GALNT13;GRIK1;GRIK2;GRM1;RIMS1;SIPA1L1;LRRTM3;LRRTM4;LRRTM1;PSD3;SOX9;DLGAP2;PPFIA2;PRKCB;ANK2;SLC6A11;SYN3;GABRG2;CACNB2;TUBB2B;NAV3;GRIA1;GRIA2;NLGN1;NRXN1;CACNA1B;ADCY2;ADCY1;ADCY8;GRIN2A;SLITRK2;ERBB4;SLITRK1;SLITRK4;TSPAN7;ZBBX;SLITRK5;GPC5;GRIA3;KCNJ3;KCNJ4;GABBR2;KCNJ6;NLGN4X;SYT1;GAD2;ATP2B2;LRFN2;GLUD2;GRIN3A;NBEA;APBA1
	GTEX-S7SE-0011-R4A-SM-2XCDB brain male 50-59 years	56/2053	6.5166e-16	2.36064e-13	4.38662	153.387	GABRB3;GABRB2;GALNT13;GRIK1;GRIK2;GRM1;RIMS1;SIPA1L1;LRRTM3;LRRTM4;LRRTM1;PSD3;SOX9;DLGAP2;PPFIA2;CASK;ANK2;SLC6A11;SYN3;GABRG2;TUBB2B;TUBB2A;NAV3;GRIA1;GRIA2;CAMK2D;NLGN1;NRXN1;CACNA1B;ADCY2;ADCY1;ADCY8;GRIN2A;SLITRK2;ERBB4;SLITRK1;TSPAN7;ZBBX;SLITRK5;GPC5;GRIA3;MFAP3L;KCNJ3;KCNJ4;NLGN4Y;GABBR2;KCNJ6;NLGN4X;SYT1;GAD2;TUBB4A;PTPRD;LRFN2;GLUD2;GRIN3A;APBA1
	GTEX-XOTO-0011-R1B-SM-4B65C brain male 50-59 years	52/1807	1.17342e-15	3.77843e-13	4.53861	156.032	GABRB3;ACHE;GABRB2;GALNT13;GRIK3;GRIK1;GRIK2;GRM1;RIMS1;LRRTM3;LRRTM4;LRRTM1;DLGAP2;PPFIA2;CACNA2D3;CASK;SLC6A11;GABRG2;TUBB2B;TUBB2A;IL1RAPL1;GRIA1;GRIA2;NLGN1;NRXN1;ADCY2;ADCY1;ADCY8;GRIN2A;SLITRK2;ERBB4;SLITRK1;TSPAN7;SLITRK5;GPC5;GRIA3;KCNJ3;KCNJ4;NLGN4Y;GABBR2;KCNJ6;NLGN4X;SYT1;GAD2;ATP2B2;GRIN2B;TUBB4A;PTPRD;LRFN2;GLUD2;GRIN3A;APBA1
	GTEX-R55E-0011-R1A-SM-2TC6N brain male 20-29 years	53/1901	2.12665e-15	6.16303e-13	4.40784	148.916	GABRB3;GABRB2;GALNT13;GRIK1;GRIK2;GRM1;RIMS1;SIPA1L1;LRRTM3;LRRTM4;LRRTM1;PSD3;DLGAP2;PPFIA2;PRKCB;CASK;ANK2;SLC6A11;SYN3;GABRG2;TUBB2B;TUBB2A;NAV3;GRIA1;GRIA2;NRXN1;CACNA1B;ADCY2;ADCY1;ADCY8;GRIN2A;SLITRK2;ERBB4;SLITRK1;TSPAN7;SLITRK5;GPC5;GRIA3;KCNJ3;KCNJ4;GABBR2;KCNJ6;NLGN4X;SYT1;GAD2;ATP2B2;GRIN2B;PTPRD;LRFN2;GLUD2;GRIN3A;NBEA;APBA1
	GTEX-WZTO-2926-SM-3NM9I brain male 40-49 years	59/2338	2.75757e-15	7.26494e-13	4.09342	137.23	GABRB3;GABRB2;GRIK3;GRIK1;GRIK2;GRM1;RIMS1;SIPA1L1;LRRTM3;LRRTM4;LRRTM1;PSD3;DLGAP2;PPFIA2;PRKCB;CACNA2D3;ANK2;SLC6A11;SYN3;GABRG2;CACNB2;TUBB2A;GRIA1;GRIA2;NLGN1;SLC22A2;NRXN1;CACNA1B;ADCY2;ADCY1;ADCY8;GRIN2A;SLITRK2;ERBB4;SLITRK1;SLITRK4;TSPAN7;ZBBX;SLITRK5;GPC5;GRIA3;KCNJ3;KCNJ4;GABBR2;KCNJ6;NLGN4X;SYT1;BDNF;GAD2;ATP2B2;GRIN2B;TUBB4A;NR4A2;PTPRD;LRFN2;GLUD2;GRIN3A;NBEA;APBA1
	GTEX-TSE9-0011-R4A-SM-3DB7H brain female 60-69 years	48/1609	5.33536e-15	1.28849e-12	4.60461	151.328	GRIA1;GABRB3;GRIA2;GABRB2;CAMK2D;NLGN1;GALNT13;NRXN1;GRIK1;ADCY2;GRIK2;ADCY1;ADCY8;GRM1;RIMS1;GRIN2A;LRRTM3;SLITRK2;LRRTM4;ERBB4;SLITRK1;LRRTM1;TSPAN7;ZBBX;PSD3;AMZ2;GPC5;SOX9;DLGAP2;GRIA3;PPFIA2;KCNJ4;GABBR2;KCNJ6;SYT1;CACNA2D3;GAD2;ANK2;SLC6A11;GRIN2B;TUBB4A;GABRG2;LRFN2;GLUD2;TUBB2B;GRIN3A;TUBB2A;APBA1
	GTEX-TSE9-3026-SM-3DB76 brain female 60-69 years	57/2281	1.54327e-14	3.4403e-12	3.99321	126.993	GABRB3;ACHE;GABRB2;GRIK1;GRIK2;GRM1;RIMS1;SIPA1L1;LRRTM3;LRRTM4;LRRTM1;PSD3;DLGAP2;PPFIA2;PRKCB;CACNA2D3;ANK2;SLC6A11;SYN3;GABRG2;TUBB2B;TUBB2A;GRIA1;GRIA2;NLGN1;NRXN1;CACNA1B;LIN7A;ADCY2;ADCY1;ADCY8;GRIN2A;SLITRK2;SLITRK1;SLITRK4;TSPAN7;ZBBX;SLITRK5;AMZ2;GPC5;GRIA3;KCNJ3;KCNJ4;GABBR2;KCNJ6;NLGN4X;SYT1;BDNF;GAD2;ATP2B2;GRIN2B;TUBB4A;PTPRD;LRFN2;GRIN3A;NBEA;APBA1
	GTEX-NPJ7-2726-SM-2I3FT brain female 60-69 years	40/1161	1.69287e-14	3.50423e-12	5.13525	162.838	GABRB3;GABRB2;SLC22A2;GRIK1;ADCY2;ADCY1;GRM1;RIMS1;GRIN2A;LRRTM3;LRRTM4;SLITRK1;LRRTM1;SLITRK4;TSPAN7;ZBBX;PSD3;SLITRK5;AMZ2;GPC5;DLGAP2;GRIA3;KCNJ3;IGFBP1;KCNJ4;GABBR2;SYT1;ANK2;SLC6A11;ATP2B2;SYN3;GRIN2B;GABRG2;LRFN2;GLUD2;TUBB2B;GRIN3A;TUBB2A;IL1RAPL1;APBA1
	GTEX-Q2AG-0011-R10A-SM-2HMLA brain female 40-49 years	62/2680	2.29993e-14	4.44346e-12	3.77424	118.524	GABRB3;GABRB2;GALNT13;GRIK3;GRIK1;GRIK2;GRM1;RIMS1;EFR3A;SIPA1L1;LRRTM3;LRRTM4;LRRTM1;PSD3;DLGAP2;PPFIA2;PRKCB;CACNA2D3;CASK;ANK2;SLC6A11;SYN3;GABRG2;CACNB2;TUBB2A;NAV3;ARHGEF7;GRIA1;GRIA2;NLGN1;NRXN1;CACNA1B;ADCY2;ADCY1;ADCY8;GRIN2A;SLITRK2;ERBB4;SLITRK1;SLITRK4;TSPAN7;ZBBX;SLITRK5;GPC5;GRIA3;KCNJ3;KCNJ4;GABBR2;KCNJ6;NLGN4X;SYT1;BDNF;GAD2;ATP2B2;GRIN2B;TUBB4A;PTPRD;LRFN2;GLUD2;GRIN3A;NBEA;APBA1
	GTEX-WHSE-0011-R3A-SM-3P5ZM brain male 20-29 years	51/1882	2.69532e-14	4.88191e-12	4.21292	131.631	GABRB3;GABRB2;GALNT13;GRIK3;GRIK1;GRIK2;GRM1;RIMS1;LRRTM3;LRRTM4;LRRTM1;PSD3;SOX9;DLGAP2;PPFIA2;PRKCB;ANK2;SLC6A11;SYN3;GABRG2;TUBB2B;TUBB2A;NAV3;GRIA1;GRIA2;NRXN1;CACNA1B;ADCY2;ADCY1;ADCY8;GRIN2A;ERBB4;SLITRK1;TSPAN7;SLITRK5;GPC5;GRIA3;MFAP3L;KCNJ3;KCNJ4;GABBR2;KCNJ6;NLGN4X;SYT1;GAD2;ATP2B2;GRIN2B;LRFN2;GLUD2;GRIN3A;APBA1
	GTEX-QMR6-0011-R10A-SM-32PKO brain male 50-59 years	62/2704	3.47444e-14	5.92289e-12	3.73474	115.742	GABRB3;GABRB2;GALNT13;GRIK1;GRIK2;GRM1;RIMS1;EFR3A;SIPA1L1;LRRTM3;LRRTM4;LRRTM1;PSD3;DLGAP2;PPFIA2;PRKCB;CACNA2D3;DYRK1A;ANK2;SLC6A11;SYN3;GABRG2;CACNB2;TUBB2A;NAV3;GRIA1;GRIA2;CAMK2D;NLGN1;NRXN1;CACNA1B;LIN7A;ADCY2;ADCY1;LIN7C;ADCY8;GRIN2A;SLITRK2;ERBB4;SLITRK1;SLITRK4;TSPAN7;ZBBX;SLITRK5;AMZ2;GPC5;GRIA3;KCNJ3;KCNJ4;NLGN4Y;GABBR2;KCNJ6;NLGN4X;SYT1;GAD2;ATP2B2;PTPRD;LRFN2;GLUD2;GRIN3A;NBEA;APBA1
	GTEX-PVOW-2526-SM-2XCF7 brain male 40-49 years	62/2717	4.33503e-14	6.94146e-12	3.71364	114.267	GABRB3;GABRB2;GALNT13;GRIK3;GRIK1;GRIK2;GRM1;RIMS1;EFR3A;SIPA1L1;LRRTM3;LRRTM4;LRRTM1;PSD3;DLGAP2;PPFIA2;PRKCB;CACNA2D3;ANK2;SYN3;GABRG2;CACNB2;TUBB2A;NAV3;ARHGEF7;GRIA1;GRIA2;NLGN1;NRXN1;CACNA1B;LIN7A;ADCY2;ADCY1;ADCY8;GRIN2A;SLITRK2;ERBB4;SLITRK1;SLITRK4;TSPAN7;ZBBX;SLITRK5;AMZ2;GRIA3;KCNJ3;KCNJ4;NLGN4Y;GABBR2;KCNJ6;NLGN4X;SYT1;BDNF;GAD2;ATP2B2;GRIN2B;TUBB4A;PTPRD;LRFN2;GRIN3A;NBEA;SYT10;APBA1
	GTEX-QDT8-0011-R1A-SM-32PKS brain female 30-39 years	47/1636	4.55099e-14	6.94146e-12	4.38649	134.757	GRIA1;GABRB3;GRIA2;GABRB2;NLGN1;GALNT13;NRXN1;GRIK1;ADCY2;GRIK2;ADCY1;ADCY8;GRM1;RIMS1;EFR3A;GRIN2A;LRRTM3;SLITRK2;LRRTM4;ERBB4;SLITRK1;LRRTM1;TSPAN7;PSD3;SLITRK5;GPC5;SOX9;DLGAP2;GRIA3;PPFIA2;KCNJ3;GABBR2;NLGN4X;SYT1;PRKCB;GAD2;ANK2;SLC6A11;GABRG2;PTPRD;LRFN2;GLUD2;GRIN3A;TUBB2A;NAV3;IL1RAPL1;APBA1
	GTEX-XOTO-0011-R3A-SM-4B64W brain male 50-59 years	56/2269	4.92506e-14	7.13641e-12	3.91051	119.825	GABRB3;ACHE;GABRB2;GRIK3;GRIK1;GRIK2;GRM1;RIMS1;LRRTM3;LRRTM4;LRRTM1;PSD3;DLGAP2;PPFIA2;PRKCB;CACNA2D3;ANK2;SLC6A11;SYN3;GABRG2;TUBB2B;TUBB2A;GRIA1;GRIA2;NRXN1;CACNA1B;ADCY2;ADCY1;ADCY8;GRIN2A;SLITRK2;ERBB4;SLITRK1;SLITRK4;TSPAN7;ZBBX;SLITRK5;GPC5;GRIA3;KCNJ3;KCNJ4;GABBR2;KCNJ6;NLGN4X;SYT1;BDNF;GAD2;ATP2B2;GRIN2B;TUBB4A;PTPRD;LRFN2;GLUD2;GRIN3A;NBEA;APBA1
	GTEX-WVLH-0011-R2A-SM-3MJFJ brain male 50-59 years	61/2657	5.87214e-14	8.10355e-12	3.71522	113.188	GABRB3;GABRB2;GRIK3;GRIK1;GRIK2;GRM1;GRIP1;RIMS1;EFR3A;SIPA1L1;LRRTM3;LRRTM4;LRRTM1;PSD3;DLGAP2;PPFIA2;PRKCB;CACNA2D3;ANK2;SLC6A11;SYN3;GABRG2;TUBB2B;TUBB2A;NAV3;GRIA1;GRIA2;NLGN1;NRXN1;CACNA1B;ADCY2;ADCY1;ADCY8;GRIN2A;SLITRK2;ERBB4;SLITRK1;SLITRK4;TSPAN7;ZBBX;SLITRK5;GPC5;GRIA3;KCNJ3;KCNJ4;NLGN4Y;GABBR2;KCNJ6;NLGN4X;SYT1;BDNF;GAD2;ATP2B2;GRIN2B;TUBB4A;PTPRD;LRFN2;GLUD2;GRIN3A;NBEA;APBA1
	GTEX-S7SE-0011-R1A-SM-2XCDE brain male 50-59 years	41/1270	6.49789e-14	8.55949e-12	4.81037	146.066	GRIA1;GABRB3;GRIA2;GABRB2;NLGN1;GALNT13;NRXN1;CACNA1B;GRIK1;GRIK2;ADCY1;ADCY8;GRM1;RIMS1;GRIN2A;SIPA1L1;SLITRK2;LRRTM4;SLITRK1;LRRTM1;SLITRK4;TSPAN7;ZBBX;PSD3;DLGAP2;GRIA3;PPFIA2;KCNJ3;KCNJ4;GABBR2;KCNJ6;NLGN4X;SYT1;BDNF;SLC6A11;ATP2B2;GABRG2;LRFN2;GRIN3A;TUBB2A;APBA1
	GTEX-S7SE-0011-R10A-SM-2XCDF brain male 50-59 years	63/2843	9.50405e-14	1.19751e-11	3.61107	108.276	GABRB3;GABRB2;GALNT13;GRIK3;GRIK1;GRIK2;GRM1;RIMS1;EFR3A;SIPA1L1;LRRTM3;LRRTM4;LRRTM1;PSD3;DLGAP2;PPFIA2;PRKCB;CACNA2D3;ANK2;SYN3;GABRG2;CACNB2;TUBB2A;NAV3;IL1RAPL1;ARHGEF7;GRIA1;GRIA2;CAMK2D;NLGN1;NRXN1;CACNA1B;LIN7A;ADCY2;ADCY1;ADCY8;GRIN2A;SLITRK2;ERBB4;SLITRK1;SLITRK4;TSPAN7;ZBBX;SLITRK5;AMZ2;GPC5;GRIA3;KCNJ3;KCNJ4;NLGN4Y;GABBR2;KCNJ6;NLGN4X;SYT1;BDNF;GAD2;ATP2B2;TUBB4A;PTPRD;LRFN2;GRIN3A;NBE…
	GTEX-XOTO-3026-SM-4B65M brain male 50-59 years	53/2088	1.00148e-13	1.20928e-11	3.96117	118.566	GABRB3;ACHE;GABRB2;GRIK3;GRIK1;GRIK2;GRM1;RIMS1;SIPA1L1;LRRTM3;LRRTM4;LRRTM1;PSD3;DLGAP2;PPFIA2;PRKCB;CACNA2D3;ANK2;SLC6A11;SYN3;GABRG2;TUBB2B;TUBB2A;IL1RAPL1;GRIA1;GRIA2;NRXN1;CACNA1B;ADCY2;ADCY1;ADCY8;GRIN2A;SLITRK2;SLITRK1;TSPAN7;ZBBX;SLITRK5;GPC5;GRIA3;KCNJ3;KCNJ4;GABBR2;KCNJ6;SYT1;GAD2;ATP2B2;GRIN2B;TUBB4A;PTPRD;LRFN2;GRIN3A;NBEA;APBA1
	GTEX-XLM4-0011-R10A-SM-4AT5P brain male 60-69 years	58/2464	1.12145e-13	1.29999e-11	3.75027	111.829	GABRB3;GABRB2;GRIK1;GRIK2;GRM1;RIMS1;EFR3A;SIPA1L1;LRRTM3;LRRTM4;LRRTM1;PSD3;DLGAP2;PPFIA2;PRKCB;CACNA2D3;ANK2;SLC6A11;SYN3;GABRG2;TUBB2B;TUBB2A;GRIA1;GRIA2;NLGN1;SLC22A2;NRXN1;CACNA1B;ADCY2;ADCY1;ADCY8;GRIN2A;SLITRK2;ERBB4;SLITRK1;TSPAN7;ZBBX;SLITRK5;AMZ2;GPC5;GRIA3;KCNJ3;KCNJ4;NLGN4Y;GABBR2;KCNJ6;NLGN4X;SYT1;GAD2;ATP2B2;GRIN2B;TUBB4A;PTPRD;LRFN2;GLUD2;GRIN3A;NBEA;APBA1
	GTEX-Q2AG-0011-R4A-SM-2HMKA brain female 40-49 years	56/2317	1.19293e-13	1.32966e-11	3.81707	113.585	GABRB3;GABRB2;GALNT13;GRIK1;GRIK2;GRM1;RIMS1;SIPA1L1;LRRTM3;LRRTM4;LRRTM1;PSD3;DLGAP2;PPFIA2;CASK;ANK2;SLC6A11;SYN3;GABRG2;TUBB2B;TUBB2A;NAV3;GRIA1;GRIA2;CAMK2D;NLGN1;NRXN1;CACNA1B;ADCY2;ADCY1;ADCY8;GRIN2A;SLITRK2;ERBB4;SLITRK1;SLITRK4;TSPAN7;SLITRK5;GPC5;GRIA3;MFAP3L;KCNJ3;KCNJ4;GABBR2;KCNJ6;NLGN4X;SYT1;BDNF;GAD2;ATP2B2;TUBB4A;LRFN2;GLUD2;GRIN3A;NBEA;APBA1
	GTEX-XLM4-0011-R4B-SM-4AT5C brain male 60-69 years	52/2037	1.49688e-13	1.60666e-11	3.96166	116.989	GABRB3;GABRB2;GALNT13;GRIK1;GRIK2;GRM1;RIMS1;LRRTM3;LRRTM4;LRRTM1;PSD3;SOX9;DLGAP2;PPFIA2;ANK2;SLC6A11;SYN3;GABRG2;TUBB2B;TUBB2A;IL1RAPL1;GRIA1;GRIA2;NLGN1;NRXN1;CACNA1B;ADCY2;ADCY1;ADCY8;GRIN2A;SLITRK2;ERBB4;SLITRK1;TSPAN7;SLITRK5;GPC5;GRIA3;MFAP3L;KCNJ3;KCNJ4;GABBR2;SYT1;BDNF;GAD2;ATP2B2;GRIN2B;TUBB4A;PTPRD;LRFN2;GLUD2;GRIN3A;APBA1
	GTEX-Q2AG-0011-R3A-SM-2HMJ9 brain female 40-49 years	60/2637	1.56095e-13	1.61558e-11	3.65182	107.686	GABRB3;ACHE;GABRB2;GRIK3;GRIK1;GRIK2;GRM1;RIMS1;EFR3A;SIPA1L1;LRRTM3;LRRTM4;LRRTM1;PSD3;DLGAP2;PPFIA2;PRKCB;CACNA2D3;CASK;ANK2;SLC6A11;SYN3;GABRG2;CACNB2;TUBB2A;NAV3;PPEF2;GRIA1;GRIA2;NLGN1;NRXN1;CACNA1B;ADCY2;ADCY1;ADCY8;GRIN2A;SLITRK2;ERBB4;SLITRK1;SLITRK4;TSPAN7;ZBBX;SLITRK5;GRIA3;KCNJ3;KCNJ4;GABBR2;KCNJ6;NLGN4X;SYT1;BDNF;GAD2;ATP2B2;GRIN2B;TUBB4A;PTPRD;LRFN2;GRIN3A;NBEA;APBA1
	GTEX-WWYW-0011-R10A-SM-3NB35 brain female 50-59 years	63/2885	1.87122e-13	1.86993e-11	3.54857	103.998	GABRB3;GABRB2;GRIK3;GRIK1;GRIK2;GRM1;RIMS1;EFR3A;SIPA1L1;LRRTM3;LRRTM4;LRRTM1;PSD3;DLGAP2;PPFIA2;PRKCB;CACNA2D3;ANK2;SLC6A11;SYN3;GABRG2;CACNB2;TUBB2B;TUBB2A;NAV3;ARHGEF7;GRIA1;GRIA2;CAMK2D;NLGN1;NRXN1;CACNA1B;LIN7A;ADCY2;ADCY1;LIN7C;ADCY8;GRIN2A;ERBB4;SLITRK1;SLITRK4;TSPAN7;ZBBX;SLITRK5;AMZ2;GPC5;GRIA3;MFAP3L;KCNJ3;KCNJ4;GABBR2;KCNJ6;NLGN4X;SYT1;GAD2;ATP2B2;GRIN2B;TUBB4A;PTPRD;LRFN2;GRIN3A;NBEA;…
	GTEX-NPJ7-0011-R1a-SM-3GACT brain female 60-69 years	34/907	2.11798e-13	2.04597e-11	5.42869	158.426	GRIA1;GABRB3;GRIA2;GABRB2;NLGN1;GALNT13;NRXN1;GRIK1;GRIK2;ADCY1;LIN7C;GRM1;GRIN2A;LRRTM4;SLITRK1;LRRTM1;SLITRK4;TSPAN7;PSD3;DLGAP2;GRIA3;PPFIA2;KCNJ3;IGFBP1;KCNJ4;GABBR2;KCNJ6;NLGN4X;SYT1;BDNF;GABRG2;LRFN2;GRIN3A;APBA1
	GTEX-QVUS-0011-R10A-SM-3GIK3 brain female 60-69 years	55/2280	2.3508e-13	2.19762e-11	3.78417	110.039	GABRB3;GABRB2;GRIK1;GRIK2;GRM1;RIMS1;EFR3A;SIPA1L1;LRRTM3;LRRTM4;PSD3;DLGAP2;PPFIA2;PRKCB;CACNA2D3;ANK2;SLC6A11;SYN3;GABRG2;TUBB2B;TUBB2A;GRIA1;GRIA2;NLGN1;NRXN1;CACNA1B;LIN7A;ADCY2;ADCY1;ADCY8;GRIN2A;ERBB4;SLITRK1;SLITRK4;TSPAN7;ZBBX;SLITRK5;AMZ2;GPC5;GRIA3;MFAP3L;KCNJ3;KCNJ4;GABBR2;NLGN4X;SYT1;BDNF;GAD2;ATP2B2;PTPRD;LRFN2;GLUD2;GRIN3A;NBEA;APBA1
	GTEX-X4XX-0011-R3B-SM-46MWK brain male 60-69 years	55/2282	2.43729e-13	2.20727e-11	3.78034	109.791	GABRB3;ACHE;GABRB2;GRIK1;GRIK2;GRM1;RIMS1;SIPA1L1;LRRTM3;LRRTM4;LRRTM1;PSD3;DLGAP2;PPFIA2;PRKCB;CACNA2D3;ANK2;SLC6A11;SYN3;GABRG2;TUBB2A;GRIA1;GRIA2;NRXN1;CACNA1B;LIN7A;ADCY2;ADCY1;ADCY8;GRIN2A;SLITRK2;ERBB4;SLITRK1;SLITRK4;TSPAN7;ZBBX;SLITRK5;AMZ2;GPC5;GRIA3;MFAP3L;KCNJ3;KCNJ4;NLGN4Y;GABBR2;KCNJ6;NLGN4X;SYT1;GAD2;ATP2B2;GRIN2B;TUBB4A;LRFN2;GRIN3A;APBA1
	GTEX-PWO3-0011-R3A-SM-2I5EX brain female 60-69 years	37/1109	5.26749e-13	4.56796e-11	4.8679	137.626	GABRB3;GRIA2;GABRB2;NRXN1;GRIK1;ADCY2;ADCY1;ADCY8;GRM1;RIMS1;GRIN2A;LRRTM3;SLITRK2;LRRTM4;ERBB4;SLITRK1;SLITRK4;TSPAN7;ZBBX;SLITRK5;GPC5;DLGAP2;GRIA3;PPFIA2;KCNJ3;KCNJ4;GABBR2;NLGN4X;SYT1;GAD2;ANK2;SLC6A11;ATP2B2;GABRG2;LRFN2;GLUD2;GRIN3A
	GTEX-WZTO-0011-R5B-SM-3NMC5 brain male 40-49 years	50/1960	5.35923e-13	4.56796e-11	3.90925	110.455	GABRB3;ACHE;GABRB2;GALNT13;GRIK1;GRIK2;GRM1;GRIP1;RIMS1;SIPA1L1;LRRTM3;LRRTM4;LRRTM1;PSD3;DLGAP2;PPFIA2;PRKCB;CACNA2D3;ANK2;SYN3;GABRG2;TUBB2B;IL1RAPL1;GRIA1;GRIA2;NLGN1;CACNA1B;ADCY2;ADCY1;ADCY8;GRIN2A;SLITRK2;ERBB4;SLITRK1;TSPAN7;SLITRK5;AMZ2;GPC5;GRIA3;MFAP3L;KCNJ4;NLGN4X;SYT1;GAD2;ATP2B2;GRIN2B;TUBB4A;PTPRD;GLUD2;APBA1
	GTEX-PVOW-0011-R3A-SM-32PKX brain male 40-49 years	63/2970	7.06051e-13	5.8461e-11	3.42759	95.9009	GABRB3;GABRB2;GALNT13;GRIK1;GRIK2;GRM1;GRIP1;RIMS1;EFR3A;SIPA1L1;LRRTM3;LRRTM4;LRRTM1;PSD3;DLGAP2;PPFIA2;PRKCB;CACNA2D3;DYRK1A;CASK;ANK2;SYN3;GABRG2;CACNB2;TUBB2A;NAV3;ARHGEF7;GRIA1;GRIA2;CAMK2D;NLGN1;NRXN1;CACNA1B;LIN7A;ADCY2;ADCY1;ADCY8;GRIN2A;ERBB4;SLITRK1;SLITRK4;TSPAN7;ZBBX;SLITRK5;GRIA3;KCNJ3;KCNJ4;NLGN4Y;GABBR2;KCNJ6;NLGN4X;SYT1;BDNF;GAD2;ATP2B2;GRIN2B;TUBB4A;PTPRD;LRFN2;GRIN3A;NBEA;SYT10;…
	GTEX-R55E-0011-R4A-SM-2TC5H brain male 20-29 years	56/2423	7.70297e-13	6.20089e-11	3.62413	101.084	GABRB3;GABRB2;GRIK3;GRIK1;GRIK2;GRM1;RIMS1;SIPA1L1;LRRTM3;LRRTM4;LRRTM1;PSD3;DLGAP2;PPFIA2;PRKCB;CASK;ANK2;SLC6A11;SYN3;GABRG2;TUBB2B;TUBB2A;NAV3;GRIA1;GRIA2;NRXN1;CACNA1B;ADCY2;ADCY1;ADCY8;GRIN2A;SLITRK2;ERBB4;SLITRK1;TSPAN7;SLITRK5;GPC5;GRIA3;KCNJ3;KCNJ4;NLGN4Y;GABBR2;KCNJ6;NLGN4X;SYT1;BDNF;GAD2;ATP2B2;GRIN2B;TUBB4A;PTPRD;LRFN2;GLUD2;GRIN3A;NBEA;APBA1
	GTEX-WHSE-3026-SM-3P5ZH brain male 20-29 years	54/2279	8.74403e-13	6.8487e-11	3.68334	102.269	GABRB3;GABRB2;GRIK3;GRIK1;GRIK2;GRM1;RIMS1;LRRTM3;LRRTM4;LRRTM1;PSD3;DLGAP2;PPFIA2;PRKCB;CACNA2D3;ANK2;SLC6A11;SYN3;GABRG2;TUBB2B;TUBB2A;NAV3;IL1RAPL1;ARHGEF7;GRIA1;GRIA2;NRXN1;CACNA1B;ADCY2;ADCY1;ADCY8;GRIN2A;SLITRK2;SLITRK1;TSPAN7;SLITRK5;GPC5;GRIA3;KCNJ3;KCNJ4;GABBR2;KCNJ6;NLGN4X;SYT1;GAD2;ATP2B2;GRIN2B;TUBB4A;PTPRD;LRFN2;GLUD2;GRIN3A;NBEA;APBA1
	GTEX-N7MT-0011-R10A-SM-2I3E1 brain female 60-69 years	49/1918	9.4142e-13	7.17957e-11	3.89163	107.765	GABRB3;GABRB2;GRIK3;GRIK1;GRIK2;GRM1;RIMS1;LRRTM3;LRRTM4;LRRTM1;PSD3;DLGAP2;PPFIA2;IGFBP1;PRKCB;CACNA2D3;ANK2;SLC6A11;SYN3;GABRG2;TUBB2B;TUBB2A;GRIA1;GRIA2;NRXN1;CACNA1B;ADCY2;ADCY1;ADCY8;GRIN2A;SLITRK1;SLITRK4;TSPAN7;ZBBX;SLITRK5;GRIA3;KCNJ3;KCNJ4;GABBR2;NLGN4X;SYT1;GAD2;ATP2B2;TUBB4A;PTPRD;LRFN2;GRIN3A;NBEA;APBA1
	GTEX-Q2AG-0011-R1A-SM-2HMJI brain female 40-49 years	54/2292	1.09801e-12	8.15903e-11	3.65924	100.766	GABRB3;GABRB2;GRIK1;GRIK2;GRM1;RIMS1;EFR3A;SIPA1L1;LRRTM3;LRRTM4;LRRTM1;PSD3;KPNA2;DLGAP2;PPFIA2;PRKCB;CACNA2D3;CASK;ANK2;SYN3;GABRG2;TUBB2A;IL1RAPL1;GRIA1;GRIA2;NLGN1;NRXN1;ADCY2;ADCY1;ADCY8;GRIN2A;SLITRK2;SLITRK1;SLITRK4;TSPAN7;ZBBX;SLITRK5;GRIA3;MFAP3L;KCNJ3;KCNJ4;GABBR2;KCNJ6;NLGN4X;SYT1;GAD2;ATP2B2;GRIN2B;TUBB4A;PTPRD;LRFN2;GRIN3A;NBEA;APBA1
	GTEX-QVUS-0011-R3A-SM-3GAFD brain female 60-69 years	60/2759	1.13686e-12	8.23656e-11	3.46209	95.217	GABRB3;GABRB2;GRIK3;GRIK1;GRIK2;GRM1;RIMS1;EFR3A;SIPA1L1;LRRTM3;LRRTM4;LRRTM1;PSD3;DLGAP2;PPFIA2;PRKCB;CACNA2D3;ANK2;SLC6A11;SYN3;GABRG2;TUBB2B;TUBB2A;NAV3;GRIA1;GRIA2;CAMK2D;NLGN1;NRXN1;CACNA1B;ADCY2;ADCY1;ADCY8;GRIN2A;SLITRK2;ERBB4;SLITRK1;SLITRK4;TSPAN7;ZBBX;SLITRK5;AMZ2;GPC5;GRIA3;KCNJ3;KCNJ4;GABBR2;KCNJ6;NLGN4X;SYT1;BDNF;GAD2;ATP2B2;GRIN2B;TUBB4A;PTPRD;LRFN2;GRIN3A;NBEA;APBA1
	GTEX-WWYW-3126-SM-3NB39 brain female 50-59 years	53/2224	1.23876e-12	8.75594e-11	3.68465	101.022	GABRB3;ACHE;GABRB2;GRIK3;GRIK1;GRM1;RIMS1;SIPA1L1;LRRTM3;LRRTM4;LRRTM1;PSD3;DLGAP2;PPFIA2;PRKCB;CACNA2D3;ANK2;SLC6A11;SYN3;GABRG2;TUBB2B;TUBB2A;GRIA2;NRXN1;CACNA1B;ADCY2;ADCY1;ADCY8;GRIN2A;SLITRK1;SLITRK4;TSPAN7;ZBBX;SLITRK5;AMZ2;GPC5;GRIA3;MFAP3L;KCNJ3;KCNJ4;GABBR2;KCNJ6;NLGN4X;SYT1;GAD2;ATP2B2;GRIN2B;TUBB4A;PTPRD;LRFN2;GRIN3A;NBEA;APBA1
	GTEX-NPJ8-0011-R10A-SM-2YUMO brain male 40-49 years	56/2464	1.53652e-12	1.0602e-10	3.55406	96.6758	GABRB3;GABRB2;GRIK3;GRIK2;GRM1;RIMS1;SIPA1L1;LRRTM3;LRRTM4;LRRTM1;PSD3;SOX9;DLGAP2;PPFIA2;IGFBP1;PRKCB;CACNA2D3;ANK2;SLC6A11;SYN3;GABRG2;CACNB2;TUBB2B;TUBB2A;IL1RAPL1;GRIA1;GRIA2;NRXN1;CACNA1B;LIN7A;ADCY2;ADCY1;GRIN2A;SLITRK2;SLITRK1;SLITRK4;TSPAN7;ZBBX;SLITRK5;GPC5;GRIA3;KCNJ3;KCNJ4;NLGN4Y;GABBR2;NLGN4X;SYT1;ATP2B2;GRIN2B;TUBB4A;PTPRD;LRFN2;GLUD2;GRIN3A;NBEA;APBA1
	GTEX-WZTO-0011-R10B-SM-4E3KB brain male 40-49 years	57/2545	1.62838e-12	1.09745e-10	3.51597	95.4355	GABRB3;GABRB2;GRIK3;GRIK1;GRIK2;GRM1;RIMS1;EFR3A;SIPA1L1;LRRTM3;LRRTM4;LRRTM1;PSD3;DLGAP2;PPFIA2;PRKCB;CACNA2D3;ANK2;SYN3;GABRG2;CACNB2;TUBB2A;NAV3;ARHGEF7;GRIA1;GRIA2;NLGN1;NRXN1;CACNA1B;ADCY2;ADCY1;ADCY8;GRIN2A;ERBB4;SLITRK1;SLITRK4;TSPAN7;ZBBX;SLITRK5;GRIA3;KCNJ3;KCNJ4;NLGN4Y;GABBR2;KCNJ6;NLGN4X;SYT1;BDNF;GAD2;ATP2B2;GRIN2B;TUBB4A;PTPRD;LRFN2;GRIN3A;NBEA;APBA1
	GTEX-QMR6-1426-SM-32PLA brain male 50-59 years	58/2630	1.81441e-12	1.19504e-10	3.4748	93.942	GABRB3;GABRB2;GRIK1;GRIK2;GRM1;RIMS1;SIPA1L1;LRRTM3;LRRTM4;LRRTM1;PSD3;DLGAP2;PPFIA2;PRKCB;CACNA2D3;ANK2;SLC6A11;SYN3;GABRG2;TUBB2A;NAV3;IL1RAPL1;GRIA1;GRIA2;NLGN1;NRXN1;CACNA1B;LIN7A;ADCY2;ADCY1;ADCY8;GRIN2A;SLITRK2;ERBB4;SLITRK1;SLITRK4;TSPAN7;ZBBX;SLITRK5;AMZ2;GPC5;GRIA3;KCNJ3;KCNJ4;NLGN4Y;GABBR2;KCNJ6;NLGN4X;SYT1;GAD2;ATP2B2;GRIN2B;TUBB4A;PTPRD;LRFN2;GRIN3A;NBEA;APBA1
	GTEX-WZTO-0011-R6B-SM-4E3J6 brain male 40-49 years	53/2258	2.24622e-12	1.44656e-10	3.62085	97.1176	GABRB3;ACHE;GABRB2;GALNT13;GRIK3;GRIK2;GRM1;SIPA1L1;LRRTM3;LRRTM4;LRRTM1;PSD3;DLGAP2;PPFIA2;PRKCB;CACNA2D3;ANK2;SLC6A11;SYN3;GABRG2;TUBB2B;TUBB2A;GRIA1;GRIA2;NLGN1;CACNA1B;ADCY2;ADCY8;GRIN2A;SLITRK2;ERBB4;SLITRK1;TSPAN7;ZBBX;SLITRK6;SLITRK5;GPC5;GRIA3;KCNJ4;NLGN4Y;GABBR2;KCNJ6;NLGN4X;SYT1;GAD2;ATP2B2;GRIN2B;TUBB4A;LRFN2;GLUD2;GRIN3A;NBEA;APBA1
	GTEX-N7MS-0011-R3a-SM-33HC6 brain male 60-69 years	59/2729	2.47798e-12	1.53809e-10	3.41614	91.2914	GABRB3;GABRB2;GRIK3;GRIK1;GRIK2;GRM1;RIMS1;EFR3A;SIPA1L1;LRRTM3;LRRTM4;LRRTM1;PSD3;DLGAP2;PPFIA2;PRKCB;CACNA2D3;CASK;ANK2;SYN3;GABRG2;CACNB2;TUBB2A;NAV3;ARHGEF7;GRIA1;GRIA2;CAMK2D;NLGN1;NRXN1;CACNA1B;LIN7A;ADCY2;ADCY1;GRIN2A;ERBB4;SLITRK1;SLITRK4;TSPAN7;ZBBX;SLITRK5;GRIA3;KCNJ3;KCNJ4;NLGN4Y;GABBR2;KCNJ6;NLGN4X;SYT1;BDNF;GAD2;ATP2B2;GRIN2B;TUBB4A;PTPRD;LRFN2;GRIN3A;NBEA;APBA1
	GTEX-WZTO-0011-R3B-SM-3NMC6 brain male 40-49 years	62/2972	2.49449e-12	1.53809e-10	3.33792	89.1789	GABRB3;GABRB2;GRIK3;GRIK1;GRIK2;GRM1;GRIP1;RIMS1;EFR3A;SIPA1L1;LRRTM3;LRRTM4;LRRTM1;PSD3;DLGAP2;PPFIA2;PRKCB;CACNA2D3;CASK;ANK2;SLC6A11;SYN3;GABRG2;TUBB2A;NAV3;ARHGEF7;GRIA1;GRIA2;CAMK2D;NLGN1;NRXN1;CACNA1B;ADCY2;ADCY1;ADCY8;GRIN2A;SLITRK2;ERBB4;SLITRK1;SLITRK4;TSPAN7;SLITRK5;GPC5;GRIA3;KCNJ3;KCNJ4;NLGN4Y;GABBR2;KCNJ6;NLGN4X;SYT1;BDNF;GAD2;ATP2B2;GRIN2B;TUBB4A;PTPRD;LRFN2;GLUD2;GRIN3A;NBEA;APBA1
	GTEX-P44H-0011-R10A-SM-2XCEK brain male 40-49 years	52/2196	2.81169e-12	1.68313e-10	3.63518	96.6858	GABRB3;GABRB2;GRIK1;GRIK2;GRM1;RIMS1;LRRTM3;LRRTM4;LRRTM1;PSD3;DLGAP2;PPFIA2;PRKCB;CACNA2D3;ANK2;SLC6A11;GABRG2;TUBB2B;TUBB2A;NAV3;GRIA1;GRIA2;NLGN1;NRXN1;CACNA1B;LIN7A;ADCY2;ADCY1;LIN7C;GRIN2A;SLITRK2;ERBB4;SLITRK1;SLITRK4;TSPAN7;ZBBX;SLITRK5;AMZ2;GPC5;GRIA3;KCNJ3;KCNJ4;GABBR2;NLGN4X;SYT1;GAD2;ATP2B2;PTPRD;LRFN2;GLUD2;GRIN3A;APBA1
	GTEX-QDT8-2926-SM-32PKC brain female 30-39 years	50/2049	2.84587e-12	1.68313e-10	3.71665	98.8077	GABRB3;GABRB2;GRIK3;GRIK1;GRIK2;GRM1;RIMS1;LRRTM3;LRRTM4;LRRTM1;PSD3;DLGAP2;PPFIA2;IGFBP1;PRKCB;CACNA2D3;ANK2;SLC6A11;SYN3;GABRG2;TUBB2A;NAV3;GRIA1;GRIA2;NRXN1;CACNA1B;ADCY2;ADCY1;ADCY8;GRIN2A;SLITRK2;SLITRK1;TSPAN7;ZBBX;SLITRK5;AMZ2;GPC5;GRIA3;KCNJ3;KCNJ4;GABBR2;SYT1;ATP2B2;TUBB4A;PTPRD;LRFN2;GLUD2;GRIN3A;NBEA;APBA1
	GTEX-WVLH-0011-R5A-SM-3MJFW brain male 50-59 years	51/2128	3.14157e-12	1.82085e-10	3.66318	97.0241	GABRB3;ACHE;GABRB2;GALNT13;TDRP;GRIK1;GRIK2;GRM1;RIMS1;SIPA1L1;LRRTM3;LRRTM4;LRRTM1;PSD3;SOX9;DLGAP2;PPFIA2;PRKCB;CACNA2D3;ANK2;SYN3;GABRG2;TUBB2B;GRIA1;GRIA2;NLGN1;NRXN1;CACNA1B;ADCY1;ADCY8;GRIN2A;SLITRK2;ERBB4;SLITRK1;TSPAN7;SLITRK5;AMZ2;GPC5;GRIA3;MFAP3L;KCNJ4;NLGN4Y;NLGN4X;SYT1;GAD2;ATP2B2;GRIN2B;PTPRD;GLUD2;NBEA;APBA1
	GTEX-UTHO-3026-SM-3GAFB brain male 60-69 years	55/2437	3.52001e-12	2.0002e-10	3.50323	92.3892	GABRB3;GABRB2;GRIK3;GRIK1;GRIK2;GRM1;RIMS1;SIPA1L1;LRRTM3;LRRTM4;LRRTM1;PSD3;DLGAP2;PPFIA2;PRKCB;CACNA2D3;ANK2;SYN3;GABRG2;TUBB2A;NAV3;IL1RAPL1;ARHGEF7;GRIA1;GRIA2;NLGN1;NRXN1;CACNA1B;LIN7A;ADCY2;ADCY1;ADCY8;GRIN2A;SLITRK2;SLITRK1;SLITRK4;TSPAN7;ZBBX;SLITRK5;GRIA3;KCNJ3;KCNJ4;NLGN4Y;GABBR2;KCNJ6;SYT1;GAD2;ATP2B2;GRIN2B;TUBB4A;PTPRD;LRFN2;GRIN3A;NBEA;APBA1
	GTEX-Q2AG-0011-R7A-SM-2HMJP brain female 40-49 years	39/1314	4.15451e-12	2.31534e-10	4.33256	113.543	GRIA1;GABRB3;GRIA2;ACHE;GABRB2;NLGN1;GALNT13;CACNA1B;GRIK1;ADCY1;GRM1;RIMS1;GRIN2A;SIPA1L1;LRRTM3;SLITRK2;LRRTM4;ERBB4;SLITRK1;LRRTM1;TSPAN7;GPC5;DLGAP2;GRIA3;KCNJ2;PPFIA2;MFAP3L;KCNJ4;SYT1;PRKCB;CACNA2D3;GAD2;ATP2B2;GRIN2B;TUBB4A;GABRG2;PTPRD;IL1RAPL1;APBA1
	GTEX-OXRO-0011-R10A-SM-2I5EH brain female 60-69 years	30/792	5.22861e-12	2.85897e-10	5.3622	139.293	GRIA2;GABRB2;GRIK1;ADCY2;ADCY1;GRM1;RIMS1;GRIN2A;SLITRK2;LRRTM4;ERBB4;SLITRK1;LRRTM1;TSPAN7;GPC5;SOX9;GRIA3;KCNJ3;KCNJ4;GABBR2;NLGN4X;SYT1;SLC6A11;ATP2B2;GRIN2B;GABRG2;LRFN2;TUBB2B;GRIN3A;TUBB2A
	GTEX-T5JC-0011-R10A-SM-32PM2 brain male 20-29 years	59/2781	5.50764e-12	2.95576e-10	3.34072	86.6078	GABRB3;GABRB2;GALNT13;GRIK3;GRIK1;GRIK2;GRM1;RIMS1;EFR3A;SIPA1L1;LRRTM3;LRRTM4;LRRTM1;PSD3;DLGAP2;PPFIA2;PRKCB;CACNA2D3;ANK2;SLC6A11;SYN3;GABRG2;CACNB2;TUBB2A;ARHGEF7;GRIA1;GRIA2;NLGN1;NRXN1;CACNA1B;ADCY2;ADCY1;ADCY8;GRIN2A;ERBB4;SLITRK1;SLITRK4;TSPAN7;ZBBX;SLITRK5;GPC5;GRIA3;KCNJ3;KCNJ4;NLGN4Y;GABBR2;KCNJ6;NLGN4X;SYT1;GAD2;ATP2B2;GRIN2B;TUBB4A;PTPRD;LRFN2;GLUD2;GRIN3A;NBEA;APBA1
	GTEX-WWYW-0011-R1A-SM-3TW8G brain female 50-59 years	52/2237	5.70741e-12	3.00729e-10	3.5587	92.1321	GABRB3;GABRB2;GRIK1;GRIK2;GRM1;RIMS1;EFR3A;SIPA1L1;LRRTM3;LRRTM4;LRRTM1;PSD3;DLGAP2;PPFIA2;CACNA2D3;ANK2;SLC6A11;SYN3;GABRG2;TUBB2B;TUBB2A;GRIA1;GRIA2;NLGN1;NRXN1;CACNA1B;ADCY2;ADCY1;ADCY8;GRIN2A;ERBB4;SLITRK1;TSPAN7;SLITRK5;GPC5;GRIA3;MFAP3L;KCNJ3;KCNJ4;GABBR2;KCNJ6;NLGN4X;SYT1;GAD2;ATP2B2;GRIN2B;TUBB4A;PTPRD;LRFN2;GRIN3A;NBEA;APBA1
	GTEX-RNOR-2326-SM-2TF4I brain female 50-59 years	54/2406	7.49321e-12	3.87774e-10	3.45932	88.6174	GABRB3;GABRB2;GRIK3;GRIK1;GRIK2;GRM1;RIMS1;SIPA1L1;LRRTM3;LRRTM4;LRRTM1;PSD3;DLGAP2;PPFIA2;PRKCB;CACNA2D3;ANK2;SLC6A11;SYN3;GABRG2;TUBB2A;NAV3;IL1RAPL1;GRIA1;GRIA2;NRXN1;CACNA1B;ADCY2;ADCY1;ADCY8;GRIN2A;SLITRK2;ERBB4;SLITRK1;SLITRK4;TSPAN7;ZBBX;SLITRK5;AMZ2;GRIA3;KCNJ3;KCNJ4;GABBR2;NLGN4X;SYT1;GAD2;ATP2B2;GRIN2B;TUBB4A;PTPRD;LRFN2;GRIN3A;NBEA;APBA1
	GTEX-QVJO-0011-R10A-SM-2S1QJ brain female 60-69 years	59/2814	9.03906e-12	4.59565e-10	3.29434	83.7733	GABRB3;GABRB2;GALNT13;GRIK3;GRIK1;GRIK2;GRM1;RIMS1;EFR3A;SIPA1L1;LRRTM3;LRRTM4;LRRTM1;PSD3;DLGAP2;PPFIA2;PRKCB;CACNA2D3;ANK2;SYN3;GABRG2;CACNB2;TUBB2A;NAV3;IL1RAPL1;ARHGEF7;GRIA1;GRIA2;NLGN1;NRXN1;CACNA1B;LIN7A;ADCY2;ADCY1;GRIN2A;ERBB4;SLITRK1;SLITRK4;TSPAN7;ZBBX;SLITRK5;GPC5;GRIA3;KCNJ3;KCNJ4;GABBR2;KCNJ6;NLGN4X;SYT1;GAD2;ATP2B2;GRIN2B;TUBB4A;PTPRD;LRFN2;GLUD2;GRIN3A;NBEA;APBA1
	GTEX-X4XX-3026-SM-3NMB2 brain male 60-69 years	56/2581	1.00895e-11	5.04126e-10	3.36661	85.2411	GABRB3;ACHE;GABRB2;GRIK1;GRIK2;GRM1;RIMS1;SIPA1L1;LRRTM3;LRRTM4;LRRTM1;PSD3;DLGAP2;PPFIA2;PRKCB;CACNA2D3;ANK2;SLC6A11;SYN3;GABRG2;CACNB2;TUBB2A;ARHGEF7;GRIA1;GRIA2;NRXN1;CACNA1B;ADCY2;ADCY1;ADCY8;GRIN2A;SLITRK2;SLITRK1;SLITRK4;TSPAN7;ZBBX;SLITRK5;AMZ2;GPC5;GRIA3;KCNJ3;KCNJ4;NLGN4Y;GABBR2;KCNJ6;NLGN4X;SYT1;GAD2;ATP2B2;GRIN2B;TUBB4A;PTPRD;LRFN2;GRIN3A;NBEA;APBA1
	GTEX-WWYW-0011-R6A-SM-3NB3G brain female 50-59 years	52/2275	1.08209e-11	5.31509e-10	3.49034	88.1294	GABRB3;ACHE;GABRB2;TDRP;GRIK2;GRM1;GRIP1;RIMS1;SIPA1L1;LRRTM3;LRRTM4;LRRTM1;PSD3;SOX9;DLGAP2;PPFIA2;PRKCB;CACNA2D3;ANK2;SLC6A11;SYN3;GABRG2;TUBB2B;TUBB2A;GRIA1;GRIA2;NLGN1;NRXN1;CACNA1B;ADCY8;SLITRK2;ERBB4;TSPAN7;SLITRK5;AMZ2;GPC5;GRIA3;KCNJ2;MFAP3L;KCNJ4;NLGN4X;SYT1;NTRK3;FAM189A2;GAD2;ATP2B2;GRIN2B;TUBB4A;GLUD2;NBEA;SYT10;APBA1
	GTEX-T5JC-0011-R1A-SM-32PM6 brain male 20-29 years	45/1764	1.12629e-11	5.43997e-10	3.79288	95.6166	GRIA1;GABRB3;GRIA2;GABRB2;NLGN1;GALNT13;NRXN1;CACNA1B;GRIK1;GRIK2;ADCY1;ADCY8;GRM1;RIMS1;GRIN2A;SIPA1L1;LRRTM4;SLITRK1;LRRTM1;TSPAN7;PSD3;SLITRK5;GPC5;DLGAP2;GRIA3;PPFIA2;KCNJ3;KCNJ4;GABBR2;KCNJ6;NLGN4X;SYT1;BDNF;CACNA2D3;GAD2;ATP2B2;SYN3;GRIN2B;GABRG2;LRFN2;TUBB2B;GRIN3A;TUBB2A;NBEA;APBA1
	GTEX-WZTO-0011-R4A-SM-3NMC7 brain male 40-49 years	52/2284	1.25627e-11	5.96831e-10	3.47449	87.2106	GABRB3;GABRB2;GALNT13;GRIK1;GRIK2;GRM1;RIMS1;SIPA1L1;LRRTM3;LRRTM4;LRRTM1;PSD3;DLGAP2;PPFIA2;CACNA2D3;ANK2;SYN3;GABRG2;TUBB2A;GRIA1;GRIA2;CAMK2D;NLGN1;NRXN1;CACNA1B;ADCY2;ADCY1;ADCY8;GRIN2A;SLITRK2;ERBB4;SLITRK1;TSPAN7;SLITRK5;GPC5;GRIA3;KCNJ3;KCNJ4;GABBR2;KCNJ6;NLGN4X;SYT1;BDNF;GAD2;ATP2B2;GRIN2B;TUBB4A;PTPRD;LRFN2;GRIN3A;NBEA;APBA1
	GTEX-S7SE-0011-R5A-SM-2XCDA brain male 50-59 years	50/2138	1.36841e-11	6.3962e-10	3.54047	88.5641	GABRB3;ACHE;GABRB2;GALNT13;GRIK1;GRIK2;GRM1;RIMS1;SIPA1L1;LRRTM3;LRRTM4;LRRTM1;PSD3;SOX9;DLGAP2;PPFIA2;PRKCB;CACNA2D3;ANK2;SYN3;GABRG2;TUBB2B;IL1RAPL1;GRIA1;GRIA2;NLGN1;NRXN1;CACNA1B;ADCY1;ADCY8;GRIN2A;SLITRK2;ERBB4;TSPAN7;ZBBX;SLITRK5;AMZ2;GPC5;GRIA3;MFAP3L;KCNJ4;NLGN4X;SYT1;GAD2;ATP2B2;GRIN2B;TUBB4A;GLUD2;NBEA;APBA1
	GTEX-WHSE-0011-R6A-SM-3P5ZP brain male 20-29 years	46/1847	1.41268e-11	6.49833e-10	3.71359	92.7764	GRIA1;GABRB3;GRIA2;ACHE;GABRB2;CACNA1B;GRIK3;GRIK1;ADCY1;ADCY8;GRM1;RIMS1;GRIN2A;SIPA1L1;LRRTM3;SLITRK2;LRRTM4;ERBB4;LRRTM1;TSPAN7;PSD3;SLITRK5;AMZ2;GPC5;SOX9;DLGAP2;GRIA3;MFAP3L;KCNJ4;NLGN4X;SYT1;PRKCB;CACNA2D3;GAD2;ANK2;SLC6A11;ATP2B2;SYN3;GRIN2B;GABRG2;GLUD2;TUBB2B;TUBB2A;NBEA;IL1RAPL1;APBA1
	GTEX-NL3H-0011-R10A-SM-2I3E9 brain male 60-69 years	57/2684	1.4439e-11	6.53816e-10	3.30324	82.4525	GABRB3;ACHE;GABRB2;GRIK3;GRIK2;GRM1;RIMS1;EFR3A;SIPA1L1;LRRTM3;LRRTM4;LRRTM1;PSD3;DLGAP2;PPFIA2;PRKCB;CACNA2D3;ANK2;SYN3;GABRG2;CACNB2;TUBB2A;IL1RAPL1;ARHGEF7;PPEF2;GRIA1;GRIA2;NRXN1;CACNA1B;LIN7A;ADCY2;ADCY1;ADCY8;GRIN2A;SLITRK1;SLITRK4;TSPAN7;ZBBX;SLITRK5;GRIA3;KCNJ3;KCNJ4;NLGN4Y;GABBR2;KCNJ6;NLGN4X;SYT1;BDNF;GAD2;ATP2B2;GRIN2B;TUBB4A;PTPRD;LRFN2;GRIN3A;NBEA;APBA1
	GTEX-P44H-0011-R4A-SM-2XCEW brain male 40-49 years	42/1577	1.70478e-11	7.60071e-10	3.91078	96.9678	GRIA1;GABRB3;GRIA2;GABRB2;CAMK2D;NLGN1;GALNT13;NRXN1;GRIK1;GRIK2;ADCY1;ADCY8;RIMS1;GRIN2A;LRRTM3;LRRTM4;ERBB4;SLITRK1;LRRTM1;TSPAN7;PSD3;GPC5;DLGAP2;GRIA3;PPFIA2;KCNJ4;NLGN4Y;GABBR2;SYT1;GAD2;ANK2;SLC6A11;SYN3;GABRG2;PTPRD;LRFN2;GLUD2;TUBB2B;GRIN3A;TUBB2A;IL1RAPL1;APBA1
	GTEX-Q2AG-2926-SM-2HMJ3 brain female 40-49 years	52/2304	1.74503e-11	7.66228e-10	3.43971	85.2075	GABRB3;GABRB2;GRIK3;GRIK1;GRIK2;GRM1;RIMS1;SIPA1L1;LRRTM3;LRRTM4;LRRTM1;PSD3;DLGAP2;PPFIA2;PRKCB;CACNA2D3;ANK2;SLC6A11;SYN3;GABRG2;TUBB2B;TUBB2A;PPEF2;GRIA1;GRIA2;SLC22A2;NRXN1;CACNA1B;ADCY2;ADCY1;ADCY8;GRIN2A;SLITRK2;SLITRK1;SLITRK4;TSPAN7;ZBBX;SLITRK5;GPC5;GRIA3;KCNJ3;KCNJ4;GABBR2;KCNJ6;SYT1;GAD2;ATP2B2;GRIN2B;TUBB4A;LRFN2;GRIN3A;APBA1
	GTEX-WL46-0011-R3A-SM-3TW8E brain male 50-59 years	56/2626	2.013e-11	8.58366e-10	3.29906	81.252	GABRB3;ACHE;GABRB2;GALNT13;GRIK3;GRIK1;GRIK2;GRM1;RIMS1;EFR3A;SIPA1L1;LRRTM3;LRRTM4;LRRTM1;PSD3;DLGAP2;PPFIA2;PRKCB;CACNA2D3;ANK2;SYN3;GABRG2;CACNB2;TUBB2A;GRIA1;GRIA2;NRXN1;CACNA1B;ADCY2;ADCY1;ADCY8;GRIN2A;ERBB4;SLITRK1;SLITRK4;TSPAN7;ZBBX;SLITRK5;GRIA3;KCNJ3;KCNJ4;NLGN4Y;GABBR2;KCNJ6;NLGN4X;SYT1;BDNF;GAD2;ATP2B2;GRIN2B;TUBB4A;PTPRD;LRFN2;GRIN3A;NBEA;APBA1
	GTEX-T2IS-3026-SM-32QPM brain female 20-29 years	52/2313	2.02041e-11	8.58366e-10	3.42427	84.3231	GABRB3;GABRB2;GRIK3;GRIK1;GRIK2;GRM1;RIMS1;SIPA1L1;LRRTM3;LRRTM4;LRRTM1;PSD3;DLGAP2;PPFIA2;PRKCB;CACNA2D3;ANK2;SYN3;GABRG2;CACNB2;TUBB2A;GRIA1;GRIA2;NRXN1;CACNA1B;ADCY2;ADCY1;ADCY8;GRIN2A;ERBB4;SLITRK1;SLITRK4;TSPAN7;ZBBX;SLITRK5;AMZ2;GRIA3;KCNJ3;KCNJ4;GABBR2;KCNJ6;NLGN4X;SYT1;GAD2;ATP2B2;GRIN2B;TUBB4A;PTPRD;LRFN2;GRIN3A;NBEA;APBA1
	GTEX-XLM4-0011-R3B-SM-4AT6E brain male 60-69 years	56/2627	2.04373e-11	8.58366e-10	3.29759	81.1658	GABRB3;GABRB2;GRIK3;GRIK1;GRIK2;GRM1;RIMS1;EFR3A;SIPA1L1;LRRTM3;LRRTM4;LRRTM1;PSD3;DLGAP2;PPFIA2;PRKCB;CACNA2D3;ANK2;SLC6A11;SYN3;GABRG2;TUBB2B;TUBB2A;GRIA1;GRIA2;NLGN1;NRXN1;CACNA1B;ADCY2;ADCY1;ADCY8;GRIN2A;SLITRK2;ERBB4;SLITRK1;TSPAN7;SLITRK5;GPC5;GRIA3;KCNJ3;KCNJ4;NLGN4Y;GABBR2;KCNJ6;NLGN4X;SYT1;BDNF;GAD2;ATP2B2;GRIN2B;TUBB4A;LRFN2;GLUD2;GRIN3A;NBEA;APBA1
	GTEX-NL4W-0011-R10A-SM-2I3DY brain male 50-59 years	36/1197	2.28344e-11	9.45345e-10	4.32003	105.853	GABRB2;NRXN1;GRIK1;ADCY2;ADCY1;ADCY8;GRM1;RIMS1;HPGDS;GRIN2A;LRRTM4;ERBB4;SLITRK1;LRRTM1;TSPAN7;PSD3;GPC5;DLGAP2;GRIA3;PPFIA2;MFAP3L;KCNJ4;GABBR2;SYT1;PRKCB;GAD2;ANK2;SLC6A11;ATP2B2;GABRG2;LRFN2;GLUD2;TUBB2B;GRIN3A;TUBB2A;APBA1
	GTEX-WVLH-0011-R4A-SM-3MJFS brain male 50-59 years	47/1957	2.79262e-11	1.13986e-09	3.58507	87.1224	GRIA1;GABRB3;GRIA2;GABRB2;CAMK2D;GALNT13;NRXN1;CACNA1B;GRIK1;ADCY2;GRIK2;ADCY1;ADCY8;GRM1;RIMS1;GRIN2A;SIPA1L1;LRRTM3;SLITRK2;LRRTM4;ERBB4;SLITRK1;LRRTM1;TSPAN7;PSD3;GPC5;SOX9;DLGAP2;GRIA3;PPFIA2;MFAP3L;KCNJ4;GABBR2;SYT1;BDNF;GAD2;ANK2;SLC6A11;SYN3;GRIN2B;GABRG2;LRFN2;GLUD2;TUBB2B;GRIN3A;TUBB2A;APBA1
	GTEX-PVOW-0011-R1A-SM-32PL6 brain male 40-49 years	51/2265	3.21877e-11	1.29555e-09	3.40999	82.3834	GABRB3;GABRB2;GALNT13;GRIK1;GRIK2;GRM1;RIMS1;EFR3A;LRRTM3;LRRTM1;PSD3;DLGAP2;PPFIA2;PRKCB;CACNA2D3;ANK2;GABRG2;TUBB2A;NAV3;GRIA1;GRIA2;NLGN1;NRXN1;ADCY1;GRIN2A;ERBB4;SLITRK1;SLITRK4;TSPAN7;ZBBX;SLITRK5;AMZ2;GPC5;GRIA3;MFAP3L;KCNJ3;KCNJ4;NLGN4Y;GABBR2;KCNJ6;NLGN4X;SYT1;BDNF;GAD2;ATP2B2;TUBB4A;PTPRD;LRFN2;GRIN3A;NBEA;APBA1
	GTEX-UTHO-0011-R3A-SM-3GIK8 brain male 60-69 years	44/1771	4.87195e-11	1.9341e-09	3.6605	86.9183	GRIA1;GABRB3;GRIA2;GABRB2;NRXN1;CACNA1B;GRIK1;ADCY2;GRIK2;ADCY1;ADCY8;GRM1;RIMS1;GRIN2A;LRRTM3;LRRTM4;ERBB4;SLITRK1;LRRTM1;TSPAN7;PSD3;GPC5;DLGAP2;GRIA3;PPFIA2;KCNJ3;IGFBP1;KCNJ4;GABBR2;KCNJ6;SYT1;PRKCB;GAD2;ANK2;ATP2B2;SYN3;TUBB4A;GABRG2;PTPRD;LRFN2;GRIN3A;TUBB2A;NBEA;APBA1
	GTEX-WVLH-0011-R10A-SM-3MJFM brain male 50-59 years	61/3100	5.01725e-11	1.96486e-09	3.09207	73.3301	GABRB3;GABRB2;GRIK3;GRIK1;GRIK2;GRM1;RIMS1;EFR3A;SIPA1L1;LRRTM3;LRRTM4;LRRTM1;PSD3;DLGAP2;PPFIA2;PRKCB;CACNA2D3;CASK;ANK2;SYN3;GABRG2;CACNB2;TUBB2A;NAV3;ARHGEF7;GRIA1;GRIA2;CAMK2D;NLGN1;NRXN1;CACNA1B;LIN7A;ADCY2;ADCY1;ADCY8;GRIN2A;ERBB4;SLITRK1;SLITRK4;TSPAN7;ZBBX;SLITRK5;GRIA3;KCNJ3;KCNJ4;NLGN4Y;GABBR2;KCNJ6;NLGN4X;SYT1;BDNF;GAD2;ATP2B2;GRIN2B;TUBB4A;PTPRD;LRFN2;GRIN3A;NBEA;SYT10;APBA1
	GTEX-X4XX-0011-R10B-SM-46MWO brain male 60-69 years	58/2855	5.3626e-11	2.07211e-09	3.15361	74.5798	GABRB3;ACHE;GABRB2;GRIK1;GRIK2;GRM1;RIMS1;EFR3A;SIPA1L1;LRRTM3;LRRTM4;LRRTM1;PSD3;DLGAP2;PPFIA2;PRKCB;CACNA2D3;ANK2;SLC6A11;SYN3;GABRG2;CACNB2;TUBB2A;ARHGEF7;GRIA1;GRIA2;NRXN1;CACNA1B;LIN7A;ADCY2;ADCY1;LIN7C;ADCY8;GRIN2A;SLITRK2;ERBB4;SLITRK1;SLITRK4;TSPAN7;SLITRK5;AMZ2;GRIA3;KCNJ3;KCNJ4;NLGN4Y;GABBR2;KCNJ6;NLGN4X;SYT1;GAD2;ATP2B2;GRIN2B;TUBB4A;PTPRD;LRFN2;GRIN3A;NBEA;APBA1
	GTEX-WWYW-0011-R5A-SM-3NB3E brain female 50-59 years	49/2151	6.01772e-11	2.29465e-09	3.41537	80.3764	GABRB3;ACHE;GABRB2;GALNT13;TDRP;GRM1;SIPA1L1;LRRTM3;LRRTM4;LRRTM1;PSD3;SOX9;DLGAP2;PPFIA2;PRKCB;CACNA2D3;ANK2;SYN3;GABRG2;TUBB2B;GRIA1;GRIA2;NLGN1;CACNA1B;ADCY1;ADCY8;GRIN2A;SLITRK2;ERBB4;SLITRK1;TSPAN7;ZBBX;SLITRK5;AMZ2;GPC5;GRIA3;KCNJ2;MFAP3L;KCNJ4;NLGN4X;SYT1;FAM189A2;GAD2;ATP2B2;GRIN2B;TUBB4A;PTPRD;GLUD2;APBA1
	GTEX-WL46-0011-R6A-SM-3LK6X brain male 50-59 years	50/2236	6.94125e-11	2.61103e-09	3.36307	78.6654	GABRB3;ACHE;GABRB2;GALNT13;GRIK3;GRIK1;GRIK2;GRM1;SIPA1L1;LRRTM3;LRRTM4;LRRTM1;PSD3;DLGAP2;PPFIA2;CACNA2D3;ANK2;SLC6A11;SYN3;GABRG2;TUBB2B;TUBB2A;IL1RAPL1;GRIA1;GRIA2;NLGN1;CACNA1B;ADCY8;SLITRK2;ERBB4;SLITRK1;SLITRK5;GPC5;GRIA3;MFAP3L;KCNJ4;NLGN4Y;GABBR2;KCNJ6;NLGN4X;SYT1;GAD2;ATP2B2;GRIN2B;PTPRD;LRFN2;GLUD2;GRIN3A;SYT10;APBA1
	GTEX-T2IS-0011-R3A-SM-32QPB brain female 20-29 years	57/2792	7.02761e-11	2.61103e-09	3.15289	73.71	GABRB3;GABRB2;GALNT13;GRIK3;GRIK1;GRIK2;GRM1;RIMS1;EFR3A;SIPA1L1;LRRTM3;LRRTM4;LRRTM1;PSD3;DLGAP2;PPFIA2;PRKCB;CACNA2D3;CASK;ANK2;SYN3;GABRG2;TUBB2A;NAV3;GRIA1;GRIA2;NLGN1;NRXN1;CACNA1B;LIN7A;ADCY2;ADCY1;ADCY8;GRIN2A;ERBB4;SLITRK1;SLITRK4;TSPAN7;ZBBX;SLITRK5;AMZ2;GRIA3;KCNJ3;KCNJ4;GABBR2;KCNJ6;NLGN4X;SYT1;BDNF;GAD2;ATP2B2;GRIN2B;PTPRD;LRFN2;GRIN3A;NBEA;APBA1
	GTEX-QDT8-0011-R10A-SM-32PKG brain female 30-39 years	64/3393	8.11331e-11	2.97625e-09	2.99275	69.5364	GABRB3;GABRB2;GALNT13;GRIK3;GRIK2;GRM1;RIMS1;EFR3A;SIPA1L1;LRRTM3;LRRTM4;LRRTM1;PSD3;DLGAP2;PPFIA2;IGFBP1;PRKCB;CACNA2D3;DYRK1A;CASK;ANK2;SLC6A11;SYN3;GABRG2;CACNB2;TUBB2A;NAV3;IL1RAPL1;GRIA1;GRIA2;CAMK2D;NLGN1;NRXN1;CACNA1B;LIN7A;ADCY2;ADCY1;GRIN2A;SLITRK2;ERBB4;SLITRK1;SLITRK4;TSPAN7;ZBBX;SLITRK5;AMZ2;GPC5;GRIA3;MFAP3L;KCNJ3;KCNJ4;GABBR2;KCNJ6;NLGN4X;SYT1;GAD2;ATP2B2;TUBB4A;PTPRD;LRFN2;GLUD2;GR…
	GTEX-X261-0011-R10B-SM-4E3JT brain male 50-59 years	33/1066	8.58493e-11	3.08641e-09	4.3831	101.593	GABRB3;GRIA2;GABRB2;GRIK3;ADCY2;ADCY1;ADCY8;GRM1;RIMS1;GRIN2A;LRRTM4;SLITRK1;LRRTM1;SLITRK4;TSPAN7;ZBBX;AMZ2;GPC5;DLGAP2;GRIA3;PPFIA2;MFAP3L;KCNJ4;GABBR2;SYT1;SLC6A11;ATP2B2;GRIN2B;GABRG2;LRFN2;TUBB2B;TUBB2A;PPEF2
	GTEX-QDT8-0011-R4A-SM-32PKM brain female 30-39 years	42/1660	8.6266e-11	3.08641e-09	3.69333	85.5878	GRIA1;GABRB3;GRIA2;GABRB2;NLGN1;GALNT13;NRXN1;GRIK1;ADCY2;GRIK2;ADCY1;ADCY8;GRM1;RIMS1;LRRTM3;SLITRK2;LRRTM4;ERBB4;SLITRK1;LRRTM1;TSPAN7;PSD3;PPFIA1;GPC5;SOX9;DLGAP2;GRIA3;PPFIA2;IGFBP1;GABBR2;NLGN4X;SYT1;ANK2;SLC6A11;GABRG2;PTPRD;LRFN2;GLUD2;GRIN3A;NAV3;IL1RAPL1;APBA1
	GTEX-QVJO-1426-SM-2S1QY brain female 60-69 years	49/2180	9.64988e-11	3.41041e-09	3.36338	77.5646	GABRB3;GABRB2;GRIK1;GRIK2;GRM1;RIMS1;SIPA1L1;LRRTM3;LRRTM4;LRRTM1;PSD3;DLGAP2;PPFIA2;PRKCB;CACNA2D3;ANK2;SLC6A11;SYN3;GABRG2;TUBB2B;TUBB2A;GRIA1;GRIA2;NRXN1;CACNA1B;ADCY2;ADCY1;ADCY8;GRIN2A;SLITRK1;SLITRK4;TSPAN7;ZBBX;SLITRK5;AMZ2;GPC5;GRIA3;KCNJ3;KCNJ4;GABBR2;SYT1;GAD2;ATP2B2;TUBB4A;LRFN2;GLUD2;GRIN3A;NBEA;APBA1
	GTEX-WL46-0011-R10A-SM-3MJFQ brain male 50-59 years	56/2744	1.13515e-10	3.96344e-09	3.13268	71.7354	GABRB3;GABRB2;GALNT13;GRIK1;GRIK2;GRM1;RIMS1;EFR3A;SIPA1L1;LRRTM3;LRRTM4;LRRTM1;PSD3;DLGAP2;PPFIA2;PRKCB;CACNA2D3;ANK2;SYN3;GABRG2;CACNB2;TUBB2A;ARHGEF7;GRIA1;GRIA2;NLGN1;NRXN1;CACNA1B;ADCY2;ADCY1;ADCY8;GRIN2A;ERBB4;SLITRK1;SLITRK4;TSPAN7;ZBBX;SLITRK5;GRIA3;KCNJ3;KCNJ4;NLGN4Y;GABBR2;KCNJ6;NLGN4X;SYT1;BDNF;GAD2;ATP2B2;GRIN2B;TUBB4A;PTPRD;LRFN2;GRIN3A;NBEA;APBA1
	GTEX-T5JC-0011-R8A-SM-32PLM brain male 20-29 years	59/2997	1.21159e-10	4.17998e-09	3.05603	69.7813	GABRB3;ACHE;GABRB2;GALNT13;GRIK3;GRIK1;GRIK2;GRM1;RIMS1;EFR3A;SIPA1L1;LRRTM3;LRRTM4;LRRTM1;PSD3;DLGAP2;PPFIA2;PRKCB;CACNA2D3;ANK2;SLC6A11;SYN3;GABRG2;CACNB2;TUBB2A;ARHGEF7;GRIA1;GRIA2;NLGN1;NRXN1;CACNA1B;LIN7A;ADCY2;ADCY1;ADCY8;GRIN2A;ERBB4;SLITRK1;SLITRK4;TSPAN7;ZBBX;SLITRK5;GRIA3;KCNJ3;KCNJ4;NLGN4Y;GABBR2;KCNJ6;NLGN4X;SYT1;GAD2;ATP2B2;GRIN2B;PTPRD;LRFN2;GRIN3A;NBEA;SYT10;APBA1
	GTEX-NPJ7-0011-R6a-SM-2I3G7 brain female 60-69 years	47/2057	1.53658e-10	5.23882e-09	3.3877	76.5494	GRIA1;GABRB3;GRIA2;ACHE;GABRB2;NLGN1;GALNT13;CACNA1B;TDRP;ADCY2;GRIK2;GRM1;GRIP1;SIPA1L1;LRRTM3;SLITRK2;LRRTM4;ERBB4;LRRTM1;SLITRK4;TSPAN7;ZBBX;PSD3;SLITRK5;AMZ2;GPC5;DLGAP2;GRIA3;PPFIA2;KCNJ4;NLGN4X;SYT1;PRKCB;CACNA2D3;GAD2;ANK2;SLC6A11;ATP2B2;SYN3;GRIN2B;TUBB4A;GABRG2;GLUD2;TUBB2B;TUBB2A;NBEA;APBA1
	GTEX-R55F-0011-R6A-SM-2TF4L brain male 50-59 years	44/1839	1.65161e-10	5.56553e-09	3.5086	79.0281	GRIA1;GABRB3;GRIA2;ACHE;GABRB2;CACNA1B;ADCY2;LIN7C;ADCY8;GRM1;SIPA1L1;LRRTM3;SLITRK2;LRRTM4;ERBB4;LRRTM1;SLITRK4;TSPAN7;PSD3;SLITRK5;AMZ2;GPC5;SOX9;DLGAP2;GRIA3;PPFIA2;MFAP3L;KCNJ4;NLGN4X;PRKCB;CACNA2D3;GAD2;ANK2;SLC6A11;ATP2B2;SYN3;GRIN2B;TUBB4A;GABRG2;GLUD2;TUBB2B;TUBB2A;IL1RAPL1;APBA1
	GTEX-P44H-0011-R1A-SM-3NM8J brain male 40-49 years	50/2295	1.75606e-10	5.84949e-09	3.26373	73.3125	GABRB3;GABRB2;GALNT13;GRIK1;GRIK2;RIMS1;LRRTM3;LRRTM1;PSD3;SOX9;DLGAP2;PPFIA2;PRKCB;SYN3;GABRG2;TUBB2B;TUBB2A;IL1RAPL1;GRIA1;GRIA2;NLGN1;NRXN1;ATP10B;ADCY2;ADCY1;ADCY8;GRIN2A;SLITRK2;ERBB4;SLITRK1;SLITRK4;TSPAN7;ZBBX;SLITRK5;GPC5;GRIA3;MFAP3L;KCNJ3;KCNJ4;NLGN4Y;GABBR2;KCNJ6;NLGN4X;SYT1;GRIN2B;TUBB4A;PTPRD;LRFN2;GLUD2;GRIN3A
	GTEX-N7MS-0011-R5a-SM-2HMK8 brain male 60-69 years	46/1995	1.90519e-10	6.27413e-09	3.40342	76.173	GRIA1;GABRB3;GRIA2;ACHE;GABRB2;NLGN1;GALNT13;CACNA1B;GRIK1;ADCY1;GRM1;RIMS1;GRIN2A;SIPA1L1;LRRTM3;SLITRK2;LRRTM4;ERBB4;SLITRK1;LRRTM1;TSPAN7;PSD3;SLITRK5;AMZ2;GPC5;DLGAP2;GRIA3;KCNJ2;PPFIA2;MFAP3L;KCNJ4;NLGN4Y;SYT1;PRKCB;CACNA2D3;GAD2;ANK2;ATP2B2;SYN3;TUBB4A;GABRG2;PTPRD;GLUD2;TUBB2B;IL1RAPL1;APBA1
	GTEX-NL3H-0011-R6a-SM-2I3G8 brain male 60-69 years	50/2315	2.38619e-10	7.76987e-09	3.23124	71.5918	GABRB3;ACHE;GABRB2;GRIK2;GRM1;GRIP1;SIPA1L1;LRRTM3;LRRTM4;LRRTM1;PSD3;DLGAP2;PPFIA2;PRKCB;CACNA2D3;ANK2;SLC6A11;SYN3;GABRG2;CACNB2;TUBB2B;IL1RAPL1;GRIA1;GRIA2;NLGN1;CACNA1B;GRIN2A;SLITRK2;ERBB4;SLITRK4;TSPAN7;SLITRK6;SLITRK5;AMZ2;GPC5;GRIA3;KCNJ2;MFAP3L;KCNJ4;NLGN4Y;NLGN4X;SYT1;GAD2;ATP2B2;GRIN2B;TUBB4A;GLUD2;NBEA;SYT10;APBA1
	GTEX-T2IS-0011-R6A-SM-32QP2 brain female 20-29 years	52/2496	3.34735e-10	1.07785e-08	3.13487	68.3956	GABRB3;ACHE;GABRB2;GALNT13;GRIK3;GRIK2;GRM1;SIPA1L1;LRRTM3;LRRTM4;LRRTM1;PSD3;DLGAP2;PPFIA2;PRKCB;CACNA2D3;ANK2;SLC6A11;SYN3;GABRG2;TUBB2B;TUBB2A;CCDC90B;GRIA1;GRIA2;NLGN1;NRXN1;CACNA1B;ADCY2;ADCY8;GRIN2A;SLITRK2;ERBB4;TSPAN7;ZBBX;SLITRK5;AMZ2;GPC5;GRIA3;MFAP3L;KCNJ4;GABBR2;NLGN4X;SYT1;GAD2;ATP2B2;GRIN2B;GLUD2;GRIN3A;NBEA;SYT10;APBA1
	GTEX-T6MN-0011-R4A-SM-32QPG brain male 50-59 years	40/1594	3.48608e-10	1.11018e-08	3.61865	78.8036	GRIA1;GRIA2;GABRB2;NLGN1;GALNT13;NRXN1;GRIK1;ADCY2;GRIK2;ADCY1;ADCY8;RIMS1;GRIN2A;LRRTM3;SLITRK2;LRRTM4;ERBB4;SLITRK1;LRRTM1;TSPAN7;GPC5;SOX9;DLGAP2;GRIA3;PPFIA2;MFAP3L;NLGN4Y;GABBR2;NLGN4X;SYT1;BDNF;GAD2;ANK2;SLC6A11;SYN3;GABRG2;PTPRD;GLUD2;TUBB2B;GRIN3A
	GTEX-NPJ8-1526-SM-2D7VU brain male 40-49 years	47/2109	3.55848e-10	1.12092e-08	3.29263	71.6361	GABRB3;GRIA2;GABRB2;NRXN1;CACNA1B;GRIK3;ADCY2;PRKX;ADCY1;GRM1;RIMS1;GRIN2A;SIPA1L1;LRRTM3;SLITRK2;LRRTM4;SLITRK1;LRRTM1;TSPAN7;PSD3;SLITRK5;DLGAP2;GRIA3;KCNJ2;PPFIA2;MFAP3L;KCNJ3;KCNJ4;GABBR2;KCNJ6;SYT1;PRKCB;CACNA2D3;ANK2;SLC6A11;ATP2B2;SYN3;GRIN2B;TUBB4A;GABRG2;PTPRD;LRFN2;TUBB2B;GRIN3A;TUBB2A;IL1RAPL1;APBA1
	GTEX-WVLH-3026-SM-3MJG9 brain male 50-59 years	51/2426	3.85932e-10	1.19897e-08	3.14977	68.2725	GABRB3;GABRB2;GRIK3;GRIK1;GRIK2;GRM1;RIMS1;LRRTM3;LRRTM4;LRRTM1;PSD3;DLGAP2;PPFIA2;PRKCB;CACNA2D3;ANK2;SLC6A11;SYN3;GABRG2;TUBB2A;GRIA1;GRIA2;NRXN1;CACNA1B;ADCY2;ADCY1;ADCY8;GRIN2A;SLITRK1;SLITRK4;TSPAN7;ZBBX;SLITRK5;AMZ2;GRIA3;KCNJ3;KCNJ4;GABBR2;KCNJ6;NLGN4X;SYT1;GAD2;ATP2B2;GRIN2B;TUBB4A;PTPRD;LRFN2;GRIN3A;NBEA;SYT10;APBA1
	GTEX-WHSE-0011-R7A-SM-3P5YZ brain male 20-29 years	39/1530	3.89799e-10	1.19897e-08	3.66177	79.3337	GRIA1;GABRB3;GRIA2;ACHE;GABRB2;NLGN1;CACNA1B;GRIK3;GRIK1;GRIK2;ADCY1;GRM1;RIMS1;GRIN2A;SIPA1L1;LRRTM3;LRRTM4;ERBB4;LRRTM1;TSPAN7;PSD3;SLITRK5;AMZ2;GPC5;DLGAP2;GRIA3;KCNJ4;SYT1;PRKCB;CACNA2D3;GAD2;ATP2B2;SYN3;GRIN2B;TUBB4A;GABRG2;TUBB2B;TUBB2A;IL1RAPL1
	GTEX-QVUS-2826-SM-3GADB brain female 60-69 years	45/1964	3.93037e-10	1.19897e-08	3.36006	72.7693	GABRB3;GRIA2;GABRB2;NRXN1;CACNA1B;GRIK1;ADCY2;GRIK2;ADCY1;ADCY8;GRM1;RIMS1;GRIN2A;SLITRK2;LRRTM4;SLITRK1;LRRTM1;TSPAN7;ZBBX;PSD3;SLITRK5;AMZ2;GPC5;SOX9;DLGAP2;GRIA3;PPFIA2;MFAP3L;KCNJ3;KCNJ4;GABBR2;SYT1;CACNA2D3;ANK2;SLC6A11;ATP2B2;SYN3;TUBB4A;GABRG2;PTPRD;LRFN2;TUBB2B;GRIN3A;TUBB2A;APBA1
	GTEX-WL46-0011-R2A-SM-3LK6O brain male 50-59 years	45/1976	4.78379e-10	1.44411e-08	3.33694	71.6129	GRIA1;GABRB3;GRIA2;ACHE;GABRB2;GALNT13;CACNA1B;GRIK3;GRIK1;GRIK2;ADCY1;GRM1;GRIN2A;SIPA1L1;LRRTM3;LRRTM4;ERBB4;SLITRK1;LRRTM1;TSPAN7;PSD3;SLITRK6;SLITRK5;AMZ2;GPC5;DLGAP2;GRIA3;PPFIA2;KCNJ4;SYT1;PRKCB;CACNA2D3;GAD2;ANK2;ATP2B2;SYN3;GRIN2B;TUBB4A;GABRG2;LRFN2;TUBB2B;TUBB2A;SYT10;IL1RAPL1;APBA1
	GTEX-T6MN-0011-R10A-SM-32QP7 brain male 50-59 years	59/3103	4.8828e-10	1.4588e-08	2.93111	62.8433	GABRB3;ACHE;GABRB2;GRIK3;GRIK1;GRIK2;GRM1;RIMS1;EFR3A;SIPA1L1;LRRTM3;LRRTM4;LRRTM1;PSD3;DLGAP2;PPFIA2;PRKCB;CACNA2D3;ANK2;SYN3;GABRG2;CACNB2;TUBB2A;NAV3;ARHGEF7;GRIA1;GRIA2;CAMK2D;NLGN1;NRXN1;CACNA1B;LIN7A;ADCY2;ADCY1;ADCY8;GRIN2A;ERBB4;SLITRK1;SLITRK4;TSPAN7;ZBBX;SLITRK5;GRIA3;KCNJ3;KCNJ4;NLGN4Y;GABBR2;KCNJ6;NLGN4X;SYT1;BDNF;GAD2;ATP2B2;TUBB4A;PTPRD;LRFN2;GRIN3A;NBEA;APBA1
	GTEX-X585-0011-R3B-SM-46MVG brain male 50-59 years	54/2692	5.39897e-10	1.59655e-08	3.0338	64.7403	GABRB3;ACHE;GABRB2;GRIK3;GRIK1;GRIK2;GRM1;RIMS1;EFR3A;SIPA1L1;LRRTM3;LRRTM4;LRRTM1;PSD3;DLGAP2;PPFIA2;PRKCB;CACNA2D3;ANK2;SYN3;GABRG2;CACNB2;TUBB2A;ARHGEF7;GRIA1;GRIA2;NRXN1;CACNA1B;LIN7A;ADCY2;ADCY1;GRIN2A;SLITRK1;SLITRK4;TSPAN7;ZBBX;SLITRK5;GRIA3;KCNJ3;KCNJ4;NLGN4Y;GABBR2;KCNJ6;NLGN4X;SYT1;GAD2;ATP2B2;GRIN2B;TUBB4A;PTPRD;LRFN2;GRIN3A;NBEA;APBA1
	GTEX-QVJO-0011-R9A-SM-2S1QH brain female 60-69 years	46/2069	6.31577e-10	1.84026e-08	3.26536	69.1695	GRIA1;GABRB3;GRIA2;ACHE;CAMK2D;NLGN1;GALNT13;NRXN1;CACNA1B;GRIK1;GRIK2;ADCY1;ADCY8;GRM1;HPGDS;GRIN2A;SLITRK1;LRRTM1;SLITRK5;GPC5;DLGAP2;GRIA3;PPFIA2;KCNJ3;GABBR2;KCNJ6;NLGN4X;SYT1;CACNA2D3;CASK;GAD2;ANK2;SLC6A11;ATP2B2;SYN3;GRIN2B;TUBB4A;GABRG2;PTPRD;LRFN2;TUBB2B;GRIN3A;TUBB2A;NBEA;SYT10;APBA1
	GTEX-RNOR-0011-R7A-SM-2TF4V brain female 50-59 years	47/2146	6.35009e-10	1.84026e-08	3.22785	68.3574	GRIA1;GABRB3;GRIA2;ACHE;GABRB2;NLGN1;GALNT13;CACNA1B;GRIK3;GRIK1;GRIK2;ADCY1;GRM1;RIMS1;GRIN2A;SIPA1L1;LRRTM3;LRRTM4;ERBB4;SLITRK1;LRRTM1;TSPAN7;PSD3;SLITRK5;AMZ2;GPC5;DLGAP2;GRIA3;KCNJ2;PPFIA2;MFAP3L;KCNJ4;NLGN4X;SYT1;PRKCB;CACNA2D3;GAD2;ANK2;ATP2B2;SYN3;GRIN2B;TUBB4A;GABRG2;PTPRD;NBEA;IL1RAPL1;APBA1
	GTEX-QVUS-0011-R4A-SM-3GAE7 brain female 60-69 years	38/1493	7.21139e-10	2.06917e-08	3.63558	76.5297	GRIA1;GABRB3;GRIA2;GABRB2;NLGN1;GALNT13;NRXN1;GRIK1;ADCY2;GRIK2;ADCY8;GRM1;RIMS1;GRIN2A;SLITRK2;ERBB4;SLITRK1;TSPAN7;AMZ2;GPC5;SOX9;DLGAP2;GRIA3;PPFIA2;MFAP3L;GABBR2;SYT1;GAD2;ANK2;SLC6A11;GABRG2;PTPRD;LRFN2;GLUD2;TUBB2B;GRIN3A;TUBB2A;APBA1
	GTEX-N7MS-0011-R10A-SM-2HMJK brain male 60-69 years	48/2233	7.33648e-10	2.08442e-08	3.17725	66.8271	GRIA1;GABRB3;GRIA2;GABRB2;NRXN1;CACNA1B;GRIK1;ADCY2;GRIK2;ADCY1;GRM1;RIMS1;GRIN2A;SIPA1L1;LRRTM3;LRRTM4;ERBB4;SLITRK1;LRRTM1;SLITRK4;TSPAN7;ZBBX;PSD3;SLITRK5;DLGAP2;GRIA3;PPFIA2;KCNJ3;KCNJ4;GABBR2;KCNJ6;NLGN4X;SYT1;PRKCB;CACNA2D3;GAD2;ANK2;ATP2B2;SYN3;GRIN2B;TUBB4A;GABRG2;PTPRD;LRFN2;GRIN3A;TUBB2A;NBEA;APBA1
	GTEX-WL46-2926-SM-3LK82 brain male 50-59 years	50/2399	8.29159e-10	2.33291e-08	3.10079	64.8394	GABRB3;ACHE;GABRB2;GRIK3;GRIK1;GRIK2;GRM1;RIMS1;SIPA1L1;LRRTM3;LRRTM4;LRRTM1;PSD3;DLGAP2;PPFIA2;PRKCB;CACNA2D3;ANK2;SYN3;GABRG2;TUBB2A;NAV3;ARHGEF7;GRIA1;GRIA2;NRXN1;CACNA1B;ADCY2;ADCY1;GRIN2A;SLITRK1;TSPAN7;ZBBX;SLITRK5;GRIA3;KCNJ3;KCNJ4;GABBR2;KCNJ6;SYT1;BDNF;GAD2;ATP2B2;GRIN2B;TUBB4A;PTPRD;LRFN2;GRIN3A;NBEA;APBA1
	GTEX-R55E-0011-R5A-SM-2TC5N brain male 20-29 years	42/1793	9.25855e-10	2.57993e-08	3.38788	70.4689	GRIA1;GABRB3;GRIA2;GABRB2;GALNT13;GRIK1;ADCY2;ADCY1;RIMS1;GRIN2A;SIPA1L1;LRRTM3;SLITRK2;LRRTM4;ERBB4;SLITRK1;LRRTM1;TSPAN7;PSD3;SLITRK5;AMZ2;GPC5;DLGAP2;GRIA3;PPFIA2;MFAP3L;KCNJ4;NLGN4X;PRKCB;CACNA2D3;GAD2;ANK2;ATP2B2;SYN3;GRIN2B;TUBB4A;GABRG2;PTPRD;GLUD2;TUBB2B;IL1RAPL1;APBA1
	GTEX-S7SE-0011-R8A-SM-2XCDG brain male 50-59 years	52/2573	9.95685e-10	2.73474e-08	3.02566	62.7147	GABRB3;ACHE;GABRB2;GALNT13;GRIK3;GRIK1;GRIK2;GRM1;GRIP1;RIMS1;LRRTM3;LRRTM4;LRRTM1;PSD3;DLGAP2;PPFIA2;CASK;ANK2;SLC6A11;SYN3;GABRG2;TUBB2B;TUBB2A;IL1RAPL1;GRIA1;GRIA2;NLGN1;NRXN1;CACNA1B;LIN7A;ADCY8;SLITRK2;ERBB4;SLITRK1;TSPAN7;SLITRK5;GPC5;GRIA3;KCNJ3;NLGN4Y;GABBR2;KCNJ6;NLGN4X;SYT1;GAD2;PTPRD;LRFN2;GLUD2;GRIN3A;NBEA;SYT10;APBA1
	GTEX-WL46-0011-R7A-SM-3LK7X brain male 50-59 years	37/1441	1.00028e-09	2.73474e-08	3.65102	75.66	GRIA1;GABRB3;GRIA2;ACHE;GABRB2;GALNT13;CACNA1B;GRIK1;ADCY1;GRM1;RIMS1;GRIN2A;SIPA1L1;LRRTM3;LRRTM4;ERBB4;LRRTM1;TSPAN7;PSD3;SLITRK6;SLITRK5;AMZ2;GPC5;DLGAP2;GRIA3;PPFIA2;KCNJ4;SYT1;PRKCB;CACNA2D3;GAD2;ATP2B2;SYN3;GRIN2B;TUBB4A;GABRG2;APBA1
	GTEX-R55E-0011-R6A-SM-2TC5T brain male 20-29 years	45/2028	1.09887e-09	2.97618e-08	3.24	66.8379	GRIA1;GABRB3;GRIA2;GABRB2;NLGN1;GALNT13;NRXN1;ADCY2;ADCY1;ADCY8;GRM1;RIMS1;SIPA1L1;LRRTM3;SLITRK2;LRRTM4;ERBB4;LRRTM1;TSPAN7;PSD3;SLITRK5;AMZ2;GPC5;SOX9;DLGAP2;GRIA3;PPFIA2;MFAP3L;KCNJ4;NLGN4X;PRKCB;CACNA2D3;GAD2;ANK2;SLC6A11;ATP2B2;SYN3;GRIN2B;GABRG2;GLUD2;TUBB2B;NBEA;SYT10;IL1RAPL1;APBA1
	GTEX-UTHO-0011-R6A-SM-3GIJW brain male 60-69 years	46/2110	1.19428e-09	3.20466e-08	3.19313	65.6051	GRIA1;GABRB3;GRIA2;GABRB2;NLGN1;GALNT13;CACNA1B;TDRP;GRIK2;ADCY8;GRM1;GRIP1;SIPA1L1;LRRTM3;SLITRK2;LRRTM4;ERBB4;SLITRK1;LRRTM1;TSPAN7;ZBBX;PSD3;SLITRK5;AMZ2;GPC5;DLGAP2;GRIA3;PPFIA2;MFAP3L;KCNJ4;NLGN4Y;NLGN4X;SYT1;PRKCB;CACNA2D3;GAD2;ANK2;SLC6A11;ATP2B2;TUBB4A;GABRG2;GLUD2;TUBB2B;NBEA;IL1RAPL1;APBA1
	GTEX-T5JC-2426-SM-3NMDB brain male 20-29 years	52/2587	1.20741e-09	3.21015e-08	3.00652	61.7382	GABRB3;GABRB2;GRIK3;GRIK1;GRIK2;GRM1;RIMS1;SIPA1L1;LRRTM3;LRRTM4;LRRTM1;PSD3;DLGAP2;PPFIA2;PRKCB;CACNA2D3;ANK2;SLC6A11;SYN3;GABRG2;TUBB2A;ARHGEF7;GRIA1;GRIA2;NRXN1;CACNA1B;ADCY2;ADCY1;ADCY8;GRIN2A;SLITRK1;SLITRK4;TSPAN7;ZBBX;SLITRK5;AMZ2;GPC5;GRIA3;KCNJ3;KCNJ4;GABBR2;KCNJ6;SYT1;GAD2;ATP2B2;GRIN2B;TUBB4A;PTPRD;LRFN2;GRIN3A;NBEA;APBA1
	GTEX-NPJ8-0011-R6a-SM-2HMKB brain male 40-49 years	51/2507	1.22836e-09	3.23617e-08	3.03176	62.2044	GABRB3;ACHE;GABRB2;GALNT13;TDRP;GRIK2;GRM1;GRIP1;SIPA1L1;LRRTM3;LRRTM4;LRRTM1;PSD3;SOX9;DLGAP2;PPFIA2;IGFBP1;PRKCB;CACNA2D3;ANK2;SLC6A11;GABRG2;TUBB2B;TUBB2A;PPEF2;GRIA1;GRIA2;NLGN1;CACNA1B;ADCY2;GRIN2A;SLITRK2;ERBB4;TSPAN7;ZBBX;SLITRK5;AMZ2;GPC5;GRIA3;KCNJ2;KCNJ4;NLGN4Y;NLGN4X;SYT1;GAD2;ATP2B2;GRIN2B;GLUD2;NBEA;SYT10;APBA1
	GTEX-Q2AG-0011-R6A-SM-2HML7 brain female 40-49 years	45/2037	1.26493e-09	3.30248e-08	3.22373	66.0487	GRIA1;GABRB3;GRIA2;ACHE;GABRB2;NLGN1;GALNT13;CACNA1B;GRIK1;ADCY1;GRM1;RIMS1;GRIN2A;SIPA1L1;LRRTM3;SLITRK2;LRRTM4;ERBB4;SLITRK1;LRRTM1;TSPAN7;PSD3;SLITRK5;AMZ2;GPC5;DLGAP2;GRIA3;PPFIA2;MFAP3L;KCNJ4;NLGN4X;SYT1;PRKCB;CACNA2D3;GAD2;ANK2;ATP2B2;SYN3;GRIN2B;TUBB4A;GABRG2;GLUD2;TUBB2B;NBEA;APBA1
	GTEX-T6MN-0011-R7A-SM-32QP5 brain male 50-59 years	54/2764	1.42262e-09	3.68102e-08	2.94083	59.907	GABRB3;ACHE;GABRB2;GALNT13;TDRP;GRIK1;GRIK2;GRM1;GRIP1;RIMS1;SIPA1L1;LRRTM3;LRRTM4;LRRTM1;PSD3;SOX9;DLGAP2;PPFIA2;PRKCB;CACNA2D3;ANK2;SLC6A11;SYN3;GABRG2;TUBB2B;TUBB2A;GRIA1;GRIA2;NLGN1;NRXN1;CACNA1B;GRIN2A;SLITRK2;ERBB4;SLITRK4;TSPAN7;ZBBX;SLITRK6;SLITRK5;AMZ2;GPC5;GRIA3;MFAP3L;KCNJ4;NLGN4Y;NLGN4X;SYT1;GAD2;ATP2B2;GLUD2;NBEA;NAT2;SYT10;APBA1
	GTEX-P44H-0011-R8A-SM-2XCEL brain male 40-49 years	49/2367	1.64417e-09	4.21663e-08	3.05938	61.8791	GABRB3;ACHE;GALNT13;GRIK1;GRIK2;GRM1;LRRTM3;LRRTM4;LRRTM1;PSD3;PPFIA2;IGFBP1;CACNA2D3;CASK;ANK2;SLC6A11;SYN3;GABRG2;TUBB2B;TUBB2A;IL1RAPL1;GRIA1;GRIA2;NLGN1;NRXN1;CACNA1B;ADCY1;LIN7C;ADCY8;SLITRK2;ERBB4;SLITRK1;TSPAN7;AMZ2;GPC5;GRIA3;KCNJ3;NLGN4Y;GABBR2;NLGN4X;SYT1;GAD2;ATP2B2;TUBB4A;PTPRD;LRFN2;GLUD2;GRIN3A;APBA1
	GTEX-WHSE-0011-R5A-SM-3P5ZO brain male 20-29 years	47/2213	1.74625e-09	4.43914e-08	3.11619	62.8404	GRIA1;GABRB3;GRIA2;ACHE;GABRB2;NLGN1;CACNA1B;TDRP;GRIK1;GRIK2;ADCY1;ADCY8;GRM1;RIMS1;GRIN2A;SIPA1L1;LRRTM3;LRRTM4;ERBB4;SLITRK1;LRRTM1;TSPAN7;ZBBX;PSD3;SLITRK5;GPC5;DLGAP2;GRIA3;PPFIA2;KCNJ4;NLGN4X;SYT1;PRKCB;CACNA2D3;EMP1;GAD2;ANK2;ATP2B2;SYN3;GRIN2B;GABRG2;GLUD2;TUBB2B;TUBB2A;NBEA;IL1RAPL1;APBA1
	GTEX-WHSE-0011-R1A-SM-3P5ZK brain male 20-29 years	46/2146	2.05821e-09	5.1867e-08	3.13203	62.645	GRIA1;GABRB3;GRIA2;ACHE;GABRB2;NLGN1;NRXN1;CACNA1B;LIN7A;GRIK1;GRIK2;ADCY1;ADCY8;GRM1;RIMS1;GRIN2A;SLITRK1;LRRTM1;TSPAN7;PSD3;SLITRK5;DLGAP2;GRIA3;PPFIA2;KCNJ3;KCNJ4;NLGN4Y;GABBR2;KCNJ6;NLGN4X;SYT1;BDNF;CACNA2D3;GAD2;ANK2;ATP2B2;SYN3;GRIN2B;TUBB4A;GABRG2;LRFN2;TUBB2B;GRIN3A;TUBB2A;NBEA;APBA1
	GTEX-QMR6-0011-R8A-SM-32PKJ brain male 50-59 years	64/3664	2.11545e-09	5.28499e-08	2.72201	54.3695	GABRB3;ACHE;GABRB2;GALNT13;GRIK3;TDRP;GRIK1;GRIK2;GRM1;GRIP1;RIMS1;EFR3A;LRRTM3;LRRTM4;LRRTM1;PSD3;DLGAP2;PPFIA2;SLC38A1;CACNA2D3;DYRK1A;CASK;ANK2;SLC6A11;SYN3;GABRG2;TUBB2B;TUBB2A;IL1RAPL1;CCDC90B;GRIA1;GRIA2;CAMK2D;NLGN1;NRXN1;CACNA1B;LIN7A;ADCY1;LIN7C;ADCY8;ERBB4;SLITRK1;SLITRK4;TSPAN7;ZBBX;SLITRK6;SLITRK5;GPC5;GRIA3;KCNJ3;NLGN4Y;GABBR2;KCNJ6;NLGN4X;SYT1;GAD2;ATP2B2;PTPRD;LRFN2;GLUD2;GRIN3A;NB…
	GTEX-WZTO-0011-R7B-SM-4E3IS brain male 40-49 years	35/1348	2.34049e-09	5.7972e-08	3.65629	72.661	GABRB3;ACHE;GABRB2;GALNT13;GRIK1;ADCY1;RIMS1;GRIN2A;LRRTM3;SLITRK2;LRRTM4;ERBB4;SLITRK1;LRRTM1;TSPAN7;AMZ2;GPC5;DLGAP2;GRIA3;PPFIA2;MFAP3L;KCNJ4;SYT1;PRKCB;CACNA2D3;GAD2;ATP2B2;GRIN2B;TUBB4A;PTPRD;GLUD2;TUBB2B;CPS1;IL1RAPL1;APBA1
	GTEX-QVJO-0011-R4A-SM-2S1QL brain female 60-69 years	47/2235	2.40991e-09	5.91857e-08	3.08101	61.1386	GRIA1;GABRB3;GRIA2;GABRB2;CAMK2D;NLGN1;GALNT13;NRXN1;GRIK1;ADCY2;GRIK2;ADCY1;ADCY8;GRM1;RIMS1;GRIN2A;SIPA1L1;LRRTM3;SLITRK2;LRRTM4;ERBB4;SLITRK1;LRRTM1;TSPAN7;PSD3;AMZ2;GPC5;DLGAP2;GRIA3;PPFIA2;MFAP3L;KCNJ3;KCNJ4;GABBR2;NLGN4X;SYT1;BDNF;GAD2;ANK2;SLC6A11;GABRG2;LRFN2;GLUD2;TUBB2B;GRIN3A;TUBB2A;APBA1
	GTEX-T6MN-0011-R1A-SM-32QOY brain male 50-59 years	48/2317	2.50951e-09	6.11138e-08	3.04506	60.3019	GRIA1;GABRB3;GRIA2;GABRB2;NLGN1;GALNT13;NRXN1;GRIK1;ADCY2;GRIK2;ADCY1;ADCY8;GRM1;RIMS1;EFR3A;GRIN2A;LRRTM3;LRRTM4;SLITRK1;LRRTM1;SLITRK4;TSPAN7;PSD3;SLITRK5;DLGAP2;GRIA3;PPFIA2;MFAP3L;KCNJ3;KCNJ4;GABBR2;KCNJ6;SYT1;PRKCB;BDNF;CACNA2D3;GAD2;ANK2;ATP2B2;TUBB4A;GABRG2;PTPRD;LRFN2;GRIN3A;TUBB2A;NBEA;IL1RAPL1;APBA1
	GTEX-N7MS-0011-R6a-SM-2HMJ4 brain male 60-69 years	51/2569	2.86774e-09	6.92137e-08	2.94656	57.958	GABRB3;ACHE;GABRB2;GALNT13;GRIK2;GRM1;GRIP1;RIMS1;SIPA1L1;LRRTM3;LRRTM4;LRRTM1;PSD3;DLGAP2;PPFIA2;PRKCB;CACNA2D3;ANK2;SYN3;GABRG2;CACNB2;TUBB2B;TUBB2A;GRIA1;GRIA2;OCA2;NLGN1;CACNA1B;GRIN2A;SLITRK2;ERBB4;SLITRK1;SLITRK4;TSPAN7;ZBBX;SLITRK5;AMZ2;GPC5;GRIA3;KCNJ4;NLGN4Y;NLGN4X;SYT1;GAD2;ATP2B2;GRIN2B;TUBB4A;GLUD2;NBEA;SYT10;APBA1
	GTEX-T2IS-0011-R5A-SM-32QP4 brain female 20-29 years	55/2903	2.88987e-09	6.92137e-08	2.85176	56.0716	GABRB3;GABRB2;GALNT13;TDRP;GRIK1;GRIK2;GRM1;GRIP1;RIMS1;SIPA1L1;SCP2;LRRTM3;LRRTM4;LRRTM1;PSD3;DLGAP2;PPFIA2;PRKCB;CACNA2D3;CASK;ANK2;SYN3;GABRG2;CACNB2;IL1RAPL1;CCDC90B;GRIA1;GRIA2;NLGN1;NRXN1;CACNA1B;ADCY1;GRIN2A;SLITRK2;ERBB4;SLITRK4;TSPAN7;ZBBX;SLITRK6;SLITRK5;AMZ2;GPC5;GRIA3;KCNJ2;MFAP3L;KCNJ4;NLGN4X;SYT1;NTRK3;GAD2;ATP2B2;PTPRD;NBEA;SYT10;APBA1
	GTEX-N7MT-0011-R5a-SM-2I3G6 brain female 60-69 years	42/1869	3.21547e-09	7.63806e-08	3.2333	63.2281	GRIA1;GABRB3;GRIA2;GABRB2;CACNA1B;ADCY2;ADCY8;GRM1;SIPA1L1;LRRTM3;SLITRK2;LRRTM4;ERBB4;SLITRK1;LRRTM1;TSPAN7;ZBBX;PSD3;SLITRK5;AMZ2;GPC5;SOX9;DLGAP2;GRIA3;PPFIA2;MFAP3L;KCNJ4;PRKCB;CACNA2D3;GAD2;ANK2;SLC6A11;ATP2B2;SYN3;GRIN2B;TUBB4A;GABRG2;GLUD2;TUBB2B;SYT10;IL1RAPL1;APBA1
	GTEX-XLM4-3026-SM-4AT6L brain male 60-69 years	47/2256	3.26279e-09	7.68746e-08	3.04809	59.5617	GABRB3;GRIA2;GABRB2;NRXN1;CACNA1B;GRIK1;ADCY2;GRIK2;ADCY1;GRM1;RIMS1;GRIN2A;LRRTM3;SLITRK2;LRRTM4;SLITRK1;LRRTM1;TSPAN7;ZBBX;PSD3;SLITRK5;AMZ2;GPC5;DLGAP2;GRIA3;PPFIA2;KCNJ3;KCNJ4;GABBR2;SYT1;PRKCB;CACNA2D3;GAD2;ANK2;SLC6A11;ATP2B2;SYN3;TUBB4A;GABRG2;PTPRD;LRFN2;GLUD2;TUBB2B;GRIN3A;TUBB2A;NBEA;APBA1
	GTEX-X585-0011-R1B-SM-46MVE brain male 50-59 years	51/2580	3.32214e-09	7.76415e-08	2.93188	57.238	GABRB3;GABRB2;GRIK1;GRIK2;GRM1;GRIP1;RIMS1;EFR3A;SIPA1L1;LRRTM3;LRRTM1;PSD3;DLGAP2;PPFIA2;CACNA2D3;CASK;ANK2;GABRG2;TUBB2A;NAV3;GRIA1;GRIA2;NLGN1;NRXN1;CACNA1B;ADCY1;GRIN2A;SLITRK1;SLITRK4;TSPAN7;ZBBX;SLITRK5;AMZ2;GRIA3;KCNJ3;KCNJ4;NLGN4Y;GABBR2;KCNJ6;NLGN4X;SYT1;BDNF;GAD2;ATP2B2;GRIN2B;TUBB4A;PTPRD;LRFN2;GRIN3A;NBEA;APBA1
	GTEX-T6MN-2626-SM-32PMQ brain male 50-59 years	49/2418	3.36074e-09	7.79155e-08	2.9848	58.2367	GABRB3;ACHE;GABRB2;GRIK3;GRIK1;GRIK2;GRM1;RIMS1;SIPA1L1;LRRTM3;LRRTM4;LRRTM1;PSD3;DLGAP2;PPFIA2;PRKCB;CACNA2D3;ANK2;SLC6A11;SYN3;GABRG2;TUBB2A;GRIA1;GRIA2;NRXN1;CACNA1B;ADCY2;ADCY1;ADCY8;GRIN2A;SLITRK1;TSPAN7;ZBBX;SLITRK5;GRIA3;KCNJ3;KCNJ4;GABBR2;KCNJ6;SYT1;GAD2;ATP2B2;GRIN2B;TUBB4A;PTPRD;LRFN2;GRIN3A;NBEA;APBA1
	GTEX-NPJ8-0011-R8a-SM-2HMLG brain male 40-49 years	60/3365	4.10416e-09	9.43957e-08	2.72727	52.6671	GABRB3;ACHE;GALNT13;ATF7IP2;TDRP;GRIK1;GRIK2;GRM1;RIMS1;LRRTM3;LRRTM4;LRRTM1;PSD3;CHAC2;SOX9;DLGAP2;PPFIA2;IGFBP1;CACNA2D3;CASK;ANK2;SLC6A11;GABRG2;CACNB2;TUBB2B;TUBB2A;CCDC90B;GRIA1;GRIA2;CAMK2D;NLGN1;NRXN1;CACNA1B;LIN7A;ADCY2;LIN7C;ADCY8;SLITRK2;ERBB4;SLITRK1;TSPAN7;ZBBX;SLITRK5;AMZ2;GPC5;GRIA3;MFAP3L;KCNJ3;NLGN4Y;GABBR2;KCNJ6;NLGN4X;SYT1;BDNF;GAD2;LRFN2;GRIN3A;NBEA;SYT10;APBA1
	GTEX-RVPU-0011-R10A-SM-2XCAH brain male 50-59 years	36/1471	6.30565e-09	1.43888e-07	3.44386	65.0264	GABRB3;GRIA2;GABRB2;NRXN1;GRIK3;GRIK1;ADCY2;GRIK2;ADCY1;ADCY8;RIMS1;GRIN2A;SLITRK1;SLITRK4;TSPAN7;ZBBX;SLITRK5;AMZ2;GPC5;DLGAP2;GRIA3;PPFIA2;IGFBP1;KCNJ4;GABBR2;SYT1;CACNA2D3;ANK2;SLC6A11;ATP2B2;TUBB4A;GABRG2;LRFN2;TUBB2B;GRIN3A;TUBB2A
	GTEX-P44H-0011-R5A-SM-2XCEX brain male 40-49 years	50/2554	6.98466e-09	1.58137e-07	2.88305	54.1424	GABRB3;GABRB2;GALNT13;TDRP;GRIK2;GRM1;GRIP1;SIPA1L1;LRRTM3;LRRTM4;LRRTM1;PSD3;SOX9;DLGAP2;PPFIA2;PRKCB;CACNA2D3;CASK;ANK2;SLC6A11;GABRG2;TUBB2B;GRIA1;GRIA2;NLGN1;NRXN1;CACNA1B;ADCY2;ADCY1;GRIN2A;SLITRK2;ERBB4;TSPAN7;ZBBX;SLITRK5;AMZ2;GPC5;GRIA3;KCNJ4;NLGN4Y;NLGN4X;SYT1;GAD2;ATP2B2;GRIN2B;TUBB4A;GLUD2;NBEA;SYT10;APBA1
	GTEX-WVLH-0011-R6A-SM-3MJFZ brain male 50-59 years	41/1854	8.29661e-09	1.86384e-07	3.15849	58.7713	GRIA1;GABRB3;GRIA2;ACHE;GABRB2;NLGN1;GALNT13;CACNA1B;GRIK1;GRIK2;SIPA1L1;LRRTM3;SLITRK2;LRRTM4;ERBB4;SLITRK1;LRRTM1;TSPAN7;PSD3;SLITRK5;AMZ2;GPC5;DLGAP2;GRIA3;KCNJ2;PPFIA2;MFAP3L;KCNJ4;PRKCB;CACNA2D3;GAD2;ANK2;ATP2B2;SYN3;GRIN2B;GABRG2;PTPRD;GLUD2;TUBB2B;IL1RAPL1;APBA1
	GTEX-WL46-0011-R1A-SM-3LK6M brain male 50-59 years	46/2247	8.82404e-09	1.96708e-07	2.97128	55.1047	GRIA1;GABRB3;GRIA2;GABRB2;GALNT13;NRXN1;CACNA1B;GRIK1;ADCY2;GRIK2;ADCY1;GRM1;RIMS1;GRIN2A;LRRTM3;LRRTM4;ERBB4;SLITRK1;LRRTM1;TSPAN7;PSD3;SLITRK5;DLGAP2;GRIA3;PPFIA2;KCNJ3;KCNJ4;GABBR2;SYT1;PRKCB;BDNF;CACNA2D3;GAD2;ANK2;ATP2B2;SYN3;GRIN2B;TUBB4A;GABRG2;PTPRD;LRFN2;GRIN3A;TUBB2A;NBEA;IL1RAPL1;APBA1
	GTEX-TSE9-0011-R6A-SM-3DB7L brain female 60-69 years	39/1714	9.69824e-09	2.13493e-07	3.22682	59.5391	GRIA1;GABRB3;GRIA2;GABRB2;GALNT13;CACNA1B;GRIK2;SIPA1L1;LRRTM3;SLITRK2;LRRTM4;ERBB4;LRRTM1;TSPAN7;ZBBX;PSD3;SLITRK5;AMZ2;GPC5;SOX9;DLGAP2;GRIA3;PPFIA2;KCNJ4;NLGN4X;SYT1;PRKCB;CACNA2D3;GAD2;ANK2;SLC6A11;ATP2B2;GRIN2B;GABRG2;GLUD2;TUBB2B;TUBB2A;SYT10;APBA1
	GTEX-Q2AG-0011-R5A-SM-2HMJH brain female 40-49 years	46/2254	9.72432e-09	2.13493e-07	2.96069	54.6206	GRIA1;GABRB3;GRIA2;ACHE;GABRB2;NLGN1;CACNA1B;ADCY2;ADCY1;ADCY8;GRM1;RIMS1;GRIN2A;SIPA1L1;LRRTM3;SLITRK2;LRRTM4;ERBB4;LRRTM1;TSPAN7;ZBBX;PSD3;SLITRK5;AMZ2;GPC5;SOX9;DLGAP2;GRIA3;PPFIA2;KCNJ4;NLGN4X;SYT1;PRKCB;CACNA2D3;GAD2;ANK2;SLC6A11;ATP2B2;SYN3;GRIN2B;TUBB4A;GABRG2;GLUD2;TUBB2B;NBEA;APBA1
	GTEX-T6MN-0011-R6A-SM-32QP8 brain male 50-59 years	53/2855	1.30261e-08	2.83831e-07	2.75287	49.982	GABRB3;GABRB2;GALNT13;TDRP;GRIK2;GRM1;GRIP1;RIMS1;SIPA1L1;LRRTM3;LRRTM4;LRRTM1;PSD3;SOX9;DLGAP2;PPFIA2;PRKCB;CACNA2D3;ANK2;SLC6A11;SYN3;GABRG2;TUBB2B;IL1RAPL1;GRIA1;GRIA2;NLGN1;NRXN1;CACNA1B;ADCY1;SLITRK2;ERBB4;SLITRK1;SLITRK4;TSPAN7;ZBBX;SLITRK6;SLITRK5;AMZ2;GPC5;GRIA3;MFAP3L;KCNJ4;NLGN4Y;NLGN4X;SYT1;GAD2;ATP2B2;PTPRD;GLUD2;NBEA;NAT2;APBA1
	GTEX-X585-0011-R10A-SM-46MUY brain male 50-59 years	56/3116	1.33792e-08	2.8935e-07	2.69212	48.807	GABRB3;ACHE;GABRB2;GRIK3;GRIK1;GRIK2;GRM1;RIMS1;EFR3A;SIPA1L1;LRRTM3;LRRTM4;LRRTM1;PSD3;DLGAP2;PPFIA2;PRKCB;CACNA2D3;ANK2;SYN3;GABRG2;CACNB2;TUBB2A;ARHGEF7;GRIA1;GRIA2;CAMK2D;NRXN1;CACNA1B;LIN7A;ADCY2;ADCY1;ADCY8;GRIN2A;SLITRK1;SLITRK4;TSPAN7;ZBBX;SLITRK5;GRIA3;KCNJ3;KCNJ4;NLGN4Y;GABBR2;KCNJ6;NLGN4X;SYT1;GAD2;ATP2B2;GRIN2B;TUBB4A;PTPRD;LRFN2;GRIN3A;NBEA;APBA1
	GTEX-S7SE-0011-R6A-SM-2XCD9 brain male 50-59 years	46/2303	1.89484e-08	4.06759e-07	2.88835	51.3594	GRIA1;GABRB3;GRIA2;ACHE;GABRB2;OCA2;NLGN1;GALNT13;CACNA1B;GRIK1;GRIK2;GRM1;GRIN2A;SIPA1L1;LRRTM3;SLITRK2;LRRTM4;ERBB4;LRRTM1;TSPAN7;ZBBX;PSD3;SLITRK6;SLITRK5;AMZ2;GPC5;DLGAP2;GRIA3;PPFIA2;KCNJ4;NLGN4X;SYT1;PRKCB;CACNA2D3;GAD2;ANK2;ATP2B2;SYN3;GABRG2;GLUD2;TUBB2B;NBEA;NAT2;SYT10;IL1RAPL1;APBA1
	GTEX-WL46-0011-R5A-SM-3LK6V brain male 50-59 years	41/1910	1.93703e-08	4.12758e-07	3.05433	54.2434	GRIA1;GABRB3;GRIA2;ACHE;GABRB2;GALNT13;CACNA1B;GRIK1;ADCY1;ADCY8;GRM1;RIMS1;GRIN2A;SIPA1L1;LRRTM3;LRRTM4;ERBB4;SLITRK1;LRRTM1;TSPAN7;PSD3;SLITRK5;GPC5;DLGAP2;GRIA3;PPFIA2;KCNJ4;SYT1;PRKCB;CACNA2D3;GAD2;ANK2;ATP2B2;SYN3;GRIN2B;TUBB4A;GABRG2;PTPRD;NBEA;IL1RAPL1;APBA1
	GTEX-NL4W-0011-R6a-SM-2I3GA brain male 50-59 years	35/1477	2.41853e-08	5.11598e-07	3.30601	57.9791	GRIA1;GABRB3;GRIA2;ACHE;CACNA1B;GRM1;SIPA1L1;LRRTM3;SLITRK2;LRRTM4;ERBB4;LRRTM1;SLITRK4;TSPAN7;PSD3;SLITRK5;GPC5;DLGAP2;GRIA3;PPFIA2;MFAP3L;KCNJ4;CACNA2D3;GAD2;ANK2;SLC6A11;ATP2B2;SYN3;GRIN2B;GABRG2;GLUD2;TUBB2B;TUBB2A;NAT2;APBA1
	GTEX-NPJ7-0011-R4a-SM-2I3GJ brain female 60-69 years	25/817	2.78905e-08	5.857e-07	4.14446	72.0928	GRIA1;GRIA2;GABRB2;GALNT13;GRIK1;ADCY2;ADCY1;ADCY8;GRM1;RIMS1;GRIN2A;SLITRK1;TSPAN7;GRIA3;PPFIA2;KCNJ4;GABBR2;SYT1;GRIN2B;TUBB4A;GABRG2;LRFN2;TUBB2A;IL1RAPL1;APBA1
	GTEX-UTHO-0011-R5A-SM-3GIJD brain male 60-69 years	43/2095	2.92994e-08	6.1086e-07	2.93339	50.8818	GRIA1;GABRB3;GRIA2;GABRB2;OCA2;NLGN1;GALNT13;CACNA1B;GRIK2;GRIP1;SIPA1L1;LRRTM3;SLITRK2;LRRTM4;ERBB4;LRRTM1;TSPAN7;ZBBX;PSD3;SLITRK5;AMZ2;GPC5;DLGAP2;GRIA3;PPFIA2;IGFBP1;KCNJ4;NLGN4Y;NLGN4X;SYT1;PRKCB;CACNA2D3;GAD2;ANK2;ATP2B2;SYN3;TUBB4A;GABRG2;GLUD2;NBEA;SYT10;APBA1;PPEF2
	GTEX-RU72-0011-R5A-SM-2TF6U brain female 50-59 years	36/1563	3.02148e-08	6.25446e-07	3.22019	55.7573	GABRB3;GRIA2;GABRB2;CACNA1B;ADCY2;ADCY8;SIPA1L1;LRRTM3;SLITRK2;LRRTM4;ERBB4;LRRTM1;TSPAN7;PSD3;AMZ2;GPC5;SOX9;DLGAP2;GRIA3;PPFIA2;MFAP3L;KCNJ4;NLGN4X;PRKCB;CACNA2D3;GAD2;ANK2;SLC6A11;ATP2B2;SYN3;GRIN2B;TUBB4A;GABRG2;GLUD2;TUBB2B;APBA1
	GTEX-PVOW-0011-R5A-SM-32PL7 brain male 40-49 years	50/2671	3.06106e-08	6.29146e-07	2.73576	47.3338	GABRB3;ACHE;GABRB2;GALNT13;TDRP;GRIK1;GRIK2;GRM1;GRIP1;RIMS1;SIPA1L1;LRRTM3;LRRTM4;LRRTM1;PSD3;DLGAP2;PPFIA2;PRKCB;CACNA2D3;CASK;ANK2;SYN3;GABRG2;IL1RAPL1;GRIA1;GRIA2;NLGN1;CACNA1B;ADCY1;GRIN2A;SLITRK2;ERBB4;SLITRK1;TSPAN7;ZBBX;SLITRK5;AMZ2;GPC5;GRIA3;KCNJ2;MFAP3L;KCNJ4;NLGN4Y;NLGN4X;SYT1;GAD2;ATP2B2;PTPRD;NBEA;APBA1
	GTEX-X585-3026-SM-46MWF brain male 50-59 years	49/2611	4.11075e-08	8.3894e-07	2.72944	46.4198	GABRB3;ACHE;GABRB2;GRIK3;GRIK1;GRIK2;GRM1;RIMS1;SIPA1L1;LRRTM4;LRRTM1;PSD3;DLGAP2;PPFIA2;PRKCB;CACNA2D3;ANK2;SLC6A11;SYN3;GABRG2;TUBB2B;TUBB2A;ARHGEF7;GRIA2;NRXN1;CACNA1B;ADCY2;ADCY1;ADCY8;GRIN2A;SLITRK1;TSPAN7;ZBBX;SLITRK5;AMZ2;GPC5;GRIA3;KCNJ3;KCNJ4;GABBR2;KCNJ6;SYT1;FAM189A2;ATP2B2;GRIN2B;TUBB4A;LRFN2;GRIN3A;APBA1
	GTEX-QDT8-0011-R7A-SM-32PKF brain female 30-39 years	53/2959	4.42337e-08	8.96429e-07	2.63814	44.6736	GABRB3;GABRB2;GALNT13;TDRP;GRIK2;GRM1;GRIP1;RIMS1;SIPA1L1;LRRTM3;LRRTM4;LRRTM1;PSD3;SOX9;DLGAP2;PPFIA2;PRKCB;CACNA2D3;ANK2;SYN3;GABRG2;CACNB2;GCFC2;TUBB2B;IL1RAPL1;GRIA1;GRIA2;NLGN1;NRXN1;CACNA1B;GRIN2A;SLITRK2;ERBB4;SLITRK1;TSPAN7;ZBBX;SLITRK6;SLITRK5;AMZ2;GPC5;GRIA3;KCNJ2;MFAP3L;KCNJ4;NLGN4X;SYT1;GAD2;ATP2B2;TUBB4A;PTPRD;GLUD2;NBEA;APBA1
	GTEX-RU72-2926-SM-2TF66 brain female 50-59 years	51/2790	4.59963e-08	9.25676e-07	2.67423	45.1803	GABRB3;ACHE;GABRB2;GALNT13;GRIK1;GRIK2;GRM1;RIMS1;EFR3A;SIPA1L1;LRRTM3;PSD3;SLC38A1;CASK;ANK2;GABRG2;TUBB2B;TUBB2A;ARHGEF7;PPEF2;GRIA1;GRIA2;CAMK2D;NLGN1;SLC22A2;NRXN1;CACNA1B;LIN7A;ADCY2;ADCY1;LIN7C;ADCY8;GRIN2A;ERBB4;SLITRK4;TSPAN7;IP6K2;KCNJ3;GABBR2;KCNJ6;NLGN4X;SYT1;BDNF;GAD2;ATP2B2;TUBB4A;NR4A2;PTPRD;LRFN2;NBEA;APBA1
	GTEX-QVJO-0011-R2A-SM-2S1QK brain female 60-69 years	40/1903	5.3896e-08	1.07718e-06	2.96742	49.6634	GRIA1;GABRB3;GRIA2;GABRB2;NRXN1;GRIK1;ADCY2;ADCY1;ADCY8;GRM1;RIMS1;GRIN2A;ERBB4;SLITRK1;LRRTM1;TSPAN7;PSD3;SLITRK5;AMZ2;GPC5;DLGAP2;GRIA3;PPFIA2;MFAP3L;KCNJ3;GABBR2;KCNJ6;SYT1;PRKCB;GAD2;ANK2;TUBB4A;GABRG2;LRFN2;GLUD2;TUBB2B;GRIN3A;TUBB2A;IL1RAPL1;APBA1
	GTEX-TSE9-0011-R1A-SM-3DB7E brain female 60-69 years	27/983	6.77179e-08	1.34415e-06	3.72764	61.5355	GRIA1;GABRB2;GRIK1;ADCY2;GRIK2;ADCY1;ADCY8;GRIN2A;SLITRK1;LRRTM1;TSPAN7;GPC5;DLGAP2;GRIA3;KCNJ4;GABBR2;SYT1;GAD2;ATP2B2;SYN3;GRIN2B;TUBB4A;GABRG2;LRFN2;TUBB2B;GRIN3A;TUBB2A
	GTEX-N7MT-0011-R6a-SM-2I3G3 brain female 60-69 years	42/2083	7.36863e-08	1.45267e-06	2.85988	46.9691	GRIA1;GABRB3;GRIA2;ACHE;GABRB2;GALNT13;CACNA1B;ADCY2;GRIK2;SIPA1L1;LRRTM3;SLITRK2;LRRTM4;ERBB4;SLITRK1;LRRTM1;TSPAN7;ZBBX;PSD3;SLITRK5;AMZ2;GPC5;DLGAP2;GRIA3;PPFIA2;KCNJ4;SYT1;PRKCB;CACNA2D3;GAD2;ANK2;SLC6A11;ATP2B2;SYN3;TUBB4A;GABRG2;GLUD2;TUBB2B;TUBB2A;NBEA;SYT10;APBA1
	GTEX-S7SE-0011-R7A-SM-2XCDI brain male 50-59 years	42/2104	9.75509e-08	1.91015e-06	2.82741	45.6426	GRIA1;GABRB3;GRIA2;ACHE;GABRB2;CACNA1B;GRIK1;GRIK2;ADCY1;GRM1;GRIN2A;SIPA1L1;LRRTM3;SLITRK2;LRRTM4;ERBB4;LRRTM1;TSPAN7;ZBBX;PSD3;SLITRK6;SLITRK5;AMZ2;GPC5;DLGAP2;GRIA3;PPFIA2;KCNJ4;NLGN4X;SYT1;PRKCB;CACNA2D3;GAD2;ANK2;ATP2B2;SYN3;GRIN2B;TUBB4A;GABRG2;TUBB2B;TUBB2A;APBA1
	GTEX-QVJO-0011-R5A-SM-2S1QM brain female 60-69 years	45/2350	1.00017e-07	1.94531e-06	2.73709	44.1163	GRIA1;GABRB3;GRIA2;GABRB2;NLGN1;GALNT13;CACNA1B;GRIK1;ADCY2;ADCY1;ADCY8;GRM1;GRIN2A;SIPA1L1;LRRTM3;SLITRK2;LRRTM4;ERBB4;SLITRK1;LRRTM1;TSPAN7;PSD3;SLITRK5;AMZ2;GPC5;DLGAP2;GRIA3;PPFIA2;MFAP3L;KCNJ4;NLGN4X;SYT1;PRKCB;CACNA2D3;GAD2;ANK2;ATP2B2;SYN3;GRIN2B;TUBB4A;GABRG2;GLUD2;TUBB2B;NBEA;APBA1
	GTEX-R55F-0011-R8A-SM-2TF4F brain male 50-59 years	50/2780	1.10579e-07	2.13638e-06	2.60989	41.804	GABRB3;ACHE;GALNT13;GRIK3;TDRP;GRIK1;GRIK2;GRM1;LRRTM3;LRRTM4;LRRTM1;CHAC2;SOX9;KPNA2;DLGAP2;PPFIA2;CASK;ANK2;SLC6A11;NSUN6;GABRG2;TUBB2B;TUBB2A;CCDC90B;GRIA1;GRIA2;NLGN1;NRXN1;CACNA1B;ADCY2;LIN7C;GRIN2A;ERBB4;SLITRK1;TSPAN7;ZBBX;GRIA3;NLGN4Y;GABBR2;KCNJ6;NLGN4X;SYT1;BDNF;GAD2;GRIN2B;LRFN2;GRIN3A;NBEA;SYT10;APBA1
	GTEX-R55E-0011-R7A-SM-2TC5Z brain male 20-29 years	35/1579	1.2552e-07	2.40898e-06	3.07048	48.7923	GABRB3;GRIA2;GABRB2;GALNT13;GRIK1;ADCY2;ADCY1;RIMS1;GRIN2A;LRRTM3;SLITRK2;ERBB4;SLITRK1;LRRTM1;TSPAN7;PSD3;AMZ2;GPC5;DLGAP2;GRIA3;PPFIA2;MFAP3L;KCNJ4;PRKCB;CACNA2D3;GAD2;ANK2;ATP2B2;GRIN2B;TUBB4A;PTPRD;GLUD2;TUBB2B;IL1RAPL1;APBA1
	GTEX-T6MN-0011-R5A-SM-32QPD brain male 50-59 years	46/2456	1.32555e-07	2.51199e-06	2.68143	42.4639	GRIA1;GABRB3;GRIA2;ACHE;GABRB2;NLGN1;NRXN1;CACNA1B;GRIK2;ADCY1;ADCY8;GRM1;RIMS1;SIPA1L1;LRRTM3;SLITRK2;LRRTM4;ERBB4;LRRTM1;TSPAN7;ZBBX;PSD3;SLITRK5;AMZ2;GPC5;SOX9;DLGAP2;GRIA3;PPFIA2;KCNJ4;NLGN4Y;NLGN4X;SYT1;PRKCB;CACNA2D3;GAD2;ANK2;SLC6A11;ATP2B2;GABRG2;GLUD2;TUBB2B;TUBB2A;NBEA;NAT2;APBA1
	GTEX-T5JC-0011-R5A-SM-32PLK brain male 20-29 years	37/1734	1.32621e-07	2.51199e-06	2.97261	47.0736	GRIA1;GABRB3;GRIA2;ACHE;GABRB2;CACNA1B;GRIK1;ADCY1;ADCY8;RIMS1;GRIN2A;SIPA1L1;LRRTM3;LRRTM4;ERBB4;LRRTM1;TSPAN7;PSD3;SLITRK5;AMZ2;GPC5;DLGAP2;GRIA3;PPFIA2;KCNJ4;SYT1;PRKCB;CACNA2D3;GAD2;ANK2;ATP2B2;SYN3;GRIN2B;GABRG2;GLUD2;TUBB2B;APBA1
	GTEX-N7MS-0011-R7a-SM-2HMKN brain male 60-69 years	27/1027	1.63555e-07	3.0778e-06	3.55531	55.5558	GABRB3;GABRB2;GALNT13;GRIK1;ADCY1;RIMS1;GRIN2A;LRRTM3;SLITRK2;LRRTM4;ERBB4;SLITRK1;LRRTM1;TSPAN7;AMZ2;GPC5;DLGAP2;GRIA3;MFAP3L;KCNJ4;PRKCB;CACNA2D3;GAD2;ATP2B2;TUBB4A;TUBB2B;IL1RAPL1
	GTEX-UTHO-0011-R4A-SM-3GIJP brain male 60-69 years	27/1030	1.73356e-07	3.2412e-06	3.54412	55.1745	GRIA1;GRIA2;GABRB2;NLGN1;GALNT13;SLC22A2;GRIK1;GRIK2;GRM1;RIMS1;GRIN2A;LRRTM3;SLITRK2;ERBB4;SLITRK1;GRIA3;PPFIA2;GABBR2;SYT1;GAD2;TUBB4A;GABRG2;PTPRD;LRFN2;GRIN3A;IL1RAPL1;APBA1
	GTEX-RNOR-0011-R4A-SM-3GAD3 brain female 50-59 years	36/1684	1.95022e-07	3.62291e-06	2.96403	45.7947	GRIA1;GABRB2;NRXN1;GRIK1;ADCY2;ADCY1;ADCY8;GRM1;RIMS1;SLITRK2;ERBB4;SLITRK1;TSPAN7;PSD3;GPC5;SOX9;DLGAP2;GRIA3;PPFIA2;MFAP3L;KCNJ4;GABBR2;NLGN4X;SYT1;GAD2;ANK2;SLC6A11;SYN3;GABRG2;LRFN2;GLUD2;TUBB2B;GRIN3A;TUBB2A;NAV3;APBA1
	GTEX-QDT8-0011-R2A-SM-32PKQ brain female 30-39 years	43/2276	3.07744e-07	5.68051e-06	2.66818	40.0066	GRIA2;ACHE;GABRB2;NLGN1;GALNT13;NRXN1;GRIK3;GRIK1;GRIK2;ADCY1;ADCY8;GRM1;LRRTM3;SLITRK2;LRRTM4;ERBB4;SLITRK1;PSD3;SLITRK5;GPC5;GRIA3;PPFIA2;MFAP3L;KCNJ3;IGFBP1;GABBR2;KCNJ6;NLGN4X;SYT1;BDNF;GAD2;ANK2;SLC6A11;SYN3;GABRG2;PTPRD;GLUD2;TUBB2B;GRIN3A;TUBB2A;IL1RAPL1;APBA1;CCDC90B
	GTEX-XLM4-0011-R7A-SM-4AT5L brain male 60-69 years	40/2034	3.19318e-07	5.85686e-06	2.75226	41.1657	GRIA1;GABRB3;GRIA2;ACHE;GABRB2;NLGN1;CACNA1B;ADCY1;GRM1;GRIN2A;SIPA1L1;LRRTM3;LRRTM4;ERBB4;SLITRK1;LRRTM1;TSPAN7;PSD3;SLITRK6;SLITRK5;AMZ2;GPC5;DLGAP2;GRIA3;PPFIA2;KCNJ4;NLGN4Y;SYT1;PRKCB;CACNA2D3;GAD2;ATP2B2;SYN3;GRIN2B;TUBB4A;GABRG2;TUBB2B;TUBB2A;NBEA;APBA1
	GTEX-QVJO-0011-R6A-SM-2S1QN brain female 60-69 years	51/2972	3.4869e-07	6.35538e-06	2.4809	36.8887	GABRB3;GABRB2;GALNT13;GRIK2;GRM1;GRIP1;SIPA1L1;LRRTM3;LRRTM4;LRRTM1;PSD3;DLGAP2;PPFIA2;PRKCB;CACNA2D3;ANK2;SLC6A11;SYN3;GABRG2;TUBB2B;TUBB2A;IL1RAPL1;GRIA1;GRIA2;NLGN1;NRXN1;CACNA1B;ADCY2;GRIN2A;SLITRK2;ERBB4;TSPAN7;ZBBX;SLITRK6;SLITRK5;AMZ2;GPC5;GRIA3;MFAP3L;KCNJ4;NLGN4X;SYT1;NTRK3;GAD2;ATP2B2;GRIN2B;GLUD2;NBEA;NAT2;SYT10;APBA1
	GTEX-S7SE-0011-R2A-SM-2XCDC brain male 50-59 years	34/1576	3.71868e-07	6.73546e-06	2.96498	43.8957	ACHE;NLGN1;GALNT13;GRIK3;GRIK1;ADCY2;GRIK2;ADCY8;GRM1;LRRTM3;SLITRK2;LRRTM4;SLITRK1;GPC5;GRIA3;PPFIA2;MFAP3L;NLGN4Y;GABBR2;KCNJ6;SYT1;GAD2;ANK2;SLC6A11;TUBB4A;GABRG2;PTPRD;TUBB2B;GRIN3A;TUBB2A;CPS1;IL1RAPL1;APBA1;CCDC90B
	GTEX-R55E-0011-R8A-SM-2TC66 brain male 20-29 years	37/1839	5.71145e-07	1.02806e-05	2.78319	40.0101	GRIA2;ACHE;NLGN1;GALNT13;GRIK3;GRIK1;GRIK2;ADCY8;LRRTM3;SLITRK2;LRRTM4;SLITRK1;LRRTM1;GRIA3;KCNJ2;PPFIA2;MFAP3L;NLGN4Y;BCHE;GABBR2;NLGN4X;SYT1;CASK;GAD2;ANK2;SLC6A11;SYN3;TUBB4A;GABRG2;PTPRD;LRFN2;GLUD2;TUBB2B;GRIN3A;TUBB2A;IL1RAPL1;APBA1
	GTEX-XOTO-0011-R6B-SM-4B65X brain male 50-59 years	25/978	8.32245e-07	1.48213e-05	3.41517	47.8094	GABRB3;GRIA2;ACHE;LRRTM3;SLITRK2;ERBB4;SLITRK1;LRRTM1;TSPAN7;GPC5;DLGAP2;GRIA3;PPFIA2;MFAP3L;KCNJ4;PRKCB;CACNA2D3;GAD2;ATP2B2;GRIN2B;TUBB4A;PTPRD;GLUD2;TUBB2B;IL1RAPL1
	GTEX-T5JC-0011-R4A-SM-32PLT brain male 20-29 years	38/1948	8.33632e-07	1.48213e-05	2.70094	37.8063	GRIA1;GRIA2;GABRB2;GALNT13;NRXN1;GRIK1;ADCY2;ADCY1;ADCY8;GRM1;RIMS1;GRIN2A;SLITRK2;LRRTM4;ERBB4;SLITRK1;LRRTM1;TSPAN7;GPC5;SOX9;GRIA3;PPFIA2;MFAP3L;KCNJ4;GABBR2;KCNJ6;SYT1;FAM189A2;GAD2;ANK2;SLC6A11;GABRG2;LRFN2;GLUD2;TUBB2B;GRIN3A;TUBB2A;APBA1
	GTEX-TSE9-0011-R11A-SM-3DB7N brain female 60-69 years	53/3244	8.91199e-07	1.57481e-05	2.36206	32.9051	GABRB3;ACHE;GABRB2;GALNT13;GRIK2;GRM1;RIMS1;EFR3A;SIPA1L1;LRRTM3;PSD3;PPFIA1;PPFIA2;RFC3;DYRK1A;CASK;ANK2;GABRG2;CACNB2;METTL25;TUBB2A;NAV3;PAPD7;ARHGEF7;PPEF2;GRIA1;GRIA2;CAMK2D;NLGN1;NRXN1;CACNA1B;LIN7A;ADCY1;LIN7C;ADCY8;GRIN2A;ERBB4;SLITRK4;TSPAN7;SLITRK5;IP6K2;KCNJ3;GABBR2;KCNJ6;NLGN4X;SYT1;BDNF;ATP2B2;TUBB4A;NR4A2;PTPRD;LRFN2;NBEA
	GTEX-RU72-0011-R6A-SM-2TF71 brain female 50-59 years	30/1338	9.28176e-07	1.63021e-05	3.0344	42.148	GABRB3;GRIA2;GABRB2;CACNA1B;ADCY2;SIPA1L1;LRRTM3;SLITRK2;LRRTM4;ERBB4;SLITRK1;LRRTM1;TSPAN7;PSD3;AMZ2;GPC5;DLGAP2;GRIA3;PPFIA2;MFAP3L;KCNJ4;PRKCB;CACNA2D3;GAD2;ATP2B2;GRIN2B;TUBB4A;GLUD2;TUBB2B;IL1RAPL1
	GTEX-XOTO-0011-R7B-SM-4B64R brain male 50-59 years	26/1056	9.89502e-07	1.72746e-05	3.29558	45.5649	GABRB3;ACHE;GABRB2;CACNA1B;GRIK2;ADCY1;GRM1;SIPA1L1;LRRTM3;SLITRK2;LRRTM4;ERBB4;LRRTM1;TSPAN7;AMZ2;GPC5;DLGAP2;GRIA3;KCNJ4;PRKCB;CACNA2D3;GAD2;ATP2B2;GRIN2B;TUBB4A;TUBB2B
	GTEX-T5JC-0011-R7A-SM-32PME brain male 20-29 years	36/1805	1.0363e-06	1.79831e-05	2.74291	37.7969	GRIA1;GABRB3;GRIA2;ACHE;GABRB2;NLGN1;GALNT13;CACNA1B;GRIK1;ADCY1;GRM1;RIMS1;GRIN2A;SIPA1L1;LRRTM3;LRRTM4;ERBB4;SLITRK1;LRRTM1;TSPAN7;PSD3;SLITRK5;AMZ2;GPC5;DLGAP2;GRIA3;PPFIA2;KCNJ4;SYT1;PRKCB;CACNA2D3;GAD2;ATP2B2;GABRG2;TUBB2B;APBA1
	GTEX-PWO3-0011-R8A-SM-2I5GD brain female 60-69 years	45/2555	1.0891e-06	1.8787e-05	2.48414	34.1077	GRIA1;GABRB3;GRIA2;ACHE;OCA2;NLGN1;GALNT13;NRXN1;CACNA1B;GRIK1;GRIK2;ADCY8;HPGDS;LRRTM3;LRRTM4;ERBB4;SLITRK1;LRRTM1;ZBBX;SLITRK5;GPC5;SOX9;GRIA3;PPFIA2;IGFBP1;GABBR2;KCNJ6;NLGN4X;SYT1;CASK;GAD2;ANK2;SLC6A11;SYN3;GRIN2B;GABRG2;PTPRD;LRFN2;GLUD2;TUBB2B;GRIN3A;TUBB2A;SYT10;IL1RAPL1;APBA1
	GTEX-XOTO-0011-R8A-SM-4B65J brain male 50-59 years	30/1349	1.09961e-06	1.88561e-05	3.00731	41.262	ACHE;NLGN1;GALNT13;CACNA1B;GRIK3;GRIK1;GRIK2;ADCY8;GRM1;LRRTM3;SLITRK2;LRRTM4;SLITRK1;LRRTM1;GPC5;GRIA3;PPFIA2;GABBR2;SYT1;GAD2;SLC6A11;TUBB4A;GABRG2;PTPRD;LRFN2;GLUD2;TUBB2B;GRIN3A;TUBB2A;APBA1
	GTEX-QMR6-0011-R2A-SM-32PKV brain male 50-59 years	34/1657	1.17111e-06	1.9964e-05	2.80453	38.303	ACHE;NLGN1;GALNT13;ATP10B;GRIK1;ADCY2;ADCY8;GRM1;SCP2;SLITRK2;ERBB4;SLITRK1;GPC5;SOX9;GRIA3;PPFIA2;MFAP3L;GABBR2;KCNJ6;SYT1;GAD2;ANK2;SLC6A11;TUBB4A;GABRG2;PTPRD;GLUD2;TUBB2B;GRIN3A;TUBB2A;CPS1;IL1RAPL1;APBA1;CCDC90B
	GTEX-WZTO-0011-R1B-SM-3NMAR brain male 40-49 years	37/1896	1.19568e-06	2.02637e-05	2.68932	36.6737	GRIA1;GRIA2;GABRB2;NLGN1;GALNT13;GRIK1;ADCY1;ADCY8;RIMS1;GRIN2A;LRRTM3;ERBB4;SLITRK1;LRRTM1;PSD3;GPC5;DLGAP2;GRIA3;PPFIA2;MFAP3L;KCNJ4;GABBR2;KCNJ6;SYT1;PRKCB;GAD2;ANK2;SYN3;GRIN2B;TUBB4A;GABRG2;PTPRD;LRFN2;GRIN3A;TUBB2A;IL1RAPL1;APBA1
	GTEX-Q2AG-0011-R8A-SM-2HMK5 brain female 40-49 years	29/1303	1.68358e-06	2.83664e-05	2.99567	39.8262	ACHE;GABRB2;NLGN1;GALNT13;GRIK3;GRIK1;GRIK2;ADCY8;GRM1;LRRTM3;SLITRK2;LRRTM4;SLITRK1;LRRTM1;PPFIA2;GABBR2;NLGN4X;SYT1;GAD2;SLC6A11;TUBB4A;GABRG2;PTPRD;LRFN2;GLUD2;TUBB2B;GRIN3A;TUBB2A;APBA1
	GTEX-N7MT-0011-R4a-SM-2I3G9 brain female 60-69 years	25/1023	1.87532e-06	3.14143e-05	3.2534	42.9018	GRIA1;GRIA2;NLGN1;GALNT13;GRIK1;ADCY8;RIMS1;GRIN2A;LRRTM3;SLITRK2;ERBB4;SLITRK1;ZBBX;GRIA3;PPFIA2;IGFBP1;GABBR2;NLGN4X;SLC6A11;TUBB4A;PTPRD;GLUD2;TUBB2B;IL1RAPL1;APBA1
	GTEX-XMD1-0011-R6A-SM-4AT5K brain male 60-69 years	35/1772	1.89234e-06	3.15172e-05	2.70051	35.5864	GRIA1;GABRB3;GRIA2;GABRB2;CACNA1B;ADCY2;GRIK2;ADCY8;SIPA1L1;LRRTM3;SLITRK2;LRRTM1;TSPAN7;ZBBX;SLITRK5;AMZ2;GPC5;SOX9;DLGAP2;GRIA3;PPFIA2;IGFBP1;KCNJ4;CACNA2D3;GAD2;SLC6A11;ATP2B2;GRIN2B;GABRG2;GLUD2;TUBB2B;TUBB2A;SYT10;APBA1;PPEF2
	GTEX-X4XX-0011-R6B-SM-46MWP brain male 60-69 years	39/2114	2.30884e-06	3.82343e-05	2.54739	33.062	GRIA1;GABRB3;GRIA2;ACHE;GABRB2;CACNA1B;ADCY2;ADCY8;GRM1;SIPA1L1;LRRTM3;SLITRK2;LRRTM4;ERBB4;LRRTM1;TSPAN7;PSD3;SLITRK5;AMZ2;GPC5;SOX9;DLGAP2;GRIA3;PPFIA2;MFAP3L;KCNJ4;NLGN4Y;PRKCB;CACNA2D3;GAD2;ANK2;SLC6A11;ATP2B2;GRIN2B;TUBB4A;GABRG2;GLUD2;TUBB2B;APBA1
	GTEX-N7MT-0011-R7a-SM-2I3FZ brain female 60-69 years	32/1553	2.35476e-06	3.87733e-05	2.7913	36.1726	GRIA1;GABRB3;ACHE;GABRB2;CACNA1B;ADCY1;GRM1;GRIN2A;SIPA1L1;LRRTM4;ERBB4;SLITRK1;LRRTM1;TSPAN7;PSD3;SLITRK6;AMZ2;GPC5;DLGAP2;GRIA3;PPFIA2;KCNJ4;PRKCB;CACNA2D3;GAD2;ATP2B2;SYN3;GRIN2B;TUBB4A;GABRG2;TUBB2B;APBA1
	GTEX-N7MS-0011-R1a-SM-2HMJG brain male 60-69 years	37/1952	2.38801e-06	3.90986e-05	2.60254	33.6901	GRIA1;GABRB3;GRIA2;ACHE;GABRB2;NLGN1;NRXN1;CACNA1B;GRIK1;GRIK2;ADCY8;GRM1;RIMS1;GRIN2A;SLITRK1;LRRTM1;TSPAN7;PSD3;SLITRK5;DLGAP2;GRIA3;PPFIA2;KCNJ3;KCNJ4;GABBR2;KCNJ6;SYT1;BDNF;CACNA2D3;ANK2;ATP2B2;TUBB4A;GABRG2;LRFN2;TUBB2A;NBEA;APBA1
	GTEX-XLM4-0011-R6A-SM-4AT4B brain male 60-69 years	48/2930	3.37954e-06	5.50219e-05	2.31369	29.1474	GRIA1;GABRB3;GRIA2;ACHE;GABRB2;NLGN1;GALNT13;NRXN1;CACNA1B;TDRP;GRIK2;GRIP1;GRIN2A;SIPA1L1;LRRTM3;SLITRK2;LRRTM4;ERBB4;LRRTM1;TSPAN7;ZBBX;PSD3;SLITRK5;AMZ2;GPC5;DLGAP2;GRIA3;PPFIA2;KCNJ4;NLGN4Y;NLGN4X;SYT1;PRKCB;NTRK3;CACNA2D3;GAD2;ANK2;SLC6A11;ATP2B2;SYN3;GRIN2B;GABRG2;GLUD2;TUBB2B;TUBB2A;NBEA;SYT10;APBA1
	GTEX-WZTO-0011-R8A-SM-4E3II brain male 40-49 years	47/2856	3.93199e-06	6.36587e-05	2.3154	28.8183	GRIA1;GABRB3;GRIA2;ACHE;NLGN1;GALNT13;NRXN1;CACNA1B;GRIK3;GRIK1;GRIK2;ADCY8;GRM1;LRRTM3;LRRTM4;SLITRK1;LRRTM1;ZBBX;SLITRK5;GPC5;GRIA3;PPFIA2;IGFBP1;NLGN4Y;GABBR2;KCNJ6;NLGN4X;SYT1;BDNF;CACNA2D3;CASK;GAD2;ANK2;SLC6A11;SYN3;GRIN2B;TUBB4A;GABRG2;PTPRD;LRFN2;TUBB2B;GRIN3A;TUBB2A;NBEA;IL1RAPL1;APBA1;CCDC90B
	GTEX-X4XX-0011-R8B-SM-46MWM brain male 60-69 years	41/2335	4.12466e-06	6.6407e-05	2.42958	30.1232	GRIA1;GABRB3;GRIA2;ACHE;NLGN1;GALNT13;CACNA1B;GRIK1;GRIK2;GRM1;HPGDS;LRRTM3;LRRTM4;SLITRK1;LRRTM1;TSPAN7;SLITRK5;GPC5;DLGAP2;GRIA3;PPFIA2;KCNJ3;NLGN4Y;GABBR2;KCNJ6;NLGN4X;SYT1;CACNA2D3;CASK;GAD2;ANK2;SLC6A11;TUBB4A;GABRG2;LRFN2;TUBB2B;GRIN3A;TUBB2A;SYT10;APBA1;CCDC90B
	GTEX-QVUS-0011-R8A-SM-3GAD7 brain female 60-69 years	49/3047	4.34881e-06	6.9629e-05	2.2736	28.069	GABRB3;ACHE;GALNT13;GRIK3;TDRP;GRIK1;GRIK2;GRM1;RIMS1;LRRTM3;LRRTM4;LRRTM1;KPNA2;DLGAP2;PPFIA2;IGFBP1;CASK;ANK2;SLC6A11;GABRG2;TUBB2B;TUBB2A;CCDC90B;GRIA1;GRIA2;NLGN1;NRXN1;CACNA1B;LIN7A;ADCY2;ERBB4;SLITRK1;TSPAN7;ZBBX;SLITRK5;GPC5;KCNJ3;GABBR2;KCNJ6;NLGN4X;SYT1;BDNF;GAD2;PTPRD;LRFN2;GRIN3A;NBEA;SYT10;APBA1
	GTEX-NL3H-0011-R4a-SM-2I3GK brain male 60-69 years	21/798	4.38615e-06	6.98411e-05	3.45601	42.637	GRIA1;KCNJ4;GABBR2;SLC6A11;ADCY2;ADCY1;ADCY8;GRIN2B;RIMS1;GRIN2A;GLUD2;TUBB2B;ERBB4;SLITRK4;TSPAN7;AMZ2;GPC5;APBA1;SOX9;GRIA3;PPFIA2
	GTEX-QMR6-0011-R6A-SM-32PKP brain male 50-59 years	47/2884	5.14309e-06	8.14463e-05	2.28878	27.8724	GRIA1;GABRB3;GRIA2;GABRB2;NLGN1;GALNT13;NRXN1;CACNA1B;TDRP;GRIK2;GRM1;GRIP1;GRIN2A;SIPA1L1;LRRTM3;SLITRK2;LRRTM4;ERBB4;LRRTM1;SLITRK4;TSPAN7;ZBBX;PSD3;SLITRK6;SLITRK5;AMZ2;GPC5;DLGAP2;GRIA3;PPFIA2;KCNJ4;NLGN4Y;NLGN4X;SYT1;PRKCB;CACNA2D3;GAD2;ANK2;SLC6A11;ATP2B2;SYN3;GABRG2;TUBB2B;NBEA;SYT10;IL1RAPL1;APBA1
	GTEX-NPJ7-0011-R8a-SM-2I3G2 brain female 60-69 years	40/2280	5.71719e-06	9.00457e-05	2.41621	29.1686	GRIA1;GABRB3;GRIA2;ACHE;NLGN1;GALNT13;NRXN1;CACNA1B;GRIK1;GRIK2;ADCY8;GRM1;LRRTM3;LRRTM4;SLITRK1;LRRTM1;SLITRK5;GRIA3;PPFIA2;IGFBP1;GABBR2;KCNJ6;NLGN4X;SYT1;CACNA2D3;CASK;GAD2;ANK2;SLC6A11;SYN3;TUBB4A;GABRG2;PTPRD;LRFN2;TUBB2B;GRIN3A;TUBB2A;SYT10;IL1RAPL1;APBA1
	GTEX-TSE9-2926-SM-3DB77 brain female 60-69 years	52/3354	5.76195e-06	9.02602e-05	2.20579	26.6112	GABRB3;ACHE;GABRB2;GALNT13;GRIK1;GRIK2;GRM1;RIMS1;EFR3A;SIPA1L1;LRRTM3;PSD3;PPFIA1;RFC3;ANK2;GABRG2;CACNB2;METTL25;TUBB2B;TUBB2A;PAPD7;IL1RAPL1;ARHGEF7;PPEF2;GRIA1;GRIA2;CAMK2D;NLGN1;SLC22A2;NRXN1;CACNA1B;LIN7A;ADCY1;LIN7C;ADCY8;GRIN2A;SLITRK4;IP6K2;KCNJ3;ATF7IP;GABBR2;KCNJ6;NLGN4X;SYT1;BDNF;GAD2;ATP2B2;TUBB4A;NR4A2;PTPRD;LRFN2;NBEA
	GTEX-NPJ7-2826-SM-2I3FU brain female 60-69 years	44/2630	5.85339e-06	9.11997e-05	2.32858	28.0559	GRIA1;GABRB3;GRIA2;ACHE;GABRB2;CAMK2D;NLGN1;GALNT13;NRXN1;CACNA1B;LIN7A;GRIK1;ADCY2;GRIK2;ADCY1;LIN7C;ADCY8;GRM1;RIMS1;GRIN2A;LRRTM3;SLITRK2;SLITRK4;TSPAN7;PSD3;SLITRK5;IP6K2;KCNJ3;GABBR2;KCNJ6;NLGN4X;SYT1;ANK2;ATP2B2;TUBB4A;GABRG2;PTPRD;LRFN2;TUBB2B;TUBB2A;NBEA;APBA1;ARHGEF7;PPEF2
	GTEX-X261-0011-R8A-SM-4E3I5 brain male 50-59 years	35/1878	6.93512e-06	0.000107476	2.53027	30.0569	GRIA1;ACHE;GALNT13;CACNA1B;GRIK3;GRIK1;ADCY2;GRIK2;ADCY8;GRM1;LRRTM3;LRRTM4;SLITRK1;LRRTM1;TSPAN7;CHAC2;GPC5;DLGAP2;PPFIA2;IGFBP1;GABBR2;KCNJ6;NLGN4X;BDNF;GAD2;ANK2;SLC6A11;MUC3A;GABRG2;LRFN2;TUBB2B;GRIN3A;TUBB2A;APBA1;CCDC90B
	GTEX-N7MS-0011-R2a-SM-2HML6 brain male 60-69 years	36/1962	7.05258e-06	0.000108715	2.49742	29.6247	ACHE;GABRB2;NLGN1;GALNT13;GRIK3;GRIK1;ADCY1;ADCY8;GRM1;GRIN2A;LRRTM3;LRRTM4;SLITRK1;LRRTM1;GRIA3;PPFIA2;MFAP3L;GABBR2;NLGN4X;SYT1;GAD2;ANK2;ATP2B2;SYN3;TUBB4A;GABRG2;PTPRD;LRFN2;TUBB2B;GRIN3A;TUBB2A;CPS1;NBEA;IL1RAPL1;APBA1;CCDC90B
	GTEX-RVPV-0011-R5A-SM-2TF69 brain male 60-69 years	28/1331	7.60452e-06	0.000116603	2.80369	33.0465	ACHE;GALNT13;GRIK1;ADCY2;ADCY8;SIPA1L1;SLITRK2;ERBB4;SLITRK1;LRRTM1;TSPAN7;AMZ2;GPC5;GRIA3;PPFIA2;KCNJ4;CACNA2D3;GAD2;SLC6A11;ATP2B2;SYN3;GRIN2B;TUBB4A;PTPRD;GLUD2;TUBB2B;NAT2;IL1RAPL1
	GTEX-QVJO-0011-R1A-SM-2S1QI brain female 60-69 years	37/2054	7.76484e-06	0.000118434	2.45686	28.9072	GRIA1;GABRB3;GRIA2;GABRB2;GALNT13;NRXN1;GRIK1;ADCY2;ADCY1;ADCY8;RIMS1;GRIN2A;SLITRK2;ERBB4;SLITRK1;LRRTM1;TSPAN7;ZBBX;PSD3;AMZ2;GPC5;SOX9;DLGAP2;GRIA3;PPFIA2;MFAP3L;GABBR2;KCNJ6;SYT1;ANK2;GRIN2B;TUBB4A;LRFN2;GLUD2;TUBB2B;GRIN3A;APBA1
	GTEX-QMR6-1326-SM-32PLB brain male 50-59 years	54/3577	7.80633e-06	0.000118444	2.15475	25.3411	GABRB3;GABRB2;GALNT13;GRIK1;GRIK2;GRM1;RIMS1;EFR3A;SIPA1L1;LRRTM3;PSD3;PPFIA1;PPFIA2;RFC3;CASK;ANK2;SLC6A11;NSUN6;GABRG2;CACNB2;GCFC2;METTL25;TUBB2B;NAV3;PAPD7;ARHGEF7;PPEF2;GRIA1;GRIA2;CAMK2D;NLGN1;NRXN1;CACNA1B;LIN7A;ADCY1;LIN7C;ADCY8;GRIN2A;SLITRK4;AMZ2;KCNJ3;NLGN4Y;GABBR2;KCNJ6;NLGN4X;SYT1;NTRK3;GAD2;ATP2B2;TUBB4A;PTPRD;LRFN2;NBEA;APBA1
	GTEX-PVOW-2626-SM-32PL8 brain male 40-49 years	57/3866	7.99233e-06	0.000120634	2.12166	24.9019	GABRB3;ACHE;GABRB2;GALNT13;GRIK3;GRIK1;GRIK2;GRM1;RIMS1;EFR3A;SIPA1L1;LRRTM3;PSD3;PPFIA1;PPFIA2;SLC38A1;CASK;ANK2;NSUN6;SYN3;GABRG2;CACNB2;GCFC2;METTL25;NAV3;PAPD7;ARHGEF7;PPEF2;GRIA1;GRIA2;CAMK2D;NLGN1;NRXN1;CACNA1B;LIN7A;ADCY1;LIN7C;ADCY8;GRIN2A;SLITRK4;TSPAN7;GRIA3;KCNJ3;NLGN4Y;GABBR2;KCNJ6;NLGN4X;SYT1;BDNF;NTRK3;GAD2;ATP2B2;TUBB4A;PTPRD;LRFN2;NBEA;APBA1
	GTEX-WHSE-0011-R4A-SM-3P5ZN brain male 20-29 years	33/1730	8.28573e-06	0.000123943	2.57384	30.1164	GABRB2;GALNT13;GRIK1;ADCY2;ADCY1;ADCY8;RIMS1;GRIN2A;SLITRK1;LRRTM1;ZBBX;PSD3;GPC5;SOX9;GRIA3;PPFIA2;MFAP3L;KCNJ4;GABBR2;EMP1;ANK2;SLC6A11;ATP2B2;SYN3;GRIN2B;TUBB4A;LRFN2;GLUD2;TUBB2B;GRIN3A;TUBB2A;IL1RAPL1;APBA1
	GTEX-RVPU-0011-R5A-SM-2XCAD brain male 50-59 years	26/1187	8.29709e-06	0.000123943	2.90335	33.9681	GRIA1;GABRB3;GRIA2;GABRB2;GRIK1;GRM1;SIPA1L1;LRRTM3;LRRTM4;ERBB4;LRRTM1;TSPAN7;ZBBX;PSD3;GPC5;DLGAP2;GRIA3;PPFIA2;KCNJ4;PRKCB;CACNA2D3;GAD2;SLC6A11;ATP2B2;GLUD2;TUBB2B
	GTEX-RU72-0011-R8A-SM-2TF61 brain female 50-59 years	41/2424	1.036e-05	0.000153966	2.32697	26.7079	GRIA1;GABRB3;GRIA2;ACHE;NLGN1;GALNT13;NRXN1;CACNA1B;GRIK3;GRIK1;ADCY2;GRIK2;ADCY8;GRM1;LRRTM3;SLITRK2;LRRTM4;SLITRK1;LRRTM1;TSPAN7;ZBBX;GPC5;DLGAP2;PPFIA2;GABBR2;KCNJ6;NLGN4X;SYT1;BDNF;CASK;GAD2;ANK2;SLC6A11;SYN3;GABRG2;LRFN2;GLUD2;TUBB2B;GRIN3A;TUBB2A;APBA1
	GTEX-TSE9-0011-R7A-SM-3DB7P brain female 60-69 years	19/716	1.15286e-05	0.000170458	3.45404	39.2748	GABRB3;KCNJ4;CACNA2D3;GAD2;GRIK1;ATP2B2;GRIN2B;TUBB4A;GLUD2;TUBB2B;SLITRK2;LRRTM1;TSPAN7;IL1RAPL1;AMZ2;GPC5;SOX9;DLGAP2;GRIA3
	GTEX-TSE9-0011-R5A-SM-3DB7J brain female 60-69 years	29/1440	1.17402e-05	0.000172706	2.68484	30.4796	GRIA1;GABRB3;ACHE;CACNA1B;GRIK1;ADCY8;SIPA1L1;LRRTM3;SLITRK2;LRRTM4;ERBB4;LRRTM1;TSPAN7;ZBBX;SLITRK5;AMZ2;GPC5;SOX9;DLGAP2;GRIA3;KCNJ4;PRKCB;CACNA2D3;GAD2;ATP2B2;GRIN2B;TUBB4A;TUBB2B;TUBB2A
	GTEX-NL4W-0011-R8a-SM-2I3G4 brain male 50-59 years	28/1411	2.22075e-05	0.000325037	2.63011	28.1818	GRIA1;GABRB3;ACHE;GALNT13;CACNA1B;GRIK3;GRIK1;GRIK2;LRRTM3;LRRTM4;SLITRK1;LRRTM1;DLGAP2;PPFIA2;MFAP3L;GABBR2;KCNJ6;BDNF;GAD2;ANK2;SLC6A11;GABRG2;LRFN2;TUBB2B;GRIN3A;TUBB2A;SYT10;APBA1
	GTEX-RU72-0011-R11A-SM-2TF6J brain female 50-59 years	51/3438	2.56824e-05	0.000374008	2.0806	21.9914	GABRB3;ACHE;GABRB2;GALNT13;GRIK2;GRM1;RIMS1;EFR3A;SIPA1L1;LRRTM3;PSD3;CASK;ANK2;SYN3;GABRG2;CACNB2;TUBB2B;TUBB2A;NAV3;PAPD7;IL1RAPL1;ARHGEF7;PPEF2;GRIA1;GRIA2;CAMK2D;NLGN1;NRXN1;CACNA1B;LIN7A;ADCY1;LIN7C;ADCY8;GRIN2A;ERBB4;SLITRK4;TSPAN7;SLITRK5;IP6K2;KCNJ3;GABBR2;KCNJ6;NLGN4X;SYT1;BDNF;ATP2B2;TUBB4A;PTPRD;LRFN2;NBEA;APBA1
	GTEX-NL4W-0011-R5a-SM-2I3GD brain male 50-59 years	25/1193	2.65602e-05	0.000384857	2.75478	29.0247	GRIA2;ADCY8;GRM1;SIPA1L1;LRRTM3;SLITRK2;ERBB4;SLITRK1;LRRTM1;TSPAN7;GPC5;SOX9;GRIA3;MFAP3L;KCNJ4;GAD2;ANK2;SLC6A11;ATP2B2;GRIN2B;TUBB4A;GLUD2;TUBB2B;TUBB2A;NAT2
	GTEX-QMR6-0011-R11A-SM-32PKK brain male 50-59 years	53/3666	3.42875e-05	0.000494354	2.03326	20.9034	GABRB3;GABRB2;GALNT13;TDRP;GRIK2;GRM1;RIMS1;EFR3A;SIPA1L1;LRRTM3;PSD3;PPFIA1;PPFIA2;RFC3;DYRK1A;CASK;ANK2;NSUN6;GABRG2;CACNB2;TUBB2A;NAV3;PAPD7;ARHGEF7;PPEF2;GRIA1;GRIA2;CAMK2D;NLGN1;NRXN1;CACNA1B;LIN7A;ADCY1;LIN7C;ADCY8;GRIN2A;ERBB4;SLITRK4;TSPAN7;AMZ2;KCNJ3;NLGN4Y;GABBR2;KCNJ6;NLGN4X;SYT1;BDNF;ATP2B2;TUBB4A;PTPRD;LRFN2;NBEA;APBA1
	GTEX-WHSE-2926-SM-3NMBG brain male 20-29 years	47/3118	4.06024e-05	0.000582503	2.08526	21.0855	GRIA1;GABRB3;GRIA2;ACHE;GABRB2;CAMK2D;NLGN1;GALNT13;NRXN1;CACNA1B;GRIK3;LIN7A;GRIK1;GRIK2;ADCY1;LIN7C;ADCY8;GRM1;RIMS1;GRIN2A;ERBB4;SLITRK4;TSPAN7;PSD3;AMZ2;IP6K2;KCNJ3;NLGN4Y;GABBR2;KCNJ6;NLGN4X;SYT1;CASK;GAD2;ANK2;ATP2B2;TUBB4A;GABRG2;PTPRD;LRFN2;TUBB2B;TUBB2A;NBEA;PAPD7;APBA1;ARHGEF7;PPEF2
	GTEX-TSE9-0011-R8A-SM-3DB7R brain female 60-69 years	29/1548	4.46534e-05	0.000637466	2.47932	24.8343	ACHE;GALNT13;CACNA1B;GRIK1;GRIK2;ADCY8;SLITRK2;LRRTM4;SLITRK1;GPC5;GRIA3;PPFIA2;GABBR2;SYT1;CACNA2D3;CASK;GAD2;ANK2;SLC6A11;SYN3;TUBB4A;GABRG2;LRFN2;GLUD2;TUBB2B;GRIN3A;TUBB2A;IL1RAPL1;APBA1
	GTEX-P44H-2426-SM-2XCEJ brain male 40-49 years	57/4110	5.09175e-05	0.000723328	1.96356	19.4104	GABRB3;GABRB2;GALNT13;GRIK1;GRIK2;GRM1;RIMS1;EFR3A;SIPA1L1;LRRTM3;PSD3;PPFIA1;PPFIA2;SLC38A1;UNC5CL;RFC3;DYRK1A;CASK;ANK2;SLC6A11;GABRG2;CACNB2;GCFC2;METTL25;TUBB2B;TUBB2A;NAV3;PAPD7;ARHGEF7;PPEF2;GRIA1;GRIA2;CAMK2D;NLGN1;NRXN1;CACNA1B;LIN7A;ADCY1;LIN7C;ADCY8;GRIN2A;ERBB4;SLITRK4;AMZ2;KCNJ3;NLGN4Y;GABBR2;KCNJ6;NLGN4X;SYT1;NTRK3;GAD2;ATP2B2;TUBB4A;PTPRD;NBEA;APBA1
	GTEX-NL4W-0011-R4a-SM-2I5GZ brain male 50-59 years	24/1175	5.86805e-05	0.000829542	2.6677	25.9925	KCNJ4;GABBR2;NRXN1;ANK2;SLC6A11;GRIK1;ADCY2;ADCY1;ADCY8;RIMS1;GLUD2;TUBB2B;TUBB2A;SLITRK2;ERBB4;SLITRK1;PSD3;IL1RAPL1;GPC5;APBA1;SOX9;GRIA3;PPFIA2;MFAP3L
	GTEX-WVLH-0011-R11A-SM-3MJFO brain male 50-59 years	57/4137	6.16123e-05	0.00086676	1.94723	18.8777	GABRB3;ACHE;GABRB2;GALNT13;GRIK2;GRM1;RIMS1;EFR3A;SIPA1L1;LRRTM3;PSD3;PPFIA1;PPFIA2;SLC38A1;RFC3;DYRK1A;CASK;ANK2;NSUN6;SYN3;GABRG2;CACNB2;TUBB2A;NAV3;PAPD7;ARHGEF7;PPEF2;GRIA2;CAMK2D;NLGN1;NRXN1;CACNA1B;LIN7A;ADCY1;LIN7C;ADCY8;GRIN2A;ERBB4;SLITRK4;TSPAN7;SLITRK6;IP6K2;KCNJ3;NLGN4Y;GABBR2;KCNJ6;NLGN4X;SYT1;BDNF;GAD2;ATP2B2;TUBB4A;NR4A2;PTPRD;LRFN2;NBEA;APBA1
	GTEX-WHSE-0011-R2A-SM-3P5ZL brain male 20-29 years	30/1660	6.27399e-05	0.000878358	2.39264	23.1524	ACHE;GABRB2;GALNT13;GRIK3;ADCY2;ADCY8;GRM1;SLITRK2;SLITRK1;GPC5;GRIA3;MFAP3L;GABBR2;KCNJ6;SYT1;BDNF;GAD2;SLC6A11;ATP2B2;SYN3;TUBB4A;GABRG2;PTPRD;LRFN2;TUBB2B;GRIN3A;TUBB2A;CPS1;IL1RAPL1;APBA1
	GTEX-X585-0011-R8A-SM-46MUX brain male 50-59 years	51/3563	6.75625e-05	0.000941328	1.9913	19.1213	GABRB3;ACHE;GABRB2;GALNT13;GRIK3;TDRP;GRIK1;GRIK2;GRM1;RIMS1;LRRTM3;LRRTM4;LRRTM1;KPNA2;DLGAP2;PPFIA2;IGFBP1;CACNA2D3;CASK;ANK2;SYN3;GABRG2;CACNB2;TUBB2B;TUBB2A;CCDC90B;GRIA1;GRIA2;NLGN1;NRXN1;CACNA1B;SLITRK1;TSPAN7;ZBBX;SLITRK5;GPC5;GRIA3;KCNJ3;NLGN4Y;GABBR2;KCNJ6;NLGN4X;SYT1;BDNF;GAD2;GRIN2B;LRFN2;GRIN3A;NBEA;SYT10;APBA1
	GTEX-RNOR-2226-SM-2TF5O brain female 50-59 years	49/3385	7.5057e-05	0.00104074	2.00221	19.0156	GABRB3;ACHE;GABRB2;GALNT13;GRIK3;GRIK1;GRIK2;GRM1;RIMS1;EFR3A;SIPA1L1;LRRTM3;PSD3;SLC38A1;ANK2;SYN3;GABRG2;TUBB2B;TUBB2A;ARHGEF7;PPEF2;GRIA1;GRIA2;CAMK2D;NLGN1;SLC22A2;NRXN1;CACNA1B;LIN7A;ADCY1;LIN7C;ADCY8;GRIN2A;SLITRK4;TSPAN7;GRIA3;KCNJ3;GABBR2;KCNJ6;NLGN4X;SYT1;BDNF;GAD2;ATP2B2;TUBB4A;PTPRD;LRFN2;NBEA;APBA1
	GTEX-NPJ8-0011-R11A-SM-2YUMS brain male 40-49 years	48/3292	7.6404e-05	0.00105438	2.0116	19.0689	GRIA1;GABRB3;GRIA2;ACHE;GABRB2;CAMK2D;GALNT13;NRXN1;CACNA1B;LIN7A;GRIK2;ADCY1;LIN7C;ADCY8;GRM1;RIMS1;EFR3A;GRIN2A;SIPA1L1;LRRTM3;ERBB4;SLITRK4;TSPAN7;PSD3;SLITRK5;IP6K2;KCNJ3;GABBR2;KCNJ6;NLGN4X;SYT1;BDNF;CASK;ANK2;ATP2B2;TUBB4A;GABRG2;PTPRD;CACNB2;LRFN2;TUBB2B;TUBB2A;NBEA;NAV3;PAPD7;APBA1;ARHGEF7;PPEF2
	GTEX-Q2AG-0011-R2A-SM-2HMIT brain female 40-49 years	28/1516	7.88059e-05	0.00108237	2.4306	22.9656	ACHE;GALNT13;GRIK3;ATP10B;GRIK1;ADCY8;EFR3A;SLITRK1;GPC5;GRIA3;KCNJ2;MFAP3L;GABBR2;KCNJ6;SYT1;ANK2;ATP2B2;SYN3;TUBB4A;GABRG2;PTPRD;TUBB2B;GRIN3A;TUBB2A;CPS1;SYT10;IL1RAPL1;CCDC90B
	GTEX-X261-0011-R11A-SM-4E3JY brain male 50-59 years	46/3113	8.27323e-05	0.00113093	2.02756	19.0589	GRIA1;GABRB3;GRIA2;ACHE;GABRB2;CAMK2D;GALNT13;NRXN1;CACNA1B;LIN7A;GRIK2;ADCY1;LIN7C;ADCY8;GRM1;RIMS1;EFR3A;GRIN2A;SIPA1L1;LRRTM3;SLITRK4;TSPAN7;PSD3;PPFIA1;SLITRK5;IP6K2;KCNJ3;GABBR2;KCNJ6;NLGN4X;SYT1;BDNF;ANK2;ATP2B2;TUBB4A;GABRG2;PTPRD;CACNB2;LRFN2;TUBB2A;NBEA;NAV3;PAPD7;APBA1;ARHGEF7;PPEF2
	GTEX-QDT8-0011-R6A-SM-32PKI brain female 30-39 years	27/1445	8.86615e-05	0.0012063	2.45162	22.8753	GRIA1;GRIA2;NLGN1;GALNT13;NRXN1;GRIK1;GRIK2;ADCY8;GRM1;LRRTM3;SLITRK2;ERBB4;SLITRK1;TSPAN7;ZBBX;PPFIA1;GPC5;SOX9;GRIA3;PPFIA2;MFAP3L;NLGN4X;GAD2;SLC6A11;PTPRD;GLUD2;TUBB2B
	GTEX-UTHO-2926-SM-3P5Z9 brain male 60-69 years	49/3434	0.00010825	0.00146593	1.96737	17.9642	GABRB3;ACHE;GABRB2;GALNT13;GRIK1;GRIK2;GRM1;RIMS1;EFR3A;SIPA1L1;LRRTM3;PSD3;PPFIA1;ANK2;CSNK1E;SYN3;GABRG2;TUBB2A;NAV3;PAPD7;ARHGEF7;PPEF2;GRIA1;GRIA2;CAMK2D;NRXN1;CACNA1B;LIN7A;ADCY1;LIN7C;ADCY8;GRIN2A;SLITRK4;TSPAN7;SLITRK5;IP6K2;KCNJ3;NLGN4Y;GABBR2;KCNJ6;NLGN4X;SYT1;BDNF;ATP2B2;TUBB4A;PTPRD;LRFN2;NBEA;APBA1
	GTEX-Q2AG-0011-R11A-SM-2HMKZ brain female 40-49 years	52/3737	0.000117933	0.00158963	1.93073	17.4642	GABRB3;ACHE;GABRB2;GALNT13;GRIK3;GRIK2;GRM1;RIMS1;EFR3A;SIPA1L1;LRRTM3;PSD3;PPFIA2;SLC38A1;CASK;ANK2;SYN3;GABRG2;CACNB2;TUBB2A;NAV3;ARHGEF7;PPEF2;GRIA1;GRIA2;CAMK2D;NLGN1;NRXN1;CACNA1B;LIN7A;ADCY1;LIN7C;ADCY8;GRIN2A;ERBB4;SLITRK4;TSPAN7;SLITRK5;KCNJ3;GABBR2;KCNJ6;NLGN4X;SYT1;BDNF;GAD2;ATP2B2;TUBB4A;NR4A2;PTPRD;LRFN2;NBEA;APBA1
	GTEX-QMR6-0011-R4A-SM-32PKU brain male 50-59 years	23/1154	0.000122309	0.00164098	2.58682	23.3046	GRIA1;KCNJ4;GRIA2;GABRB2;GABBR2;NLGN1;GALNT13;SYT1;GRIK1;GRIK2;GABRG2;PTPRD;RIMS1;GRIN3A;LRRTM3;ERBB4;SLITRK1;TSPAN7;IL1RAPL1;GPC5;GRIA3;PPFIA2;MFAP3L
	GTEX-T2IS-2926-SM-32QPO brain female 20-29 years	49/3452	0.000123497	0.00164928	1.95482	17.592	GABRB3;ACHE;GABRB2;GALNT13;GRIK1;GRIK2;GRM1;RIMS1;EFR3A;SIPA1L1;LRRTM3;PSD3;PPFIA1;RFC3;CASK;ANK2;GABRG2;NAV3;PAPD7;ARHGEF7;PPEF2;GRIA1;GRIA2;CAMK2D;NLGN1;NRXN1;CACNA1B;LIN7A;ADCY1;LIN7C;ADCY8;GRIN2A;SLITRK4;TSPAN7;IP6K2;KCNJ3;GABBR2;KCNJ6;NLGN4X;SYT1;BDNF;GAD2;ATP2B2;TUBB4A;NR4A2;PTPRD;LRFN2;NBEA;APBA1
	GTEX-N7MT-1226-SM-2D7W4 brain female 60-69 years	48/3362	0.000129263	0.00171836	1.9608	17.5564	GRIA1;GABRB3;GRIA2;ACHE;GABRB2;CAMK2D;NLGN1;GALNT13;NRXN1;CACNA1B;LIN7A;GRIK1;GRIK2;ADCY1;LIN7C;ADCY8;GRM1;RIMS1;GRIN2A;SIPA1L1;LRRTM3;ERBB4;SLITRK4;PSD3;SLITRK5;IP6K2;KCNJ3;GABBR2;KCNJ6;NLGN4X;SYT1;NTRK3;ANK2;ATP2B2;TUBB4A;GABRG2;PTPRD;CACNB2;LRFN2;TUBB2B;GRIN3A;TUBB2A;NBEA;NAV3;PAPD7;APBA1;ARHGEF7;PPEF2
	GTEX-NL3H-0011-R11A-SM-2I3E6 brain male 60-69 years	50/3556	0.000130137	0.00172208	1.94001	17.3571	GABRB3;ACHE;GABRB2;GALNT13;GRIK2;GRM1;RIMS1;EFR3A;SIPA1L1;LRRTM3;PSD3;PPFIA1;DYRK1A;CASK;ANK2;GABRG2;CACNB2;TUBB2A;NAV3;PAPD7;ARHGEF7;PPEF2;GRIA1;GRIA2;CAMK2D;NRXN1;CACNA1B;LIN7A;ADCY1;LIN7C;ADCY8;GRIN2A;ERBB4;SLITRK4;TSPAN7;AMZ2;IP6K2;KCNJ3;NLGN4Y;GABBR2;KCNJ6;NLGN4X;SYT1;BDNF;ATP2B2;TUBB4A;PTPRD;LRFN2;NBEA;APBA1
	GTEX-RVPU-0011-R3A-SM-2XCAE brain male 50-59 years	15/580	0.000133634	0.00176033	3.29974	29.435	KCNJ4;GABBR2;SLC6A11;GRIK1;ADCY2;ATP2B2;ADCY1;RIMS1;LRFN2;GLUD2;TUBB2B;SLITRK1;TSPAN7;GPC5;GRIA3
	GTEX-XOTO-2926-SM-4B65G brain male 50-59 years	40/2624	0.000143999	0.00188828	2.05358	18.1654	GRIA1;GRIA2;ACHE;GABRB2;NLGN1;GALNT13;NRXN1;CACNA1B;LIN7A;GRIK1;GRIK2;ADCY1;LIN7C;ADCY8;GRM1;RIMS1;GRIN2A;LRRTM3;SLITRK4;PSD3;IP6K2;KCNJ3;GABBR2;KCNJ6;SYT1;BDNF;ANK2;ATP2B2;TUBB4A;GABRG2;NR4A2;PTPRD;LRFN2;TUBB2B;TUBB2A;NBEA;PAPD7;APBA1;ARHGEF7;PPEF2
	GTEX-PWO3-0926-SM-2I5EY brain female 60-69 years	18/794	0.000149665	0.00195374	2.90773	25.6087	KCNJ4;GABBR2;SLC6A11;ADCY2;ADCY1;ADCY8;RIMS1;LRFN2;GLUD2;TUBB2B;SLITRK2;SLITRK1;TSPAN7;ZBBX;GPC5;SOX9;DLGAP2;GRIA3
	GTEX-S7SE-2526-SM-2XCDL brain male 50-59 years	50/3586	0.000160989	0.00209214	1.92001	16.7697	GABRB3;ACHE;GABRB2;GALNT13;GRIK3;GRIK1;GRIK2;GRM1;RIMS1;EFR3A;SIPA1L1;PSD3;PPFIA1;SLC38A1;CASK;ANK2;SYN3;GABRG2;TUBB2B;TUBB2A;PAPD7;ARHGEF7;PPEF2;GRIA1;GRIA2;CAMK2D;NLGN1;NRXN1;CACNA1B;LIN7A;ADCY1;LIN7C;ADCY8;GRIN2A;SLITRK4;IP6K2;KCNJ3;NLGN4Y;GABBR2;KCNJ6;NLGN4X;SYT1;BDNF;GAD2;ATP2B2;TUBB4A;PTPRD;LRFN2;NBEA;APBA1
	GTEX-NPJ8-0011-R4a-SM-2HML3 brain male 40-49 years	15/599	0.000189632	0.00245337	3.18924	27.3331	IGFBP1;GRIA1;GABBR2;SLC6A11;ADCY2;ADCY8;GLUD2;TUBB2B;GRIN3A;TUBB2A;SLITRK2;SLITRK1;GPC5;SOX9;GRIA3
	GTEX-RU72-0011-R2A-SM-2TF6O brain female 50-59 years	19/895	0.000225935	0.00291005	2.72253	22.8564	ACHE;GABBR2;KCNJ6;GALNT13;SYT1;GRIK3;SLC6A11;GRIK1;ATP2B2;ADCY8;TUBB4A;PTPRD;EFR3A;TUBB2B;GRIN3A;TUBB2A;IL1RAPL1;GPC5;MFAP3L
	GTEX-UTHO-0011-R11A-SM-3GIJE brain male 60-69 years	49/3539	0.000228805	0.00293396	1.896	15.8935	GABRB3;ACHE;GABRB2;GALNT13;GRIK2;GRM1;RIMS1;EFR3A;SIPA1L1;LRRTM3;PSD3;PPFIA1;RFC3;CASK;ANK2;GABRG2;CACNB2;TUBB2A;NAV3;PAPD7;ARHGEF7;PPEF2;GRIA2;CAMK2D;NLGN1;NRXN1;CACNA1B;LIN7A;ADCY1;LIN7C;ADCY8;GRIN2A;SLITRK4;TSPAN7;SLITRK5;IP6K2;KCNJ3;NLGN4Y;GABBR2;KCNJ6;NLGN4X;SYT1;BDNF;ATP2B2;TUBB4A;PTPRD;LRFN2;NBEA;APBA1
	GTEX-X585-0011-R6A-SM-46MVJ brain male 50-59 years	37/2408	0.000233	0.0029746	2.04851	17.1347	GRIA1;GABRB3;GRIA2;ACHE;GABRB2;CACNA1B;GRIK2;GRM1;GRIP1;HPGDS;SIPA1L1;LRRTM3;LRRTM4;LRRTM1;TSPAN7;ZBBX;PSD3;SLITRK5;AMZ2;GPC5;DLGAP2;GRIA3;PPFIA2;KCNJ4;SYT1;PRKCB;CACNA2D3;GAD2;ANK2;ATP2B2;GRIN2B;TUBB4A;GABRG2;TUBB2A;NBEA;SYT10;APBA1
	GTEX-WZTO-2826-SM-3NM8P brain male 40-49 years	47/3354	0.000244071	0.00310227	1.90918	15.8807	GRIA1;GABRB3;GRIA2;ACHE;GABRB2;CAMK2D;NLGN1;GALNT13;NRXN1;CACNA1B;LIN7A;GRIK1;GRIK2;ADCY1;LIN7C;ADCY8;GRM1;RIMS1;EFR3A;GRIN2A;SIPA1L1;LRRTM3;ERBB4;SLITRK4;TSPAN7;PSD3;PPFIA1;PPFIA2;KCNJ3;GABBR2;KCNJ6;NLGN4X;SYT1;CASK;GAD2;ANK2;ATP2B2;TUBB4A;GABRG2;PTPRD;LRFN2;TUBB2A;NBEA;PAPD7;APBA1;ARHGEF7;PPEF2
	GTEX-S7SE-0011-R11A-SM-2XCDD brain male 50-59 years	48/3459	0.000258069	0.00326586	1.89385	15.6476	GRIA1;GABRB3;GRIA2;ACHE;GABRB2;CAMK2D;NLGN1;GALNT13;NRXN1;CACNA1B;LIN7A;GRIK1;GRIK2;ADCY1;LIN7C;ADCY8;GRM1;RIMS1;EFR3A;GRIN2A;SIPA1L1;ERBB4;SLITRK4;TSPAN7;PSD3;SLITRK6;AMZ2;KCNJ3;GABBR2;KCNJ6;NLGN4X;SYT1;BDNF;CASK;GAD2;ANK2;ATP2B2;TUBB4A;GABRG2;PTPRD;LRFN2;TUBB2A;NBEA;NAV3;PAPD7;APBA1;ARHGEF7;PPEF2
	GTEX-WHSE-0011-R11A-SM-3P5YY brain male 20-29 years	38/2518	0.000270853	0.00341275	2.01399	16.5428	GRIA1;GABRB3;GRIA2;ACHE;GABRB2;CAMK2D;GALNT13;NRXN1;CACNA1B;LIN7A;GRIK2;ADCY1;LIN7C;ADCY8;GRM1;RIMS1;GRIN2A;TSPAN7;PSD3;AMZ2;IP6K2;KCNJ3;GABBR2;KCNJ6;NLGN4X;SYT1;ANK2;ATP2B2;TUBB4A;GABRG2;NR4A2;PTPRD;TUBB2B;TUBB2A;NBEA;PAPD7;ARHGEF7;PPEF2
	GTEX-WWYW-0011-R11A-SM-3NB38 brain female 50-59 years	46/3278	0.000282149	0.00353969	1.90511	15.5706	GRIA1;GABRB3;GRIA2;ACHE;GABRB2;CAMK2D;GALNT13;NRXN1;CACNA1B;LIN7A;GRIK2;ADCY1;LIN7C;ADCY8;GRM1;RIMS1;EFR3A;GRIN2A;LRRTM3;SLITRK4;TSPAN7;PSD3;AMZ2;IP6K2;KCNJ3;GABBR2;KCNJ6;NLGN4X;SYT1;BDNF;CASK;GAD2;ANK2;ATP2B2;TUBB4A;GABRG2;PTPRD;CACNB2;LRFN2;TUBB2B;TUBB2A;NBEA;PAPD7;APBA1;ARHGEF7;PPEF2
	GTEX-P44H-0011-R11A-SM-2XCER brain male 40-49 years	54/4070	0.000291045	0.00363556	1.83309	14.9251	GABRB3;GABRB2;GALNT13;GRIK2;GRM1;RIMS1;EFR3A;SIPA1L1;LRRTM3;PSD3;PPFIA1;PPFIA2;SLC38A1;UNC5CL;RFC3;DYRK1A;CASK;ANK2;GABRG2;CACNB2;GCFC2;TUBB2A;NAV3;PAPD7;ARHGEF7;PPEF2;GRIA2;CAMK2D;NLGN1;NRXN1;CACNA1B;LIN7A;ADCY1;LIN7C;ADCY8;GRIN2A;ERBB4;SLITRK4;TSPAN7;AMZ2;KCNJ3;NLGN4Y;GABBR2;KCNJ6;NLGN4X;SYT1;BDNF;NTRK3;GAD2;ATP2B2;TUBB4A;PTPRD;NBEA;APBA1
	GTEX-X585-0011-R5A-SM-46MVI brain male 50-59 years	34/2165	0.000295195	0.00367157	2.07637	16.8765	GRIA1;GABRB3;GRIA2;ACHE;GABRB2;CACNA1B;TDRP;ADCY1;GRM1;HPGDS;GRIN2A;SIPA1L1;LRRTM4;SLITRK1;LRRTM1;TSPAN7;SLITRK6;SLITRK5;AMZ2;DLGAP2;GRIA3;PPFIA2;KCNJ4;SYT1;PRKCB;CACNA2D3;GAD2;ATP2B2;GRIN2B;TUBB4A;GABRG2;PTPRD;TUBB2A;APBA1
	GTEX-WZTO-0011-R11A-SM-4E3K9 brain male 40-49 years	47/3388	0.000309256	0.00382955	1.88586	15.2403	GRIA1;GABRB3;GRIA2;ACHE;GABRB2;CAMK2D;GALNT13;NRXN1;CACNA1B;LIN7A;GRIK1;GRIK2;ADCY1;LIN7C;ADCY8;GRM1;RIMS1;EFR3A;GRIN2A;SIPA1L1;SLITRK4;TSPAN7;PSD3;PPFIA1;PPFIA2;KCNJ3;GABBR2;KCNJ6;NLGN4X;SYT1;BDNF;CASK;GAD2;ANK2;ATP2B2;SYN3;TUBB4A;GABRG2;PTPRD;CACNB2;LRFN2;TUBB2A;NBEA;PAPD7;APBA1;ARHGEF7;PPEF2
	GTEX-XOTO-0011-R5A-SM-4B657 brain male 50-59 years	19/918	0.00031054	0.00382955	2.64966	21.4018	KCNJ4;ACHE;PRKCB;CACNA2D3;GAD2;ATP2B2;TUBB4A;PTPRD;GLUD2;TUBB2B;LRRTM3;SLITRK2;SLITRK1;LRRTM1;TSPAN7;IL1RAPL1;GPC5;GRIA3;MFAP3L
	GTEX-WHSE-0011-R8A-SM-3P5Z1 brain male 20-29 years	31/1906	0.000314025	0.00385612	2.13565	17.2263	ACHE;GALNT13;GRIK3;GRIK1;GRIK2;ADCY8;GRM1;LRRTM3;LRRTM4;SLITRK1;LRRTM1;TSPAN7;ZBBX;KPNA2;GABBR2;KCNJ6;BDNF;CASK;GAD2;SLC6A11;SYN3;GRIN2B;TUBB4A;GABRG2;PTPRD;LRFN2;TUBB2B;GRIN3A;TUBB2A;IL1RAPL1;APBA1
	GTEX-NPJ7-0011-R11A-SM-2I3E8 brain female 60-69 years	44/3103	0.000318788	0.00389809	1.91453	15.4138	GRIA1;GABRB3;GRIA2;ACHE;GABRB2;CAMK2D;GALNT13;NRXN1;CACNA1B;LIN7A;GRIK2;ADCY1;LIN7C;GRM1;RIMS1;EFR3A;GRIN2A;SIPA1L1;LRRTM3;SLITRK4;TSPAN7;PSD3;SLITRK5;IP6K2;KCNJ3;GABBR2;KCNJ6;NLGN4X;SYT1;BDNF;CASK;ANK2;ATP2B2;TUBB4A;GABRG2;PTPRD;CACNB2;LRFN2;TUBB2A;NBEA;PAPD7;APBA1;ARHGEF7;PPEF2
	GTEX-XOTO-0011-R11B-SM-4B64O brain male 50-59 years	43/3010	0.000324511	0.00395139	1.92434	15.4586	GABRB3;GRIA2;ACHE;GABRB2;CAMK2D;NLGN1;GALNT13;NRXN1;CACNA1B;LIN7A;GRIK2;ADCY1;LIN7C;ADCY8;GRM1;RIMS1;GRIN2A;LRRTM3;SLITRK4;TSPAN7;PSD3;AMZ2;IP6K2;KCNJ3;GABBR2;KCNJ6;NLGN4X;SYT1;BDNF;CASK;ANK2;ATP2B2;TUBB4A;GABRG2;NR4A2;PTPRD;CACNB2;LRFN2;TUBB2A;NBEA;PAPD7;ARHGEF7;PPEF2
	GTEX-QVJO-1325-SM-2S1QX brain female 60-69 years	49/3607	0.000362203	0.0043919	1.85202	14.6741	GABRB3;ACHE;GABRB2;GALNT13;GRIK1;GRIK2;GRM1;RIMS1;EFR3A;SIPA1L1;PSD3;CASK;ANK2;GABRG2;METTL25;TUBB2B;TUBB2A;PAPD7;ARHGEF7;PPEF2;GRIA1;GRIA2;CAMK2D;NLGN1;NRXN1;CACNA1B;LIN7A;ADCY1;LIN7C;ADCY8;GRIN2A;ERBB4;SLITRK4;SLITRK6;SLITRK5;AMZ2;IP6K2;KCNJ3;GABBR2;KCNJ6;NLGN4X;SYT1;GAD2;ATP2B2;TUBB4A;PTPRD;LRFN2;NBEA;APBA1
	GTEX-QDT8-0011-R5A-SM-32PKN brain female 30-39 years	19/932	0.000374616	0.00452349	2.6071	20.569	IGFBP1;GABBR2;GAD2;SLC6A11;GRIK1;ATP2B2;ADCY8;PTPRD;LRFN2;GLUD2;TUBB2B;SLITRK2;ERBB4;SLITRK1;LRRTM1;IL1RAPL1;GPC5;SOX9;MFAP3L
	GTEX-R55E-0011-R11A-SM-2TC6I brain male 20-29 years	51/3815	0.000386946	0.00465299	1.82928	14.3731	GABRB3;ACHE;GABRB2;GALNT13;GRIK1;GRIK2;GRM1;RIMS1;EFR3A;SIPA1L1;LRRTM3;PSD3;PPFIA1;PPFIA2;SLC38A1;CASK;ANK2;GABRG2;CACNB2;NAV3;PAPD7;ARHGEF7;PPEF2;GRIA1;GRIA2;CAMK2D;NLGN1;NRXN1;CACNA1B;LIN7A;ADCY1;LIN7C;ADCY8;GRIN2A;ERBB4;SLITRK4;TSPAN7;KCNJ3;NLGN4Y;GABBR2;KCNJ6;NLGN4X;SYT1;BDNF;GAD2;ATP2B2;TUBB4A;PTPRD;LRFN2;NBEA;APBA1
	GTEX-QDT8-0011-R8A-SM-32PKE brain female 30-39 years	25/1432	0.000464727	0.00556521	2.25755	17.3246	GRIA2;NLGN1;GALNT13;NRXN1;GRIK1;ADCY2;GRIK2;ADCY8;SLITRK2;ERBB4;SLITRK1;PPFIA1;GPC5;SOX9;PPFIA2;NLGN4X;CASK;ANK2;SLC6A11;NSUN6;PTPRD;GLUD2;TUBB2B;GRIN3A;IL1RAPL1
	GTEX-QVUS-2926-SM-3GIJB brain female 60-69 years	51/3878	0.000575319	0.00686121	1.79212	13.3702	GABRB3;GABRB2;GALNT13;GRIK1;GRIK2;GRM1;RIMS1;EFR3A;SIPA1L1;LRRTM3;PSD3;SLC38A1;CASK;ANK2;NSUN6;GABRG2;CACNB2;TUBB2B;NAV3;PAPD7;ARHGEF7;PPEF2;GRIA1;GRIA2;CAMK2D;NLGN1;NRXN1;CACNA1B;LIN7A;ADCY1;LIN7C;GRIN2A;ERBB4;SLITRK4;TSPAN7;SLITRK5;AMZ2;IP6K2;KCNJ3;GABBR2;KCNJ6;NLGN4X;SYT1;NTRK3;GAD2;ATP2B2;TUBB4A;PTPRD;LRFN2;NBEA;APBA1
	GTEX-T6MN-0011-R2A-SM-32QOW brain male 50-59 years	25/1457	0.000598631	0.00710997	2.21513	16.4382	ACHE;NLGN1;GALNT13;GRIK3;GRIK1;ADCY8;GRM1;LRRTM3;SLITRK1;GPC5;GRIA3;PPFIA2;MFAP3L;GABBR2;KCNJ6;SYT1;GAD2;SLC6A11;PTPRD;LRFN2;GLUD2;TUBB2B;GRIN3A;TUBB2A;APBA1
	GTEX-WWYW-0011-R7A-SM-3NB3H brain female 50-59 years	22/1215	0.000647423	0.00765808	2.32218	17.0507	KCNJ4;GALNT13;PRKCB;CACNA2D3;GAD2;ANK2;SLC6A11;ATP2B2;ADCY8;GRIN2B;GRM1;GLUD2;TUBB2B;LRRTM3;ERBB4;LRRTM1;TSPAN7;PSD3;AMZ2;GPC5;GRIA3;MFAP3L
	GTEX-PWO3-1026-SM-2I5F2 brain female 60-69 years	40/2826	0.000671475	0.00791031	1.88238	13.7527	GRIA1;GABRB3;GRIA2;ACHE;GABRB2;CAMK2D;NLGN1;GALNT13;NRXN1;CACNA1B;LIN7A;GRIK2;ADCY1;LIN7C;GRM1;RIMS1;GRIN2A;SIPA1L1;SLITRK4;TSPAN7;PSD3;IP6K2;KCNJ3;GABBR2;KCNJ6;NLGN4X;SYT1;ANK2;ATP2B2;TUBB4A;GABRG2;PTPRD;LRFN2;TUBB2B;TUBB2A;NBEA;PAPD7;APBA1;ARHGEF7;PPEF2
	GTEX-RVPV-0011-R11A-SM-2TF6F brain male 60-69 years	47/3508	0.000684768	0.00803425	1.80723	13.1683	GABRB3;GRIA2;ACHE;GABRB2;CAMK2D;NLGN1;GALNT13;NRXN1;CACNA1B;LIN7A;GRIK2;ADCY1;LIN7C;ADCY8;GRM1;RIMS1;EFR3A;GRIN2A;SIPA1L1;LRRTM3;SLITRK4;TSPAN7;PSD3;PPFIA2;KCNJ3;NLGN4Y;GABBR2;KCNJ6;NLGN4X;SYT1;BDNF;CASK;ANK2;ATP2B2;TUBB4A;GABRG2;NR4A2;PTPRD;CACNB2;LRFN2;TUBB2A;NBEA;NAV3;PAPD7;APBA1;ARHGEF7;PPEF2
	GTEX-WYBS-0326-SM-3NM8S nerve female 60-69 years	21/1142	0.000710315	0.00830037	2.35222	17.0531	SLC22A3;NRXN1;GRIK3;ATP10B;PRKX;CSNK1E;PODN;GRIN2B;NAALADL2;NR4A2;OGFRL1;LRRTM4;SLITRK1;SYT10;IL1RAPL1;CTNNA1;ANKRD10;SLITRK5;ITGA6;PPEF2;IP6K2
	GTEX-NL3H-0011-R2a-SM-2I3GG brain male 60-69 years	12/472	0.000735403	0.00855903	3.19813	23.0748	ACHE;GABBR2;TUBB2B;KCNJ6;GRIN3A;TUBB2A;SYT1;GAD2;SLC6A11;GRIK1;APBA1;GRM1
	GTEX-N7MS-0011-R11A-SM-2HMJS brain male 60-69 years	45/3349	0.000872353	0.0101123	1.80065	12.6844	GABRB3;GRIA2;ACHE;GABRB2;CAMK2D;GALNT13;NRXN1;CACNA1B;LIN7A;GRIK2;ADCY1;LIN7C;ADCY8;GRM1;RIMS1;EFR3A;GRIN2A;SIPA1L1;LRRTM3;SLITRK4;TSPAN7;PSD3;AMZ2;PPFIA2;KCNJ3;GABBR2;KCNJ6;NLGN4X;SYT1;BDNF;ANK2;ATP2B2;TUBB4A;GABRG2;NR4A2;PTPRD;CACNB2;LRFN2;TUBB2A;NBEA;NAV3;PAPD7;APBA1;ARHGEF7;PPEF2
	GTEX-QDT8-0011-R11A-SM-32PKD brain female 30-39 years	55/4366	0.000934556	0.0107902	1.72167	12.0094	GABRB3;GABRB2;GALNT13;TDRP;GRIK2;GRM1;RIMS1;EFR3A;SIPA1L1;LRRTM3;PSD3;PPFIA1;PPFIA2;SLC38A1;RFC3;DYRK1A;CASK;ANK2;SLC6A11;NSUN6;GABRG2;CACNB2;GCFC2;METTL25;NAV3;PAPD7;ARHGEF7;PPEF2;GRIA1;GRIA2;CAMK2D;NLGN1;NRXN1;CACNA1B;LIN7A;ADCY1;LIN7C;ADCY8;GRIN2A;ERBB4;SLITRK4;TSPAN7;KCNJ3;GABBR2;KCNJ6;NLGN4X;SYT1;BDNF;NTRK3;GAD2;ATP2B2;TUBB4A;PTPRD;LRFN2;NBEA
	GTEX-T5JC-0011-R2A-SM-32PLZ brain male 20-29 years	21/1175	0.00101914	0.0117201	2.28093	15.7128	ACHE;NLGN1;KCNJ6;GALNT13;GAD2;SLC6A11;GRIK1;ADCY8;TUBB4A;GRM1;PTPRD;TUBB2B;GRIN3A;TUBB2A;CPS1;SLITRK1;IL1RAPL1;GPC5;APBA1;GRIA3;MFAP3L
	GTEX-R55F-1226-SM-2TF59 brain male 50-59 years	44/3285	0.00108422	0.0124193	1.78741	12.2024	GABRB3;GRIA2;ACHE;GABRB2;CAMK2D;NLGN1;GALNT13;NRXN1;CACNA1B;LIN7A;GRIK2;ADCY1;LIN7C;ADCY8;GRM1;RIMS1;EFR3A;GRIN2A;SIPA1L1;LRRTM3;ERBB4;SLITRK4;PSD3;AMZ2;IP6K2;KCNJ3;NLGN4Y;GABBR2;NLGN4X;SYT1;BDNF;ANK2;ATP2B2;TUBB4A;GABRG2;PTPRD;CACNB2;LRFN2;NBEA;NAV3;PAPD7;APBA1;ARHGEF7;PPEF2
	GTEX-XMD1-2826-SM-4AT5F brain male 60-69 years	42/3095	0.00112443	0.0128292	1.80313	12.2441	GRIA1;GABRB3;GRIA2;ACHE;GABRB2;NLGN1;GALNT13;NRXN1;CACNA1B;EHMT1;LIN7A;GRIK1;GRIK2;ADCY1;LIN7C;GRM1;RIMS1;GRIN2A;ERBB4;SLITRK4;PSD3;IP6K2;KCNJ3;UNC13B;GABBR2;KCNJ6;SYT1;ANK2;ATP2B2;CSNK1E;TUBB4A;GABRG2;PTPRD;CACNB2;LRFN2;TUBB2B;TUBB2A;NBEA;PAPD7;APBA1;ARHGEF7;PPEF2
	GTEX-T6MN-0011-R11A-SM-32QOX brain male 50-59 years	53/4223	0.00132332	0.0150391	1.70116	11.2746	GABRB3;ACHE;GABRB2;GALNT13;GRIK1;GRIK2;GRM1;RIMS1;EFR3A;SIPA1L1;LRRTM3;PSD3;PPFIA1;PPFIA2;SLC38A1;RFC3;CASK;ANK2;GABRG2;CACNB2;TUBB2A;NAV3;PAPD7;ARHGEF7;PPEF2;GRIA1;GRIA2;CAMK2D;NLGN1;NRXN1;CACNA1B;LIN7A;ADCY1;LIN7C;ADCY8;GRIN2A;ERBB4;SLITRK4;TSPAN7;KCNJ3;NLGN4Y;GABBR2;KCNJ6;NLGN4X;SYT1;BDNF;NTRK3;GAD2;ATP2B2;TUBB4A;PTPRD;NBEA;APBA1
	GTEX-XMD1-0011-R11A-SM-4AT5J brain male 60-69 years	45/3417	0.00133227	0.0150817	1.75708	11.6334	GABRB3;GRIA2;ACHE;GABRB2;GALNT13;NRXN1;CACNA1B;LIN7A;GRIK2;ADCY1;LIN7C;GRM1;RIMS1;EFR3A;GRIN2A;ERBB4;SLITRK4;TSPAN7;PSD3;PPFIA1;IP6K2;KCNJ3;UNC13B;GABBR2;KCNJ6;NLGN4X;SYT1;BDNF;CASK;ANK2;NSUN6;ATP2B2;CSNK1E;TUBB4A;GABRG2;PTPRD;CACNB2;LRFN2;TUBB2A;NBEA;NAV3;PAPD7;APBA1;ARHGEF7;PPEF2
	GTEX-T5JC-0011-R11A-SM-32PMB brain male 20-29 years	46/3518	0.00134499	0.0151665	1.74778	11.5552	GABRB3;GRIA2;ACHE;GABRB2;CAMK2D;GALNT13;NRXN1;CACNA1B;LIN7A;GRIK1;GRIK2;ADCY1;LIN7C;ADCY8;GRM1;RIMS1;EFR3A;GRIN2A;SIPA1L1;ERBB4;SLITRK4;TSPAN7;PSD3;PPFIA1;PPFIA2;KCNJ3;GABBR2;KCNJ6;NLGN4X;SYT1;CASK;GAD2;ANK2;NSUN6;ATP2B2;TUBB4A;GABRG2;PTPRD;CACNB2;LRFN2;NBEA;NAV3;PAPD7;APBA1;ARHGEF7;PPEF2
	GTEX-NL3H-0011-R5a-SM-2I3GB brain male 60-69 years	16/806	0.00144771	0.0162615	2.50403	16.3708	KCNJ4;GAD2;ANK2;ADCY2;ADCY8;GRIN2B;GLUD2;TUBB2B;SLITRK2;ERBB4;LRRTM1;TSPAN7;AMZ2;GPC5;SOX9;MFAP3L
	GTEX-T5JC-2326-SM-32PMR brain male 20-29 years	45/3440	0.00153064	0.0171266	1.74274	11.2966	GRIA1;GABRB3;GRIA2;ACHE;GABRB2;CAMK2D;NLGN1;GALNT13;NRXN1;CACNA1B;LIN7A;GRIK1;GRIK2;ADCY1;LIN7C;ADCY8;GRM1;RIMS1;GRIN2A;SLITRK4;TSPAN7;PSD3;PPFIA1;SLITRK6;SLITRK5;IP6K2;KCNJ3;GABBR2;KCNJ6;SYT1;BDNF;GAD2;ANK2;ATP2B2;TUBB4A;GABRG2;PTPRD;CACNB2;LRFN2;NBEA;NAV3;PAPD7;APBA1;ARHGEF7;PPEF2
	GTEX-T2IS-0011-R11A-SM-32QPC brain female 20-29 years	48/3754	0.00165457	0.0184421	1.71178	10.9626	GABRB3;GRIA2;ACHE;GABRB2;CAMK2D;NLGN1;GALNT13;NRXN1;CACNA1B;LIN7A;GRIK1;GRIK2;ADCY1;LIN7C;ADCY8;GRM1;RIMS1;EFR3A;GRIN2A;SIPA1L1;LRRTM3;SLITRK4;TSPAN7;PSD3;PPFIA1;SLITRK5;PPFIA2;KCNJ3;GABBR2;RFC3;KCNJ6;NLGN4X;SYT1;BDNF;CASK;GAD2;ANK2;ATP2B2;TUBB4A;GABRG2;PTPRD;LRFN2;NBEA;NAV3;PAPD7;APBA1;ARHGEF7;PPEF2
	GTEX-WWYW-3026-SM-3NB36 brain female 50-59 years	41/3060	0.00167509	0.0185993	1.7698	11.3124	GRIA1;GRIA2;ACHE;GABRB2;CAMK2D;GALNT13;NRXN1;CACNA1B;LIN7A;GRIK1;GRIK2;ADCY1;LIN7C;ADCY8;GRM1;RIMS1;GRIN2A;SLITRK4;TSPAN7;PSD3;IP6K2;KCNJ3;GABBR2;KCNJ6;NLGN4X;SYT1;BDNF;GAD2;ANK2;ATP2B2;TUBB4A;GABRG2;PTPRD;LRFN2;TUBB2B;TUBB2A;NBEA;PAPD7;APBA1;ARHGEF7;PPEF2
	GTEX-RU72-0011-R7A-SM-2TF5U brain female 50-59 years	13/595	0.00176401	0.0195118	2.73846	17.3623	KCNJ4;PRKCB;GAD2;ADCY2;ATP2B2;GRIN2B;GLUD2;TUBB2B;TSPAN7;AMZ2;GPC5;GRIA3;MFAP3L
	GTEX-X4XX-0011-R1B-SM-3P622 brain male 60-69 years	21/1231	0.00180993	0.0199437	2.16884	13.6951	KCNJ4;GABBR2;SYT1;GAD2;SLC6A11;GRIK1;ADCY2;ADCY1;ADCY8;GRIN2B;TUBB4A;LRFN2;GRIN3A;SLITRK2;ERBB4;SLITRK1;LRRTM1;GPC5;APBA1;GRIA3;MFAP3L
	GTEX-R55E-0011-R9A-SM-2TC6C brain male 20-29 years	26/1687	0.0021796	0.023926	1.97502	12.1042	ACHE;GALNT13;ATP10B;GRIK1;ADCY8;GRM1;LRRTM3;SLITRK2;LRRTM4;SLITRK1;LRRTM1;GRIA3;KCNJ2;MFAP3L;GABBR2;NLGN4X;ANK2;SYN3;TUBB4A;GABRG2;PTPRD;TUBB2B;GRIN3A;TUBB2A;IL1RAPL1;APBA1
	GTEX-NPJ8-0011-R3a-SM-2HMIW brain male 40-49 years	21/1262	0.00243968	0.02668	2.11114	12.7004	IGFBP1;KCNJ4;GABBR2;ANK2;ADCY2;PRKX;ADCY1;TUBB4A;PTPRD;GRIN2A;TUBB2B;TUBB2A;SLITRK2;SLITRK1;TSPAN7;IL1RAPL1;SOX9;GRIA3;KCNJ2;PPFIA2;MFAP3L
	GTEX-T6MN-0011-R8A-SM-32QP3 brain male 50-59 years	27/1800	0.00261408	0.0284797	1.92293	11.4354	GRIA2;ACHE;NLGN1;GALNT13;GRIK1;GRIK2;LRRTM3;LRRTM4;SLITRK1;LRRTM1;ZBBX;PPFIA2;NLGN4Y;GABBR2;KCNJ6;SYT1;GAD2;SLC6A11;TUBB4A;GABRG2;PTPRD;LRFN2;TUBB2B;GRIN3A;TUBB2A;CPS1;SYT10
	GTEX-NL4W-0011-R11A-SM-2I3DW brain male 50-59 years	38/2841	0.00265705	0.0288395	1.74874	10.371	GRIA1;GABRB3;ACHE;GABRB2;CAMK2D;GALNT13;NRXN1;CACNA1B;LIN7A;GRIK2;ADCY1;LIN7C;ADCY8;GRM1;RIMS1;GRIN2A;SLITRK4;TSPAN7;PSD3;AMZ2;IP6K2;KCNJ3;GABBR2;KCNJ6;NLGN4X;SYT1;BDNF;ANK2;ATP2B2;TUBB4A;GABRG2;PTPRD;TUBB2B;TUBB2A;NBEA;PAPD7;ARHGEF7;PPEF2
	GTEX-OXRN-0011-R5A-SM-2I5EF brain male 50-59 years	14/700	0.00267211	0.0288947	2.50445	14.8386	GAD2;SLC6A11;ATP2B2;ADCY8;GRIN2B;GLUD2;TUBB2B;SLITRK2;ERBB4;LRRTM1;TSPAN7;IL1RAPL1;GPC5;SOX9
	GTEX-R55E-2526-SM-2TC6H brain male 20-29 years	37/2750	0.00276394	0.0297159	1.75521	10.3401	GRIA1;GRIA2;ACHE;GABRB2;CAMK2D;GALNT13;SLC22A2;NRXN1;CACNA1B;LIN7A;GRIK1;GRIK2;ADCY1;LIN7C;ADCY8;GRM1;RIMS1;GRIN2A;SIPA1L1;SLITRK4;PSD3;KCNJ3;GABBR2;KCNJ6;SYT1;ANK2;ATP2B2;TUBB4A;GABRG2;PTPRD;TUBB2B;TUBB2A;NBEA;PKP2;APBA1;ARHGEF7;PPEF2
	GTEX-OHPN-0011-R5A-SM-2I5FF brain female 60-69 years	22/1362	0.00276856	0.0297159	2.05113	12.08	KCNJ4;CACNA1B;GAD2;ADCY2;ATP2B2;ADCY8;GRIN2B;TUBB4A;GLUD2;TUBB2B;TUBB2A;SLITRK2;NAT2;LRRTM1;TSPAN7;IL1RAPL1;AMZ2;GPC5;APBA1;SOX9;GRIA3;MFAP3L
	GTEX-N7MS-2526-SM-2D7W3 brain male 60-69 years	43/3351	0.0029182	0.0311188	1.69107	9.87043	GRIA1;GABRB3;GRIA2;ACHE;GABRB2;CAMK2D;NLGN1;GALNT13;NRXN1;CACNA1B;LIN7A;GRIK1;GRIK2;ADCY1;LIN7C;ADCY8;GRM1;RIMS1;GRIN2A;SIPA1L1;LRRTM3;SLITRK4;PSD3;SLITRK5;KCNJ3;GABBR2;KCNJ6;NLGN4X;SYT1;BDNF;GAD2;ANK2;ATP2B2;SYN3;TUBB4A;GABRG2;PTPRD;LRFN2;TUBB2A;NBEA;APBA1;ARHGEF7;PPEF2
	GTEX-QVJO-0011-R8A-SM-447C7 brain female 60-69 years	28/1906	0.00292075	0.0311188	1.88489	11.0001	ACHE;GABRB2;GALNT13;NRXN1;GRIK3;GRIK1;GRIK2;ADCY8;GRM1;HPGDS;LRRTM3;LRRTM4;SLITRK1;LRRTM1;PPFIA2;IGFBP1;GABBR2;SYT1;CACNA2D3;GAD2;ANK2;SLC6A11;TUBB4A;GABRG2;LRFN2;GRIN3A;TUBB2A;APBA1
	GTEX-NPJ8-2626-SM-2D7W2 brain male 40-49 years	41/3164	0.00313446	0.0332735	1.70028	9.80263	GRIA1;GRIA2;ACHE;GABRB2;GALNT13;NRXN1;CACNA1B;LIN7A;ADCY2;GRIK2;ADCY1;LIN7C;GRM1;RIMS1;GRIN2A;SIPA1L1;LRRTM3;SLITRK4;PSD3;IP6K2;KCNJ3;UNC13B;GABBR2;KCNJ6;SYT1;BDNF;ANK2;SLC6A11;NSUN6;ATP2B2;TUBB4A;GABRG2;PTPRD;LRFN2;TUBB2B;TUBB2A;NBEA;PAPD7;APBA1;ARHGEF7;PPEF2
	GTEX-NPJ8-0011-R5a-SM-2HMJY brain male 40-49 years	20/1214	0.00346701	0.0366693	2.08107	11.7882	IGFBP1;GAD2;ADCY2;ATP2B2;ADCY8;GLUD2;TUBB2B;SIPA1L1;TUBB2A;SLITRK2;ERBB4;SLITRK1;LRRTM1;TSPAN7;ZBBX;CHAC2;GPC5;SOX9;GRIA3;MFAP3L
	GTEX-QDT8-3026-SM-32PKB brain female 30-39 years	49/4009	0.00378417	0.0398783	1.6229	9.05081	GABRB3;ACHE;GABRB2;GALNT13;GRIK1;GRIK2;GRM1;RIMS1;SIPA1L1;LRRTM3;PSD3;PPFIA1;PPFIA2;RFC3;CASK;ANK2;SLC6A11;GABRG2;CACNB2;GCFC2;METTL25;NAV3;PAPD7;ARHGEF7;PPEF2;GRIA1;GRIA2;CAMK2D;NLGN1;NRXN1;CACNA1B;LIN7A;ADCY1;LIN7C;ADCY8;GRIN2A;SLITRK4;KCNJ3;GABBR2;KCNJ6;NLGN4X;SYT1;NTRK3;ATP2B2;TUBB4A;PTPRD;LRFN2;NBEA;APBA1
	GTEX-NPJ7-0011-R5a-SM-33HBK brain female 60-69 years	11/506	0.00408822	0.0429263	2.70231	14.8617	GLUD2;TUBB2B;NAT2;SLITRK1;TSPAN7;GAD2;AMZ2;ADCY2;GPC5;SOX9;MFAP3L
	GTEX-XMD1-0011-R10A-SM-4AT4A brain male 60-69 years	20/1236	0.00423551	0.0443123	2.04101	11.1526	GABBR2;GALNT13;SYT1;SLC6A11;GRIK1;ADCY2;ADCY1;ADCY8;TUBB4A;PTPRD;RIMS1;LRFN2;TUBB2B;SLITRK1;TSPAN7;IL1RAPL1;GPC5;GRIA3;PPFIA2;MFAP3L
	GTEX-WFG7-1726-SM-4LVME small intestine male 20-29 years	14/756	0.00526469	0.0548816	2.30866	12.1129	BCHE;UNC5CL;MAOA;CASK;ATP10B;REG3G;MUC3A;SCP2;CPS1;NAT2;NAAA;PKP2;SLITRK6;OTC
	GTEX-QMR6-0011-R5A-SM-32PKT brain male 50-59 years	20/1264	0.00541422	0.0562381	1.99207	10.3961	GRIA2;NLGN1;GALNT13;CACNA2D3;GAD2;GRIK1;ADCY2;ATP2B2;PTPRD;SLITRK2;ERBB4;SLITRK1;TSPAN7;IL1RAPL1;AMZ2;GPC5;DLGAP2;GRIA3;PPFIA2;MFAP3L
	GTEX-X585-0011-R4B-SM-46MVH brain male 50-59 years	24/1627	0.00562059	0.058085	1.86913	9.68457	GRIA1;KCNJ4;GRIA2;GABRB2;GABBR2;GALNT13;SYT1;GAD2;GRIK1;TUBB4A;GABRG2;GRM1;PTPRD;LRFN2;HPGDS;GRIN2A;GRIN3A;TUBB2A;SLITRK1;IL1RAPL1;APBA1;GRIA3;PPFIA2;MFAP3L
	GTEX-OHPN-0011-R11A-SM-2I5FM brain female 60-69 years	25/1719	0.00563212	0.058085	1.84587	9.56023	GABRB2;GALNT13;CACNA1B;LIN7A;GRIK2;ADCY1;LIN7C;ADCY8;GRM1;RIMS1;SLITRK4;TSPAN7;PSD3;KCNJ3;GABBR2;KCNJ6;SYT1;ANK2;ATP2B2;TUBB4A;GABRG2;PTPRD;LRFN2;NBEA;PPEF2
	GTEX-X585-0011-R11B-SM-46MUZ brain male 50-59 years	44/3592	0.0061813	0.0635228	1.60253	8.15083	GRIA1;GABRB3;GRIA2;ACHE;GABRB2;CAMK2D;GALNT13;NRXN1;CACNA1B;TDRP;LIN7A;GRIK2;ADCY1;LIN7C;ADCY8;GRM1;RIMS1;EFR3A;GRIN2A;ERBB4;SLITRK4;PSD3;PPFIA1;SLITRK6;IP6K2;KCNJ3;GABBR2;KCNJ6;SYT1;CASK;GAD2;ANK2;NSUN6;ATP2B2;CSNK1E;SYN3;TUBB4A;GABRG2;PTPRD;TUBB2B;NBEA;PAPD7;ARHGEF7;PPEF2
	GTEX-OXRP-2526-SM-2S1NO nerve female 60-69 years	20/1282	0.00630646	0.0645799	1.96175	9.9386	SLC22A3;NLGN4X;NRXN1;GRIK3;PRKX;PODN;GRIN2B;NAALADL2;NR4A2;OGFRL1;SLITRK1;SYT10;IL1RAPL1;PKP2;CTNNA1;ANKRD10;SLITRK5;ITGA6;ARHGEF7;IP6K2
	GTEX-QMR6-0011-R7A-SM-32PKL brain male 50-59 years	17/1025	0.00650885	0.0664178	2.07474	10.4454	NLGN1;CACNA2D3;GAD2;ADCY2;PTPRD;TUBB2B;SLITRK2;ERBB4;SLITRK1;TSPAN7;ZBBX;IL1RAPL1;GPC5;SOX9;GRIA3;PPFIA2;MFAP3L
	GTEX-WVLH-2926-SM-3MJG5 brain male 50-59 years	40/3198	0.00659026	0.0670126	1.6244	8.15799	GRIA1;GRIA2;ACHE;GABRB2;CAMK2D;GALNT13;NRXN1;CACNA1B;GRIK3;LIN7A;GRIK1;GRIK2;ADCY1;LIN7C;ADCY8;GRM1;RIMS1;GRIN2A;SIPA1L1;SLITRK4;PSD3;IP6K2;KCNJ3;GABBR2;KCNJ6;SYT1;BDNF;GAD2;ANK2;ATP2B2;TUBB4A;GABRG2;PTPRD;LRFN2;TUBB2A;NBEA;PAPD7;APBA1;ARHGEF7;PPEF2
	GTEX-QVUS-0011-R1A-SM-3GAD2 brain female 60-69 years	29/2122	0.006802	0.0687269	1.74297	8.69836	GRIA1;GALNT13;TDRP;ADCY2;PRKX;ADCY8;OGFRL1;HPGDS;GRIN2A;SCP2;ERBB4;SLITRK1;ZBBX;AMZ2;GPC5;SOX9;PPFIA2;MFAP3L;KCNJ3;IGFBP1;FAM189A2;CASK;SLC6A11;PTPRD;GLUD2;TUBB2B;GRIN3A;SYT10;IL1RAPL1
	GTEX-N7MS-0011-R4a-SM-2HMKW brain male 60-69 years	19/1203	0.00680629	0.0687269	1.98158	9.88788	GABBR2;NLGN1;GALNT13;GAD2;GRIK1;SYN3;TUBB4A;PTPRD;RIMS1;LRFN2;GRIN2A;GRIN3A;LRRTM3;SLITRK2;SLITRK1;IL1RAPL1;GRIA3;PPFIA2;MFAP3L
	GTEX-XOTO-0326-SM-4B66K nerve male 50-59 years	20/1304	0.00755791	0.0760515	1.92586	9.40812	SLC22A3;NRXN1;GRIK3;ATP10B;CSNK1E;GRIK2;PODN;NAALADL2;NR4A2;NAV3;SLITRK2;LRRTM4;LRRTM1;SYT10;IL1RAPL1;ANKRD10;SLITRK5;ITGA6;ARHGEF7;PPEF2
	GTEX-XLM4-0011-R2B-SM-4AT5Z brain male 60-69 years	18/1135	0.00805208	0.0807437	1.9839	9.566	ACHE;GABBR2;KCNJ6;GALNT13;SYT1;GRIK3;SLC6A11;GRIK1;ADCY8;TUBB4A;PTPRD;LRFN2;TUBB2B;GRIN3A;TUBB2A;SLITRK1;APBA1;PPFIA2
	GTEX-T6MN-2526-SM-32PMN brain male 50-59 years	41/3351	0.00859609	0.0859016	1.58627	7.54499	GRIA1;GRIA2;ACHE;GABRB2;GALNT13;SLC22A2;NRXN1;CACNA1B;LIN7A;GRIK1;GRIK2;ADCY1;LIN7C;ADCY8;GRM1;RIMS1;GRIN2A;SIPA1L1;LRRTM3;PSD3;IP6K2;KCNJ3;GABBR2;KCNJ6;SYT1;BDNF;GAD2;ANK2;ATP2B2;TUBB4A;GABRG2;NR4A2;PTPRD;LRFN2;TUBB2B;TUBB2A;NBEA;PAPD7;APBA1;ARHGEF7;PPEF2
	GTEX-X4XX-2926-SM-3NMB1 brain male 60-69 years	44/3660	0.00865026	0.0861459	1.56583	7.43794	GRIA1;GABRB3;GRIA2;ACHE;GABRB2;CAMK2D;GALNT13;NRXN1;CACNA1B;LIN7A;GRIK1;GRIK2;ADCY1;LIN7C;GRM1;RIMS1;EFR3A;GRIN2A;SLITRK4;TSPAN7;PSD3;PPFIA1;SLITRK5;IP6K2;KCNJ3;NLGN4Y;GABBR2;KCNJ6;NLGN4X;SYT1;CASK;GAD2;ANK2;ATP2B2;TUBB4A;GABRG2;PTPRD;LRFN2;TUBB2A;NBEA;PAPD7;APBA1;ARHGEF7;PPEF2
	GTEX-N7MT-0011-R8a-SM-2I5GU brain female 60-69 years	17/1068	0.00960062	0.0952829	1.98531	9.22358	ACHE;GABBR2;GALNT13;GAD2;SLC6A11;GRIK1;GRIK2;ADCY8;TUBB4A;GABRG2;LRFN2;TUBB2B;GRIN3A;TUBB2A;LRRTM4;SLITRK1;IL1RAPL1
	GTEX-PWO3-0011-R1A-SM-2I5EW brain female 60-69 years	14/820	0.0103961	0.102826	2.11822	9.67246	GABBR2;SLC6A11;GRIK1;ADCY2;ADCY8;RIMS1;GLUD2;TUBB2B;GRIN3A;ERBB4;IL1RAPL1;GPC5;SOX9;GRIA3
	GTEX-X4XX-0011-R11A-SM-46MWQ brain male 60-69 years	45/3809	0.0107129	0.105598	1.5366	6.97049	GRIA1;GABRB3;GRIA2;ACHE;GABRB2;CAMK2D;GALNT13;NRXN1;CACNA1B;LIN7A;GRIK2;ADCY1;LIN7C;GRM1;RIMS1;EFR3A;GRIN2A;SLITRK4;TSPAN7;PSD3;PPFIA1;SLITRK5;AMZ2;IP6K2;KCNJ3;NLGN4Y;GABBR2;KCNJ6;NLGN4X;SYT1;DYRK1A;CASK;ANK2;ATP2B2;TUBB4A;GABRG2;PTPRD;CACNB2;LRFN2;TUBB2A;NBEA;PAPD7;APBA1;ARHGEF7;PPEF2
	GTEX-NPJ8-0011-R2a-SM-2TC6M brain male 40-49 years	9/435	0.0122803	0.120638	2.54623	11.2028	IGFBP1;TUBB2B;IL1RAPL1;CHAC2;SLC6A11;ADCY2;SOX9;ADCY8;KCNJ2
	GTEX-PWO3-0011-R5A-SM-2I5EZ brain female 60-69 years	14/846	0.0133634	0.130834	2.04922	8.84286	GAD2;ANK2;ADCY2;ADCY8;GLUD2;TUBB2B;SLITRK2;ERBB4;LRRTM1;TSPAN7;GPC5;SOX9;GRIA3;MFAP3L
	GTEX-X4XX-0011-R4B-SM-46MWL brain male 60-69 years	16/1034	0.0151571	0.147897	1.91993	8.04315	KCNJ4;GRIA2;GABBR2;NLGN1;GALNT13;GRIK1;PTPRD;LRFN2;LRRTM3;SLITRK2;SLITRK1;IL1RAPL1;APBA1;GRIA3;KCNJ2;PPFIA2
	GTEX-OHPN-0011-R1A-SM-2I5GB brain female 60-69 years	10/529	0.0152288	0.148097	2.32551	9.73124	GRIA1;KCNJ4;GABBR2;GRIN2A;IL1RAPL1;ADCY1;GRIN2B;GRIA3;GRM1;PPFIA2
	GTEX-X261-0011-R5A-SM-3NMB4 brain male 50-59 years	11/610	0.0153768	0.148871	2.22111	9.27291	GLUD2;TUBB2B;SLITRK2;TSPAN7;GAD2;CHAC2;ADCY2;GPC5;SOX9;ADCY8;MFAP3L
	GTEX-OHPL-3026-SM-3MJGS blood vessel female 60-69 years	10/530	0.0154111	0.148871	2.32091	9.68441	PTPRD;SLC22A3;EFR3A;SLC22A2;FAM198B;CASK;PAWR;ATP10A;MXRA5;NAALADL2
	GTEX-QLQW-1426-SM-2S1QU nerve male 30-39 years	15/949	0.0155322	0.149543	1.95786	8.15419	SLC22A3;NRXN1;GRIK3;PODN;GRIN2B;NAALADL2;OGFRL1;LRRTM4;SYT10;IL1RAPL1;CTNNA1;SLITRK5;ITGA6;PPEF2;IP6K2
	GTEX-XLM4-2926-SM-4AT59 brain male 60-69 years	39/3276	0.016096	0.154458	1.52607	6.30144	GRIA1;GRIA2;ACHE;GABRB2;CAMK2D;NLGN1;GALNT13;NRXN1;CACNA1B;LIN7A;GRIK1;GRIK2;ADCY1;LIN7C;GRM1;RIMS1;GRIN2A;SLITRK4;PSD3;AMZ2;IP6K2;KCNJ3;GABBR2;KCNJ6;SYT1;ANK2;NSUN6;ATP2B2;TUBB4A;GABRG2;PTPRD;LRFN2;TUBB2B;TUBB2A;NBEA;PAPD7;APBA1;ARHGEF7;PPEF2
	GTEX-S7PM-0011-R6A-SM-3NM8F brain male 60-69 years	7/312	0.0175263	0.167628	2.74917	11.1178	GLUD2;TUBB2B;SLITRK2;SLC6A11;GPC5;SOX9;ADCY8
	GTEX-NL3H-0011-R7a-SM-2I3G5 brain male 60-69 years	8/387	0.01788	0.170448	2.53441	10.1987	TUBB2B;TSPAN7;GAD2;ADCY2;GPC5;REG3G;ADCY8;MFAP3L
	GTEX-NL3H-0011-R1a-SM-48TDJ brain male 60-69 years	10/544	0.0181372	0.172333	2.25843	9.05582	KCNJ4;RIMS1;GABRB2;GABBR2;SYT1;LRRTM4;SLITRK1;GAD2;ADCY1;GRIA3
	GTEX-PVOW-0726-SM-2XCF5 blood vessel male 40-49 years	17/1153	0.0191134	0.181015	1.82844	7.23582	SLC22A3;NLGN1;SLC22A2;NTRK3;DYRK1A;CASK;PAWR;NAALADL2;NR4A2;EFR3A;METTL25;C16ORF72;SIPA1L1;GNB4;CTNNA1;PDLIM5;KCNJ3
	GTEX-Q2AG-2826-SM-2HMJQ brain female 40-49 years	40/3422	0.0195129	0.184197	1.49643	5.89096	GRIA1;GRIA2;ACHE;GABRB2;CAMK2D;GALNT13;NRXN1;CACNA1B;LIN7A;GRIK1;GRIK2;ADCY1;LIN7C;GRM1;RIMS1;GRIN2A;SIPA1L1;LRRTM3;SLITRK4;PSD3;SLITRK5;IP6K2;KCNJ3;GABBR2;KCNJ6;NLGN4X;SYT1;ANK2;ATP2B2;TUBB4A;GABRG2;PTPRD;CACNB2;LRFN2;NBEA;NAV3;PAPD7;APBA1;ARHGEF7;PPEF2
	GTEX-WL46-2826-SM-3LK81 brain male 50-59 years	38/3216	0.0196163	0.184572	1.50842	5.93019	GABRB3;GRIA2;ACHE;GABRB2;CAMK2D;GALNT13;NRXN1;CACNA1B;LIN7A;GRIK1;GRIK2;ADCY1;LIN7C;GRM1;RIMS1;EFR3A;GRIN2A;LRRTM3;SLITRK4;TSPAN7;PSD3;KCNJ3;GABBR2;KCNJ6;SYT1;BDNF;GAD2;ANK2;ATP2B2;TUBB4A;GABRG2;PTPRD;LRFN2;NBEA;PAPD7;APBA1;ARHGEF7;PPEF2
	GTEX-XMD1-0011-R1A-SM-4AT4C brain male 60-69 years	14/902	0.0219613	0.205968	1.91433	7.30981	IGFBP1;NLGN1;GALNT13;GRIK1;ADCY2;ADCY8;PTPRD;TUBB2B;SLITRK2;SLITRK1;IL1RAPL1;GPC5;SOX9;MFAP3L
	GTEX-T2IS-1126-SM-4DM6Z nerve female 20-29 years	15/1002	0.0239899	0.224266	1.84753	6.89153	SLC22A3;NLGN4X;SLC22A2;NRXN1;GRIK3;PODN;GRIN2B;NAALADL2;METTL25;LRRTM4;LRRTM1;SYT10;IL1RAPL1;SLITRK5;ITGA6
	GTEX-NPJ8-0011-R1a-SM-33HCB brain male 40-49 years	11/654	0.024267	0.226128	2.06439	7.67672	IGFBP1;PTPRD;NLGN1;GALNT13;SLITRK1;ZBBX;IL1RAPL1;PRKX;GRIA3;KCNJ2;MFAP3L
	GTEX-WL46-0011-R11A-SM-3MJFT brain male 50-59 years	38/3288	0.0269236	0.250079	1.46862	5.30871	GABRB3;GRIA2;ACHE;GABRB2;CAMK2D;GALNT13;NRXN1;CACNA1B;LIN7A;GRIK2;ADCY1;LIN7C;ADCY8;GRM1;RIMS1;EFR3A;LRRTM3;SLITRK4;TSPAN7;PSD3;KCNJ3;GABBR2;RFC3;KCNJ6;NLGN4X;SYT1;BDNF;ANK2;ATP2B2;TUBB4A;GABRG2;PTPRD;LRFN2;NBEA;PAPD7;APBA1;ARHGEF7;PPEF2
	GTEX-S33H-2426-SM-2XCB2 blood vessel male 30-39 years	16/1113	0.0278738	0.257987	1.77419	6.35172	ATF7IP;SLC22A3;OCA2;NLGN1;SLC22A2;NTRK3;DYRK1A;CASK;PAWR;NAALADL2;NR4A2;EFR3A;METTL25;C16ORF72;SIPA1L1;CCDC90B
	GTEX-XMD1-0011-R3B-SM-4AT5R brain male 60-69 years	15/1022	0.0279531	0.257987	1.80892	6.47091	IGFBP1;SLC6A11;GRIK1;ADCY2;ADCY1;ADCY8;PTPRD;RIMS1;GLUD2;TUBB2B;TUBB2A;SLITRK1;IL1RAPL1;GPC5;SOX9
	GTEX-NPJ8-0011-R7a-SM-2HMJV brain male 40-49 years	9/504	0.02866	0.263672	2.18351	7.75639	GLUD2;TUBB2B;TUBB2A;SLITRK2;TSPAN7;ADCY2;GPC5;SOX9;MFAP3L
	GTEX-T6MN-0326-SM-32PMK nerve male 50-59 years	20/1501	0.0301928	0.276895	1.65195	5.78207	SLC22A3;NRXN1;GRIK3;GRIK2;PODN;GRIN2B;NAALADL2;NR4A2;NAV3;SLITRK2;LRRTM4;SLITRK1;LRRTM1;SYT10;IL1RAPL1;CTNNA1;ANKRD10;SLITRK5;ITGA6;ARHGEF7
	GTEX-S7PM-0011-R5A-SM-3NM8G brain male 60-69 years	7/352	0.0311522	0.284792	2.42545	8.41356	GLUD2;TUBB2B;SLITRK2;SLC6A11;GPC5;SOX9;ADCY8
	GTEX-WFG8-0726-SM-3GILP heart male 20-29 years	8/445	0.0367549	0.334955	2.19149	7.23954	IGFBP1;NR4A2;CAMK2D;TYRP1;CACNA2D3;PKP2;PDLIM5;KCNJ3
	GTEX-WVLH-0011-R7A-SM-3MJFB brain male 50-59 years	9/531	0.0380297	0.345486	2.06768	6.76005	GLUD2;TUBB2B;TSPAN7;GAD2;ADCY2;GPC5;SOX9;GRIA3;MFAP3L
	GTEX-VJYA-1726-SM-3NMDQ nerve male 60-69 years	16/1168	0.0405911	0.367603	1.68452	5.39756	SLC22A3;NRXN1;GRIK3;ATP10B;GRIN2B;NAALADL2;NR4A2;METTL25;SLITRK2;LRRTM4;SYT10;IL1RAPL1;CTNNA1;ANKRD10;SLITRK5;ITGA6
	GTEX-SNMC-1526-SM-2XCFN blood vessel male 20-29 years	20/1570	0.0449496	0.405807	1.57247	4.87815	SLC38A1;NLGN1;MAOA;BDNF;SLC22A2;NTRK3;DYRK1A;CASK;PAWR;ATP10A;NR4A2;EFR3A;C16ORF72;PRKAR2A;GNB4;ARHGEF7;PDLIM5;PPFIA2;CCDC90B;KCNJ3
	GTEX-U3ZH-1626-SM-3DB74 nerve male 30-39 years	20/1572	0.0454442	0.408998	1.57027	4.85414	SLC22A3;SCAF11;NRXN1;GRIK3;ATP10B;PODN;NAALADL2;NR4A2;GCFC2;NAV3;SLITRK2;LRRTM4;SLITRK1;SYT10;IL1RAPL1;CTNNA1;ANKRD10;SLITRK5;ITGA6;PPEF2
	GTEX-PWO3-0011-R6A-SM-2I5F3 brain female 60-69 years	22/1772	0.0460511	0.413177	1.53575	4.72705	GRIA1;OCA2;TDRP;GAD2;ANK2;SLC6A11;NSUN6;ADCY2;REG3G;ADCY8;GRIN2B;GLUD2;TUBB2B;SLITRK2;ERBB4;SYT10;TSPAN7;ZBBX;GPC5;SOX9;PPFIA2;MFAP3L
	GTEX-POMQ-2026-SM-2S1OD nerve female 20-29 years	14/1002	0.0468211	0.418788	1.71149	5.23958	SLC22A3;NLGN4X;NRXN1;GRIK3;PODN;NAALADL2;NR4A2;METTL25;LRRTM4;SYT10;IL1RAPL1;CTNNA1;SLITRK5;ITGA6
	GTEX-OHPN-0011-R7A-SM-2I5FI brain female 60-69 years	11/732	0.0484109	0.430604	1.83357	5.55212	KCNJ4;GLUD2;TUBB2B;SLITRK2;NAT2;LRRTM1;TSPAN7;GAD2;AMZ2;GPC5;SOX9
	GTEX-U8XE-1526-SM-4E3HT liver male 30-39 years	14/1007	0.0484392	0.430604	1.70242	5.15397	IGFBP1;ACHE;UNC5CL;SLC22A1;MUC3A;NR4A2;HELB;GLUD2;SCP2;CPS1;PAPD7;NAT2;PDK1;OTC
	GTEX-S33H-2326-SM-2XCB3 nerve male 30-39 years	19/1491	0.04988	0.442056	1.56926	4.70485	SLC22A3;NRXN1;GRIK3;PODN;GRIN2B;NAALADL2;NR4A2;SIPA1L1;NAV3;SLITRK2;LRRTM4;SYT10;IL1RAPL1;PPFIA1;CTNNA1;ANKRD10;SLITRK5;ITGA6;PPEF2
	GTEX-XMD1-0011-R5A-SM-4AT47 brain male 60-69 years	23/1902	0.0534256	0.472035	1.49476	4.37886	IGFBP1;GRIA1;TDRP;GAD2;SLC6A11;NSUN6;ADCY2;ATP2B2;ADCY8;GLUD2;TUBB2B;GRIN3A;SIPA1L1;SLITRK2;ERBB4;LRRTM1;SYT10;TSPAN7;ZBBX;AMZ2;GPC5;SOX9;PPFIA2
	GTEX-Q2AG-1126-SM-48U1P liver female 40-49 years	16/1214	0.0540935	0.476483	1.61585	4.71351	IGFBP1;BCHE;UNC5CL;SLC22A1;ATF7IP2;ATP2B2;ADCY1;LIN7C;MUC3A;GCFC2;SCP2;CPS1;NAT1;NAT2;MFAP3L;OTC
	GTEX-SJXC-0426-SM-2XCFH blood vessel male 60-69 years	16/1222	0.0567292	0.498186	1.60445	4.6039	SLC22A3;OCA2;NLGN1;SLC22A2;NTRK3;PAWR;ATP10A;NAALADL2;NR4A2;EFR3A;C16ORF72;SIPA1L1;PDLIM5;PDK1;PPFIA2;CCDC90B
	GTEX-T2IS-0011-R2A-SM-32QPF brain female 20-29 years	17/1324	0.0584063	0.511364	1.57468	4.47262	ACHE;KCNJ6;GALNT13;SYT1;SLC6A11;GRIK1;PTPRD;HPGDS;TUBB2B;GRIN3A;SLITRK1;IL1RAPL1;APBA1;GRIA3;PPFIA2;MFAP3L;CCDC90B
	GTEX-S341-1926-SM-3K2BA nerve female 40-49 years	18/1428	0.0603901	0.52714	1.54703	4.34241	SLC22A3;GRIK3;PRKX;LIN7C;NAALADL2;NR4A2;OGFRL1;NAV3;SLITRK2;LRRTM4;SYT10;IL1RAPL1;CTNNA1;ANKRD10;SLITRK5;ITGA6;IP6K2;KCNJ3
	GTEX-XUJ4-2726-SM-4BOQ1 nerve female 60-69 years	15/1143	0.0628831	0.546192	1.6045	4.4388	NRXN1;GRIK3;PRKX;CSNK1E;PODN;NAALADL2;NR4A2;OGFRL1;LRRTM4;SYT10;IL1RAPL1;CTNNA1;SLITRK5;ITGA6;IP6K2
	GTEX-WFON-1726-SM-4LVMQ liver male 40-49 years	12/859	0.0630482	0.546192	1.70218	4.70458	IGFBP1;BCHE;UNC5CL;GLUD2;SCP2;CPS1;NAT1;NAT2;SLC22A1;ADCY1;MUC3A;OTC
	GTEX-XMK1-0008-SM-4GICF skin male 40-49 years	17/1338	0.0631381	0.546192	1.55682	4.3006	NLGN4Y;KCNJ6;SCAF11;BDNF;ATP10A;NAALADL2;RAB32;EFR3A;CPS1;NAV3;FAM198B;GNB4;KPNA2;MXRA5;SLC38A2;GRIA3;CCDC90B
	GTEX-WWYW-0011-R8A-SM-3NB3S brain female 50-59 years	13/956	0.0643982	0.555435	1.65842	4.5485	GALNT13;GRIK3;SLC6A11;GRIK1;ADCY8;PTPRD;GLUD2;TUBB2B;SLITRK1;CHAC2;GPC5;MFAP3L;CCDC90B
	GTEX-XMK1-1826-SM-4B66F small intestine male 40-49 years	9/589	0.0647651	0.556941	1.85532	5.078	GRIP1;BCHE;HPGDS;NBEA;LRRTM1;SYT10;GRIK3;REG3G;OTC
	GTEX-WFG8-1626-SM-4LVMB small intestine male 20-29 years	17/1344	0.0652448	0.559407	1.54928	4.22892	UNC5CL;RFC3;CASK;ATP10B;REG3G;MUC3A;HPGDS;CPS1;NAT1;NAT2;ZC3H12A;PKP2;SLITRK6;CHAC2;ITGA6;KPNA2;OTC
	GTEX-OOBJ-0826-SM-3NB2K liver male 60-69 years	14/1065	0.0701362	0.599572	1.60352	4.26105	IGFBP1;BCHE;UNC5CL;SLC22A1;ADCY1;MUC3A;GLUD2;SCP2;CPS1;NAT1;NAT2;NAAA;MFAP3L;OTC
	GTEX-QVUS-0011-R6A-SM-3GACX brain female 60-69 years	18/1459	0.0710534	0.605626	1.5112	3.99611	KCNJ4;GAD2;SLC6A11;ADCY2;ATP2B2;GLUD2;TUBB2B;SLITRK2;ERBB4;LRRTM1;TSPAN7;ZBBX;AMZ2;GPC5;SOX9;DLGAP2;GRIA3;MFAP3L
	GTEX-RWSA-1426-SM-47JXA liver male 40-49 years	15/1175	0.0756714	0.643096	1.55756	4.02063	IGFBP1;BCHE;UNC5CL;SLC22A1;NSUN6;MUC3A;NR4A2;SCP2;CPS1;PAPD7;NAT2;ZC3H12A;SLC38A2;PDK1;OTC
	GTEX-WOFM-1726-SM-3MJFA blood vessel male 20-29 years	12/893	0.0790285	0.669662	1.63356	4.14588	NR4A2;SLC38A1;NLGN1;C16ORF72;MAOA;SLC22A2;NTRK3;DYRK1A;CTNNA1;PAWR;ATP10A;PDLIM5
	GTEX-S7SF-2026-SM-3K2AS muscle female 20-29 years	12/894	0.0795343	0.671984	1.63162	4.13055	SLC22A3;GCFC2;SLC38A1;CAMK2D;PRKAR2A;CCNG1;DYRK1A;EHMT1;ANKRD10;ADCY2;PDLIM5;BACH1
	GTEX-PX3G-0326-SM-2I3EO heart female 20-29 years	10/708	0.0805577	0.678651	1.71311	4.31495	KCNJ4;CAMK2D;GRIN3A;TYRP1;PKP2;PDLIM5;MUC3A;GRM1;KCNJ2;PDK1
	GTEX-RVPU-0011-R1A-SM-2XCAI brain male 50-59 years	5/270	0.0809649	0.680105	2.23728	5.62394	IGFBP1;TUBB2B;SLC6A11;GRIK1;GPC5
	GTEX-RU72-1426-SM-46MUF liver female 50-59 years	15/1192	0.0831195	0.696186	1.53367	3.81497	IGFBP1;BCHE;UNC5CL;SLC22A1;ATF7IP2;NSUN6;ADCY1;LIN7C;MUC3A;SCP2;CPS1;NAT1;NAT2;MFAP3L;OTC
	GTEX-UPJH-0626-SM-4IHJN nerve male 50-59 years	17/1399	0.0868244	0.725121	1.4832	3.62474	SLC22A3;GRIK3;CSNK1E;GRIK2;PODN;GRIN2B;NAALADL2;SLITRK2;SLITRK1;LRRTM1;SYT10;IL1RAPL1;PPFIA1;CTNNA1;ANKRD10;SLITRK5;ITGA6
	GTEX-S4Z8-1926-SM-3K2AR nerve male 60-69 years	12/910	0.0879098	0.732077	1.6012	3.89322	NR4A2;SLC22A3;SLITRK2;NRXN1;SYT10;IL1RAPL1;GRIK3;CTNNA1;SLITRK5;ITGA6;PODN;IP6K2
	GTEX-OXRN-1426-SM-3LK5U nerve male 50-59 years	11/818	0.0898869	0.746396	1.6308	3.92893	NR4A2;LRRTM4;NRXN1;SYT10;GRIK3;CTNNA1;ANKRD10;ITGA6;CSNK1E;GRIN2B;OTC
	GTEX-XUW1-0626-SM-4BOP4 nerve female 50-59 years	17/1408	0.090753	0.751404	1.47288	3.53435	SLC22A3;GRIK3;PRKX;CSNK1E;PODN;NR4A2;OGFRL1;SLITRK2;LRRTM4;SYT10;IL1RAPL1;PPFIA1;CTNNA1;ANKRD10;SLITRK5;ITGA6;IP6K2
	GTEX-RNOR-0011-R9A-SM-2TF52 brain female 50-59 years	24/2126	0.0910085	0.751404	1.38639	3.3229	ACHE;GALNT13;NLGN4X;SLC22A2;CACNA1B;ATP10B;ANK2;GRIK1;ADCY8;GRIN2B;TUBB4A;PTPRD;OGFRL1;TUBB2B;GRIN3A;CPS1;SLITRK2;LRRTM4;SLITRK1;IL1RAPL1;GRIA3;KCNJ2;MFAP3L;CCDC90B
	GTEX-WY7C-1126-SM-3NB3A heart male 50-59 years	9/637	0.0942067	0.775599	1.70924	4.03768	IGFBP1;GRIN2A;CAMK2D;FAM198B;TYRP1;CACNA2D3;PKP2;PDLIM5;KCNJ3
	GTEX-RWSA-0526-SM-2XCBC blood vessel male 40-49 years	10/738	0.0990652	0.809201	1.63994	3.7915	OCA2;SIPA1L1;SLC22A2;NTRK3;CASK;ATP10A;NAALADL2;PDK1;CCDC90B;KCNJ3
	GTEX-W5X1-2826-SM-3GILM nerve female 40-49 years	26/2358	0.0991764	0.809201	1.35479	3.13072	SLC22A3;NRXN1;GRIK3;ATP10B;GRIK2;HELB;HPGDS;SLITRK2;LRRTM4;SLITRK1;ANKRD10;SLITRK5;SCAF11;DYRK1A;NSUN6;PODN;GRIN2B;NAALADL2;GCFC2;METTL25;NAV3;PAPD7;SYT10;IL1RAPL1;ITGA6;PPEF2
	GTEX-UPK5-1426-SM-4JBHH liver male 40-49 years	13/1028	0.0993575	0.809201	1.53491	3.54415	IGFBP1;BCHE;UNC5CL;SLC22A1;ATF7IP2;ADCY1;MUC3A;GLUD2;SCP2;CPS1;NAT1;NAT2;OTC
	GTEX-VUSG-2726-SM-4KKZJ nerve male 50-59 years	15/1226	0.0994049	0.809201	1.48789	3.43488	SLC22A3;GRIK3;GRIN2B;NR4A2;HPGDS;TUBB2B;SLITRK2;LRRTM4;SYT10;FAM198B;IL1RAPL1;CTNNA1;SLITRK5;ITGA6;SLC38A2
	GTEX-SIU8-0326-SM-2XCDR nerve male 50-59 years	18/1530	0.100115	0.812694	1.43468	3.30183	SLC22A3;NRXN1;GRIK3;ATP10B;PODN;NAALADL2;NR4A2;METTL25;SLITRK2;NAT2;LRRTM4;LRRTM1;SYT10;CTNNA1;ANKRD10;SLITRK5;ITGA6;PPEF2
	GTEX-TMMY-0526-SM-33HBC nerve female 40-49 years	21/1839	0.10055	0.813952	1.39637	3.2076	SLC22A3;ACTL6A;GRIK3;PAWR;PRKX;LIN7C;NR4A2;GCFC2;OGFRL1;SCP2;SLITRK2;LRRTM4;SYT10;IL1RAPL1;CCNG1;PPFIA1;ANKRD10;ITGA6;SLC38A2;IP6K2;KCNJ3
	GTEX-WVLH-0011-R8A-SM-3MJFC brain male 50-59 years	8/560	0.105625	0.852651	1.72464	3.87674	LRFN2;ACHE;KCNJ6;GRIN3A;TUBB2A;TSPAN7;GPC5;GABRG2
	GTEX-SNMC-1126-SM-4DM5M colon male 20-29 years	8/565	0.109632	0.882541	1.70871	3.77732	GRIP1;BCHE;NAT2;SLC22A2;SYT10;ATP10B;MUC3A;OTC
	GTEX-X4EO-0126-SM-3P5YN nerve female 60-69 years	22/1969	0.111645	0.896249	1.36532	2.99338	SLC22A3;NRXN1;GRIK3;ATP10B;PRKX;GRIK2;PODN;GRIN2B;NAALADL2;OGFRL1;SIPA1L1;NAV3;SLITRK2;LRRTM4;SLITRK1;LRRTM1;SYT10;IL1RAPL1;ANKRD10;SLITRK5;ITGA6;ARHGEF7
	GTEX-SSA3-0426-SM-32QPI blood vessel male 60-69 years	11/855	0.112923	0.903094	1.55628	3.39432	RAB32;METTL25;NLGN1;BDNF;NTRK3;CASK;PAWR;PODN;BACH1;PPEF2;NAALADL2
	GTEX-WEY5-2226-SM-3GILQ nerve female 40-49 years	17/1455	0.11312	0.903094	1.42111	3.09703	SLC22A3;NLGN4X;NRXN1;GRIK3;PRKX;GRIN2B;NAALADL2;NAV3;SLITRK2;SLITRK1;SYT10;IL1RAPL1;CTNNA1;ANKRD10;SLITRK5;ITGA6;IP6K2
	GTEX-WHSE-1126-SM-3NMBU blood vessel male 20-29 years	10/768	0.119887	0.954484	1.57256	3.33572	NR4A2;SLC38A1;C16ORF72;BDNF;SLC22A2;NTRK3;CTNNA1;ATP10A;CSNK1E;PDK1
	GTEX-S3XE-1826-SM-3K2B4 blood vessel male 50-59 years	10/770	0.121356	0.963535	1.56826	3.30749	UNC13B;NR4A2;SLC22A3;EFR3A;BDNF;DYRK1A;PAWR;ATP10A;CSNK1E;PDLIM5
	GTEX-X585-0426-SM-4E3JZ nerve male 50-59 years	18/1576	0.122493	0.969901	1.38883	2.91612	NRXN1;GRIK3;ATP10B;PODN;GRIN2B;NAALADL2;NR4A2;NAV3;SLITRK2;LRRTM4;SYT10;IL1RAPL1;CTNNA1;ANKRD10;SLITRK5;ITGA6;PPEF2;IP6K2
	GTEX-SN8G-0326-SM-32PLG muscle female 50-59 years	13/1068	0.123013	0.971363	1.47357	3.08782	SLC22A3;SLC38A1;CAMK2D;CACNA2D3;DYRK1A;ADCY2;BACH1;GCFC2;C16ORF72;PRKAR2A;SLITRK4;ANKRD10;PDLIM5
	GTEX-SNMC-0126-SM-2XCFO heart male 20-29 years	13/1072	0.125544	0.987575	1.46769	3.04561	KCNJ4;SLC38A1;CAMK2D;TYRP1;CACNA2D3;GRIN3A;SCP2;NBEA;PKP2;CHAC2;PDLIM5;KCNJ2;PDK1
	GTEX-X585-0011-R2B-SM-46MVF brain male 50-59 years	21/1895	0.125747	0.987575	1.35043	2.8001	ACHE;GABRB2;GABBR2;KCNJ6;SYT1;GAD2;ANK2;ADCY8;TUBB4A;GABRG2;GRM1;PTPRD;HPGDS;TUBB2B;GRIN3A;TUBB2A;SLITRK1;APBA1;GRIA3;PPFIA2;MFAP3L
	GTEX-UPK5-0226-SM-3GAEV heart male 40-49 years	9/685	0.13037	0.999995	1.58391	3.22702	NR4A2;GRIN2A;CAMK2D;CACNA2D3;PKP2;SLITRK6;PDLIM5;MXRA5;KCNJ3
	GTEX-RM2N-1826-SM-2TF5B blood vessel male 50-59 years	14/1181	0.130716	0.999995	1.43521	2.92025	OCA2;SLC38A1;NLGN1;MAOA;NTRK3;DYRK1A;PAWR;ATP10A;NR4A2;EFR3A;C16ORF72;PRKAR2A;ARHGEF7;PDLIM5
	GTEX-QESD-1726-SM-2S1R7 nerve male 20-29 years	18/1592	0.130934	0.999995	1.3735	2.79242	SLC22A3;SCAF11;GRIK3;LIN7C;BACH1;GRIN2B;NR4A2;HELB;SLITRK2;SYT10;IL1RAPL1;PPFIA1;PKP2;CTNNA1;ANKRD10;ITGA6;ARHGEF7;MFAP3L
	GTEX-Q2AG-0011-R9A-SM-2HMJ6 brain female 40-49 years	8/592	0.132687	0.999995	1.62743	3.28702	PTPRD;TUBB2B;GALNT13;CPS1;IL1RAPL1;ATP10B;TUBB4A;CCDC90B
	GTEX-U8T8-0426-SM-3DB8X nerve male 60-69 years	17/1494	0.134044	0.999995	1.38065	2.77454	SLC22A3;NLGN4X;GRIK3;EHMT1;CSNK1E;PODN;GRIN2B;NAALADL2;OGFRL1;SIPA1L1;SYT10;IL1RAPL1;PPFIA1;CTNNA1;ANKRD10;ITGA6;ARHGEF7
	GTEX-VUSG-0526-SM-4KL22 blood vessel male 50-59 years	11/890	0.137578	0.999995	1.49155	2.95859	SLC22A3;OCA2;EFR3A;BDNF;ERBB4;SLC22A2;NTRK3;FAM198B;CASK;PAWR;PPEF2
	GTEX-P4PP-0426-SM-3NM9H blood vessel female 30-39 years	10/792	0.138175	0.999995	1.52238	3.01315	SLC22A3;BDNF;SLC22A2;NTRK3;FAM198B;GNB4;CTNNA1;CASK;ATP10A;NAALADL2
	GTEX-WEY5-2126-SM-3GILK blood vessel female 40-49 years	14/1195	0.139602	0.999995	1.41713	2.79026	SLC22A3;OCA2;NLGN1;MAOA;SLC22A2;NTRK3;DYRK1A;CASK;PAWR;ATP10A;EFR3A;C16ORF72;PRKAR2A;PDLIM5
	GTEX-WL46-0426-SM-3TW8J nerve male 50-59 years	9/698	0.141284	0.999995	1.55297	3.03913	SLC22A3;HPGDS;LRRTM4;SYT10;IL1RAPL1;GRIK3;CTNNA1;ITGA6;PODN
	GTEX-N7MT-0011-R3a-SM-2I3GC brain female 60-69 years	15/1302	0.142544	0.999995	1.39432	2.71627	IGFBP1;GABBR2;GALNT13;ATP10B;ANK2;GRIK1;TUBB4A;PTPRD;TUBB2B;SLITRK2;SLITRK1;IL1RAPL1;GRIA3;PPFIA2;MFAP3L
	GTEX-OIZI-0426-SM-2XCEF nerve male 40-49 years	21/1929	0.142774	0.999995	1.32386	2.57688	SLC22A3;RFC3;NLGN4X;SCAF11;NRXN1;GRIK3;PRKX;LIN7C;GRIN2B;NAALADL2;OGFRL1;SIPA1L1;NAV3;SYT10;IL1RAPL1;PPFIA1;PKP2;CTNNA1;SLITRK5;ITGA6;IP6K2
	GTEX-QESD-2026-SM-447BI liver male 20-29 years	15/1304	0.143803	0.999995	1.392	2.69952	IGFBP1;BCHE;UNC5CL;SLC22A2;SLC22A1;ATF7IP2;ADCY1;MUC3A;GLUD2;SCP2;CPS1;NAT1;NAT2;NAAA;OTC
	GTEX-OHPN-2826-SM-3LK67 blood vessel female 60-69 years	8/607	0.146496	0.999995	1.58544	3.04525	OCA2;METTL25;NLGN1;BDNF;SLC22A2;NTRK3;GNB4;PAWR
	GTEX-T6MN-1126-SM-4DM71 blood vessel male 50-59 years	11/904	0.148198	0.999995	1.46709	2.80097	GRIA2;SLC22A3;OCA2;BDNF;ERBB4;NTRK3;FAM198B;GNB4;CASK;ATP10A;FAM214B
	GTEX-RWSA-0926-SM-47JXW blood vessel male 40-49 years	11/904	0.148198	0.999995	1.46709	2.80097	GRIA2;SLC22A3;OCA2;ERBB4;SLC22A2;NTRK3;FAM198B;CTNNA1;CASK;ATP10A;NAALADL2
	GTEX-XOTO-0826-SM-4B65O liver male 50-59 years	13/1110	0.15106	0.999995	1.41398	2.67254	IGFBP1;BCHE;UNC5CL;SLC22A1;NSUN6;ADCY1;MUC3A;NR4A2;SCP2;CPS1;NAT1;NAT2;OTC
	GTEX-O5YW-1426-SM-3MJHF colon male 50-59 years	11/912	0.154455	0.999995	1.45344	2.71482	BCHE;SCP2;MAOA;NAT2;SYT10;NAAA;CCNG1;SLITRK6;CASK;ATP10B;MUC3A
	GTEX-OXRK-0526-SM-3NB2F blood vessel female 50-59 years	10/813	0.155323	0.999995	1.48093	2.75786	RAB32;NR4A2;OCA2;EFR3A;C16ORF72;BDNF;NTRK3;PAWR;ATP10A;PDLIM5
	GTEX-R55C-1926-SM-2TF4K nerve male 40-49 years	14/1221	0.156978	0.999995	1.38467	2.56392	SLC22A3;GRIK3;PODN;GCFC2;OGFRL1;SLITRK2;SYT10;IL1RAPL1;PPFIA1;ANKRD10;ITGA6;PPEF2;SLC38A2;IP6K2
	GTEX-WYJK-0326-SM-3NMA8 nerve male 50-59 years	13/1119	0.157485	0.999995	1.4018	2.59113	SLC22A3;GRIK3;PODN;NAALADL2;NR4A2;GCFC2;SYT10;IL1RAPL1;CTNNA1;ANKRD10;ITGA6;SLC38A2;IP6K2
	GTEX-U4B1-0926-SM-4DXUV esophagus male 40-49 years	11/916	0.157634	0.999995	1.44671	2.67278	RIMS1;CACNB2;BCHE;EFR3A;SLC38A1;NBEA;MAOA;CCNG1;DYRK1A;GNB4;ATP10A
	GTEX-WFON-1526-SM-4LVMP small intestine male 40-49 years	6/428	0.158251	0.999995	1.68258	3.10196	GRIP1;BCHE;NLGN4X;NBEA;SYT10;GRIK3
	GTEX-T6MO-1926-SM-32QOJ blood vessel female 40-49 years	10/821	0.162128	0.999995	1.46571	2.66666	NR4A2;EFR3A;NLGN1;C16ORF72;MAOA;BDNF;CTNNA1;PAWR;ATP10A;PDLIM5
	GTEX-XOTO-0226-SM-4B66H adipose tissue male 50-59 years	9/723	0.163542	0.999995	1.49663	2.70994	NR4A2;SLC22A3;HPGDS;GRIK3;EMP1;ITGA6;CSNK1E;ARHGEF7;PODN
	GTEX-T5JW-1126-SM-4DM5V colon female 20-29 years	18/1651	0.164942	0.999995	1.3196	2.37813	UNC13B;UNC5CL;MAOA;CASK;ATP10B;FAM214B;MUC3A;NAALADL2;HPGDS;SCP2;NAT1;NAT2;ZC3H12A;NAAA;PKP2;ITGA6;SOX9;OTC
	GTEX-U3ZH-0326-SM-3DB7A heart male 30-39 years	10/827	0.167327	0.999995	1.45448	2.60033	KCNJ4;CAMK2D;GRIN3A;TYRP1;CACNA2D3;PKP2;PDLIM5;MUC3A;KCNJ2;PDK1
	GTEX-RN64-1826-SM-48FDV liver male 50-59 years	16/1445	0.167821	0.999995	1.33785	2.38788	IGFBP1;SLC22A3;BCHE;UNC5CL;SLC22A2;SLC22A1;ATF7IP2;NSUN6;ADCY1;MUC3A;GCFC2;SCP2;CPS1;NAT1;NAT2;OTC
	GTEX-XXEK-1026-SM-4BRUW small intestine male 50-59 years	15/1341	0.16821	0.999995	1.35046	2.40725	ACHE;UNC5CL;MAOA;ATP10B;REG3G;MUC3A;HELB;HPGDS;SCP2;CPS1;NAT1;NAT2;NAAA;SLITRK6;OTC
	GTEX-R55G-0426-SM-48FDH blood vessel female 40-49 years	6/439	0.171588	0.999995	1.63891	2.88884	SLC22A2;NTRK3;CASK;PAWR;ATP10A;OTC
	GTEX-N7MS-0526-SM-4E3JP nerve male 60-69 years	20/1882	0.17605	0.999995	1.28665	2.23489	SLC22A3;SCAF11;NRXN1;GRIK3;ATP10B;CSNK1E;GRIK2;PODN;GRIN2B;NAALADL2;NR4A2;NAV3;SLITRK2;LRRTM4;LRRTM1;SYT10;IL1RAPL1;ANKRD10;SLITRK5;ITGA6
	GTEX-XPVG-0726-SM-4B658 heart male 50-59 years	7/539	0.176143	0.999995	1.5578	2.70505	KCNJ4;CAMK2D;TYRP1;CACNA2D3;PKP2;REG3G;KCNJ3
	GTEX-QV44-0526-SM-2S1RE heart male 50-59 years	11/941	0.178248	0.999995	1.40596	2.4247	KCNJ4;CACNB2;GRIN2A;CAMK2D;GRIN3A;TYRP1;CACNA2D3;PKP2;PDLIM5;MUC3A;KCNJ2
	GTEX-QXCU-0126-SM-2TC5Q nerve male 50-59 years	17/1569	0.18015	0.999995	1.30856	2.24283	SLC22A3;NRXN1;GRIK3;ATP10B;GRIK2;PODN;GRIN2B;SLITRK2;NAT2;LRRTM1;SYT10;IL1RAPL1;ANKRD10;SLITRK5;ITGA6;ARHGEF7;PPEF2
	GTEX-SJXC-1226-SM-4DM78 liver male 60-69 years	14/1256	0.182098	0.999995	1.34312	2.28761	IGFBP1;BCHE;UNC5CL;SLC22A1;ATF7IP2;NSUN6;ADCY1;MUC3A;GCFC2;SCP2;CPS1;NAT1;NAT2;OTC
	GTEX-TML8-1626-SM-32QOO nerve female 40-49 years	21/2000	0.182437	0.999995	1.27131	2.16293	ATF7IP;SLC22A3;SCAF11;NRXN1;GRIK3;SYN3;PODN;NR4A2;GCFC2;METTL25;GRIN3A;SCP2;NAV3;SLITRK2;LRRTM4;SYT10;IL1RAPL1;CTNNA1;ANKRD10;SLITRK5;ITGA6
	GTEX-SIU8-0826-SM-2XCDQ heart male 50-59 years	6/448	0.182838	0.999995	1.60479	2.72679	KCNJ4;GRIN3A;ATF7IP2;PKP2;MUC3A;MXRA5
	GTEX-N7MS-0011-R8a-SM-2YUMK brain male 60-69 years	13/1153	0.183021	0.999995	1.35753	2.30529	NLGN1;GALNT13;GRIK1;TUBB4A;GRM1;PTPRD;GRIN3A;CPS1;SLITRK1;IL1RAPL1;GRIA3;MFAP3L;CCDC90B
	GTEX-RTLS-0326-SM-2TF6A nerve female 60-69 years	17/1574	0.183487	0.999995	1.304	2.21108	SLC22A3;GRIK3;PRKX;GRIK2;PODN;GRIN2B;NAALADL2;NR4A2;OGFRL1;SLITRK2;LRRTM4;SYT10;IL1RAPL1;CTNNA1;ANKRD10;SLITRK5;ITGA6
	GTEX-PX3G-1426-SM-48U1J colon female 20-29 years	10/846	0.184315	0.999995	1.42001	2.40138	BCHE;NAT1;NAT2;SYT10;NAAA;PKP2;SLITRK6;CASK;ATP10B;MUC3A
	GTEX-WHPG-1026-SM-3NMBA heart male 50-59 years	7/547	0.185234	0.999995	1.53408	2.58667	IGFBP1;NR4A2;CACNA2D3;PKP2;PDLIM5;MXRA5;KCNJ3
	GTEX-XAJ8-1226-SM-47JYS blood vessel male 40-49 years	9/747	0.186395	0.999995	1.44614	2.42936	NR4A2;OCA2;EFR3A;SLC38A1;SLC22A2;NTRK3;PAWR;ATP10A;OTC
	GTEX-XUYS-0008-SM-47JYZ skin male 50-59 years	11/952	0.187711	0.999995	1.38872	2.32313	GRIA1;OGFRL1;EFR3A;KCNJ6;CPS1;NAV3;SCAF11;FAM198B;GNB4;MXRA5;SLC38A2
	GTEX-X4EP-0326-SM-3P5Z6 heart female 60-69 years	9/755	0.194317	0.999995	1.43004	2.34278	KCNJ4;ACHE;GRIN2A;TYRP1;CACNA2D3;PKP2;PDLIM5;PDK1;KCNJ3
	GTEX-U8XE-0526-SM-3DB8R nerve male 30-39 years	15/1378	0.19464	0.999995	1.31117	2.14587	RFC3;NLGN4X;GRIK3;CSNK1E;REG3G;BACH1;GRIN2B;NR4A2;HELB;TUBB2B;TUBB2A;IL1RAPL1;CTNNA1;ANKRD10;ITGA6
	GTEX-XOT4-0326-SM-4B66S nerve female 60-69 years	26/2572	0.198802	0.999995	1.22574	1.98011	SLC22A3;NRXN1;GRIK3;GRIK2;HELB;SLITRK2;LRRTM4;LRRTM1;ANKRD10;SLITRK5;IP6K2;UNC13B;ATF7IP;SCAF11;NSUN6;CSNK1E;GRIN2B;NR4A2;GCFC2;METTL25;NAV3;SYT10;IL1RAPL1;ITGA6;ARHGEF7;PPEF2
	GTEX-T6MN-1226-SM-3NMA5 liver male 50-59 years	15/1388	0.202112	0.999995	1.30092	2.08008	IGFBP1;BCHE;UNC5CL;SLC22A1;ATF7IP2;NSUN6;ADCY1;LIN7C;GCFC2;SCP2;CPS1;NAT1;NAT2;NAAA;OTC
	GTEX-S4P3-1326-SM-4AD6V breast female 50-59 years	11/971	0.204591	0.999995	1.35987	2.15776	IGFBP1;HELB;RFC3;METTL25;GRIN3A;DYRK1A;FAM189A2;CASK;SOX9;CSNK1E;NAALADL2
	GTEX-NPJ7-1726-SM-2YUNA nerve female 60-69 years	12/1076	0.205345	0.999995	1.33954	2.12057	SLITRK2;LRRTM4;NRXN1;SYT10;IL1RAPL1;GRIK3;CTNNA1;SLITRK5;ITGA6;PRKX;CSNK1E;PODN
	GTEX-S7SF-0626-SM-4AD4V stomach female 20-29 years	9/767	0.206468	0.999995	1.40651	2.21893	CACNB2;BCHE;SLC38A1;UNC5CL;SCP2;NBEA;PKP2;SLITRK6;MUC3A
	GTEX-X4XY-0008-SM-46MVL skin male 60-69 years	12/1078	0.207073	0.999995	1.33688	2.10516	GRIA1;OGFRL1;EFR3A;CPS1;NAV3;SCAF11;FAM198B;GNB4;EMP1;KPNA2;MXRA5;SLC38A2
	GTEX-SE5C-0926-SM-4BRUF fallopian tube female 40-49 years	7/566	0.207581	0.999995	1.48048	2.32766	IGFBP1;NR4A2;BCHE;SLC22A2;ZC3H12A;PODN;MXRA5
	GTEX-PWN1-1726-SM-2S1O9 nerve female 40-49 years	10/872	0.208786	0.999995	1.37529	2.15432	OGFRL1;NLGN4X;SLITRK2;SYT10;IL1RAPL1;GRIK3;CTNNA1;SLITRK5;ITGA6;LIN7C
	GTEX-XGQ4-2626-SM-4AT6B salivary gland male 50-59 years	9/774	0.213698	0.999995	1.39313	2.14987	OGFRL1;METTL25;NAAA;PKP2;SLITRK6;CASK;ITGA6;SOX9;NAALADL2
	GTEX-RWS6-0726-SM-47JXI esophagus female 60-69 years	7/572	0.214845	0.999995	1.4643	2.25186	GRIP1;RIMS1;CACNB2;BCHE;HPGDS;DYRK1A;GNB4
	GTEX-N7MS-0826-SM-2HML4 heart male 60-69 years	7/574	0.217287	0.999995	1.45899	2.22719	KCNJ4;GRIN3A;TYRP1;PKP2;PDLIM5;MUC3A;MXRA5
	GTEX-R53T-0926-SM-3GADH heart female 50-59 years	11/986	0.218373	0.999995	1.33788	2.03565	KCNJ4;CAMK2D;GRIN3A;NBEA;PSD3;IL1RAPL1;TYRP1;PKP2;PDLIM5;KCNJ2;PDK1
	GTEX-TMMY-0626-SM-33HBD blood vessel female 40-49 years	11/988	0.220239	0.999995	1.335	2.01991	OCA2;EFR3A;SLITRK4;NTRK3;CCNG1;PPFIA1;DYRK1A;GNB4;PAWR;SLC38A2;OTC
	GTEX-QVUS-0011-R9A-SM-3GIJA brain female 60-69 years	14/1305	0.220363	0.999995	1.28873	1.94918	IGFBP1;GALNT13;SLC22A2;ADCY2;ADCY8;TUBB4A;PTPRD;HPGDS;TUBB2B;CPS1;AMZ2;MFAP3L;CCDC90B;OTC
	GTEX-RM2N-1926-SM-48FCU liver male 50-59 years	11/990	0.222113	0.999995	1.33213	2.00429	IGFBP1;BCHE;UNC5CL;GLUD2;SCP2;CPS1;NAT2;SLC22A1;MUC3A;MFAP3L;OTC
	GTEX-U3ZN-1426-SM-3DB87 heart female 30-39 years	11/992	0.223992	0.999995	1.32928	1.98879	KCNJ4;CAMK2D;GRIN3A;SCP2;ATF7IP2;TYRP1;PKP2;CTNNA1;PDLIM5;GRM1;KCNJ2
	GTEX-X261-0011-R6B-SM-4E3J8 brain male 50-59 years	5/381	0.224342	0.999995	1.56786	2.3433	TUBB2B;SLC6A11;ADCY2;GPC5;ADCY8
	GTEX-T2IS-0426-SM-32QPE heart female 20-29 years	2/105	0.22449	0.999995	2.28005	3.40622	GRIN3A;MUC3A
	GTEX-QCQG-2026-SM-2S1PH nerve female 50-59 years	13/1204	0.224809	0.999995	1.29585	1.93406	SLC22A3;GRIK3;PRKX;PODN;NAALADL2;OGFRL1;NAT2;SYT10;IL1RAPL1;CTNNA1;SLITRK5;ITGA6;IP6K2
	GTEX-UPK5-0326-SM-3GAF3 heart male 40-49 years	10/889	0.225493	0.999995	1.34748	2.00703	KCNJ4;GRIN2A;CAMK2D;GRIN3A;BDNF;CACNA2D3;PKP2;PDLIM5;MUC3A;KCNJ2
	GTEX-RU72-1126-SM-2TF6H nerve female 50-59 years	16/1526	0.225774	0.999995	1.26051	1.87592	SLC22A3;SCAF11;GRIK3;ATP10B;CSNK1E;GRIN2B;NR4A2;SLITRK2;LRRTM4;SYT10;IL1RAPL1;ANKRD10;SLITRK5;ITGA6;ARHGEF7;IP6K2
	GTEX-WFG7-2326-SM-3GIKV blood vessel male 20-29 years	11/995	0.226824	0.999995	1.32501	1.96576	NR4A2;EFR3A;NLGN1;C16ORF72;MAOA;BDNF;NTRK3;DYRK1A;PAWR;ATP10A;PDLIM5
	GTEX-XBED-1426-SM-4AT4G small intestine male 60-69 years	15/1420	0.226905	0.999995	1.26909	1.88234	ACHE;UNC5CL;MAOA;CASK;ATP10B;REG3G;MUC3A;HPGDS;SCP2;CPS1;NAT1;NAT2;ZC3H12A;NAAA;OTC
	GTEX-QMR6-0011-R1A-SM-32PKW brain male 50-59 years	16/1528	0.227308	0.999995	1.25871	1.86471	GABBR2;NLGN1;GALNT13;SYT1;GRIK1;ADCY1;PTPRD;RIMS1;GRIN3A;LRRTM3;SLITRK1;PSD3;IL1RAPL1;AMZ2;GRIA3;PPFIA2
	GTEX-U3ZN-0226-SM-3DB8D liver female 30-39 years	11/997	0.22872	0.999995	1.32218	1.95056	IGFBP1;BCHE;UNC5CL;GLUD2;SCP2;CPS1;NAT1;NAT2;SLC22A1;MFAP3L;OTC
	GTEX-X88G-0008-SM-47JWN skin male 30-39 years	9/789	0.229528	0.999995	1.36527	2.0093	GRIA1;EFR3A;NAV3;SCAF11;FAM198B;GNB4;ATP10A;SLC38A2;MFAP3L
	GTEX-O5YV-1826-SM-2YUNI nerve female 60-69 years	12/1106	0.23192	0.999995	1.30072	1.90082	SLC22A3;SLITRK2;LRRTM4;NRXN1;SYT10;IL1RAPL1;GRIK3;CTNNA1;SLITRK5;ITGA6;PRKX;IP6K2
	GTEX-WHSE-0126-SM-3NMBT skin male 20-29 years	14/1321	0.233574	0.999995	1.27186	1.84961	TYRP1;EMP1;CSNK1E;BACH1;TBC1D2;PAPD7;ZC3H12A;CTNNA1;ITGA6;SOX9;KPNA2;MXRA5;SLC38A2;PDK1
	GTEX-N7MS-0626-SM-2YUN7 blood vessel male 60-69 years	10/899	0.235561	0.999995	1.33162	1.92524	UNC13B;NR4A2;OCA2;GALNT13;SIPA1L1;BDNF;NTRK3;CASK;ATP10A;NAALADL2
	GTEX-SNOS-1026-SM-4DM4Y prostate male 40-49 years	13/1218	0.236944	0.999995	1.27983	1.84287	UNC13B;NLGN4Y;BDNF;PAWR;MUC3A;NAALADL2;GCFC2;METTL25;NAT1;SYT10;NAAA;PKP2;SLITRK6
	GTEX-XPVG-2826-SM-4B66J nerve male 50-59 years	15/1436	0.239776	0.999995	1.25371	1.79035	SLC22A3;GRIK3;NSUN6;CSNK1E;PODN;GRIN2B;OGFRL1;SLITRK2;SLITRK1;SYT10;IL1RAPL1;CTNNA1;ANKRD10;ITGA6;IP6K2
	GTEX-OXRP-2426-SM-2S1NR blood vessel female 60-69 years	8/695	0.240071	0.999995	1.37603	1.96335	NR4A2;OCA2;NTRK3;ATP10A;CSNK1E;ARHGEF7;PODN;PDK1
	GTEX-RNOR-0426-SM-2TF4U blood vessel female 50-59 years	9/799	0.240321	0.999995	1.34728	1.92092	SLC22A3;SIPA1L1;SLC22A2;NTRK3;GNB4;CASK;PAWR;ATP10A;NAALADL2
	GTEX-X261-0011-R7A-SM-4E3JJ brain male 50-59 years	4/294	0.240934	0.999995	1.6236	2.31076	TUBB2B;SLC6A11;GPC5;ADCY8
	GTEX-OHPM-0426-SM-3TW8V blood vessel male 50-59 years	7/593	0.240975	0.999995	1.41029	2.00693	SLC22A3;OCA2;BDNF;SLC22A2;NTRK3;FAM198B;ATP10A
	GTEX-OIZI-0526-SM-2XCEG blood vessel male 40-49 years	18/1766	0.243287	0.999995	1.22499	1.73154	UNC13B;ATF7IP;OCA2;SLC38A1;SCAF11;MAOA;SLC22A2;NTRK3;DYRK1A;PAWR;LIN7A;ATP10A;NR4A2;EFR3A;C16ORF72;CCNG1;ARHGEF7;PDLIM5
	GTEX-WFON-0226-SM-3GIKR heart male 40-49 years	7/597	0.246068	0.999995	1.40044	1.96362	CAMK2D;SCP2;TYRP1;CACNA2D3;PKP2;PDLIM5;KCNJ3
	GTEX-OHPK-0426-SM-3MJH3 blood vessel female 50-59 years	7/598	0.247346	0.999995	1.39799	1.95295	SLC22A3;BDNF;SLC22A2;FAM198B;CASK;ATP10A;NAALADL2
	GTEX-XPVG-0008-SM-4GICH skin male 50-59 years	9/806	0.247983	0.999995	1.33495	1.86145	OGFRL1;EFR3A;CPS1;NAV3;SCAF11;FAM198B;GNB4;PAWR;SLC38A2
	GTEX-T8EM-0626-SM-4DM62 esophagus male 40-49 years	7/600	0.24991	0.999995	1.39313	1.9318	GRIP1;RIMS1;CACNB2;BCHE;KCNJ6;MAOA;DYRK1A
	GTEX-XYKS-0008-SM-4BRW6 skin female 60-69 years	17/1666	0.250163	0.999995	1.22505	1.69748	SCAF11;BDNF;RAB32;OGFRL1;EFR3A;HELB;C16ORF72;CPS1;NAT1;NAV3;FAM198B;GNB4;FADD;KPNA2;MXRA5;SLC38A2;CCDC90B
	GTEX-XBEC-1526-SM-4AT68 liver male 50-59 years	13/1233	0.250231	0.999995	1.26308	1.74983	IGFBP1;BCHE;UNC5CL;SLC22A1;ATF7IP2;ADCY1;MUC3A;GCFC2;SCP2;CPS1;NAT1;NAT2;OTC
	GTEX-P4PP-1826-SM-2S1NT blood vessel female 30-39 years	8/707	0.25422	0.999995	1.35156	1.85104	NR4A2;OCA2;BDNF;SLC22A2;PRKAR2A;NTRK3;PAWR;OTC
	GTEX-S32W-2526-SM-2XCB8 nerve female 50-59 years	14/1346	0.254852	0.999995	1.2463	1.70379	NLGN4X;NRXN1;GRIK3;PRKX;NAALADL2;OGFRL1;SLITRK2;SLITRK1;SYT10;IL1RAPL1;CTNNA1;SLITRK5;ITGA6;IP6K2
	GTEX-WWYW-0526-SM-3NB2W muscle female 50-59 years	10/919	0.256191	0.999995	1.30095	1.77168	SLC22A3;ACHE;HELB;BDNF;SLC22A2;PRKAR2A;CCNG1;FAM189A2;ADCY2;PDLIM5
	GTEX-PWOO-0526-SM-2S1Q3 heart female 40-49 years	7/605	0.256354	0.999995	1.38113	1.87999	SLC38A1;CAMK2D;TYRP1;PKP2;LIN7A;PDLIM5;KCNJ2
	GTEX-RWS6-2426-SM-2XCB9 nerve female 60-69 years	16/1565	0.256481	0.999995	1.22616	1.66844	SCAF11;NRXN1;GRIK3;PRKX;OGFRL1;SLITRK2;LRRTM4;SYT10;IL1RAPL1;PPFIA1;CTNNA1;ANKRD10;SLITRK5;ITGA6;PPEF2;IP6K2
	GTEX-RTLS-1326-SM-46MUN liver female 60-69 years	13/1240	0.256529	0.999995	1.2554	1.70799	IGFBP1;BCHE;UNC5CL;SLC22A1;ATF7IP2;NSUN6;LIN7C;MUC3A;SCP2;CPS1;NAT1;NAT2;OTC
	GTEX-WFJO-0726-SM-4LVM8 esophagus male 30-39 years	6/503	0.257188	0.999995	1.42315	1.93256	CACNB2;BCHE;SLC38A1;MAOA;GNB4;ATP10A
	GTEX-S33H-1626-SM-4AD68 liver male 30-39 years	13/1241	0.257433	0.999995	1.25431	1.70209	IGFBP1;UNC5CL;SLC22A1;ATF7IP2;NSUN6;ATP2B2;ADCY1;LIN7C;MUC3A;SCP2;CPS1;NAT2;OTC
	GTEX-V1D1-0526-SM-4JBGW heart male 50-59 years	7/606	0.257649	0.999995	1.37875	1.8698	KCNJ4;CAMK2D;TYRP1;PKP2;PDLIM5;MUC3A;KCNJ2
	GTEX-R55E-0426-SM-2TC65 nerve male 20-29 years	13/1242	0.258339	0.999995	1.25322	1.69622	SLC22A3;GRIK3;PODN;NAALADL2;NR4A2;SLITRK2;LRRTM4;SYT10;IL1RAPL1;CTNNA1;ANKRD10;ITGA6;PPEF2
	GTEX-NFK9-0008-SM-4E3JE skin male 40-49 years	15/1463	0.262155	0.999995	1.22852	1.64477	GRIA1;GABBR2;RFC3;SCAF11;ACTL6A;OGFRL1;EFR3A;CPS1;NAV3;CCNG1;GNB4;KPNA2;MXRA5;SLC38A2;CCDC90B
	GTEX-XPVG-2926-SM-4B66G blood vessel male 50-59 years	7/610	0.262847	0.999995	1.36932	1.82966	UNC13B;SLC22A3;MAOA;NTRK3;ATP10A;REG3G;FAM214B
	GTEX-VJYA-0926-SM-4KL1N small intestine male 60-69 years	13/1247	0.262884	0.999995	1.24781	1.66712	UNC5CL;CASK;ATP10B;REG3G;MUC3A;HPGDS;SCP2;CPS1;NAT1;NAT2;CHAC2;PDK1;OTC
	GTEX-WFG8-1026-SM-4LVMZ esophagus male 20-29 years	4/306	0.263149	0.999995	1.55813	2.08015	CACNB2;BCHE;HPGDS;MAOA
	GTEX-O5YT-0326-SM-32PKA heart male 20-29 years	11/1034	0.264881	0.999995	1.27186	1.68963	CACNB2;SLC38A1;CAMK2D;SCP2;ATF7IP2;TYRP1;CCNG1;PKP2;PDLIM5;KCNJ2;PDK1
	GTEX-S32W-2426-SM-2XCAT blood vessel female 50-59 years	10/928	0.265673	0.999995	1.28758	1.70668	UNC13B;OCA2;C16ORF72;MAOA;PRKAR2A;NTRK3;DYRK1A;PAWR;ATP10A;OTC
	GTEX-XUJ4-0926-SM-4BOPA esophagus female 60-69 years	6/509	0.265777	0.999995	1.40574	1.86274	CACNB2;BCHE;SLC38A1;MAOA;GNB4;ATP10A
	GTEX-WFON-1426-SM-4LVMT colon male 40-49 years	14/1360	0.267081	0.999995	1.23241	1.62703	MAOA;CASK;ATP10B;MUC3A;NAALADL2;HPGDS;SCP2;NAT1;NAT2;NAAA;PKP2;SLITRK6;IP6K2;OTC
	GTEX-XMD1-0526-SM-4AT4Z nerve male 60-69 years	16/1579	0.267889	0.999995	1.21425	1.59939	NRXN1;GRIK3;PRKX;CSNK1E;PODN;GRIN2B;OGFRL1;SLITRK2;LRRTM4;SYT10;IL1RAPL1;CTNNA1;ANKRD10;SLITRK5;ITGA6;IP6K2
	GTEX-W5WG-2226-SM-4LMI3 blood vessel female 50-59 years	7/614	0.268076	0.999995	1.36001	1.79044	NR4A2;OCA2;MAOA;NTRK3;CASK;ATP10A;KCNJ3
	GTEX-RU72-0626-SM-46MUI breast female 50-59 years	16/1581	0.269534	0.999995	1.21256	1.58975	IGFBP1;ATF7IP;SCAF11;DYRK1A;FAM189A2;PAWR;CSNK1E;NAALADL2;NR4A2;OGFRL1;METTL25;FAM198B;ZC3H12A;SLITRK6;SOX9;IP6K2
	GTEX-WRHU-1126-SM-4E3I1 blood vessel female 50-59 years	9/826	0.270322	0.999995	1.3009	1.70177	NR4A2;PTPRD;SLC22A3;SLC22A2;NTRK3;PAWR;ATP10A;PODN;NAALADL2
	GTEX-PWCY-0426-SM-48TCW blood vessel female 20-29 years	7/617	0.272017	0.999995	1.35311	1.76161	MAOA;SLC22A2;NTRK3;CASK;PAWR;ATP10A;CCDC90B
	GTEX-TKQ2-1726-SM-4DXUP liver male 50-59 years	10/934	0.272058	0.999995	1.27881	1.66469	IGFBP1;BCHE;UNC5CL;GLUD2;SCP2;CPS1;NAT2;SLC22A1;ADCY1;OTC
	GTEX-XGQ4-2526-SM-4AT57 nerve male 50-59 years	10/936	0.274197	0.999995	1.27592	1.65092	SLC22A3;SLITRK2;SYT10;IL1RAPL1;GRIK3;CTNNA1;ANKRD10;ITGA6;PODN;IP6K2
	GTEX-V1D1-2226-SM-3NMAX skin male 50-59 years	13/1260	0.274836	0.999995	1.23394	1.59373	DYRK1A;FAM189A2;PAWR;ADCY8;BACH1;NAALADL2;GRIP1;METTL25;GNB4;SLITRK6;SOX9;MXRA5;PDK1
	GTEX-WY7C-0526-SM-3NB3D heart male 50-59 years	8/725	0.275924	0.999995	1.31639	1.69502	KCNJ4;SLC38A1;CAMK2D;TYRP1;PKP2;CHAC2;LIN7A;PDLIM5
	GTEX-QEG4-1226-SM-2S1P6 blood vessel male 30-39 years	8/725	0.275924	0.999995	1.31639	1.69502	RAB32;OCA2;BDNF;SLC22A2;NTRK3;PAWR;ATP10A;NAALADL2
	GTEX-WZTO-1126-SM-3NM93 blood vessel male 40-49 years	9/833	0.278284	0.999995	1.28938	1.64926	NR4A2;OCA2;EFR3A;SIPA1L1;NTRK3;PAWR;ARHGEF7;NAALADL2;KCNJ3
	GTEX-UPK5-1526-SM-4JBJA blood vessel male 40-49 years	9/836	0.281718	0.999995	1.2845	1.62726	SLC22A3;OCA2;BDNF;SLC22A2;NTRK3;FAM198B;CASK;PAWR;ATP10A
	GTEX-UPIC-0926-SM-4IHLV liver female 20-29 years	13/1268	0.282281	0.999995	1.22554	1.55013	IGFBP1;BCHE;UNC5CL;SLC22A1;ATF7IP2;ADCY1;MUC3A;GLUD2;SCP2;CPS1;NAT1;NAT2;OTC
	GTEX-WFON-0326-SM-3GIKX heart male 40-49 years	9/837	0.282865	0.999995	1.28288	1.62	KCNJ4;SLC38A1;CAMK2D;GRIN3A;TYRP1;CACNA2D3;PKP2;PDLIM5;KCNJ2
	GTEX-WFON-2526-SM-3LK7P blood vessel male 40-49 years	6/521	0.28317	0.999995	1.37213	1.73123	NR4A2;OCA2;MAOA;NTRK3;ATP10A;ARHGEF7
	GTEX-W5WG-2426-SM-4LMI6 colon female 50-59 years	14/1380	0.284908	0.999995	1.21305	1.52309	UNC5CL;MAOA;CASK;ATP10B;MUC3A;SCP2;NAT1;NAT2;NAAA;PKP2;SLITRK6;ITGA6;IP6K2;OTC
	GTEX-X5EB-2626-SM-4E3HZ blood vessel male 40-49 years	9/840	0.286315	0.999995	1.27805	1.5984	UNC13B;NR4A2;SLC38A1;MAOA;NTRK3;DYRK1A;ATP10A;PDLIM5;PDK1
	GTEX-OIZH-3026-SM-3NB1G blood vessel male 50-59 years	7/629	0.287931	0.999995	1.32618	1.65114	RAB32;BDNF;FAM198B;GNB4;PAWR;ATP10A;PDLIM5
	GTEX-QMRM-0526-SM-2I5GA heart male 50-59 years	9/842	0.288621	0.999995	1.27484	1.58417	KCNJ4;CAMK2D;NBEA;TYRP1;CACNA2D3;PKP2;REG3G;PDLIM5;KCNJ2
	GTEX-NPJ7-0011-R2a-SM-2I3GF brain female 60-69 years	12/1168	0.290775	0.999995	1.22688	1.51545	PTPRD;TUBB2B;KCNJ6;GALNT13;SLITRK1;IL1RAPL1;ATP10B;SLC6A11;TUBB4A;GRIA3;MFAP3L;CCDC90B
	GTEX-QV31-1626-SM-2S1QC blood vessel male 30-39 years	6/527	0.291963	0.999995	1.35591	1.66929	NLGN1;BDNF;SLC22A2;NTRK3;PAWR;PDLIM5
	GTEX-U8XE-1026-SM-4E3HM blood vessel male 30-39 years	11/1061	0.292417	0.999995	1.23738	1.52145	NR4A2;CAMK2D;SLC22A2;NTRK3;FAM198B;CTNNA1;CASK;PAWR;CSNK1E;PDLIM5;BACH1
	GTEX-S4Q7-0826-SM-4AD5E colon male 20-29 years	14/1389	0.293056	0.999995	1.20452	1.47842	MAOA;CASK;ATP10B;MUC3A;NAALADL2;HPGDS;SCP2;NAT1;NAT2;ZC3H12A;NAAA;PKP2;ITGA6;OTC
	GTEX-U8XE-0626-SM-3DB8U blood vessel male 30-39 years	10/954	0.293677	0.999995	1.2504	1.53208	CAMK2D;BDNF;SLC22A2;NTRK3;CTNNA1;PAWR;ATP10A;CSNK1E;BACH1;PDK1
	GTEX-T5JC-0011-R9A-SM-32PLV brain male 20-29 years	12/1171	0.293736	0.999995	1.22351	1.49889	PTPRD;OGFRL1;TUBB2B;KCNJ6;GALNT13;GRIN3A;IL1RAPL1;ATP10B;ADCY8;TUBB4A;MFAP3L;CCDC90B
	GTEX-SNOS-1626-SM-3NMA4 nerve male 40-49 years	10/955	0.29477	0.999995	1.24901	1.52574	NR4A2;SLC22A3;SLITRK2;NAT2;SYT10;GRIK3;CTNNA1;ITGA6;PODN;IP6K2
	GTEX-RM2N-0626-SM-48FD6 esophagus male 50-59 years	5/426	0.296454	0.999995	1.39703	1.6986	RIMS1;CACNB2;BCHE;SLC38A1;MAOA
	GTEX-S4P3-0326-SM-4AD6P blood vessel female 50-59 years	6/531	0.297857	0.999995	1.3453	1.62934	SLC22A3;SLC22A2;NTRK3;FAM198B;ATP10A;OTC
	GTEX-S32W-0626-SM-2XCBG heart female 50-59 years	9/850	0.297897	0.999995	1.26218	1.52851	IGFBP1;CACNB2;SLC38A1;CAMK2D;TYRP1;CCNG1;PKP2;PDLIM5;KCNJ2
	GTEX-WHWD-0426-SM-3LK83 heart male 50-59 years	11/1068	0.299691	0.999995	1.22872	1.48062	KCNJ4;CACNB2;SLC38A1;CAMK2D;NBEA;TYRP1;CACNA2D3;PKP2;CTNNA1;PDLIM5;KCNJ2
	GTEX-Q734-0326-SM-48U15 liver female 40-49 years	11/1069	0.300734	0.999995	1.2275	1.47487	IGFBP1;UNC5CL;GLUD2;SCP2;CPS1;NAT2;SLC22A1;ATF7IP2;ADCY1;MUC3A;OTC
	GTEX-R55G-1126-SM-48FDG stomach female 40-49 years	6/533	0.300813	0.999995	1.34005	1.60976	NR4A2;SCP2;SLC22A2;ZC3H12A;GNB4;PODN
	GTEX-S3XE-0326-SM-4AD6L blood vessel male 50-59 years	7/640	0.302712	0.999995	1.30239	1.55632	NR4A2;SLC22A3;BDNF;SLC22A2;FAM198B;PAWR;ATP10A
	GTEX-TKQ2-1326-SM-4DXT9 colon male 50-59 years	13/1290	0.303084	0.999995	1.203	1.43608	BCHE;ATP10B;REG3G;MUC3A;HPGDS;GRIN3A;NAT1;NAT2;SYT10;NAAA;PKP2;PPEF2;OTC
	GTEX-WZTO-1026-SM-3NM9P nerve male 40-49 years	14/1401	0.304033	0.999995	1.19332	1.42079	SLC22A3;NRXN1;GRIK3;NAALADL2;NR4A2;SLITRK2;NAT2;LRRTM4;SLITRK1;SYT10;IL1RAPL1;ANKRD10;SLITRK5;ITGA6
	GTEX-P4QT-1726-SM-2S1NQ nerve female 50-59 years	10/964	0.304662	0.999995	1.23664	1.4698	OGFRL1;NLGN4X;SYT10;IL1RAPL1;GRIK3;CTNNA1;SLITRK5;ITGA6;PODN;IP6K2
	GTEX-X638-0426-SM-47JY2 nerve female 70-79 years	19/1958	0.305949	0.999995	1.161	1.37502	SLC22A3;GRIK3;ATP10B;NSUN6;CSNK1E;GRIK2;NR4A2;HPGDS;SIPA1L1;NAV3;PAPD7;SLITRK2;LRRTM4;LRRTM1;SYT10;ANKRD10;ITGA6;ARHGEF7;PPEF2
	GTEX-O5YT-0726-SM-3MJHA esophagus male 20-29 years	6/537	0.306742	0.999995	1.32968	1.57135	RIMS1;CACNB2;BCHE;SLC38A1;MAOA;DYRK1A
	GTEX-WY7C-2626-SM-3NB2P nerve male 50-59 years	11/1076	0.308064	0.999995	1.21897	1.43528	SLC22A3;SLITRK2;NAT2;SYT10;IL1RAPL1;GRIK3;CTNNA1;SLITRK5;ITGA6;PODN;IP6K2
	GTEX-OHPM-0726-SM-3LK7A esophagus male 50-59 years	8/751	0.308132	0.999995	1.2686	1.49343	RIMS1;CACNB2;BCHE;EFR3A;SLC38A1;MAOA;GNB4;ATP10A
	GTEX-PLZ6-1626-SM-3NB23 blood vessel male 30-39 years	9/859	0.308422	0.999995	1.24823	1.46827	NR4A2;SLC38A1;NLGN1;C16ORF72;MAOA;NTRK3;DYRK1A;ATP10A;KCNJ3
	GTEX-P4PP-3026-SM-3P61O blood vessel female 30-39 years	5/434	0.309708	0.999995	1.37042	1.6063	NR4A2;SOX9;ADCY1;PODN;OTC
	GTEX-XPT6-0326-SM-4B66V blood vessel male 20-29 years	6/539	0.309714	0.999995	1.32455	1.55252	IGFBP1;NR4A2;SLC22A3;SLC22A2;FAM198B;ATP10A
	GTEX-R55G-0008-SM-48FEX skin female 40-49 years	11/1078	0.310167	0.999995	1.21656	1.42416	RAB32;OGFRL1;EFR3A;CPS1;BDNF;FAM198B;CCNG1;GNB4;SLC38A2;NAALADL2;CCDC90B
	GTEX-WYJK-0426-SM-3NM9G blood vessel male 50-59 years	9/862	0.31195	0.999995	1.24364	1.44873	NR4A2;OCA2;NLGN1;C16ORF72;MAOA;NTRK3;PAWR;ATP10A;ARHGEF7
	GTEX-R53T-0326-SM-48FEC liver female 50-59 years	13/1302	0.314614	0.999995	1.19103	1.37732	IGFBP1;BCHE;UNC5CL;SLC22A1;ATF7IP2;MUC3A;GLUD2;SCP2;CPS1;NAT1;NAT2;MFAP3L;OTC
	GTEX-XXEK-0526-SM-4BRWD esophagus male 50-59 years	7/649	0.314923	0.999995	1.28353	1.48302	NLGN4Y;BCHE;EFR3A;HELB;GRIN2A;NBEA;SLITRK6
	GTEX-OXRL-0426-SM-3NM97 blood vessel male 50-59 years	5/438	0.316368	0.999995	1.35748	1.56225	SLC22A3;SLC22A2;NTRK3;FAM198B;ATP10A
	GTEX-XMD1-0011-R8A-SM-4AT48 brain male 60-69 years	19/1972	0.317047	0.999995	1.15178	1.32305	GRIA1;GALNT13;GAD2;SLC6A11;GRIK1;NSUN6;ADCY2;PRKX;ADCY8;PTPRD;TUBB2B;GRIN3A;SLITRK1;SYT10;ZBBX;IL1RAPL1;AMZ2;SOX9;MFAP3L
	GTEX-P4QT-0008-SM-48TDZ skin female 50-59 years	13/1305	0.317515	0.999995	1.18808	1.363	BDNF;ACTL6A;RAB32;OGFRL1;EFR3A;CPS1;NAV3;CCNG1;GNB4;KPNA2;MXRA5;SLC38A2;CCDC90B
	GTEX-PWCY-2226-SM-2S1OP blood vessel female 20-29 years	6/546	0.320156	0.999995	1.30691	1.4885	NR4A2;MAOA;NTRK3;ATP10A;ARHGEF7;PDLIM5
	GTEX-QLQ7-1826-SM-2S1R5 nerve male 60-69 years	8/761	0.32074	0.999995	1.25109	1.42265	SLC22A3;OGFRL1;SYT10;IL1RAPL1;GRIK3;ITGA6;PODN;IP6K2
	GTEX-RNOR-1426-SM-48FDJ liver female 50-59 years	13/1309	0.321394	0.999995	1.18415	1.34412	IGFBP1;BCHE;UNC5CL;SLC22A1;ATF7IP2;NSUN6;ADCY1;GCFC2;SCP2;CPS1;NAT1;NAT2;OTC
	GTEX-WEY5-0008-SM-4LMKC skin female 40-49 years	17/1755	0.322555	0.999995	1.15663	1.30871	GRIA1;SCAF11;BDNF;BACH1;RAB32;OGFRL1;EFR3A;C16ORF72;CPS1;NAT1;NAV3;FAM198B;GNB4;FADD;MXRA5;SLC38A2;CCDC90B
	GTEX-XXEK-0926-SM-4BRWH heart male 50-59 years	6/549	0.324649	0.999995	1.29949	1.46194	KCNJ4;CAMK2D;BDNF;TYRP1;PKP2;PDLIM5
	GTEX-X62O-0826-SM-46MW8 heart male 50-59 years	8/766	0.327082	0.999995	1.24252	1.38857	KCNJ4;ACHE;FAM198B;CACNA2D3;PKP2;MXRA5;PPEF2;KCNJ3
	GTEX-R55D-1826-SM-48FEF colon male 50-59 years	16/1657	0.334493	0.999995	1.15159	1.26116	UNC13B;UNC5CL;MAOA;CASK;ATP10B;MUC3A;NAALADL2;GRIN3A;SCP2;NAT1;NAT2;NAAA;PKP2;ITGA6;IP6K2;OTC
	GTEX-SNOS-1726-SM-32PLN blood vessel male 40-49 years	7/665	0.33685	0.999995	1.25127	1.36153	UNC13B;NR4A2;NLGN1;NTRK3;PAWR;ATP10A;ARHGEF7
	GTEX-XBED-0926-SM-48TCE esophagus male 60-69 years	6/558	0.338178	0.999995	1.2777	1.38526	RIMS1;CACNB2;BCHE;SLC38A1;MAOA;DYRK1A
	GTEX-WY7C-2826-SM-3NB3Q blood vessel male 50-59 years	6/559	0.339686	0.999995	1.27533	1.37702	UNC13B;OCA2;MAOA;SLC22A2;NTRK3;ATP10A
	GTEX-VUSG-2626-SM-4KKZI muscle male 50-59 years	9/886	0.34048	0.999995	1.20808	1.30158	ACHE;C16ORF72;PRKAR2A;CCNG1;PKP2;FAM189A2;ADCY2;PDLIM5;PPEF2
	GTEX-T8EM-1326-SM-3DB7G muscle male 40-49 years	10/997	0.341594	0.999995	1.1932	1.28165	GCFC2;EFR3A;SLC38A1;CAMK2D;PRKAR2A;SLITRK4;CACNA2D3;ADCY2;PDLIM5;BACH1
	GTEX-VUSG-1026-SM-4KKZN esophagus male 50-59 years	8/779	0.343675	0.999995	1.22073	1.30381	CACNB2;BCHE;HPGDS;PAPD7;GRIK3;SLITRK6;REG3G;PPEF2
	GTEX-T5JC-0226-SM-32PMA blood vessel male 20-29 years	7/671	0.345131	0.999995	1.23958	1.3187	OCA2;SLC38A1;SLC22A2;NTRK3;ATP10A;ARHGEF7;PDK1
	GTEX-SNMC-0226-SM-4DM6F blood vessel male 20-29 years	6/563	0.345723	0.999995	1.26591	1.34454	SLC22A2;NTRK3;CASK;PAWR;ATP10A;CCDC90B
	GTEX-S7PM-0426-SM-3NM91 blood vessel male 60-69 years	7/672	0.346514	0.999995	1.23765	1.3117	IGFBP1;BDNF;SLC22A2;NTRK3;PAWR;ATP10A;NAALADL2
	GTEX-WFG7-0926-SM-4LMK7 blood vessel male 20-29 years	5/457	0.348221	0.999995	1.29914	1.37049	UNC13B;SLC22A3;SLC22A2;FAM198B;ATP10A
	GTEX-PWCY-0526-SM-2I3ER heart female 20-29 years	7/677	0.353437	0.999995	1.22809	1.27728	KCNJ4;CAMK2D;TYRP1;PKP2;CTNNA1;PDLIM5;KCNJ2
	GTEX-WYBS-0626-SM-3NMAS skin female 60-69 years	14/1456	0.355711	0.999995	1.14439	1.18288	ATF7IP;TYRP1;DYRK1A;LIN7C;BACH1;GRIP1;OGFRL1;TBC1D2;ZC3H12A;GNB4;SLITRK6;MXRA5;SLC38A2;PDK1
	GTEX-VUSG-0126-SM-4KL1X liver male 50-59 years	9/899	0.356121	0.999995	1.18962	1.22826	IGFBP1;UNC5CL;GLUD2;SCP2;CPS1;NAT2;SLC22A1;MUC3A;OTC
	GTEX-R3RS-0526-SM-3GADG muscle female 40-49 years	8/789	0.356524	0.999995	1.20447	1.24224	ACHE;GCFC2;CAMK2D;PRKAR2A;DYRK1A;FAM189A2;ANKRD10;PDLIM5
	GTEX-WH7G-2626-SM-3NMBE nerve male 40-49 years	7/680	0.357599	0.999995	1.22243	1.25707	SYT10;IL1RAPL1;GRIK3;CTNNA1;ITGA6;PODN;IP6K2
	GTEX-R55C-0726-SM-48FCN esophagus male 40-49 years	6/571	0.35783	0.999995	1.24746	1.28202	GRIP1;CACNB2;BCHE;SLC38A1;MAOA;PAWR
	GTEX-P4PP-1426-SM-3NM9L colon female 30-39 years	12/1236	0.35976	0.999995	1.1545	1.18027	BCHE;METTL25;SCP2;NAT1;MAOA;NAT2;NAAA;PKP2;SLITRK6;CASK;ATP10B;MUC3A
	GTEX-PWCY-0826-SM-48TCR esophagus female 20-29 years	6/573	0.360862	0.999995	1.24293	1.26687	CACNB2;BCHE;SLC38A1;MAOA;GNB4;ATP10A
	GTEX-P78B-1326-SM-3P611 liver female 40-49 years	11/1127	0.362677	0.999995	1.16011	1.17663	IGFBP1;BCHE;UNC5CL;GLUD2;SCP2;CPS1;NAT2;NAAA;SLC22A1;ATF7IP2;OTC
	GTEX-PLZ6-1726-SM-2S1O6 nerve male 30-39 years	12/1240	0.363914	0.999995	1.1505	1.16296	NR4A2;SLC22A3;OGFRL1;LRRTM4;SYT10;IL1RAPL1;GRIK3;CTNNA1;ITGA6;PODN;NAALADL2;IP6K2
	GTEX-XV7Q-0526-SM-4BRWR blood vessel female 40-49 years	8/795	0.364261	0.999995	1.19491	1.20672	SLC22A3;OCA2;BDNF;ERBB4;SLC22A2;NTRK3;FAM198B;ATP10A
	GTEX-X5EB-2526-SM-4E3HY nerve male 40-49 years	13/1353	0.364761	0.999995	1.14255	1.15228	SLC22A3;NLGN4X;NRXN1;GRIK3;PODN;NAALADL2;OGFRL1;SYT10;IL1RAPL1;CTNNA1;SLITRK5;ITGA6;IP6K2
	GTEX-XUZC-0008-SM-4BOQG skin female 30-39 years	9/910	0.369433	0.999995	1.17441	1.16946	OGFRL1;EFR3A;CPS1;NAV3;SCAF11;FAM198B;GNB4;MXRA5;SLC38A2
	GTEX-OHPM-1426-SM-3TW8Y colon male 50-59 years	10/1022	0.370096	0.999995	1.16218	1.1552	SCP2;NAT1;MAOA;NAT2;NAAA;PKP2;CASK;ATP10B;MUC3A;OTC
	GTEX-TKQ1-0426-SM-4DXT4 esophagus male 30-39 years	6/580	0.371486	0.999995	1.22733	1.21536	RIMS1;CACNB2;BCHE;KCNJ6;MAOA;PAWR
	GTEX-S95S-0326-SM-4B66U esophagus male 60-69 years	4/364	0.374077	0.999995	1.30321	1.28144	RIMS1;CACNB2;BCHE;MAOA
	GTEX-R55E-1126-SM-48FDZ blood vessel male 20-29 years	9/914	0.374287	0.999995	1.16897	1.14879	NR4A2;SLC22A3;OCA2;SLC22A2;NTRK3;FAM198B;CASK;PAWR;NAALADL2
	GTEX-X5EB-1026-SM-46MVU esophagus male 40-49 years	6/583	0.376044	0.999995	1.22076	1.19396	NR4A2;CACNB2;BCHE;SLC38A1;MAOA;ATP10A
	GTEX-WFON-0626-SM-4LVLX pancreas male 40-49 years	7/694	0.377076	0.999995	1.19664	1.16709	IGFBP1;UNC5CL;CCNG1;ATP10B;SOX9;REG3G;MUC3A
	GTEX-OHPN-0011-R9A-SM-4DXUH brain female 60-69 years	12/1254	0.378509	0.999995	1.13667	1.10429	PTPRD;HPGDS;TBC1D2;TUBB2B;CPS1;SLITRK2;IL1RAPL1;ATP10B;SYN3;TUBB4A;KCNJ2;CCDC90B
	GTEX-XOT4-0008-SM-4B664 skin female 60-69 years	9/919	0.380364	0.999995	1.16224	1.12345	OGFRL1;EFR3A;KCNJ6;NAV3;FAM198B;CCNG1;GNB4;SLC38A2;NAALADL2
	GTEX-XGQ4-0326-SM-4GIEE heart male 50-59 years	7/697	0.381259	0.999995	1.19125	1.1487	KCNJ4;CACNB2;SLC38A1;CAMK2D;TYRP1;PKP2;PDLIM5
	GTEX-RU1J-0526-SM-46MUT stomach female 20-29 years	7/697	0.381259	0.999995	1.19125	1.1487	NR4A2;BCHE;EFR3A;SLC38A1;NBEA;SYT10;SLITRK6
	GTEX-XOTO-0011-R9A-SM-4GICI brain male 50-59 years	7/697	0.381259	0.999995	1.19125	1.1487	PTPRD;TUBB2B;GALNT13;SLITRK1;IL1RAPL1;TUBB4A;CCDC90B
	GTEX-XMD1-0011-R2B-SM-4AT5N brain male 60-69 years	5/477	0.381953	0.999995	1.24281	1.19615	IGFBP1;TUBB2B;CPS1;SLC6A11;ADCY2
	GTEX-X4XX-0011-R5A-SM-46MWN brain male 60-69 years	13/1372	0.383793	0.999995	1.12542	1.07776	NLGN1;GAD2;ADCY2;ADCY8;TUBB4A;PTPRD;TUBB2B;SLITRK2;SLITRK1;IL1RAPL1;GPC5;KCNJ2;MFAP3L
	GTEX-WRHU-0626-SM-3MJFI nerve female 50-59 years	15/1599	0.384229	0.999995	1.11474	1.06626	SLC22A3;SCAF11;NRXN1;GRIK3;NAALADL2;NAV3;SLITRK2;LRRTM4;SYT10;IL1RAPL1;ANKRD10;SLITRK5;ITGA6;ARHGEF7;PPEF2
	GTEX-SSA3-0526-SM-32QPL nerve male 60-69 years	18/1941	0.384957	0.999995	1.10274	1.0527	SLC22A3;NLGN4X;NRXN1;GRIK3;NSUN6;GRIK2;PODN;NAALADL2;NR4A2;NAV3;SLITRK2;LRRTM4;SYT10;FAM198B;IL1RAPL1;ANKRD10;SLITRK5;ITGA6
	GTEX-REY6-0826-SM-2TF4S muscle male 60-69 years	8/811	0.384971	0.999995	1.17012	1.11698	SLC22A3;CAMK2D;SLC22A2;PRKAR2A;CCNG1;DYRK1A;PDLIM5;BACH1
	GTEX-S32W-0526-SM-4AD6F blood vessel female 50-59 years	5/479	0.385328	0.999995	1.23744	1.1801	MAOA;SLC22A2;NTRK3;PAWR;ATP10A
	GTEX-XMD1-0011-R9A-SM-4AT49 brain male 60-69 years	14/1487	0.385567	0.999995	1.11841	1.06589	GALNT13;CACNA1B;ATP10B;NSUN6;SYN3;TUBB4A;PTPRD;TUBB2B;CPS1;SLITRK2;IL1RAPL1;GRIA3;KCNJ2;CCDC90B
	GTEX-N7MS-0225-SM-4E3HO skin male 60-69 years	11/1148	0.385604	0.999995	1.1374	1.08388	OGFRL1;METTL25;ACTL6A;TYRP1;PPFIA1;CASK;ITGA6;SOX9;ADCY8;MXRA5;NAALADL2
	GTEX-NFK9-0426-SM-2YUNK nerve male 40-49 years	12/1262	0.386882	0.999995	1.12891	1.07205	SLC22A3;OGFRL1;SLITRK2;SYT10;IL1RAPL1;GRIK3;CTNNA1;SLITRK5;ITGA6;PODN;NAALADL2;IP6K2
	GTEX-NPJ7-0011-R9a-SM-2TC5R brain female 60-69 years	10/1037	0.387338	0.999995	1.14429	1.08531	PTPRD;HPGDS;TUBB2B;SLITRK1;IL1RAPL1;SYN3;TUBB4A;KCNJ2;MFAP3L;CCDC90B
	GTEX-U3ZH-1726-SM-3DB79 blood vessel male 30-39 years	11/1150	0.387796	0.999995	1.13528	1.07543	NR4A2;OCA2;METTL25;C16ORF72;SCAF11;NTRK3;DYRK1A;PAWR;ARHGEF7;PDLIM5;OTC
	GTEX-O5YT-1426-SM-3MJHC colon male 20-29 years	13/1377	0.388822	0.999995	1.12099	1.05893	UNC5CL;ATP10B;MUC3A;SCP2;NAT1;NAT2;NAAA;PKP2;CTNNA1;CHAC2;ITGA6;KPNA2;OTC
	GTEX-PVOW-0626-SM-2XCF6 nerve male 40-49 years	23/2518	0.389277	0.999995	1.08709	1.02563	SLC22A3;SCAF11;NRXN1;GRIK3;ATP10B;GRIN2B;NAALADL2;NR4A2;GCFC2;HELB;SIPA1L1;SCP2;NAV3;SLITRK2;LRRTM4;SYT10;IL1RAPL1;CTNNA1;ANKRD10;ITGA6;ARHGEF7;PPEF2;MFAP3L
	GTEX-S7SF-2126-SM-3K2B2 nerve female 20-29 years	11/1152	0.389989	0.999995	1.13317	1.06704	SIPA1L1;NLGN4X;NAV3;SLITRK1;IL1RAPL1;PPFIA1;GRIK3;CTNNA1;ITGA6;PRKX;LIN7C
	GTEX-OIZF-1526-SM-3MJGY stomach male 60-69 years	9/927	0.390103	0.999995	1.15163	1.08408	KCNJ4;GRIN2A;CAMK2D;GRIN3A;TYRP1;CACNA2D3;PKP2;PDLIM5;KCNJ2
	GTEX-RUSQ-1826-SM-2TF6E nerve male 50-59 years	11/1153	0.391086	0.999995	1.13212	1.06287	NR4A2;TUBB2B;SLITRK2;SYT10;IL1RAPL1;GRIK3;CTNNA1;ANKRD10;ITGA6;BACH1;GRIN2B
	GTEX-P4PP-0326-SM-33HC4 heart female 30-39 years	6/593	0.391246	0.999995	1.19934	1.12548	CACNB2;CAMK2D;TYRP1;PKP2;PDLIM5;KCNJ2
	GTEX-XQ8I-0326-SM-4BOPN blood vessel male 50-59 years	4/373	0.391405	0.999995	1.27084	1.19206	MAOA;NTRK3;ATP10A;OTC
	GTEX-QDVN-2326-SM-2S1PF blood vessel male 50-59 years	7/706	0.393817	0.999995	1.17536	1.09528	UNC13B;BDNF;PAWR;ATP10A;CSNK1E;PPEF2;PDK1
	GTEX-PLZ5-1126-SM-3P613 colon male 50-59 years	15/1611	0.395478	0.999995	1.10563	1.02565	MAOA;CASK;ATP10B;MUC3A;METTL25;SCP2;NAT1;NAT2;NAAA;PKP2;SLITRK6;FADD;KCNJ2;IP6K2;OTC
	GTEX-WY7C-0926-SM-3NB34 adipose tissue male 50-59 years	8/821	0.39795	0.999995	1.15512	1.06436	IGFBP1;NR4A2;BCHE;SCP2;CPS1;NAT2;SLC22A1;OTC
	GTEX-XGQ4-1026-SM-4AT4L adipose tissue male 50-59 years	6/598	0.398847	0.999995	1.1889	1.09281	IGFBP1;NR4A2;BCHE;MAOA;ZC3H12A;PODN
	GTEX-VJYA-2026-SM-4KL1K colon male 60-69 years	10/1048	0.400024	0.999995	1.1315	1.03672	UNC13B;BCHE;UNC5CL;NAT1;NAT2;NAAA;PKP2;ATP10B;MUC3A;IP6K2
	GTEX-P4QS-0726-SM-3NMCZ esophagus male 60-69 years	5/488	0.400502	0.999995	1.21382	1.11068	CACNB2;BCHE;SLC38A1;MAOA;SLITRK6
	GTEX-XGQ4-1326-SM-4GIDU small intestine male 50-59 years	20/2189	0.401141	0.999995	1.08566	0.991688	UNC5CL;RFC3;MAOA;CASK;ATP10B;REG3G;MUC3A;HPGDS;GLUD2;SCP2;CPS1;NAT1;NAT2;NAAA;PKP2;SLITRK6;CHAC2;ITGA6;KPNA2;OTC
	GTEX-S32W-1026-SM-4AD5W esophagus female 50-59 years	5/489	0.402187	0.999995	1.21124	1.10325	RIMS1;CACNB2;BCHE;KCNJ6;MAOA
	GTEX-PW2O-1926-SM-2S1OB blood vessel male 20-29 years	9/937	0.402298	0.999995	1.13861	1.03678	NR4A2;OCA2;EFR3A;C16ORF72;NTRK3;PAWR;ARHGEF7;PDLIM5;KCNJ3
	GTEX-UTHO-2426-SM-4JBHD liver male 60-69 years	12/1277	0.402631	0.999995	1.11462	1.01401	IGFBP1;UNC5CL;SCP2;CPS1;NAT1;NAT2;SLC22A1;ATF7IP2;LIN7A;ADCY1;MUC3A;OTC
	GTEX-V955-1226-SM-4JBI9 esophagus male 60-69 years	4/379	0.402922	0.999995	1.25012	1.13637	CACNB2;BCHE;SLITRK6;OTC
	GTEX-Q2AG-0526-SM-2S1PW blood vessel female 40-49 years	7/713	0.40359	0.999995	1.16328	1.05551	NR4A2;BDNF;NTRK3;CTNNA1;PAWR;PDLIM5;PDK1
	GTEX-XPVG-0826-SM-4B654 heart male 50-59 years	6/602	0.404926	0.999995	1.18068	1.06739	KCNJ4;CAMK2D;TYRP1;CACNA2D3;PKP2;PDLIM5
	GTEX-XBEC-1226-SM-4AT65 heart male 50-59 years	8/827	0.405743	0.999995	1.14629	1.034	NR4A2;KCNJ4;TYRP1;CACNA2D3;PKP2;PDLIM5;MXRA5;KCNJ3
	GTEX-X5EB-1726-SM-4E3J7 salivary gland male 40-49 years	11/1167	0.406466	0.999995	1.11757	1.0061	NR4A2;OGFRL1;METTL25;NAAA;CCNG1;PKP2;SLITRK6;CASK;SOX9;NAALADL2;PDK1
	GTEX-S3XE-0826-SM-4AD4U esophagus male 50-59 years	6/604	0.407964	0.999995	1.1766	1.05492	RIMS1;CACNB2;KCNJ6;MAOA;DYRK1A;GNB4
	GTEX-QCQG-1626-SM-48U26 colon female 50-59 years	13/1396	0.407993	0.999995	1.10445	0.990148	UNC13B;CASK;ATP10B;MUC3A;NAALADL2;SCP2;NAT1;NAT2;NAAA;PKP2;KCNJ2;IP6K2;OTC
	GTEX-XV7Q-0008-SM-4BRWL skin female 40-49 years	8/829	0.408342	0.999995	1.14338	1.02407	GRIA1;EFR3A;KCNJ6;CPS1;FAM198B;GNB4;MXRA5;SLC38A2
	GTEX-WHPG-0826-SM-3NMBF heart male 50-59 years	8/832	0.412239	0.999995	1.13904	1.00936	KCNJ4;CAMK2D;TYRP1;PKP2;PDLIM5;GRM1;KCNJ2;PDK1
	GTEX-WH7G-0326-SM-3NMBH heart male 40-49 years	6/607	0.412519	0.999995	1.17055	1.03649	KCNJ4;TYRP1;CACNA2D3;PKP2;PDLIM5;KCNJ3
	GTEX-V955-0726-SM-3GAFG heart male 60-69 years	7/720	0.413359	0.999995	1.15144	1.01722	CACNB2;CAMK2D;TYRP1;PKP2;PDLIM5;KCNJ2;PDK1
	GTEX-X8HC-1526-SM-46MWD esophagus female 50-59 years	7/720	0.413359	0.999995	1.15144	1.01722	CACNB2;BCHE;CAMK2D;KCNJ6;FAM189A2;PAWR;ATP10A
	GTEX-WWYW-0426-SM-3NB31 blood vessel female 50-59 years	8/833	0.413538	0.999995	1.1376	1.00451	OCA2;HELB;C16ORF72;NTRK3;PAWR;ATP10A;ARHGEF7;SLC38A2
	GTEX-XUW1-1526-SM-4BOOY esophagus female 50-59 years	8/835	0.416135	0.999995	1.13473	0.994867	RIMS1;CACNB2;BCHE;SLC38A1;MAOA;DYRK1A;GNB4;PAWR
	GTEX-O5YT-1626-SM-32PK6 muscle male 20-29 years	7/722	0.416149	0.999995	1.1481	1.00655	SLC22A3;SLC38A1;SLC22A2;PRKAR2A;CCNG1;PDLIM5;BACH1
	GTEX-S4Z8-0526-SM-4AD4T liver male 60-69 years	9/949	0.416945	0.999995	1.12336	0.982721	IGFBP1;UNC5CL;GLUD2;SCP2;CPS1;NAT2;SLC22A1;ADCY1;OTC
	GTEX-S4Z8-2026-SM-3K2A9 blood vessel male 60-69 years	7/723	0.417544	0.999995	1.14643	1.00126	NR4A2;EFR3A;NLGN1;BDNF;PAWR;ATP10A;PDLIM5
	GTEX-XBED-1526-SM-4AT5W colon male 60-69 years	12/1293	0.419475	0.999995	1.09975	0.955414	UNC5CL;SCP2;NAT1;MAOA;NAT2;ZC3H12A;NAAA;PKP2;ATP10B;ITGA6;MUC3A;OTC
	GTEX-RWS6-0008-SM-47JYV skin female 60-69 years	12/1293	0.419475	0.999995	1.09975	0.955414	OGFRL1;EFR3A;CAMK2D;CPS1;FAM198B;CCNG1;GNB4;EMP1;BACH1;MXRA5;SLC38A2;NAALADL2
	GTEX-W5X1-0826-SM-3GILN heart female 40-49 years	7/725	0.420333	0.999995	1.14312	0.990752	CAMK2D;ATF7IP2;TYRP1;CACNA2D3;PKP2;PDLIM5;KCNJ3
	GTEX-SSA3-0326-SM-32QPS muscle male 60-69 years	11/1180	0.420773	0.999995	1.10437	0.956015	ATF7IP;ACHE;GCFC2;CAMK2D;SCAF11;PRKAR2A;DYRK1A;FAM189A2;ANKRD10;PDLIM5;KCNJ2
	GTEX-U3ZN-0526-SM-4DXTH blood vessel female 30-39 years	5/502	0.424029	0.999995	1.17877	1.01133	SLC22A3;HPGDS;SLC22A2;FAM198B;OTC
	GTEX-O5YW-0426-SM-3MJHJ blood vessel male 50-59 years	5/503	0.425704	0.999995	1.17634	1.00461	SLC22A3;BDNF;ERBB4;FAM198B;ATP10A
	GTEX-TMMY-1226-SM-4DXT6 esophagus female 40-49 years	6/616	0.426164	0.999995	1.15274	0.983208	RIMS1;CACNB2;BCHE;SLC38A1;MAOA;GNB4
	GTEX-U4B1-1126-SM-4DXV3 colon male 40-49 years	18/1990	0.427182	0.999995	1.0724	0.91212	UNC13B;MAOA;ACTL6A;CASK;ATP10B;LIN7C;MUC3A;SCP2;NAT1;NAT2;NAAA;PKP2;SLITRK6;CHAC2;ITGA6;FADD;KPNA2;OTC
	GTEX-PX3G-0826-SM-48TZS liver female 20-29 years	10/1072	0.427755	0.999995	1.10452	0.937962	IGFBP1;BCHE;UNC5CL;SCP2;CPS1;NAT1;NAT2;SLC22A1;ADCY1;OTC
	GTEX-WH7G-0008-SM-4LVNM skin male 40-49 years	10/1072	0.427755	0.999995	1.10452	0.937962	GRIA1;OGFRL1;EFR3A;CPS1;NAV3;SCAF11;FAM198B;CCNG1;GNB4;SLC38A2
	GTEX-UPIC-0326-SM-4IHJ9 blood vessel female 20-29 years	7/731	0.428693	0.999995	1.13329	0.959914	OCA2;METTL25;MAOA;NTRK3;PAWR;ATP10A;CCDC90B
	GTEX-WK11-2726-SM-3NMAQ skin male 50-59 years	13/1417	0.429247	0.999995	1.08669	0.919041	TYRP1;CASK;ADCY8;GRIP1;TUBB2A;SCP2;PAPD7;ZC3H12A;SLITRK6;SOX9;MXRA5;SLC38A2;PDK1
	GTEX-XMK1-1726-SM-4B64Z colon male 40-49 years	17/1878	0.43004	0.999995	1.07284	0.905346	UNC5CL;ACTL6A;CASK;ATP10B;MUC3A;NAALADL2;HPGDS;GRIN3A;SCP2;NAT1;NAT2;NAAA;PKP2;SLITRK6;ITGA6;KPNA2;OTC
	GTEX-XQ3S-0526-SM-4BOQA heart male 20-29 years	7/732	0.430085	0.999995	1.13167	0.954871	KCNJ4;CACNA2D3;PKP2;SLITRK6;PDLIM5;MXRA5;KCNJ3
	GTEX-POMQ-0426-SM-3P61G blood vessel female 20-29 years	7/732	0.430085	0.999995	1.13167	0.954871	SLC22A3;OCA2;SLC22A2;NTRK3;FAM198B;ATP10A;PPEF2
	GTEX-P44H-0426-SM-2XCEZ muscle male 40-49 years	11/1189	0.430681	0.999995	1.09541	0.922757	SLC22A3;GCFC2;SLC38A1;CAMK2D;C16ORF72;SLC22A2;PRKAR2A;DYRK1A;ANKRD10;PDLIM5;BACH1
	GTEX-WEY5-1026-SM-4LMK9 esophagus female 40-49 years	5/506	0.430724	0.999995	1.16912	0.984732	CACNB2;BCHE;SLC38A1;MAOA;GNB4
	GTEX-WRHU-1326-SM-4E3K7 blood vessel female 50-59 years	11/1193	0.435084	0.999995	1.09147	0.908335	UNC13B;SLC22A3;OCA2;NTRK3;FAM198B;PAWR;ATP10A;CSNK1E;ARHGEF7;FAM214B;PPEF2
	GTEX-S4Z8-0726-SM-4GICB esophagus male 60-69 years	6/622	0.435237	0.999995	1.14115	0.949285	GRIP1;RIMS1;CACNB2;BCHE;KCNJ6;MAOA
	GTEX-U8XE-1226-SM-4E3HN blood vessel male 30-39 years	9/965	0.436465	0.999995	1.10363	0.914959	SLC22A3;HELB;SLC22A2;NTRK3;FAM198B;ZC3H12A;CTNNA1;CSNK1E;PDK1
	GTEX-UJMC-0626-SM-4IHJQ blood vessel male 50-59 years	6/623	0.436747	0.999995	1.13925	0.943751	NR4A2;SLC22A3;BDNF;SLC22A2;FAM198B;ATP10A
	GTEX-WXYG-2226-SM-4E3IM breast female 50-59 years	8/851	0.436895	0.999995	1.11225	0.921016	IGFBP1;OGFRL1;METTL25;DYRK1A;FAM189A2;ITGA6;SOX9;PODN
	GTEX-W5WG-1526-SM-4LMIG esophagus female 50-59 years	4/397	0.437214	0.999995	1.19176	0.985981	CACNB2;BCHE;SLC38A1;MAOA
	GTEX-OHPM-0008-SM-4E3IP skin male 50-59 years	13/1425	0.43735	0.999995	1.08007	0.89324	RFC3;SCAF11;BDNF;ACTL6A;ATP10A;OGFRL1;CPS1;NAV3;GNB4;FADD;KPNA2;MXRA5;SLC38A2
	GTEX-X5EB-0008-SM-46MU3 skin male 40-49 years	13/1425	0.43735	0.999995	1.08007	0.89324	GRIA1;SCAF11;NAALADL2;RAB32;EFR3A;CPS1;NAV3;FAM198B;CCNG1;GNB4;KPNA2;SLC38A2;CCDC90B
	GTEX-OIZG-0426-SM-3LK5W blood vessel male 50-59 years	6/624	0.438257	0.999995	1.13734	0.938251	SLC22A3;OCA2;SLC22A2;NTRK3;FAM198B;ATP10A
	GTEX-U3ZN-2526-SM-3DB7V blood vessel female 30-39 years	8/854	0.44078	0.999995	1.10813	0.907794	NR4A2;METTL25;C16ORF72;DYRK1A;GNB4;PAWR;PODN;OTC
	GTEX-X4XY-1626-SM-46MVN liver male 60-69 years	12/1314	0.441603	0.999995	1.08079	0.883379	IGFBP1;HELB;UNC5CL;SCP2;CPS1;PAPD7;NAT2;ZC3H12A;SLC22A1;LIN7C;MUC3A;OTC
	GTEX-WFJO-1126-SM-4LVLZ stomach male 30-39 years	5/513	0.442403	0.999995	1.15259	0.939975	NR4A2;CACNB2;SLC38A1;ZC3H12A;PODN
	GTEX-SIU7-0526-SM-3NM8I lung male 50-59 years	10/1086	0.443923	0.999995	1.08934	0.884654	IGFBP1;UNC13B;NR4A2;BCHE;HPGDS;TBC1D2;NAT2;ZC3H12A;PPFIA1;CHAC2
	GTEX-XUZC-1426-SM-4BRV3 small intestine female 30-39 years	14/1547	0.444036	0.999995	1.07113	0.869596	UNC5CL;MAOA;CASK;ATP10B;REG3G;MUC3A;HPGDS;SCP2;CPS1;NAT1;NAT2;NAAA;ITGA6;OTC
	GTEX-S95S-1626-SM-2XCDJ blood vessel male 60-69 years	6/628	0.444288	0.999995	1.12979	0.916582	OCA2;SLC22A2;SLITRK4;NTRK3;SLC22A1;PAWR
	GTEX-WFJO-2026-SM-4LVM3 salivary gland male 30-39 years	8/857	0.444662	0.999995	1.10404	0.894762	OGFRL1;TYRP1;PKP2;CTNNA1;SLITRK6;EMP1;SOX9;NAALADL2
	GTEX-RWS6-0526-SM-4GIAJ blood vessel female 60-69 years	7/743	0.445371	0.999995	1.11411	0.901148	SLC22A3;OCA2;SLC22A2;FAM198B;ATP10A;LIN7C;FAM214B
	GTEX-T6MO-2026-SM-33HB4 nerve female 40-49 years	10/1088	0.44623	0.999995	1.0872	0.877283	NR4A2;SLC22A3;SYT10;GRIK3;CTNNA1;ANKRD10;ITGA6;PRKX;PODN;IP6K2
	GTEX-OHPK-2326-SM-3MJH2 fallopian tube female 50-59 years	5/516	0.447392	0.999995	1.14564	0.921464	BCHE;SLC22A2;NTRK3;PAWR;PODN
	GTEX-SIU8-0426-SM-4BRUE blood vessel male 50-59 years	7/745	0.448144	0.999995	1.11098	0.891717	OCA2;METTL25;SIPA1L1;SLC22A2;NTRK3;PAWR;ARHGEF7
	GTEX-XPVG-1826-SM-4B64X colon male 50-59 years	14/1552	0.448917	0.999995	1.06735	0.854861	UNC13B;MAOA;ATP10B;MUC3A;NAALADL2;SCP2;NAT1;NAT2;NAAA;PKP2;SLITRK6;KCNJ2;IP6K2;OTC
	GTEX-QEG4-1126-SM-2S1P7 nerve male 30-39 years	14/1553	0.449894	0.999995	1.0666	0.851942	SLC22A3;NRXN1;GRIK3;PODN;NAALADL2;NR4A2;SLITRK2;NAT2;LRRTM4;SYT10;IL1RAPL1;ANKRD10;SLITRK5;ITGA6
	GTEX-U8T8-0326-SM-3DB93 blood vessel male 60-69 years	6/632	0.450306	0.999995	1.12234	0.895434	UNC13B;GALNT13;NTRK3;ATP10A;ARHGEF7;FAM214B
	GTEX-UTHO-0008-SM-4JBID skin male 60-69 years	10/1092	0.450842	0.999995	1.08295	0.862719	GRIA1;EFR3A;KCNJ6;CPS1;NAV3;FAM198B;CCNG1;GNB4;MXRA5;SLC38A2
	GTEX-OHPN-2926-SM-3LK65 nerve female 60-69 years	11/1208	0.45158	0.999995	1.07692	0.856156	NR4A2;SLC22A3;SLITRK2;NAT2;LRRTM4;SYT10;IL1RAPL1;GRIK3;ANKRD10;ITGA6;GRIN2B
	GTEX-XUJ4-0326-SM-4BOP9 blood vessel female 60-69 years	6/633	0.451809	0.999995	1.12049	0.890227	SLC22A3;BDNF;FAM198B;ATP10A;FAM214B;OTC
	GTEX-WK11-0626-SM-3NMAV heart male 50-59 years	9/978	0.452289	0.999995	1.08807	0.863314	KCNJ4;GRIN2A;CAMK2D;SCP2;TYRP1;CACNA2D3;PKP2;PDLIM5;KCNJ3
	GTEX-U8XE-1126-SM-3DB8W heart male 30-39 years	8/863	0.452416	0.999995	1.09595	0.869257	HELB;CAMK2D;BDNF;TYRP1;CACNA2D3;PKP2;FAM189A2;PDLIM5
	GTEX-R55C-1826-SM-3GADI blood vessel male 40-49 years	8/863	0.452416	0.999995	1.09595	0.869257	NR4A2;OCA2;EFR3A;METTL25;NLGN1;NTRK3;PAWR;ATP10A
	GTEX-QEL4-0526-SM-3GIJ4 blood vessel male 50-59 years	13/1441	0.453546	0.999995	1.06704	0.843664	UNC13B;SLC38A1;GALNT13;MAOA;NTRK3;PAWR;ATP10A;NAALADL2;EFR3A;C16ORF72;PRKAR2A;ARHGEF7;PPEF2
	GTEX-X3Y1-0226-SM-3P5Z5 heart male 40-49 years	6/635	0.454812	0.999995	1.11681	0.879906	KCNJ4;CAMK2D;TYRP1;CACNA2D3;PKP2;KCNJ3
	GTEX-OHPL-1826-SM-2YUN8 blood vessel female 60-69 years	4/407	0.456036	0.999995	1.16159	0.912061	OGFRL1;NTRK3;ATP10A;PODN
	GTEX-S7SF-0526-SM-3K2BC heart female 20-29 years	8/866	0.456286	0.999995	1.09195	0.856778	KCNJ4;CAMK2D;BDNF;TYRP1;PKP2;CTNNA1;PDLIM5;KCNJ2
	GTEX-XBED-1126-SM-48TCF esophagus male 60-69 years	6/636	0.456311	0.999995	1.11498	0.874793	GRIP1;RIMS1;CACNB2;SLC38A1;MAOA;DYRK1A
	GTEX-R55G-2126-SM-2TC67 nerve female 40-49 years	7/751	0.456448	0.999995	1.10167	0.86402	SLC22A3;OGFRL1;SCP2;NAT2;ACTL6A;ITGA6;PODN
	GTEX-T6MN-1526-SM-4DM5P esophagus male 50-59 years	7/751	0.456448	0.999995	1.10167	0.86402	CACNB2;BCHE;HPGDS;LRRTM1;GRIK3;FAM189A2;ATP10A
	GTEX-XMK1-2426-SM-4B66I nerve male 40-49 years	17/1909	0.457626	0.999995	1.05344	0.823477	SLC22A3;GRIK3;ATP10B;NSUN6;GRIK2;PODN;GRIN2B;NR4A2;NAV3;SLITRK2;LRRTM4;SLITRK1;SYT10;IL1RAPL1;ANKRD10;SLITRK5;ITGA6
	GTEX-RTLS-0426-SM-2TF5K blood vessel female 60-69 years	7/752	0.45783	0.999995	1.10014	0.85949	OCA2;NTRK3;CTNNA1;ATP10A;ARHGEF7;NAALADL2;PDK1
	GTEX-R55G-0526-SM-2TC5O heart female 40-49 years	8/868	0.458865	0.999995	1.08929	0.848558	CACNB2;CAMK2D;TYRP1;PKP2;CTNNA1;PDLIM5;MXRA5;KCNJ2
	GTEX-WFJO-1026-SM-3GIKL adipose tissue male 30-39 years	12/1332	0.460541	0.999995	1.06502	0.825765	IGFBP1;NR4A2;HELB;SCP2;SCAF11;MAOA;FAM198B;EMP1;KPNA2;PODN;BACH1;SLC38A2
	GTEX-OHPM-1826-SM-2YUNF blood vessel male 50-59 years	7/754	0.460591	0.999995	1.09708	0.850501	CACNB2;BCHE;BDNF;SLITRK4;NTRK3;PAWR;PODN
	GTEX-OHPL-0326-SM-33HC8 heart female 60-69 years	5/524	0.460642	0.999995	1.12752	0.873978	CAMK2D;TYRP1;PKP2;PDLIM5;PDK1
	GTEX-WYBS-0926-SM-3NM94 breast female 60-69 years	15/1681	0.461507	0.999995	1.05511	0.81587	RFC3;DYRK1A;GRIK3;FAM189A2;CASK;PAWR;GRIK1;LIN7C;NAALADL2;NR4A2;OGFRL1;ERBB4;ZC3H12A;ITGA6;SOX9
	GTEX-PLZ5-1626-SM-3NB21 nerve male 50-59 years	9/986	0.461998	0.999995	1.0787	0.832969	SLC22A3;OGFRL1;SLITRK2;SYT10;IL1RAPL1;ITGA6;PODN;SLC38A2;IP6K2
	GTEX-U4B1-1926-SM-3DB9E blood vessel male 40-49 years	6/640	0.462302	0.999995	1.10772	0.854645	UNC13B;EFR3A;CTNNA1;PAWR;ATP10A;FAM214B
	GTEX-POMQ-0326-SM-2I5FO heart female 20-29 years	8/873	0.4653	0.999995	1.08271	0.828351	KCNJ4;CAMK2D;GRIN3A;TYRP1;PKP2;PDLIM5;KCNJ2;PDK1
	GTEX-OIZH-0005-SM-2HMJN blood male 50-59 years	10/1105	0.465798	0.999995	1.06935	0.816987	RAB32;APBB1IP;C16ORF72;PRKCB;SLC22A1;LIN7A;FADD;FAM214B;BACH1;KCNJ2
	GTEX-S3XE-0226-SM-4AD6I blood vessel male 50-59 years	5/528	0.467234	0.999995	1.11866	0.851219	SLC22A3;SLC22A2;PAWR;ATP10A;PDLIM5
	GTEX-S4P3-0526-SM-4AD58 esophagus female 50-59 years	5/528	0.467234	0.999995	1.11866	0.851219	RIMS1;CACNB2;BCHE;SLC38A1;GNB4
	GTEX-WEY5-1326-SM-3GILS adipose tissue female 40-49 years	7/759	0.467482	0.999995	1.0895	0.828446	IGFBP1;NR4A2;BCHE;ZC3H12A;EMP1;PODN;OTC
	GTEX-X5EB-0626-SM-46MVQ heart male 40-49 years	6/644	0.468276	0.999995	1.10054	0.834978	CAMK2D;NLGN4X;TYRP1;CACNA2D3;PKP2;KCNJ3
	GTEX-SIU7-1626-SM-4BRUK breast male 50-59 years	15/1690	0.469989	0.999995	1.04892	0.79198	UNC5CL;DYRK1A;GRIK3;FAM189A2;EHMT1;CASK;NAALADL2;OGFRL1;METTL25;NAT1;ZC3H12A;PPFIA1;SLITRK6;ANKRD10;SOX9
	GTEX-RU1J-0426-SM-46MUK esophagus female 20-29 years	7/761	0.470233	0.999995	1.08649	0.819787	CACNB2;BCHE;EFR3A;SLC38A1;MAOA;GNB4;ATP10A
	GTEX-XPVG-1726-SM-4B65W small intestine male 50-59 years	6/647	0.472746	0.999995	1.09522	0.820536	GRIP1;CACNB2;BCHE;NBEA;SYT10;MUC3A
	GTEX-OIZG-1126-SM-2HMIU heart male 50-59 years	4/416	0.472799	0.999995	1.13569	0.850727	KCNJ4;BDNF;PKP2;MUC3A
	GTEX-PWN1-1426-SM-48TDF colon female 40-49 years	13/1462	0.474746	0.999995	1.05038	0.782503	UNC13B;UNC5CL;MAOA;CASK;ATP10B;MUC3A;SCP2;NAT1;NAT2;NAAA;PKP2;SOX9;KCNJ2
	GTEX-WFON-1026-SM-4LVMD esophagus male 40-49 years	4/418	0.476499	0.999995	1.13009	0.837721	CACNB2;BCHE;GRIN2A;SLITRK6
	GTEX-WQUQ-1326-SM-3MJFF heart male 60-69 years	5/534	0.477077	0.999995	1.10563	0.818254	KCNJ4;NLGN4X;CACNA2D3;PKP2;KCNJ3
	GTEX-T5JC-0426-SM-32PLO skin male 20-29 years	12/1350	0.479409	0.999995	1.04967	0.771717	UNC13B;GRIP1;OGFRL1;PAPD7;ZC3H12A;TYRP1;GNB4;ATP10B;CSNK1E;ADCY8;FAM214B;PDK1
	GTEX-XYKS-2226-SM-4E3IU colon female 60-69 years	7/768	0.479835	0.999995	1.0761	0.790195	BCHE;NAT1;NAT2;NAAA;ATP10B;MUC3A;PPEF2
	GTEX-WHWD-2326-SM-3LK6Q nerve male 50-59 years	6/652	0.480173	0.999995	1.08646	0.797037	NR4A2;SYT10;IL1RAPL1;GRIK3;ITGA6;OTC
	GTEX-O5YT-0426-SM-3MJHD blood vessel male 20-29 years	6/652	0.480173	0.999995	1.08646	0.797037	SLC22A3;SLC22A2;FAM198B;CTNNA1;ATP10A;OTC
	GTEX-XUZC-0626-SM-4BOPG blood vessel female 30-39 years	5/536	0.480345	0.999995	1.10135	0.807568	SLC22A3;SLC22A2;NTRK3;FAM198B;ATP10A
	GTEX-VUSG-0726-SM-3GIK1 heart male 50-59 years	8/886	0.481961	0.999995	1.06595	0.778026	BCHE;CAMK2D;ERBB4;TYRP1;CACNA2D3;PKP2;KCNJ3;OTC
	GTEX-XUW1-0726-SM-4BOP5 blood vessel female 50-59 years	7/770	0.482571	0.999995	1.07317	0.781941	NR4A2;OCA2;SIPA1L1;NTRK3;PAWR;ATP10A;ARHGEF7
	GTEX-XXEK-0008-SM-4BRW7 skin male 50-59 years	9/1004	0.483736	0.999995	1.05818	0.768466	GRIA1;OGFRL1;EFR3A;CPS1;FAM198B;CCNG1;GNB4;MXRA5;SLC38A2
	GTEX-T8EM-1626-SM-3DB7K blood vessel male 40-49 years	7/771	0.483937	0.999995	1.07171	0.777846	NR4A2;NLGN1;C16ORF72;MAOA;NTRK3;PAWR;ATP10A
	GTEX-P78B-0426-SM-2I5F5 heart female 40-49 years	8/888	0.484514	0.999995	1.06341	0.770559	KCNJ4;CAMK2D;BDNF;TYRP1;PKP2;PDLIM5;MUC3A;KCNJ2
	GTEX-QDVN-0326-SM-2I3FS heart male 50-59 years	6/656	0.486093	0.999995	1.07955	0.778739	SLC38A1;CAMK2D;TYRP1;PKP2;CTNNA1;PDLIM5
	GTEX-T5JC-0326-SM-4DM5C blood vessel male 20-29 years	8/890	0.487063	0.999995	1.06089	0.763162	SLC22A3;OCA2;NTRK3;FAM198B;ATP10A;CSNK1E;FAM214B;PDK1
	GTEX-NL4W-0011-R2a-SM-2I5GV brain male 50-59 years	5/541	0.488486	0.999995	1.0908	0.781496	HPGDS;TUBB2B;CPS1;SLC6A11;MFAP3L
	GTEX-R55C-0326-SM-3GAF1 heart male 40-49 years	6/659	0.49052	0.999995	1.07442	0.7653	CAMK2D;TYRP1;CACNA2D3;PKP2;PDLIM5;KCNJ2
	GTEX-P4QT-1426-SM-3NMCX colon female 50-59 years	13/1478	0.490824	0.999995	1.038	0.738713	MAOA;CASK;ATP10B;MUC3A;NAALADL2;METTL25;SCP2;NAT1;NAT2;NAAA;PKP2;IP6K2;OTC
	GTEX-WHSB-2026-SM-3LK6H nerve male 50-59 years	10/1128	0.492091	0.999995	1.04606	0.741755	SLC22A3;OGFRL1;SLITRK2;SYT10;IL1RAPL1;GRIK3;CTNNA1;ITGA6;PODN;IP6K2
	GTEX-UJHI-1926-SM-3DB8Z blood vessel female 50-59 years	6/661	0.493464	0.999995	1.07103	0.756473	NR4A2;OCA2;NTRK3;PAWR;ATP10A;ARHGEF7
	GTEX-WHPG-0626-SM-3NMBD adipose tissue male 50-59 years	7/778	0.493474	0.999995	1.06159	0.749785	IGFBP1;NR4A2;BCHE;SCP2;ZC3H12A;EMP1;MUC3A
	GTEX-RM2N-0926-SM-48FD1 colon male 50-59 years	14/1599	0.494614	0.999995	1.03304	0.727238	UNC13B;UNC5CL;MAOA;CASK;ATP10B;MUC3A;NAALADL2;HPGDS;SCP2;NAT1;NAT2;NAAA;PKP2;IP6K2
	GTEX-S4Z8-0926-SM-4AD6Q blood vessel male 60-69 years	4/428	0.494849	0.999995	1.10286	0.775868	SLC22A2;NTRK3;PAWR;ATP10A
	GTEX-OIZI-0626-SM-2XCEH muscle male 40-49 years	9/1014	0.495731	0.999995	1.04709	0.734769	GCFC2;SLC38A1;CAMK2D;PRKAR2A;SLITRK4;CCNG1;ADCY2;PDLIM5;BACH1
	GTEX-SN8G-0526-SM-32PLE blood vessel female 50-59 years	16/1837	0.497825	0.999995	1.02749	0.716683	OCA2;SLC38A1;NLGN1;SCAF11;MAOA;NTRK3;PAWR;ATP10A;NAALADL2;EFR3A;METTL25;C16ORF72;CCNG1;GNB4;ARHGEF7;PDK1
	GTEX-X5EB-1626-SM-4E3IV small intestine male 40-49 years	12/1368	0.498166	0.999995	1.03473	0.721019	UNC5CL;SCP2;CPS1;NAT1;MAOA;NAT2;NAAA;CASK;ATP10B;REG3G;MUC3A;OTC
	GTEX-S3XE-0426-SM-3K2AC heart male 50-59 years	5/547	0.498196	0.999995	1.07839	0.751378	CAMK2D;BDNF;TYRP1;PKP2;PDLIM5
	GTEX-XUJ4-1126-SM-4BOPC esophagus female 60-69 years	5/547	0.498196	0.999995	1.07839	0.751378	CACNB2;BCHE;SLC38A1;MAOA;ATP10A
	GTEX-XBEW-0008-SM-4AT3Y skin male 40-49 years	15/1721	0.499077	0.999995	1.0281	0.714523	NLGN4Y;SCAF11;BDNF;RAB32;OGFRL1;EFR3A;C16ORF72;CPS1;NAT1;NAV3;FAM198B;GNB4;MXRA5;SLC38A2;CCDC90B
	GTEX-WFG7-0626-SM-4LMK6 blood vessel male 20-29 years	4/431	0.500302	0.999995	1.09495	0.758297	SLC22A2;NTRK3;ATP10A;FAM214B
	GTEX-SE5C-1326-SM-4BRUH esophagus female 40-49 years	4/431	0.500302	0.999995	1.09495	0.758297	MAOA;SYT10;GRIK3;CTNNA1
	GTEX-WH7G-1026-SM-4LVML esophagus male 40-49 years	5/549	0.501418	0.999995	1.07431	0.741613	RIMS1;CACNB2;BCHE;SLC38A1;MAOA
	GTEX-OHPN-0011-R3A-SM-2I5FC brain female 60-69 years	4/432	0.502115	0.999995	1.09233	0.752537	TUBB2B;TUBB2A;BDNF;CHAC2
	GTEX-PWN1-1626-SM-2S1OL muscle female 40-49 years	8/902	0.502292	0.999995	1.04599	0.720238	SLC22A3;EFR3A;SLC38A1;SLC22A2;PRKAR2A;SLITRK4;ADCY2;PDLIM5
	GTEX-S3XE-1926-SM-3K2B3 nerve male 50-59 years	7/785	0.502959	0.999995	1.05165	0.722744	SLC22A3;SLITRK2;GRIK3;CTNNA1;ITGA6;PODN;IP6K2
	GTEX-PWO3-0011-R2A-SM-2S1OX brain female 60-69 years	5/550	0.503026	0.999995	1.07228	0.73678	HPGDS;TUBB2B;GALNT13;SLC6A11;GRIK1
	GTEX-X4EO-2726-SM-4E3HS colon female 60-69 years	7/786	0.504309	0.999995	1.05025	0.718962	CACNB2;BCHE;SLC22A2;LRRTM1;NRXN1;SYT10;GRIK3
	GTEX-XLM4-2026-SM-4AT4X heart male 60-69 years	5/551	0.504632	0.999995	1.07026	0.731981	KCNJ4;CAMK2D;CACNA2D3;PKP2;PDLIM5
	GTEX-PLZ6-0626-SM-3P61B esophagus male 30-39 years	5/551	0.504632	0.999995	1.07026	0.731981	CACNB2;BCHE;SLC38A1;MAOA;GNB4
	GTEX-PVOW-0126-SM-2XCFA skin male 40-49 years	15/1727	0.504676	0.999995	1.02416	0.700358	OCA2;ACTL6A;TYRP1;DYRK1A;ADCY8;BACH1;GRIP1;HPGDS;METTL25;GNB4;SLITRK6;MXRA5;SLC38A2;PDK1;MFAP3L
	GTEX-UJHI-0426-SM-3DB8Y heart female 50-59 years	8/904	0.504818	0.999995	1.04354	0.71332	CACNB2;CAMK2D;GRIN3A;BDNF;TYRP1;PKP2;PDLIM5;KCNJ2
	GTEX-WYVS-2526-SM-3NMAT blood vessel female 40-49 years	8/904	0.504818	0.999995	1.04354	0.71332	NR4A2;OCA2;NLGN1;BDNF;NTRK3;PAWR;ATP10A;ARHGEF7
	GTEX-WFG8-2226-SM-3GIL9 skin male 20-29 years	14/1610	0.505222	0.999995	1.0253	0.700033	OCA2;RFC3;ACTL6A;TYRP1;ATP10B;LIN7C;BACH1;GRIP1;OGFRL1;ZC3H12A;GNB4;SLITRK6;SLC38A2;MFAP3L
	GTEX-PWN1-0726-SM-48TDR esophagus female 40-49 years	5/552	0.506236	0.999995	1.06825	0.727215	CACNB2;BCHE;SLC38A1;MAOA;ATP10A
	GTEX-RNOR-1326-SM-48FDE esophagus female 50-59 years	8/906	0.50734	0.999995	1.04111	0.706468	CACNB2;BCHE;HPGDS;LRRTM1;SYT10;GRIK3;SLITRK6;FAM189A2
	GTEX-R55E-0326-SM-48FD2 blood vessel male 20-29 years	6/673	0.511013	0.999995	1.0511	0.705669	SLC22A2;NAAA;DYRK1A;CTNNA1;PAWR;OTC
	GTEX-UPJH-0926-SM-4IHKA blood vessel male 50-59 years	8/909	0.511116	0.999995	1.03748	0.696311	SLC22A3;OCA2;ERBB4;NTRK3;FAM198B;ATP10A;CSNK1E;FAM214B
	GTEX-RNOR-0826-SM-2TF5C heart female 50-59 years	7/792	0.512388	0.999995	1.04189	0.696684	KCNJ4;CAMK2D;GRIN3A;TYRP1;PKP2;PDLIM5;MUC3A
	GTEX-QLQW-1226-SM-2S1Q9 adipose tissue male 30-39 years	9/1028	0.512401	0.999995	1.03194	0.690004	APBB1IP;ATF7IP;OGFRL1;HPGDS;SCP2;MAOA;PRKAR2A;SLITRK4;MUC3A
	GTEX-OHPK-0326-SM-2HMJO heart female 50-59 years	5/556	0.512632	0.999995	1.06028	0.708474	KCNJ4;CAMK2D;TYRP1;PKP2;PDLIM5
	GTEX-O5YW-0526-SM-2YUMX lung male 50-59 years	8/911	0.513628	0.999995	1.03507	0.689621	UNC13B;HPGDS;TBC1D2;MAOA;ZC3H12A;CTNNA1;FAM189A2;OTC
	GTEX-XBED-2626-SM-4E3J5 muscle male 60-69 years	7/793	0.51373	0.999995	1.04051	0.693039	SLC22A3;SLC38A1;SLC22A2;PRKAR2A;CCNG1;DYRK1A;PDLIM5
	GTEX-UJHI-0326-SM-4IHJE blood vessel female 50-59 years	6/676	0.515366	0.999995	1.04623	0.693524	SLC22A3;NTRK3;CASK;PAWR;ATP10A;ARHGEF7
	GTEX-RVPU-0008-SM-3NM8B skin male 50-59 years	10/1149	0.515837	0.999995	1.02563	0.678928	OGFRL1;CPS1;BDNF;FAM198B;CCNG1;GNB4;KPNA2;SLC38A2;NAALADL2;CCDC90B
	GTEX-PWOO-0826-SM-48TCL liver female 40-49 years	9/1031	0.515953	0.999995	1.02875	0.680763	IGFBP1;HELB;UNC5CL;SCP2;CPS1;NAT2;SLC22A1;ATF7IP2;SLC38A2
	GTEX-QDT8-0526-SM-3NMD8 muscle female 30-39 years	8/913	0.516136	0.999995	1.03267	0.682994	SLC22A3;ACHE;GCFC2;CAMK2D;SLC22A2;PRKAR2A;ANKRD10;PDLIM5
	GTEX-PWCY-1026-SM-48TD4 colon female 20-29 years	9/1032	0.517135	0.999995	1.02769	0.677709	UNC5CL;NAT1;NAT2;ZC3H12A;PKP2;ATP10B;ITGA6;MUC3A;OTC
	GTEX-XOT4-0426-SM-4B66T blood vessel female 60-69 years	6/678	0.51826	0.999995	1.04301	0.685547	OCA2;SLC22A2;NTRK3;CASK;PAWR;ATP10A
	GTEX-U3ZH-0626-SM-4DXT3 blood vessel male 30-39 years	6/679	0.519705	0.999995	1.04141	0.681594	SLC22A3;BDNF;SLC22A2;NTRK3;FAM198B;ATP10A
	GTEX-XOT4-0826-SM-4B66Y adipose tissue female 60-69 years	8/918	0.522388	0.999995	1.02673	0.666699	IGFBP1;BCHE;HPGDS;METTL25;SCP2;PODN;MUC3A;MXRA5
	GTEX-WFG7-0726-SM-3GIKO heart male 20-29 years	7/800	0.52309	0.999995	1.03095	0.668055	KCNJ4;SLC38A1;CAMK2D;TYRP1;PKP2;CHAC2;PDLIM5
	GTEX-RVPU-2426-SM-2XCAR muscle male 50-59 years	7/801	0.524422	0.999995	1.02959	0.66456	UNC13B;SLC38A1;SLC22A2;PRKAR2A;CCNG1;ADCY2;PDLIM5
	GTEX-S3XE-1126-SM-4AD4N colon male 50-59 years	6/683	0.525467	0.999995	1.03504	0.666012	SCP2;NAT2;SYT10;NAAA;ATP10B;MUC3A
	GTEX-X4EP-0726-SM-3P5YJ nerve female 60-69 years	14/1632	0.526287	0.999995	1.01014	0.648419	NLGN4X;GRIK3;NSUN6;CSNK1E;BACH1;NR4A2;TUBB2B;SLITRK2;LRRTM4;SYT10;IL1RAPL1;CTNNA1;ANKRD10;ITGA6
	GTEX-OIZG-0926-SM-3LK5Y esophagus male 50-59 years	5/565	0.526899	0.999995	1.04275	0.668137	CACNB2;BCHE;HPGDS;SLITRK6;PODN
	GTEX-WYVS-2426-SM-3NMA9 nerve female 40-49 years	13/1515	0.52761	0.999995	1.01039	0.646041	SLC22A3;GRIK3;PODN;GRIN2B;NAALADL2;NR4A2;NAV3;LRRTM4;SYT10;IL1RAPL1;ANKRD10;SLITRK5;ITGA6
	GTEX-OIZI-1126-SM-3NB1F blood vessel male 40-49 years	6/685	0.528338	0.999995	1.03188	0.658358	SLC22A3;BDNF;SLC22A2;FAM198B;CTNNA1;ATP10A
	GTEX-V1D1-0626-SM-4JBHN heart male 50-59 years	4/447	0.528948	0.999995	1.05453	0.671592	KCNJ4;CAMK2D;PKP2;KCNJ3
	GTEX-P4PQ-0326-SM-2HMJ8 heart male 60-69 years	6/686	0.529771	0.999995	1.03031	0.654565	CAMK2D;TYRP1;CACNA2D3;PKP2;PDLIM5;KCNJ2
	GTEX-UPK5-2126-SM-4JBJK stomach male 40-49 years	6/686	0.529771	0.999995	1.03031	0.654565	BCHE;HPGDS;SCP2;ANKRD10;PODN;OTC
	GTEX-X3Y1-2426-SM-3P5Z7 nerve male 40-49 years	13/1518	0.530562	0.999995	1.00821	0.639022	SLC22A3;GRIK3;PRKX;PODN;OGFRL1;SLITRK1;SYT10;IL1RAPL1;PPFIA1;CTNNA1;ANKRD10;ITGA6;IP6K2
	GTEX-S7PM-0526-SM-3NM92 muscle male 60-69 years	7/806	0.531061	0.999995	1.02288	0.64736	UNC13B;SLC22A3;ACHE;CAMK2D;SLC22A2;PRKAR2A;PDLIM5
	GTEX-SNMC-0626-SM-4DM6H stomach male 20-29 years	8/925	0.531095	0.999995	1.01851	0.644529	UNC5CL;SCP2;NAT1;ATF7IP2;CASK;CHAC2;KPNA2;NAALADL2
	GTEX-OHPM-0326-SM-33HCA heart male 50-59 years	6/687	0.531203	0.999995	1.02874	0.650794	CAMK2D;TYRP1;PKP2;PDLIM5;MUC3A;KCNJ2
	GTEX-X3Y1-0926-SM-3P5YT adipose tissue male 40-49 years	6/687	0.531203	0.999995	1.02874	0.650794	IGFBP1;NR4A2;BCHE;MAOA;PODN;SLC38A2
	GTEX-WFJO-0426-SM-4LVM7 esophagus male 30-39 years	5/568	0.531615	0.999995	1.03703	0.655232	RIMS1;CACNB2;BCHE;SLC38A1;MAOA
	GTEX-NPJ8-0011-R9a-SM-2YUN5 brain male 40-49 years	7/808	0.533707	0.999995	1.02022	0.640605	IGFBP1;ACHE;GABBR2;TUBB2B;GRIN3A;ADCY2;KCNJ2
	GTEX-WRHK-1426-SM-3MJF9 skin female 20-29 years	10/1167	0.535933	0.999995	1.0087	0.629171	OCA2;PAPD7;SLC22A1;TYRP1;PPFIA1;SOX9;CSNK1E;SLC38A2;PDK1;IP6K2
	GTEX-OHPK-1726-SM-48TC4 nerve female 50-59 years	8/929	0.536045	0.999995	1.01387	0.632188	SLC22A3;OGFRL1;SYT10;GRIK3;ITGA6;ATP10A;PODN;IP6K2
	GTEX-WFON-0526-SM-4LVLY blood vessel male 40-49 years	5/571	0.536311	0.999995	1.03137	0.642588	SLC22A3;OCA2;NTRK3;FAM198B;ATP10A
	GTEX-T8EM-1026-SM-3DB7M skin male 40-49 years	12/1407	0.538248	0.999995	1.00367	0.621711	GRIP1;OCA2;PAPD7;ZC3H12A;TYRP1;GNB4;ATP10B;LIN7C;BACH1;SLC38A2;PDK1;MFAP3L
	GTEX-RU72-1226-SM-2TF6N blood vessel female 50-59 years	7/812	0.538981	0.999995	1.01494	0.627307	NR4A2;OCA2;SLC38A1;NTRK3;PAWR;ATP10A;ARHGEF7
	GTEX-T8EM-1526-SM-3DB7I nerve male 40-49 years	12/1409	0.540278	0.999995	1.00213	0.616982	NR4A2;SLC22A3;GCFC2;SLITRK2;SYT10;IL1RAPL1;GRIK3;ANKRD10;ITGA6;PODN;NAALADL2;IP6K2
	GTEX-XXEK-1126-SM-4BRUX liver male 50-59 years	9/1052	0.540582	0.999995	1.00691	0.619358	IGFBP1;UNC5CL;GLUD2;SCP2;CPS1;PAPD7;NAT2;SLC22A1;OTC
	GTEX-XPT6-0226-SM-4B65L heart male 20-29 years	5/574	0.540986	0.999995	1.02578	0.630199	NR4A2;TYRP1;CACNA2D3;PKP2;KCNJ3
	GTEX-S4UY-0426-SM-3K2AF blood vessel female 40-49 years	5/574	0.540986	0.999995	1.02578	0.630199	NR4A2;SLC22A2;NTRK3;PAWR;ATP10A
	GTEX-T2YK-0326-SM-4DM7D nerve male 50-59 years	11/1291	0.541326	0.999995	1.0026	0.615331	HELB;SLITRK2;LRRTM4;SYT10;IL1RAPL1;GRIK3;ANKRD10;ITGA6;CSNK1E;PPEF2;IP6K2
	GTEX-R55F-1426-SM-2TF53 adipose tissue male 50-59 years	11/1292	0.542382	0.999995	1.00177	0.612866	RAB32;ATF7IP;HPGDS;CAMK2D;GALNT13;SCP2;SLITRK4;GNB4;PODN;BACH1;NAALADL2
	GTEX-U412-0326-SM-3DB9L muscle male 60-69 years	6/695	0.542588	0.999995	1.01637	0.621415	UNC13B;ACHE;GCFC2;PRKAR2A;ADCY2;PDLIM5
	GTEX-Q734-1426-SM-48TZQ vagina female 40-49 years	6/696	0.544003	0.999995	1.01485	0.617839	NR4A2;BCHE;HPGDS;SLITRK6;ANKRD10;PODN
	GTEX-RTLS-2626-SM-46MUJ stomach female 60-69 years	6/696	0.544003	0.999995	1.01485	0.617839	NR4A2;UNC5CL;SLC22A2;ITGA6;SOX9;NAALADL2
	GTEX-TMMY-0426-SM-33HBB muscle female 40-49 years	9/1055	0.544065	0.999995	1.00386	0.611036	GCFC2;SLC38A1;C16ORF72;PRKAR2A;SLITRK4;CCNG1;DYRK1A;ADCY2;BACH1
	GTEX-TKQ2-0826-SM-33HB6 muscle male 50-59 years	6/697	0.545416	0.999995	1.01332	0.614283	ACHE;PRKAR2A;CCNG1;FAM189A2;ADCY2;PDLIM5
	GTEX-O5YW-0008-SM-4E3IE skin male 50-59 years	8/937	0.545888	0.999995	1.00472	0.608198	OGFRL1;CPS1;NAV3;SCAF11;BDNF;GNB4;KPNA2;SLC38A2
	GTEX-UJHI-1026-SM-4IHJP stomach female 50-59 years	4/457	0.546447	0.999995	1.03072	0.622882	BCHE;SLC22A2;PODN;OTC
	GTEX-S4P3-0626-SM-4AD59 pancreas female 50-59 years	5/579	0.548728	0.999995	1.01658	0.6101	NR4A2;UNC5CL;CCNG1;REG3G;OTC
	GTEX-T6MN-0926-SM-32PLX heart male 50-59 years	8/940	0.549558	0.999995	1.00132	0.599434	NR4A2;KCNJ4;BDNF;TYRP1;PKP2;PDLIM5;MUC3A;KCNJ2
	GTEX-XLM4-0008-SM-4AT4W skin male 60-69 years	8/940	0.549558	0.999995	1.00132	0.599434	GRIA1;NLGN4Y;EFR3A;SCAF11;GNB4;MXRA5;SLC38A2;NAALADL2
	GTEX-TKQ2-1226-SM-4DXSV esophagus male 50-59 years	6/700	0.549644	0.999995	1.00879	0.603742	RIMS1;CACNB2;BCHE;GRIN3A;NBEA;GNB4
	GTEX-REY6-0926-SM-48FDA blood vessel male 60-69 years	4/459	0.549907	0.999995	1.02608	0.613604	NTRK3;PAWR;ATP10A;ARHGEF7
	GTEX-V955-2626-SM-3NM9F blood vessel male 60-69 years	7/821	0.550762	0.999995	1.00324	0.598385	UNC13B;OCA2;EFR3A;C16ORF72;NTRK3;PAWR;ATP10A
	GTEX-WRHU-0726-SM-3MJFL blood vessel female 50-59 years	6/702	0.552453	0.999995	1.00578	0.596817	KCNJ6;BDNF;SLC22A2;NTRK3;GNB4;PAWR
	GTEX-WYJK-0526-SM-3NM8Z skin male 50-59 years	11/1302	0.55289	0.999995	0.993472	0.588727	TUBB2A;PAPD7;ZC3H12A;TYRP1;PPFIA1;CASK;SOX9;CSNK1E;LIN7C;SLC38A2;IP6K2
	GTEX-U3ZM-0626-SM-4DXTV esophagus male 40-49 years	4/461	0.553353	0.999995	1.02149	0.604474	CACNB2;BCHE;MAOA;ATP10A
	GTEX-UPIC-1826-SM-4IHKC stomach female 20-29 years	6/703	0.553855	0.999995	1.00429	0.593385	CACNB2;BCHE;SLC38A1;SLC22A2;LRRTM1;SLITRK6
	GTEX-WYJK-1026-SM-3NM8W heart male 50-59 years	7/825	0.555958	0.999995	0.998125	0.585961	KCNJ4;CAMK2D;TYRP1;CACNA2D3;PKP2;PDLIM5;KCNJ2
	GTEX-WOFM-1626-SM-3MJFX nerve male 20-29 years	11/1305	0.556026	0.999995	0.991008	0.581662	OGFRL1;SIPA1L1;SLITRK2;SLITRK1;SYT10;IL1RAPL1;PKP2;GRIK3;CTNNA1;ITGA6;IP6K2
	GTEX-OXRL-1826-SM-2YUMV blood vessel male 50-59 years	5/584	0.55641	0.999995	1.00754	0.590669	NLGN1;BDNF;SLC22A2;NTRK3;ATP10A
	GTEX-O5YV-0008-SM-4E3HP skin female 60-69 years	14/1665	0.55741	0.999995	0.988158	0.577534	RFC3;KCNJ6;ACTL6A;RAB32;OGFRL1;CPS1;NAV3;CCNG1;GNB4;FADD;KPNA2;MXRA5;SLC38A2;CCDC90B
	GTEX-X4XX-0008-SM-46MVK skin male 60-69 years	12/1427	0.558415	0.999995	0.988415	0.575903	GRIA1;OGFRL1;EFR3A;CPS1;NAV3;SCAF11;FAM198B;CCNG1;GNB4;MXRA5;SLC38A2;NAALADL2
	GTEX-QVJO-0526-SM-447CE blood vessel female 60-69 years	9/1068	0.559042	0.999995	0.99085	0.576209	SLC22A3;OCA2;PAPD7;ERBB4;SLC22A2;NTRK3;FAM198B;ATP10A;FAM214B
	GTEX-Q2AG-1026-SM-33HBW lung female 40-49 years	17/2025	0.55927	0.999995	0.986166	0.573083	UNC13B;BCHE;DYRK1A;PAWR;PRKX;CSNK1E;LIN7C;C16ORF72;PAPD7;ZC3H12A;ZBBX;GNB4;CTNNA1;ANKRD10;ARHGEF7;PPEF2;SLC38A2
	GTEX-P4PQ-1726-SM-3NB15 nerve male 60-69 years	6/707	0.559442	0.999995	0.998347	0.579856	OGFRL1;SYT10;GRIK3;CTNNA1;ITGA6;PODN
	GTEX-RTLS-1226-SM-46MUP esophagus female 60-69 years	5/586	0.559464	0.999995	1.00396	0.583077	CACNB2;BCHE;SYT10;GRIK3;ANKRD10
	GTEX-WEY5-0526-SM-3GIKZ thyroid female 40-49 years	8/949	0.560498	0.999995	0.991275	0.57388	OCA2;METTL25;SCP2;SLC22A1;FAM189A2;EMP1;PRKX;PODN
	GTEX-WZTO-1326-SM-3NM8X heart male 40-49 years	8/950	0.561706	0.999995	0.990171	0.571107	KCNJ4;CAMK2D;GRIN3A;TYRP1;PKP2;PDLIM5;MUC3A;KCNJ2
	GTEX-PWCY-2126-SM-48TEC nerve female 20-29 years	5/588	0.562509	0.999995	1.00042	0.575587	NR4A2;SCP2;ITGA6;PODN;OTC
	GTEX-R55F-0226-SM-48FCI nerve male 50-59 years	14/1672	0.563924	0.999995	0.983607	0.563444	GRIK3;NSUN6;CSNK1E;PODN;GCFC2;HELB;SLITRK2;LRRTM4;SYT10;IL1RAPL1;ANKRD10;ITGA6;PPEF2;IP6K2
	GTEX-WFON-0426-SM-3GIL4 lung male 40-49 years	9/1073	0.564751	0.999995	0.985931	0.563332	UNC13B;HPGDS;RFC3;TBC1D2;MAOA;BDNF;CTNNA1;CASK;SLC38A2
	GTEX-OXRK-0826-SM-2HMK7 heart female 50-59 years	7/832	0.564989	0.999995	0.989292	0.564835	KCNJ4;CAMK2D;TYRP1;PKP2;PDLIM5;GRM1;KCNJ2
	GTEX-XMK1-2526-SM-4B666 blood vessel male 40-49 years	6/712	0.56638	0.999995	0.991018	0.563383	NR4A2;BDNF;SLC22A2;NTRK3;PAWR;PDK1
	GTEX-TSE9-0326-SM-3DB82 nerve female 60-69 years	18/2154	0.567427	0.999995	0.980965	0.555858	UNC5CL;NLGN4X;NRXN1;GRIK3;LIN7A;CSNK1E;LIN7C;PODN;GRIN2B;OGFRL1;SYT10;IL1RAPL1;CCNG1;PPFIA1;CTNNA1;ANKRD10;ITGA6;MFAP3L
	GTEX-SUCS-0326-SM-32PLL heart male 70-79 years	8/955	0.567729	0.999995	0.984682	0.557439	CAMK2D;ATF7IP2;TYRP1;PKP2;CTNNA1;FAM214B;PDLIM5;PDK1
	GTEX-Q2AI-1526-SM-3GIJ3 muscle male 40-49 years	11/1317	0.568488	0.999995	0.981267	0.554194	ATF7IP;SLC22A3;EFR3A;SLC38A1;CAMK2D;PRKAR2A;CCNG1;DYRK1A;PDLIM5;BACH1;PDK1
	GTEX-QLQ7-0526-SM-2I5G3 heart male 60-69 years	7/835	0.568834	0.999995	0.985552	0.556015	KCNJ4;CAMK2D;TYRP1;PKP2;PDLIM5;MUC3A;KCNJ2
	GTEX-XYKS-1226-SM-4BRVI pancreas female 60-69 years	6/714	0.569141	0.999995	0.988115	0.556928	UNC5CL;KCNJ6;GAD2;SOX9;REG3G;OTC
	GTEX-OXRP-2326-SM-2S1NL muscle female 60-69 years	6/714	0.569141	0.999995	0.988115	0.556928	SLC22A3;ACHE;SLC22A2;PRKAR2A;ADCY2;PDLIM5
	GTEX-S7SF-1926-SM-4AT5B colon female 20-29 years	11/1318	0.569521	0.999995	0.980463	0.551961	SCP2;NAT1;MAOA;NAT2;NAAA;PKP2;CASK;ATP10B;MUC3A;IP6K2;OTC
	GTEX-X261-0326-SM-3NMD4 muscle male 50-59 years	10/1198	0.569855	0.999995	0.980745	0.551545	SLC22A3;SLC38A1;SCAF11;PRKAR2A;SLITRK4;DYRK1A;EHMT1;ANKRD10;BACH1;SLC38A2
	GTEX-WYBS-0426-SM-3NM9M blood vessel female 60-69 years	5/593	0.570075	0.999995	0.991651	0.557296	OCA2;NTRK3;ATP10A;ARHGEF7;PDK1
	GTEX-RU72-0326-SM-2TF5T heart female 50-59 years	8/957	0.570128	0.999995	0.982503	0.552062	KCNJ4;CACNB2;CAMK2D;TYRP1;PKP2;PDLIM5;MUC3A;KCNJ2
	GTEX-XQ8I-1926-SM-4BOOK pancreas male 50-59 years	3/348	0.570165	0.999995	1.01458	0.570022	UNC5CL;REG3G;OTC
	GTEX-PSDG-0226-SM-33HC1 skin male 50-59 years	13/1559	0.570324	0.999995	0.979277	0.549913	OCA2;TYRP1;DYRK1A;ATP10B;SLC6A11;LIN7C;BACH1;GRIP1;GNB4;SLC38A2;PDK1;IP6K2;MFAP3L
	GTEX-T6MO-0626-SM-4DM6P esophagus female 40-49 years	4/471	0.570375	0.999995	0.999097	0.560954	CACNB2;BCHE;SLC38A1;MAOA
	GTEX-R3RS-0626-SM-48FE1 breast female 40-49 years	15/1799	0.570585	0.999995	0.978917	0.549263	ATF7IP;SCAF11;DYRK1A;FAM189A2;PAWR;CSNK1E;GRIN2B;NAALADL2;OGFRL1;HELB;METTL25;FAM198B;SOX9;MXRA5;IP6K2
	GTEX-SJXC-0326-SM-2XCFI nerve male 60-69 years	26/3112	0.571014	0.999995	0.979657	0.548942	SLC22A3;NRXN1;GRIK3;ATP10B;LIN7A;GRIK2;LIN7C;HELB;SLITRK2;LRRTM4;PPFIA1;ANKRD10;SLITRK5;ATF7IP;RFC3;SCAF11;DYRK1A;NSUN6;NAALADL2;NR4A2;GCFC2;METTL25;NAV3;SYT10;IL1RAPL1;ITGA6
	GTEX-OIZH-1426-SM-3NB1O colon male 50-59 years	9/1080	0.572693	0.999995	0.979122	0.545769	SCP2;NAT1;MAOA;NAT2;NAAA;PKP2;CASK;ATP10B;MUC3A
	GTEX-WY7C-0006-SM-3NB3L blood male 50-59 years	10/1201	0.573086	0.999995	0.978117	0.544538	RAB32;APBB1IP;TBC1D2;C16ORF72;NAAA;SLC22A1;LIN7A;FADD;FAM214B;KCNJ2
	GTEX-QDVJ-0826-SM-48U1S esophagus male 50-59 years	4/473	0.573736	0.999995	0.994734	0.552659	RIMS1;CACNB2;BCHE;MAOA
	GTEX-QXCU-0926-SM-48FEP blood vessel male 50-59 years	7/839	0.573938	0.999995	0.980607	0.544467	SLC22A3;BDNF;ERBB4;SLC22A2;FAM198B;ATP10A;NAALADL2
	GTEX-NL4W-0011-R9a-SM-2I3G1 brain male 50-59 years	6/718	0.574638	0.999995	0.982358	0.544241	PTPRD;HPGDS;TUBB2B;TUBB4A;KCNJ2;MFAP3L
	GTEX-POMQ-2126-SM-2S1OJ blood vessel female 20-29 years	8/961	0.57491	0.999995	0.978172	0.54146	NR4A2;OCA2;EFR3A;METTL25;C16ORF72;PRKAR2A;NTRK3;PAWR
	GTEX-PLZ6-0926-SM-3P5ZQ colon male 30-39 years	9/1082	0.574951	0.999995	0.977193	0.540848	SCP2;NAT1;MAOA;NAT2;NAAA;PKP2;ATP10B;MUC3A;OTC
	GTEX-QEL4-0426-SM-3GACZ nerve male 50-59 years	13/1565	0.57604	0.999995	0.975171	0.537883	SLC22A3;GRIK3;ATP10B;LIN7C;NR4A2;OGFRL1;SYT10;IL1RAPL1;CTNNA1;ANKRD10;ITGA6;SLC38A2;IP6K2
	GTEX-XQ3S-0926-SM-4BOPI lung male 20-29 years	8/962	0.576101	0.999995	0.977094	0.53884	UNC13B;BCHE;HPGDS;TBC1D2;PAPD7;ZC3H12A;ANKRD10;MXRA5
	GTEX-RWS6-2126-SM-2XCAV muscle female 60-69 years	7/841	0.576479	0.999995	0.978152	0.538782	GCFC2;EFR3A;CAMK2D;PRKAR2A;SLITRK4;ADCY2;PDLIM5
	GTEX-SJXC-0226-SM-2XCDU adipose tissue male 60-69 years	7/842	0.577747	0.999995	0.97693	0.535962	METTL25;GRIN3A;SCP2;DYRK1A;ITGA6;ARHGEF7;MUC3A
	GTEX-V955-0926-SM-4JBJ8 blood vessel male 60-69 years	6/721	0.578739	0.999995	0.978083	0.534918	NR4A2;SLC22A3;BDNF;NTRK3;FAM198B;ATP10A
	GTEX-S4UY-0826-SM-4AD4Z colon female 40-49 years	11/1327	0.578769	0.999995	0.973285	0.532243	SCP2;NAT1;MAOA;NAT2;NAAA;PKP2;CASK;ATP10B;MUC3A;NAALADL2;OTC
	GTEX-XPT6-0126-SM-4B65S heart male 20-29 years	5/599	0.579065	0.999995	0.981328	0.536139	KCNJ4;CAMK2D;TYRP1;PKP2;PDLIM5
	GTEX-QEL4-1226-SM-447A4 liver male 50-59 years	9/1086	0.579451	0.999995	0.973356	0.531135	IGFBP1;UNC5CL;SCP2;CPS1;NAT2;SLC22A1;NSUN6;MUC3A;OTC
	GTEX-UPIC-1726-SM-4IHKG colon female 20-29 years	13/1569	0.579834	0.999995	0.972451	0.529998	MAOA;CASK;ATP10B;MUC3A;NAALADL2;SCP2;NAT1;NAT2;NAAA;PKP2;SLITRK6;IP6K2;OTC
	GTEX-WH7G-0005-SM-3NMBX blood male 40-49 years	7/844	0.580278	0.999995	0.974493	0.530366	RAB32;APBB1IP;NAAA;SLC22A1;FADD;FAM214B;KCNJ2
	GTEX-TKQ2-0926-SM-4DXU5 stomach male 50-59 years	7/844	0.580278	0.999995	0.974493	0.530366	NLGN4Y;BCHE;NBEA;SLC22A2;GNB4;GRIK3;PODN
	GTEX-X4XX-0011-R2A-SM-3P623 brain male 60-69 years	14/1690	0.580519	0.999995	0.972079	0.528649	NLGN4Y;GALNT13;ATP10B;NSUN6;TUBB4A;PTPRD;TUBB2B;CPS1;SLITRK2;SLITRK1;IL1RAPL1;KCNJ2;MFAP3L;CCDC90B
	GTEX-OIZI-0008-SM-2XCFD skin male 40-49 years	20/2410	0.581109	0.999995	0.972943	0.528131	ATF7IP;NLGN4Y;CAMK2D;SCAF11;BACH1;NAALADL2;RAB32;OGFRL1;EFR3A;HELB;C16ORF72;SCP2;CPS1;NAT1;NAV3;FAM198B;CCNG1;GNB4;SLC38A2;CCDC90B
	GTEX-UJMC-1826-SM-3GADT muscle male 50-59 years	8/967	0.582037	0.999995	0.971743	0.525928	SLC22A3;GCFC2;SLC38A1;SLC22A2;PRKAR2A;CCNG1;PDLIM5;BACH1
	GTEX-TKQ2-1026-SM-33HB7 blood vessel male 50-59 years	8/967	0.582037	0.999995	0.971743	0.525928	NR4A2;OCA2;EFR3A;METTL25;SLC22A2;NTRK3;CASK;PAWR
	GTEX-XUJ4-0526-SM-4BOON heart female 60-69 years	7/846	0.582801	0.999995	0.972067	0.524828	KCNJ4;CAMK2D;TYRP1;PKP2;PDLIM5;GRM1;KCNJ2
	GTEX-WXYG-0926-SM-3NB2O adipose tissue female 50-59 years	5/602	0.583523	0.999995	0.976245	0.525875	IGFBP1;BCHE;NTRK3;PODN;OTC
	GTEX-SUCS-1426-SM-4DM5W pancreas male 70-79 years	4/479	0.583733	0.999995	0.981864	0.528549	UNC5CL;REG3G;MUC3A;OTC
	GTEX-R55C-0005-SM-3GAE9 blood male 40-49 years	9/1090	0.58393	0.999995	0.969547	0.521591	RAB32;APBB1IP;C16ORF72;NAAA;SLC22A1;LIN7A;FADD;FAM214B;KCNJ2
	GTEX-QV31-0326-SM-447BM blood vessel male 30-39 years	5/603	0.585004	0.999995	0.974562	0.522498	SLC22A3;NLGN1;SLC22A2;NTRK3;ATP10A
	GTEX-WFON-0926-SM-4LVMK esophagus male 40-49 years	4/480	0.585386	0.999995	0.979751	0.524641	CACNB2;BCHE;SLC38A1;MAOA
	GTEX-XOT4-1426-SM-4B65T lung female 60-69 years	15/1817	0.586586	0.999995	0.968172	0.516458	UNC13B;ATF7IP;PRKX;CSNK1E;FAM214B;BACH1;HELB;HPGDS;PAPD7;ZC3H12A;CTNNA1;ARHGEF7;MXRA5;PPEF2;SLC38A2
	GTEX-UTHO-0726-SM-3GAEN muscle male 60-69 years	10/1214	0.586968	0.999995	0.966881	0.51514	ACHE;GCFC2;CAMK2D;PRKAR2A;CCNG1;FAM189A2;ANKRD10;ADCY2;PDLIM5;BACH1
	GTEX-QDVJ-1326-SM-48U1X colon male 50-59 years	5/605	0.587957	0.999995	0.971212	0.515813	NAT1;NAT2;ATP10B;MUC3A;OTC
	GTEX-WOFM-0726-SM-3MJF8 adipose tissue male 20-29 years	4/482	0.588681	0.999995	0.975551	0.516916	BDNF;NTRK3;EMP1;PODN
	GTEX-XBED-2426-SM-4AT4O blood vessel male 60-69 years	4/482	0.588681	0.999995	0.975551	0.516916	UNC13B;NTRK3;DYRK1A;ATP10A
	GTEX-XBEC-0008-SM-4AT3X skin male 50-59 years	8/973	0.58911	0.999995	0.965394	0.510831	EFR3A;CPS1;NAV3;SCAF11;FAM198B;GNB4;MXRA5;SLC38A2
	GTEX-PLZ5-0826-SM-3P5ZW esophagus male 50-59 years	5/606	0.589429	0.999995	0.969546	0.512503	CACNB2;MAOA;DYRK1A;PODN;OTC
	GTEX-SUCS-1726-SM-32PM8 nerve male 70-79 years	8/974	0.590283	0.999995	0.964343	0.508356	SLITRK2;SYT10;IL1RAPL1;GRIK3;CTNNA1;ITGA6;PODN;IP6K2
	GTEX-X261-0626-SM-3NMD9 breast male 50-59 years	7/852	0.590329	0.999995	0.96486	0.508555	DYRK1A;CSNK1E;ARHGEF7;PPEF2;NAALADL2;KCNJ2;PDK1
	GTEX-QDVN-0226-SM-48TZ9 blood vessel male 50-59 years	5/607	0.590898	0.999995	0.967885	0.509215	SLC22A3;BDNF;SLC22A2;FAM198B;ATP10A
	GTEX-T8EM-0426-SM-4DM7E blood vessel male 40-49 years	5/607	0.590898	0.999995	0.967885	0.509215	SLC22A3;SLC22A2;NTRK3;ATP10A;OTC
	GTEX-O5YW-1826-SM-2YUN2 blood vessel male 50-59 years	4/484	0.591961	0.999995	0.971386	0.509312	CACNB2;SLITRK4;NTRK3;PODN
	GTEX-XPVG-0926-SM-4B651 blood vessel male 50-59 years	5/609	0.593828	0.999995	0.96458	0.502705	PTPRD;SLC22A3;NTRK3;ATP10A;FAM214B
	GTEX-PW2O-1726-SM-2S1OO muscle male 20-29 years	7/856	0.59531	0.999995	0.960112	0.497984	ACHE;CAMK2D;PRKAR2A;SLITRK4;FAM189A2;ADCY2;PDLIM5
	GTEX-S4P3-1826-SM-3K2AL blood vessel female 50-59 years	5/611	0.596747	0.999995	0.961296	0.49628	NR4A2;METTL25;NTRK3;ATP10A;OTC
	GTEX-NPJ7-0008-SM-4E3JS skin female 60-69 years	11/1346	0.59802	0.999995	0.958448	0.492769	OGFRL1;CPS1;NAV3;SCAF11;ACTL6A;CCNG1;GNB4;FADD;KPNA2;MXRA5;SLC38A2
	GTEX-OHPM-0006-SM-2HMKU blood male 50-59 years	9/1104	0.59944	0.999995	0.956437	0.489466	RAB32;APBB1IP;C16ORF72;NAAA;SLC22A1;LIN7A;FADD;FAM214B;KCNJ2
	GTEX-PLZ5-0626-SM-2I5F8 heart male 50-59 years	4/489	0.600093	0.999995	0.961123	0.490816	KCNJ4;BDNF;TYRP1;PKP2
	GTEX-WHSE-0926-SM-3NMBS heart male 20-29 years	7/860	0.600261	0.999995	0.955408	0.487631	KCNJ4;CAMK2D;BDNF;CACNA2D3;PKP2;PDLIM5;PDK1
	GTEX-XGQ4-1826-SM-4AT6F prostate male 50-59 years	9/1105	0.600537	0.999995	0.955513	0.487245	NLGN4Y;SLC22A3;GALNT13;NAT2;NAAA;EHMT1;PODN;IP6K2;KCNJ3
	GTEX-XXEK-2526-SM-4BRUR nerve male 50-59 years	10/1227	0.600651	0.999995	0.955885	0.487254	GCFC2;HELB;SLITRK2;LRRTM4;SYT10;IL1RAPL1;GRIK3;ANKRD10;ITGA6;PPEF2
	GTEX-QMRM-1226-SM-447C6 colon male 50-59 years	11/1350	0.602023	0.999995	0.955378	0.484817	SCP2;NAT1;NAT2;PKP2;SLITRK6;ATP10B;CHAC2;FADD;KPNA2;MUC3A;OTC
	GTEX-OOBJ-1826-SM-3NB1C blood vessel male 60-69 years	6/739	0.602923	0.999995	0.953166	0.482269	SLC22A3;OCA2;C16ORF72;BDNF;PAWR;ATP10A
	GTEX-T2IS-1526-SM-32QPR breast female 20-29 years	14/1715	0.603151	0.999995	0.956474	0.483581	RFC3;DYRK1A;FAM189A2;CASK;EMP1;PAWR;CSNK1E;NAALADL2;OGFRL1;METTL25;GRIN3A;ZC3H12A;PPFIA1;SOX9
	GTEX-X4EP-0011-R2B-SM-3P625 brain female 60-69 years	16/1960	0.605942	0.999995	0.955908	0.478883	SLC6A11;ADCY8;FAM214B;LRFN2;OGFRL1;TUBB2B;GRIN3A;TUBB2A;CPS1;SLITRK2;IL1RAPL1;GPC5;SOX9;KPNA2;MFAP3L;CCDC90B
	GTEX-VJWN-0426-SM-3GIJI muscle female 50-59 years	9/1110	0.606003	0.999995	0.95092	0.476288	ACHE;GCFC2;SLC38A1;CAMK2D;PRKAR2A;SLITRK4;FAM189A2;ADCY2;PDLIM5
	GTEX-WHPG-2326-SM-3NMBP blood vessel male 50-59 years	5/618	0.606871	0.999995	0.949973	0.474453	NR4A2;OCA2;NTRK3;PAWR;ARHGEF7
	GTEX-SIU8-0226-SM-2XCDS adipose tissue male 50-59 years	6/742	0.606882	0.999995	0.949132	0.474017	HPGDS;METTL25;SCP2;ITGA6;MUC3A;PPEF2
	GTEX-WEY5-0006-SM-3GIKG blood female 40-49 years	8/989	0.607692	0.999995	0.948843	0.472607	RAB32;APBB1IP;C16ORF72;SLC22A1;LIN7A;FADD;FAM214B;KCNJ2
	GTEX-X638-0008-SM-47JZ7 skin female 70-79 years	13/1599	0.607849	0.999995	0.95249	0.474177	ATF7IP;SCAF11;BACH1;NAALADL2;OGFRL1;EFR3A;CPS1;NAV3;FAM198B;CCNG1;GNB4;MXRA5;KCNJ2
	GTEX-UJHI-1126-SM-4IHLN colon female 50-59 years	14/1722	0.609395	0.999995	0.952186	0.471608	CASK;ATP10B;MUC3A;METTL25;SCP2;NAT1;NAT2;NAAA;PKP2;SLITRK6;SOX9;KCNJ2;IP6K2;OTC
	GTEX-QDVJ-0626-SM-48U1T blood vessel male 50-59 years	5/620	0.609738	0.999995	0.946785	0.468399	SLC22A3;BDNF;FAM198B;CTNNA1;ATP10A
	GTEX-SE5C-1526-SM-4BRWU colon female 40-49 years	7/868	0.610071	0.999995	0.946132	0.46756	BCHE;SCP2;NAT1;NAT2;NAAA;ATP10B;MUC3A
	GTEX-OXRL-0326-SM-2I3F2 heart male 50-59 years	6/745	0.610819	0.999995	0.94513	0.465906	KCNJ4;CAMK2D;TYRP1;CACNA2D3;PKP2;PDLIM5
	GTEX-OXRK-0326-SM-3NB3R adipose tissue female 50-59 years	6/745	0.610819	0.999995	0.94513	0.465906	ATF7IP;C16ORF72;MAOA;SLITRK4;DYRK1A;OTC
	GTEX-XQ8I-2126-SM-4BOOM colon male 50-59 years	10/1237	0.611034	0.999995	0.947586	0.466784	NAT1;MAOA;NAT2;NAAA;PKP2;SLITRK6;ATP10B;MUC3A;IP6K2;OTC
	GTEX-P44H-0526-SM-2XCF1 nerve male 40-49 years	17/2087	0.611082	0.999995	0.953301	0.469524	SLC22A3;UNC5CL;SCAF11;NRXN1;GRIK3;LIN7C;GRIN2B;NAALADL2;GCFC2;OGFRL1;SLITRK2;SYT10;IL1RAPL1;PPFIA1;CTNNA1;ANKRD10;ITGA6
	GTEX-XAJ8-1126-SM-47JYA nerve male 40-49 years	13/1603	0.611522	0.999995	0.949886	0.467158	SLC22A3;GRIK3;EHMT1;PODN;NR4A2;PAPD7;SLITRK2;SYT10;PPFIA1;ANKRD10;ITGA6;SLC38A2;IP6K2
	GTEX-REY6-2126-SM-48FD9 prostate male 60-69 years	15/1846	0.611859	0.999995	0.951305	0.467331	UNC13B;SLC22A3;FAM189A2;TDRP;SYN3;MUC3A;NAALADL2;GCFC2;SCP2;NAT1;NAAA;CCNG1;ANKRD10;ARHGEF7;PDLIM5
	GTEX-WFG8-0626-SM-3GILJ heart male 20-29 years	6/746	0.612127	0.999995	0.943804	0.463233	CAMK2D;TYRP1;PKP2;PDLIM5;KCNJ2;PDK1
	GTEX-OXRP-0526-SM-2I3EW lung female 60-69 years	8/993	0.612271	0.999995	0.944789	0.463495	IGFBP1;NR4A2;BCHE;HPGDS;ZBBX;CTNNA1;CSNK1E;PODN
	GTEX-XOTO-0426-SM-4B66A blood vessel male 50-59 years	5/622	0.612592	0.999995	0.943618	0.462426	OCA2;SIPA1L1;NTRK3;ATP10A;ARHGEF7
	GTEX-U3ZH-2026-SM-3DB78 skin male 30-39 years	10/1239	0.613095	0.999995	0.945942	0.462789	GRIP1;OCA2;HPGDS;METTL25;PAPD7;TYRP1;SLITRK6;ATP10B;LIN7C;MFAP3L
	GTEX-RU1J-1926-SM-2TF6S blood vessel female 20-29 years	8/995	0.614551	0.999995	0.942775	0.459003	BCHE;C16ORF72;BDNF;SLITRK4;NTRK3;DYRK1A;PAWR;OTC
	GTEX-WH7G-0626-SM-4LVMO blood vessel male 40-49 years	5/624	0.615434	0.999995	0.940471	0.45653	SLC22A3;BDNF;FAM198B;NAAA;ATP10A
	GTEX-OIZI-1326-SM-3NB1B esophagus male 40-49 years	4/499	0.616068	0.999995	0.941219	0.455925	GRIP1;CACNB2;BCHE;SLC38A1
	GTEX-WFON-1226-SM-3TW8F adipose tissue male 40-49 years	6/750	0.617334	0.999995	0.938533	0.452697	IGFBP1;NR4A2;BCHE;ZC3H12A;EMP1;PODN
	GTEX-XV7Q-0926-SM-4BRVQ pancreas female 40-49 years	5/626	0.618265	0.999995	0.937344	0.450711	HELB;UNC5CL;REG3G;MUC3A;MXRA5
	GTEX-XQ3S-0626-SM-4BOOB heart male 20-29 years	8/999	0.61909	0.999995	0.93877	0.450145	KCNJ4;CAMK2D;GRIN3A;TYRP1;CACNA2D3;PKP2;PDLIM5;MUC3A
	GTEX-U4B1-0226-SM-4DXU8 blood vessel male 40-49 years	4/501	0.619215	0.999995	0.937335	0.449267	SLC22A2;NTRK3;PAWR;ATP10A
	GTEX-U3ZM-1126-SM-4DXUB colon male 40-49 years	7/878	0.622155	0.999995	0.934776	0.443613	UNC13B;NAT1;MAOA;NAT2;NAAA;ATP10B;MUC3A
	GTEX-OHPL-0008-SM-4E3I9 skin female 60-69 years	9/1125	0.622181	0.999995	0.937387	0.444813	OGFRL1;SCP2;CPS1;FAM198B;CCNG1;GNB4;MXRA5;SLC38A2;NAALADL2
	GTEX-OHPM-1026-SM-3LK74 pancreas male 50-59 years	3/376	0.622692	0.999995	0.93707	0.443893	UNC5CL;REG3G;OTC
	GTEX-RTLS-0826-SM-2TF5Q heart female 60-69 years	3/376	0.622692	0.999995	0.93707	0.443893	BDNF;PKP2;MUC3A
	GTEX-X8HC-1626-SM-46MWE heart female 50-59 years	4/504	0.623906	0.999995	0.931566	0.439471	KCNJ4;PKP2;ARHGEF7;PDK1
	GTEX-P44H-0726-SM-48TBT heart male 40-49 years	6/756	0.625072	0.999995	0.930732	0.43734	ATF7IP2;TYRP1;CACNA2D3;PKP2;PDLIM5;MUC3A
	GTEX-RN64-0726-SM-48FCV blood vessel male 50-59 years	9/1128	0.625376	0.999995	0.934724	0.438762	NR4A2;SLC22A3;METTL25;SLC22A2;NTRK3;PAWR;ATP10A;ARHGEF7;CCDC90B
	GTEX-PLZ4-0008-SM-48TE6 skin female 50-59 years	14/1741	0.62612	0.999995	0.940723	0.44046	BDNF;BACH1;RAB32;OGFRL1;EFR3A;C16ORF72;NAT1;NAV3;CCNG1;FADD;KPNA2;MXRA5;SLC38A2;CCDC90B
	GTEX-WH7G-1326-SM-4LVMS colon male 40-49 years	6/757	0.626353	0.999995	0.929444	0.434832	NAT1;MAOA;NAT2;NAAA;ATP10B;MUC3A
	GTEX-RU1J-1326-SM-46MUL colon female 20-29 years	5/632	0.626683	0.999995	0.928085	0.433707	BCHE;NAT2;SYT10;ATP10B;MUC3A
	GTEX-XBEW-1426-SM-4AT4J esophagus male 40-49 years	4/506	0.627014	0.999995	0.927759	0.433065	CACNB2;BCHE;MAOA;ATP10A
	GTEX-N7MT-0011-R2a-SM-2I3GI brain female 60-69 years	10/1253	0.627373	0.999995	0.934584	0.435717	PTPRD;HPGDS;TUBB2B;GALNT13;SLITRK1;IL1RAPL1;ATP10B;TUBB4A;MFAP3L;CCDC90B
	GTEX-WYBS-1226-SM-3NM9N heart female 60-69 years	3/379	0.628056	0.999995	0.92945	0.432311	KCNJ4;PKP2;PDLIM5
	GTEX-R55D-1226-SM-48FE9 esophagus male 50-59 years	5/633	0.628075	0.999995	0.926559	0.430938	CACNB2;BCHE;SLC38A1;MAOA;ATP10A
	GTEX-T6MO-0006-SM-32QOU blood female 40-49 years	10/1254	0.628382	0.999995	0.933782	0.433841	RAB32;APBB1IP;C16ORF72;PRKCB;SLC22A1;LIN7A;FADD;FAM214B;BACH1;KCNJ2
	GTEX-NPJ8-1626-SM-2HMIY muscle male 40-49 years	9/1131	0.628557	0.999995	0.932076	0.43279	SLC22A3;SLC38A1;CAMK2D;PRKAR2A;SLITRK4;CCNG1;DYRK1A;ADCY2;BACH1
	GTEX-WFG7-1026-SM-4LMK8 esophagus male 20-29 years	4/507	0.628562	0.999995	0.925866	0.4299	RIMS1;CACNB2;BCHE;MAOA
	GTEX-N7MT-1426-SM-3LK5M blood vessel female 60-69 years	8/1008	0.6292	0.999995	0.929877	0.430817	UNC13B;OCA2;NTRK3;ATP10A;CSNK1E;REG3G;FAM214B;PDK1
	GTEX-SNOS-0726-SM-4DM5Z esophagus male 40-49 years	3/380	0.629832	0.999995	0.926937	0.428525	CACNB2;BCHE;HPGDS
	GTEX-X3Y1-0426-SM-3P5Z4 heart male 40-49 years	6/760	0.630181	0.999995	0.9256	0.427394	KCNJ4;CAMK2D;TYRP1;PKP2;PDLIM5;MUC3A
	GTEX-XPT6-2126-SM-4B66P nerve male 20-29 years	9/1133	0.63067	0.999995	0.930318	0.428851	SLC22A3;OGFRL1;SYT10;IL1RAPL1;GRIK3;CTNNA1;ITGA6;PODN;IP6K2
	GTEX-TMMY-1526-SM-4DXST bladder female 40-49 years	6/761	0.631452	0.999995	0.924326	0.424943	CACNB2;BCHE;NBEA;CCNG1;SLITRK6;PAWR
	GTEX-W5WG-2726-SM-4LMIC esophagus female 50-59 years	4/509	0.631645	0.999995	0.922104	0.423641	CACNB2;BCHE;SLC38A1;MAOA
	GTEX-OOBJ-1026-SM-3NB2L pancreas male 60-69 years	2/251	0.631947	0.999995	0.936173	0.429656	UNC5CL;REG3G
	GTEX-WL46-0926-SM-3LK7T heart male 50-59 years	5/636	0.632234	0.999995	0.922009	0.422738	KCNJ4;GRIN3A;TYRP1;PKP2;MUC3A
	GTEX-X5EB-1426-SM-46MVW esophagus male 40-49 years	5/636	0.632234	0.999995	0.922009	0.422738	CACNB2;BCHE;SLC38A1;MAOA;ATP10A
	GTEX-WEY5-1126-SM-4LMIE esophagus female 40-49 years	4/510	0.63318	0.999995	0.920234	0.420547	CACNB2;BCHE;SLC38A1;ATP10A
	GTEX-R55G-1226-SM-48FDC colon female 40-49 years	13/1627	0.633226	0.999995	0.93453	0.427013	UNC13B;MAOA;CASK;ATP10B;MUC3A;NAALADL2;SCP2;NAT1;NAT2;NAAA;PKP2;SLITRK6;OTC
	GTEX-QEG4-0426-SM-33HC3 heart male 30-39 years	8/1013	0.634755	0.999995	0.925005	0.420429	KCNJ4;CAMK2D;GRIN3A;TYRP1;PKP2;PDLIM5;MUC3A;KCNJ2
	GTEX-S4Z8-1226-SM-4AD6W stomach male 60-69 years	3/383	0.635126	0.999995	0.919477	0.41738	CACNB2;NBEA;SLITRK6
	GTEX-OXRO-1926-SM-2S1O3 blood vessel female 60-69 years	6/764	0.635251	0.999995	0.920523	0.417674	UNC13B;NR4A2;OCA2;NTRK3;CSNK1E;PDK1
	GTEX-QDVN-1326-SM-48TZ3 colon male 50-59 years	12/1507	0.635476	0.999995	0.931459	0.422306	UNC5CL;RFC3;SCP2;NAT1;NAT2;NAAA;PKP2;CASK;ATP10B;KPNA2;MUC3A;OTC
	GTEX-U3ZN-2126-SM-4DXU1 colon female 30-39 years	15/1875	0.636438	0.999995	0.934964	0.42248	UNC5CL;MAOA;CASK;ATP10B;MUC3A;NAALADL2;GRIN3A;SCP2;NAT1;NAT2;NAAA;PKP2;SLITRK6;IP6K2;OTC
	GTEX-WFG7-0526-SM-3GIKI lung male 20-29 years	8/1015	0.636964	0.999995	0.923069	0.416343	UNC13B;RFC3;TBC1D2;MAOA;BDNF;CTNNA1;ITGA6;OTC
	GTEX-WL46-0526-SM-3LK7W blood vessel male 50-59 years	4/513	0.637762	0.999995	0.914668	0.411408	NR4A2;SLC22A2;NTRK3;ATP10A
	GTEX-P78B-0005-SM-2I5GM blood female 40-49 years	9/1140	0.638015	0.999995	0.924214	0.415335	APBB1IP;C16ORF72;NAAA;SLC22A1;LIN7A;REG3G;FAM214B;BACH1;KCNJ2
	GTEX-R53T-1826-SM-3GIJX muscle female 50-59 years	8/1016	0.638066	0.999995	0.922105	0.414314	GCFC2;SLC38A1;PRKAR2A;SLITRK4;CCNG1;FAM189A2;ADCY2;PDLIM5
	GTEX-WWYW-1326-SM-3NB2S heart female 50-59 years	3/385	0.638626	0.999995	0.914569	0.410126	BDNF;PKP2;MUC3A
	GTEX-TSE9-0008-SM-4DXT8 skin female 60-69 years	14/1757	0.63994	0.999995	0.931264	0.415698	ATF7IP;SCAF11;NAALADL2;RAB32;OGFRL1;C16ORF72;CPS1;NAT1;NAV3;FAM198B;CCNG1;GNB4;FADD;MXRA5
	GTEX-UPK5-1826-SM-3GAEB adipose tissue male 40-49 years	8/1018	0.640265	0.999995	0.920181	0.410284	BCHE;HPGDS;SCP2;FAM198B;PODN;MUC3A;MXRA5;OTC
	GTEX-QDT8-0626-SM-48TYW breast female 30-39 years	13/1635	0.640328	0.999995	0.929512	0.414352	IGFBP1;ATF7IP;SCAF11;DYRK1A;FAM189A2;CASK;PAWR;CSNK1E;NAALADL2;OGFRL1;HELB;ITGA6;SOX9
	GTEX-XXEK-0726-SM-4BRWF blood vessel male 50-59 years	6/769	0.641531	0.999995	0.914251	0.405834	SLC22A3;BDNF;SLC22A2;FAM198B;CTNNA1;ATP10A
	GTEX-OOBJ-0426-SM-3NB1S blood vessel male 60-69 years	6/769	0.641531	0.999995	0.914251	0.405834	NLGN4Y;SLC22A3;METTL25;ERBB4;SLC22A2;ATP10A
	GTEX-OHPL-1026-SM-3MJGI pancreas female 60-69 years	4/516	0.642308	0.999995	0.909168	0.402478	UNC5CL;CCNG1;REG3G;MXRA5
	GTEX-U3ZN-0426-SM-4DXSH blood vessel female 30-39 years	4/517	0.643814	0.999995	0.907349	0.399546	NTRK3;PAWR;ATP10A;OTC
	GTEX-OIZH-0726-SM-3NB1I esophagus male 50-59 years	6/771	0.644025	0.999995	0.911765	0.401193	CACNB2;BCHE;EFR3A;SLC38A1;MAOA;GNB4
	GTEX-POMQ-0006-SM-33HBY blood female 20-29 years	7/897	0.644548	0.999995	0.913904	0.401392	RAB32;APBB1IP;C16ORF72;SLC22A1;LIN7A;FAM214B;KCNJ2
	GTEX-XBED-2526-SM-47JYD nerve male 60-69 years	10/1272	0.646316	0.999995	0.919572	0.401362	OGFRL1;SLITRK2;SYT10;IL1RAPL1;GRIK3;CTNNA1;ANKRD10;ITGA6;PODN;IP6K2
	GTEX-XYKS-2626-SM-4BRUT blood vessel female 60-69 years	4/519	0.646816	0.999995	0.903731	0.39375	UNC13B;NTRK3;PODN;OTC
	GTEX-REY6-1426-SM-48FDK esophagus male 60-69 years	4/519	0.646816	0.999995	0.903731	0.39375	CACNB2;KCNJ6;CTNNA1;ATP10A
	GTEX-NPJ8-1326-SM-3LK6B blood vessel male 40-49 years	10/1273	0.647299	0.999995	0.918795	0.399627	UNC13B;NLGN4X;SLITRK2;LRRTM4;NTRK3;SYT10;IL1RAPL1;GRIK3;CTNNA1;CSNK1E
	GTEX-T5JW-1826-SM-3GAE1 muscle female 20-29 years	8/1025	0.647901	0.999995	0.913507	0.396478	SLC22A3;SLC38A1;SLC22A2;PRKAR2A;CHAC2;ADCY2;PDLIM5;BACH1
	GTEX-Q2AH-1926-SM-2S1PN nerve male 40-49 years	7/900	0.648014	0.999995	0.910689	0.395096	SYT10;IL1RAPL1;GRIK3;CTNNA1;ANKRD10;ITGA6;PODN
	GTEX-OOBJ-0526-SM-48TDK lung male 60-69 years	12/1521	0.648259	0.999995	0.922113	0.399704	UNC13B;HPGDS;METTL25;TBC1D2;NAT1;NAT2;NAAA;ZBBX;SLITRK6;FAM189A2;FAM214B;OTC
	GTEX-Q2AI-1726-SM-2S1PZ blood vessel male 40-49 years	4/520	0.64831	0.999995	0.901933	0.390885	NR4A2;SLC22A2;NTRK3;OTC
	GTEX-WEY5-0426-SM-3GIKT heart female 40-49 years	5/648	0.648586	0.999995	0.904237	0.391499	CAMK2D;TYRP1;CACNA2D3;PKP2;PDLIM5
	GTEX-OOBK-0726-SM-3LK5Q esophagus male 40-49 years	4/521	0.649801	0.999995	0.900142	0.388042	RIMS1;CACNB2;BCHE;HPGDS
	GTEX-VJYA-0826-SM-4KL1M pancreas male 60-69 years	5/649	0.649928	0.999995	0.902786	0.389005	UNC5CL;ATF7IP2;REG3G;MUC3A;MXRA5
	GTEX-PSDG-0526-SM-2S1OH blood vessel male 50-59 years	5/650	0.651267	0.999995	0.901339	0.386526	NR4A2;OCA2;MAOA;NTRK3;ATP10A
	GTEX-S4P3-1626-SM-3K2AZ muscle female 50-59 years	7/903	0.65146	0.999995	0.907496	0.388898	SLC22A3;SLC38A1;SLC22A2;PRKAR2A;CCNG1;CHAC2;PDLIM5
	GTEX-X8HC-2726-SM-46MUA ovary female 50-59 years	18/2260	0.651681	0.999995	0.928987	0.397793	IGFBP1;NLGN4X;SCAF11;FAM189A2;TDRP;PAWR;CSNK1E;PODN;CACNB2;GCFC2;NAV3;PAPD7;FAM198B;CCNG1;PKP2;ANKRD10;ARHGEF7;PDK1
	GTEX-WEY5-0226-SM-3GIKN heart female 40-49 years	5/651	0.652603	0.999995	0.899897	0.384064	SCP2;TYRP1;CACNA2D3;PKP2;KCNJ3
	GTEX-RNOR-0008-SM-48FEY skin female 50-59 years	7/905	0.653747	0.999995	0.905379	0.384818	CPS1;FAM198B;CCNG1;GNB4;MXRA5;SLC38A2;NAALADL2
	GTEX-W5WG-2326-SM-3GIJH nerve female 50-59 years	15/1902	0.658633	0.999995	0.920201	0.384265	SLC22A3;SCAF11;ACTL6A;GRIK3;PRKX;PODN;NR4A2;GCFC2;OGFRL1;LRRTM4;SYT10;IL1RAPL1;CTNNA1;ITGA6;PPEF2
	GTEX-WRHK-1726-SM-3MJFK blood vessel female 20-29 years	6/783	0.658773	0.999995	0.897118	0.374436	NLGN1;C16ORF72;MAOA;NTRK3;DYRK1A;ATP10A
	GTEX-SNMC-1626-SM-4DM52 nerve male 20-29 years	11/1409	0.658828	0.999995	0.912139	0.380628	NR4A2;SLITRK2;LRRTM4;SLITRK1;IL1RAPL1;GRIK3;CTNNA1;ANKRD10;ITGA6;CSNK1E;IP6K2
	GTEX-NPJ7-1326-SM-3MJHO blood vessel female 60-69 years	5/656	0.659233	0.999995	0.892752	0.37199	METTL25;NTRK3;PAWR;ATP10A;KCNJ3
	GTEX-OHPK-1826-SM-2YUMR blood vessel female 50-59 years	4/529	0.661574	0.999995	0.886059	0.366061	OCA2;SLC22A2;NTRK3;ATP10A
	GTEX-OIZH-1826-SM-2YUNP blood vessel male 50-59 years	5/658	0.661863	0.999995	0.889925	0.36727	BDNF;CTNNA1;PAWR;ATP10A;PDLIM5
	GTEX-Q2AH-1026-SM-48TZI esophagus male 40-49 years	5/658	0.661863	0.999995	0.889925	0.36727	CACNB2;BCHE;KCNJ6;DYRK1A;REG3G
	GTEX-PW2O-0426-SM-48TCC blood vessel male 20-29 years	6/786	0.662401	0.999995	0.893527	0.368029	SLC22A3;BDNF;SLC22A2;FAM198B;CASK;ATP10A
	GTEX-OXRK-0426-SM-3NB2E nerve female 50-59 years	9/1164	0.662597	0.999995	0.903848	0.372013	SLC22A3;OGFRL1;SLITRK1;GRIK3;CTNNA1;ITGA6;PRKX;PODN;IP6K2
	GTEX-V955-2526-SM-4JBJG nerve male 60-69 years	9/1164	0.662597	0.999995	0.903848	0.372013	NR4A2;SLC22A3;OGFRL1;GRIK3;ANKRD10;ITGA6;CSNK1E;PODN;IP6K2
	GTEX-RVPV-0226-SM-2TF6W blood vessel male 60-69 years	4/530	0.663027	0.999995	0.884328	0.363406	OCA2;NTRK3;PAWR;ATP10A
	GTEX-SUCS-1626-SM-32PLS muscle male 70-79 years	7/914	0.663927	0.999995	0.895969	0.366974	ACHE;SLC38A1;PRKAR2A;SLITRK4;FAM189A2;ADCY2;PDLIM5
	GTEX-Q2AG-1226-SM-4GICA esophagus female 40-49 years	5/660	0.664479	0.999995	0.887115	0.36261	CACNB2;BCHE;GRIK3;SLITRK6;ANKRD10
	GTEX-VUSG-0626-SM-4KL1Z blood vessel male 50-59 years	5/662	0.667083	0.999995	0.884323	0.35801	SLC22A3;NTRK3;CASK;PAWR;PPEF2
	GTEX-VUSG-2226-SM-4KKZO breast male 50-59 years	12/1544	0.668743	0.999995	0.907129	0.364988	HPGDS;METTL25;GRIN3A;SCP2;NAT2;ERBB4;ZC3H12A;NAAA;ACTL6A;REG3G;NAALADL2;KCNJ2
	GTEX-WYJK-1126-SM-3NM9Z heart male 50-59 years	3/403	0.669075	0.999995	0.872605	0.350664	CACNA2D3;PKP2;KCNJ3
	GTEX-SNOS-0326-SM-4DM6C blood vessel male 40-49 years	5/664	0.669674	0.999995	0.881547	0.353469	SLC22A3;BDNF;FAM198B;PAWR;ATP10A
	GTEX-R55C-1026-SM-48FCM stomach male 40-49 years	4/537	0.673079	0.999995	0.872398	0.345375	NR4A2;CACNB2;KCNJ6;PODN
	GTEX-R53T-2026-SM-3GIJF blood vessel female 50-59 years	11/1425	0.67345	0.999995	0.901035	0.356216	NR4A2;SLC22A3;EFR3A;METTL25;NLGN1;C16ORF72;BDNF;SLC22A2;CASK;PAWR;PDLIM5
	GTEX-WL46-0011-R9A-SM-3MJFP brain male 50-59 years	11/1425	0.67345	0.999995	0.901035	0.356216	PTPRD;TUBB2B;GALNT13;CPS1;SLITRK1;IL1RAPL1;ATP10B;TUBB4A;GRIA3;MFAP3L;CCDC90B
	GTEX-PX3G-0426-SM-48U1C blood vessel female 20-29 years	5/668	0.674816	0.999995	0.876046	0.344562	SLC22A3;BDNF;SLC22A2;FAM198B;CASK
	GTEX-XGQ4-1226-SM-4AT67 colon male 50-59 years	5/668	0.674816	0.999995	0.876046	0.344562	NAT1;NAT2;NAAA;ATP10B;MUC3A
	GTEX-R45C-0008-SM-48FF2 skin female 60-69 years	15/1925	0.676978	0.999995	0.907955	0.354208	BDNF;BACH1;NAALADL2;RAB32;OGFRL1;EFR3A;HELB;TBC1D2;C16ORF72;NAT1;CCNG1;AMZ2;FADD;SLC38A2;CCDC90B
	GTEX-XXEK-1726-SM-4BRVB pancreas male 50-59 years	5/671	0.678638	0.999995	0.871963	0.338032	UNC13B;UNC5CL;ITGA6;REG3G;MXRA5
	GTEX-RWS6-0326-SM-2XCAP heart female 60-69 years	4/542	0.680133	0.999995	0.864066	0.333068	CAMK2D;TYRP1;PKP2;PDLIM5
	GTEX-PWN1-1826-SM-2S1PE blood vessel female 40-49 years	4/542	0.680133	0.999995	0.864066	0.333068	NR4A2;OCA2;NTRK3;ATP10A
	GTEX-XXEK-0005-SM-4BRWJ blood male 50-59 years	9/1182	0.680396	0.999995	0.88912	0.342382	RAB32;APBB1IP;HELB;C16ORF72;ZC3H12A;SLC22A1;FADD;FAM214B;KCNJ2
	GTEX-XQ3S-1026-SM-4BOPJ esophagus male 20-29 years	5/673	0.68117	0.999995	0.869261	0.333748	BCHE;HPGDS;SLC22A2;SLITRK6;MXRA5
	GTEX-TSE9-0526-SM-3DB7Z muscle female 60-69 years	7/930	0.681577	0.999995	0.879693	0.337227	GCFC2;CAMK2D;PRKAR2A;SLITRK4;CCNG1;ADCY2;PDLIM5
	GTEX-RTLS-0726-SM-46MV4 blood vessel female 60-69 years	4/544	0.682926	0.999995	0.860776	0.328274	GNB4;PAWR;PODN;OTC
	GTEX-SNMC-1226-SM-2XCFP skin male 20-29 years	14/1810	0.683843	0.999995	0.901134	0.342456	ATF7IP;DYRK1A;PAWR;ATP10B;LIN7C;BACH1;GRIP1;C16ORF72;GNB4;SLITRK6;SLC38A2;PDK1;IP6K2;MFAP3L
	GTEX-QCQG-0426-SM-48U29 pancreas female 50-59 years	5/676	0.684942	0.999995	0.86524	0.327425	UNC5CL;CCNG1;REG3G;MXRA5;OTC
	GTEX-S4Z8-0008-SM-33HAZ skin male 60-69 years	12/1563	0.68516	0.999995	0.895086	0.338434	ATF7IP;EFR3A;CAMK2D;CPS1;SCAF11;FAM198B;CCNG1;GNB4;BACH1;SLC38A2;NAALADL2;CCDC90B
	GTEX-R53T-0426-SM-48FEM pancreas female 50-59 years	3/414	0.686748	0.999995	0.84877	0.318958	UNC5CL;REG3G;OTC
	GTEX-XPT6-2226-SM-4B66R blood vessel male 20-29 years	5/678	0.687441	0.999995	0.862578	0.323277	OCA2;MAOA;BDNF;NTRK3;ATP10A
	GTEX-PLZ6-1126-SM-3P5ZR prostate male 30-39 years	13/1691	0.688034	0.999995	0.895728	0.334928	UNC13B;SLC22A3;EHMT1;TDRP;NSUN6;MUC3A;NAALADL2;HPGDS;GRIN3A;SYT10;ZC3H12A;NAAA;ARHGEF7
	GTEX-RNOR-0326-SM-2TF51 nerve female 50-59 years	11/1442	0.688592	0.999995	0.889509	0.331881	SLC22A3;SLITRK2;NAT2;LRRTM4;SYT10;IL1RAPL1;GRIK3;CTNNA1;ANKRD10;ITGA6;PODN
	GTEX-T2IS-1026-SM-32QP1 blood vessel female 20-29 years	5/679	0.688685	0.999995	0.861253	0.321223	NR4A2;BDNF;NTRK3;PAWR;ATP10A
	GTEX-XUW1-1926-SM-4BOP1 colon female 50-59 years	5/680	0.689926	0.999995	0.859933	0.319182	BCHE;NAT2;ATP10B;MUC3A;OTC
	GTEX-WFG7-1826-SM-3GIL1 prostate male 20-29 years	12/1569	0.690247	0.999995	0.891344	0.330426	UNC13B;NLGN4Y;SLC22A3;HPGDS;GRIN3A;SCP2;NAT1;ZC3H12A;NAAA;SLITRK6;MUC3A;NAALADL2
	GTEX-S4UY-1326-SM-4AD4X vagina female 40-49 years	5/681	0.691164	0.999995	0.858616	0.317154	IGFBP1;BCHE;NLGN4X;PODN;OTC
	GTEX-V955-1026-SM-4JBHO esophagus male 60-69 years	3/417	0.691444	0.999995	0.842489	0.310856	CACNB2;BCHE;MAOA
	GTEX-OHPN-0226-SM-48TBV adipose tissue female 60-69 years	6/811	0.691703	0.999995	0.864642	0.318706	APBB1IP;ACHE;KCNJ6;TUBB2A;MUC3A;PDK1
	GTEX-OHPL-1326-SM-3MJGG adrenal gland female 60-69 years	11/1446	0.692094	0.999995	0.886836	0.326385	RFC3;SCP2;PRKAR2A;SLITRK4;FAM198B;ATF7IP2;CCNG1;GRIK1;REG3G;MXRA5;CCDC90B
	GTEX-UTHO-0011-R1A-SM-3GIJO brain male 60-69 years	10/1321	0.692691	0.999995	0.882866	0.324163	PTPRD;RIMS1;GALNT13;SLITRK2;SLITRK1;ZBBX;IL1RAPL1;SYN3;PPFIA2;MFAP3L
	GTEX-XUZC-0526-SM-4BOPF esophagus female 30-39 years	4/552	0.693925	0.999995	0.847859	0.309801	GRIP1;CACNB2;BCHE;ATP10A
	GTEX-U3ZM-0326-SM-4DXUJ blood vessel male 40-49 years	4/553	0.695281	0.999995	0.84627	0.307568	SLC22A3;FAM198B;ATP10A;NAALADL2
	GTEX-Q734-0426-SM-48TZX pancreas female 40-49 years	2/283	0.69622	0.999995	0.828207	0.299885	UNC5CL;REG3G
	GTEX-RN64-0526-SM-2TC5P blood vessel male 50-59 years	6/817	0.698483	0.999995	0.857974	0.307879	OCA2;METTL25;SLC22A2;NTRK3;GNB4;PAWR
	GTEX-OXRP-0126-SM-3NB32 skin female 60-69 years	7/946	0.698641	0.999995	0.863972	0.309836	GRIP1;TYRP1;GNB4;SLITRK6;BACH1;MXRA5;PDK1
	GTEX-WHWD-0326-SM-3LK6L heart male 50-59 years	5/688	0.699735	0.999995	0.849505	0.303319	KCNJ4;TYRP1;CACNA2D3;PKP2;KCNJ3
	GTEX-QDVN-0826-SM-48TZ2 liver male 50-59 years	7/948	0.700733	0.999995	0.862045	0.306568	IGFBP1;UNC5CL;GLUD2;SCP2;CPS1;NAT2;SLC22A1
	GTEX-Q2AG-0326-SM-48U1O breast female 40-49 years	11/1457	0.701606	0.999995	0.879564	0.311703	IGFBP1;METTL25;ERBB4;ZC3H12A;SLITRK6;FAM189A2;PAWR;CSNK1E;MXRA5;NAALADL2;IP6K2
	GTEX-X5EB-0006-SM-46MV5 blood male 40-49 years	6/820	0.701836	0.999995	0.854677	0.302603	RAB32;APBB1IP;SLC22A1;FADD;FAM214B;KCNJ2
	GTEX-S4Z8-0626-SM-4AD6J blood vessel male 60-69 years	4/558	0.701996	0.999995	0.838415	0.296654	SLC22A3;SLC22A2;NTRK3;ATP10A
	GTEX-P4PQ-1526-SM-3NMCK stomach male 60-69 years	4/558	0.701996	0.999995	0.838415	0.296654	CACNB2;SLC38A1;KCNJ6;PODN
	GTEX-S3XE-1326-SM-4AD4H prostate male 50-59 years	5/690	0.702153	0.999995	0.846937	0.29948	NLGN4Y;BDNF;ZC3H12A;PAWR;MUC3A
	GTEX-WL46-0726-SM-3LK5Z heart male 50-59 years	5/691	0.703358	0.999995	0.845658	0.297578	KCNJ4;TYRP1;CACNA2D3;PKP2;KCNJ3
	GTEX-X585-0008-SM-46MU4 skin male 50-59 years	10/1333	0.703474	0.999995	0.874291	0.30751	EFR3A;CPS1;NAV3;SCAF11;FAM198B;GNB4;MXRA5;SLC38A2;NAALADL2;CCDC90B
	GTEX-S341-1526-SM-4AD6K breast female 40-49 years	12/1586	0.704398	0.999995	0.880897	0.308677	IGFBP1;METTL25;NAT1;ERBB4;NAAA;ACTL6A;DYRK1A;EHMT1;CASK;ADCY8;PODN;NAALADL2
	GTEX-RWSA-0626-SM-2XCBD heart male 40-49 years	5/692	0.704559	0.999995	0.844383	0.295689	CACNB2;GRIN3A;PKP2;PDLIM5;MUC3A
	GTEX-Q2AG-0926-SM-48U1Q blood vessel female 40-49 years	6/824	0.706268	0.999995	0.850319	0.295707	NR4A2;SLC22A3;OCA2;ERBB4;NTRK3;ATP10A
	GTEX-WZTO-0426-SM-3NM99 lung male 40-49 years	11/1463	0.706719	0.999995	0.875643	0.303955	UNC13B;BCHE;HPGDS;TBC1D2;PAPD7;CTNNA1;PAWR;CSNK1E;ARHGEF7;PPEF2;SLC38A2
	GTEX-O5YT-1726-SM-3NMD7 nerve male 20-29 years	5/694	0.706951	0.999995	0.841844	0.291946	SLC22A3;SYT10;CTNNA1;ITGA6;PODN
	GTEX-OXRK-1326-SM-3NB1A esophagus female 50-59 years	7/955	0.707978	0.999995	0.855362	0.295393	OGFRL1;SCP2;CTNNA1;EMP1;SLC6A11;PRKX;LIN7C
	GTEX-WFON-1326-SM-4LVMN colon male 40-49 years	3/428	0.708215	0.999995	0.820218	0.282981	SYT10;GRIK3;OTC
	GTEX-Q734-1126-SM-48TZY colon female 40-49 years	11/1466	0.709255	0.999995	0.873695	0.300149	BCHE;SCP2;NAT1;NAT2;NAAA;PKP2;SLITRK6;CASK;ATP10B;MUC3A;OTC
	GTEX-UJHI-0926-SM-4IHKF esophagus female 50-59 years	5/697	0.710514	0.999995	0.838063	0.286422	CACNB2;BCHE;SLC38A1;SLITRK6;ATP10A
	GTEX-XBED-1926-SM-47JYP skin male 60-69 years	7/958	0.711048	0.999995	0.852528	0.290726	NR4A2;ZC3H12A;TYRP1;SLITRK6;MXRA5;SLC38A2;PDK1
	GTEX-P4PP-1726-SM-2S1NS nerve female 30-39 years	5/698	0.711695	0.999995	0.83681	0.284604	SLC22A3;SYT10;GRIK3;ITGA6;PODN
	GTEX-XYKS-1026-SM-4BRVH esophagus female 60-69 years	4/566	0.71252	0.999995	0.826137	0.280017	BCHE;SLC22A2;SLITRK6;ATP10A
	GTEX-U3ZH-0426-SM-4DXSE blood vessel male 30-39 years	3/431	0.712667	0.999995	0.814343	0.275851	SLC22A2;PAWR;CCDC90B
	GTEX-OHPL-2526-SM-3MJGT vagina female 60-69 years	7/960	0.713083	0.999995	0.850649	0.287654	OGFRL1;BCHE;NBEA;ACTL6A;CASK;MXRA5;NAALADL2
	GTEX-OHPL-0426-SM-3TW8X blood vessel female 60-69 years	5/700	0.714047	0.999995	0.834314	0.281002	RAB32;SLC22A3;BDNF;ATP10A;FAM214B
	GTEX-PWOO-1326-SM-48TCJ colon female 40-49 years	15/1974	0.714214	0.999995	0.882824	0.297135	UNC13B;UNC5CL;RFC3;CASK;ATP10B;MUC3A;SCP2;NAT1;NAT2;PKP2;SLITRK6;CHAC2;ITGA6;FADD;KPNA2
	GTEX-R55D-0006-SM-3GIJS blood male 50-59 years	13/1726	0.715934	0.999995	0.875735	0.292641	ATF7IP;PRKCB;SLC22A1;LIN7A;FAM214B;BACH1;RAB32;APBB1IP;HELB;TBC1D2;C16ORF72;FADD;KCNJ2
	GTEX-PSDG-1426-SM-48TD1 esophagus male 50-59 years	5/702	0.716386	0.999995	0.831833	0.277447	RIMS1;CACNB2;SLC38A1;MAOA;DYRK1A
	GTEX-S32W-0426-SM-4AD6H blood vessel female 50-59 years	5/703	0.71755	0.999995	0.830598	0.275686	SLC22A3;SLC22A2;FAM198B;PAWR;ATP10A
	GTEX-XGQ4-0526-SM-4AT6C heart male 50-59 years	4/570	0.717681	0.999995	0.820129	0.272062	KCNJ4;CACNA2D3;PKP2;KCNJ3
	GTEX-RVPU-0011-R9A-SM-3NM8E brain male 50-59 years	6/836	0.7193	0.999995	0.837496	0.275936	PTPRD;TUBB2B;GALNT13;CPS1;ATP10B;TUBB4A
	GTEX-WI4N-0626-SM-3TW8Z heart female 40-49 years	4/572	0.720235	0.999995	0.817156	0.268172	PKP2;FAM189A2;PDLIM5;MUC3A
	GTEX-U3ZG-0326-SM-47JXN muscle male 50-59 years	6/838	0.721433	0.999995	0.835395	0.27277	UNC13B;ACHE;FAM189A2;ADCY2;PDLIM5;KCNJ2
	GTEX-OOBJ-0326-SM-33HBO heart male 60-69 years	6/838	0.721433	0.999995	0.835395	0.27277	KCNJ4;CAMK2D;TYRP1;PKP2;PDLIM5;KCNJ2
	GTEX-QDT8-0326-SM-32PL1 nerve female 30-39 years	16/2110	0.722296	0.999995	0.879991	0.286278	SLC22A3;SCAF11;NRXN1;GRIK3;LIN7C;NAALADL2;NR4A2;METTL25;SLITRK2;LRRTM4;SYT10;IL1RAPL1;PPFIA1;CTNNA1;ANKRD10;ITGA6
	GTEX-XGQ4-1626-SM-4AT6J esophagus male 50-59 years	4/574	0.722773	0.999995	0.814204	0.264339	CACNB2;BCHE;GRIN2A;SLITRK6
	GTEX-TSE9-0726-SM-3DB8C lung female 60-69 years	10/1356	0.723481	0.999995	0.858284	0.27781	UNC13B;ATF7IP;EFR3A;CCNG1;PPFIA1;PRKX;CSNK1E;ARHGEF7;FAM214B;SLC38A2
	GTEX-WFG8-2526-SM-3GILR nerve male 20-29 years	7/971	0.724105	0.999995	0.840453	0.271314	SLITRK2;SYT10;GRIK3;CTNNA1;NSUN6;ITGA6;IP6K2
	GTEX-PLZ6-0726-SM-3P619 pancreas male 30-39 years	3/439	0.724285	0.999995	0.799072	0.257757	UNC5CL;REG3G;OTC
	GTEX-TSE9-0011-R9A-SM-3DB7Q brain female 60-69 years	5/709	0.724465	0.999995	0.823261	0.265355	PTPRD;TUBB2B;GALNT13;IL1RAPL1;TUBB4A
	GTEX-PX3G-0726-SM-48TZT esophagus female 20-29 years	4/576	0.725294	0.999995	0.811273	0.260563	CACNB2;BCHE;HPGDS;SLITRK6
	GTEX-POYW-0426-SM-2XCEV nerve male 60-69 years	15/1992	0.72723	0.999995	0.873905	0.27835	UNC13B;ATF7IP;SCAF11;ACTL6A;GRIK3;NSUN6;NR4A2;GCFC2;METTL25;SLITRK2;LRRTM4;SYT10;CTNNA1;ANKRD10;ITGA6
	GTEX-QV44-2226-SM-447A3 blood vessel male 50-59 years	5/712	0.727877	0.999995	0.819639	0.260336	NR4A2;OCA2;BDNF;NTRK3;PAWR
	GTEX-REY6-0626-SM-2TF4G nerve male 60-69 years	12/1616	0.728406	0.999995	0.863001	0.273482	SLC22A3;NLGN4X;LRRTM1;SYT10;IL1RAPL1;PPFIA1;GRIK3;CTNNA1;ITGA6;CSNK1E;LIN7C;PODN
	GTEX-U4B1-1226-SM-4DXT7 bladder male 40-49 years	5/713	0.729008	0.999995	0.818439	0.258684	CACNB2;NLGN1;NBEA;SLITRK6;PAWR
	GTEX-UJMC-1026-SM-4IHKN esophagus male 50-59 years	4/579	0.729044	0.999995	0.806915	0.255002	CACNB2;BCHE;SLITRK6;ATP10A
	GTEX-SNOS-0526-SM-4DM54 bladder male 40-49 years	15/1995	0.729364	0.999995	0.872434	0.275325	NLGN4Y;SCAF11;MAOA;ATF7IP2;DYRK1A;CASK;NSUN6;NAALADL2;METTL25;TBC1D2;SCP2;SLITRK6;ITGA6;IP6K2;MFAP3L
	GTEX-WFG8-2426-SM-3GILL muscle male 20-29 years	10/1364	0.730234	0.999995	0.852843	0.268125	SLC22A3;GCFC2;SLC38A1;CAMK2D;SLC22A2;PRKAR2A;CCNG1;CHAC2;PDLIM5;BACH1
	GTEX-Q734-0826-SM-48U1G esophagus female 40-49 years	4/580	0.730285	0.999995	0.805472	0.253176	BCHE;HPGDS;SLITRK6;PODN
	GTEX-WOFM-0126-SM-3MJFE lung male 20-29 years	6/847	0.730894	0.999995	0.826064	0.25896	IGFBP1;UNC13B;HPGDS;TBC1D2;MAOA;BDNF
	GTEX-T8EM-0326-SM-3DB7F lung male 40-49 years	8/1109	0.732052	0.999995	0.840044	0.262013	IGFBP1;UNC13B;BCHE;RFC3;SCP2;PPFIA1;CASK;BACH1
	GTEX-UTHO-0011-R2A-SM-3GIKC brain male 60-69 years	9/1238	0.732077	0.999995	0.84606	0.26386	PTPRD;NLGN1;GALNT13;SLITRK2;SLITRK1;IL1RAPL1;TUBB4A;GRIA3;MFAP3L
	GTEX-Q2AI-0926-SM-48U1F colon male 40-49 years	12/1621	0.732286	0.999995	0.860083	0.267988	UNC13B;SCP2;NAT1;MAOA;NAT2;NAAA;PKP2;CASK;ATP10B;FADD;MUC3A;OTC
	GTEX-XLM4-0011-R9A-SM-4AT45 brain male 60-69 years	4/582	0.732756	0.999995	0.802601	0.249563	PTPRD;TUBB2B;GALNT13;TUBB4A
	GTEX-WFG7-1526-SM-4LVMG colon male 20-29 years	13/1749	0.73342	0.999995	0.863035	0.267573	UNC5CL;MAOA;CASK;ATP10B;MUC3A;NAALADL2;SCP2;NAT1;NAT2;NAAA;PKP2;ITGA6;OTC
	GTEX-W5WG-1726-SM-4LMI5 stomach female 50-59 years	3/447	0.735536	0.999995	0.78435	0.240917	UNC5CL;NAAA;CCNG1
	GTEX-TKQ1-1326-SM-4DXU7 nerve male 30-39 years	7/983	0.735801	0.999995	0.829591	0.254515	SLITRK2;SYT10;IL1RAPL1;GRIK3;CTNNA1;ITGA6;IP6K2
	GTEX-POMQ-0626-SM-3P61E esophagus female 20-29 years	4/585	0.73643	0.999995	0.798333	0.244243	CACNB2;BCHE;GRIK3;SLITRK6
	GTEX-X3Y1-0726-SM-3P5YU pancreas male 40-49 years	2/306	0.736497	0.999995	0.764646	0.233867	UNC5CL;REG3G
	GTEX-V1D1-0226-SM-4JBHG adrenal gland male 50-59 years	7/985	0.737716	0.999995	0.827807	0.251815	RFC3;SLITRK4;FAM198B;ATF7IP2;REG3G;MXRA5;PDK1
	GTEX-WK11-2426-SM-3NMAA adipose tissue male 50-59 years	7/985	0.737716	0.999995	0.827807	0.251815	NR4A2;SCP2;EMP1;ITGA6;ARHGEF7;PODN;MUC3A
	GTEX-QLQW-1326-SM-2S1QS muscle male 30-39 years	6/855	0.739115	0.999995	0.817935	0.247263	ACHE;SLC38A1;SLC22A2;PRKAR2A;CCNG1;PDLIM5
	GTEX-T6MN-0011-R9A-SM-32QOZ brain male 50-59 years	6/855	0.739115	0.999995	0.817935	0.247263	PTPRD;TUBB2B;GALNT13;CPS1;TUBB4A;CCDC90B
	GTEX-XPVG-2626-SM-4B669 skin male 50-59 years	13/1757	0.73934	0.999995	0.858697	0.259324	UNC13B;TYRP1;ATP10B;BACH1;NR4A2;GRIP1;C16ORF72;ZC3H12A;SLITRK6;ARHGEF7;SLC38A2;PDK1;IP6K2
	GTEX-S33H-1126-SM-2XCB6 adipose tissue male 30-39 years	9/1247	0.739846	0.999995	0.839503	0.252953	OGFRL1;HPGDS;METTL25;SCP2;DYRK1A;GNB4;ARHGEF7;MUC3A;PPEF2
	GTEX-XV7Q-2126-SM-4BRVX colon female 40-49 years	13/1758	0.740075	0.999995	0.858157	0.258309	UNC5CL;CASK;ATP10B;MUC3A;SCP2;NAT1;NAT2;ZC3H12A;NAAA;PKP2;CHAC2;ITGA6;OTC
	GTEX-R55G-1626-SM-48FF4 uterus female 40-49 years	5/723	0.740132	0.999995	0.806618	0.242733	NAT2;SLC22A2;FAM198B;ACTL6A;MXRA5
	GTEX-P44H-0008-SM-48TDW skin male 40-49 years	20/2635	0.740215	0.999995	0.877757	0.264042	NLGN4Y;SLC38A1;KCNJ6;CASK;NAALADL2;RAB32;OGFRL1;EFR3A;C16ORF72;CPS1;NAT1;NAV3;FAM198B;GNB4;AMZ2;FADD;KPNA2;MXRA5;SLC38A2;CCDC90B
	GTEX-WFG7-0826-SM-3GIKU heart male 20-29 years	4/589	0.74127	0.999995	0.792709	0.23733	TYRP1;CACNA2D3;PKP2;KCNJ3
	GTEX-WYJK-1726-SM-3NM9U muscle male 50-59 years	7/990	0.742464	0.999995	0.823378	0.245186	GCFC2;EFR3A;CAMK2D;PRKAR2A;SLITRK4;ADCY2;PDLIM5
	GTEX-WI4N-0726-SM-3TW93 heart female 40-49 years	5/726	0.743404	0.999995	0.803135	0.238143	ZC3H12A;CACNA2D3;PKP2;PDLIM5;PDK1
	GTEX-QCQG-1926-SM-2S1PI blood vessel female 50-59 years	5/726	0.743404	0.999995	0.803135	0.238143	UNC13B;NR4A2;OCA2;NTRK3;ATP10A
	GTEX-XOTO-0008-SM-4GICE skin male 50-59 years	9/1252	0.744096	0.999995	0.835901	0.24708	NLGN4Y;EFR3A;CPS1;NAV3;SCAF11;GNB4;KPNA2;SLC38A2;NAALADL2
	GTEX-SUCS-0006-SM-4DM59 blood male 70-79 years	11/1509	0.744114	0.999995	0.84663	0.250231	RAB32;APBB1IP;HELB;C16ORF72;PRKCB;SLC22A1;LIN7A;FADD;FAM214B;BACH1;KCNJ2
	GTEX-REY6-1226-SM-48FDR liver male 60-69 years	10/1381	0.744228	0.999995	0.841493	0.248584	IGFBP1;UNC5CL;SCP2;CPS1;NAT2;SLC22A1;ADCY1;LIN7C;MUC3A;OTC
	GTEX-VJYA-0005-SM-3P5ZD blood male 60-69 years	7/992	0.744347	0.999995	0.821619	0.242581	RAB32;APBB1IP;NAAA;SLC22A1;FADD;FAM214B;KCNJ2
	GTEX-WRHU-1026-SM-4E3ID heart female 50-59 years	4/592	0.744855	0.999995	0.788542	0.232277	NR4A2;PKP2;SLITRK6;PDLIM5
	GTEX-S341-0426-SM-4AD5L esophagus female 40-49 years	4/592	0.744855	0.999995	0.788542	0.232277	CACNB2;BCHE;SLC38A1;MAOA
	GTEX-XLM4-0426-SM-4AT54 blood vessel male 60-69 years	4/593	0.746042	0.999995	0.787162	0.230617	NR4A2;NTRK3;ATP10A;PDK1
	GTEX-U412-0826-SM-3DB9K lung male 60-69 years	10/1384	0.746647	0.999995	0.83952	0.245276	UNC13B;HELB;HPGDS;ZC3H12A;ZBBX;TYRP1;PRKX;CSNK1E;SYN3;SLC38A2
	GTEX-WRHU-0826-SM-3MJFN muscle female 50-59 years	6/863	0.747158	0.999995	0.809958	0.236085	ACHE;PRKAR2A;CACNA2D3;ADCY2;PDLIM5;MXRA5
	GTEX-XUZC-2026-SM-4BRW9 blood vessel female 30-39 years	4/594	0.747225	0.999995	0.785787	0.228969	NR4A2;SLC22A2;NTRK3;ATP10A
	GTEX-P4PP-1626-SM-2HMJF muscle female 30-39 years	8/1126	0.747324	0.999995	0.82652	0.24073	ATF7IP;GCFC2;CAMK2D;PRKAR2A;SLITRK4;FAM189A2;ANKRD10;ADCY2
	GTEX-XAJ8-0526-SM-47JYK small intestine male 40-49 years	13/1768	0.747344	0.999995	0.852795	0.24836	UNC5CL;ATP10B;REG3G;MUC3A;HPGDS;CPS1;NAT1;PAPD7;NAT2;NAAA;SLITRK6;ITGA6;OTC
	GTEX-QDT8-1326-SM-48TYY esophagus female 30-39 years	3/457	0.749091	0.999995	0.766678	0.221489	CACNB2;BCHE;SLITRK6
	GTEX-O5YV-0326-SM-2I5H2 heart female 60-69 years	6/866	0.750129	0.999995	0.807005	0.232023	KCNJ4;ATF7IP2;TYRP1;PKP2;MXRA5;KCNJ2
	GTEX-P4QS-0326-SM-2I3EU heart male 60-69 years	7/999	0.75086	0.999995	0.815518	0.233675	TYRP1;PKP2;CTNNA1;CHAC2;ITGA6;KPNA2;MXRA5
	GTEX-S341-1126-SM-4AD6T cervix uteri female 40-49 years	6/868	0.752095	0.999995	0.805048	0.229352	GCFC2;BCHE;SYT10;NAAA;DYRK1A;PAWR
	GTEX-SIU7-0426-SM-2XCDX heart male 50-59 years	4/599	0.753077	0.999995	0.778981	0.22091	KCNJ4;CAMK2D;TYRP1;PKP2
	GTEX-TMMY-0726-SM-33HBE breast female 40-49 years	12/1649	0.753356	0.999995	0.844073	0.239055	GCFC2;OGFRL1;METTL25;SCAF11;CCNG1;PPFIA1;DYRK1A;FAM189A2;CASK;CHAC2;SOX9;NAALADL2
	GTEX-QDT8-1026-SM-43V6X blood vessel female 30-39 years	6/870	0.75405	0.999995	0.8031	0.226712	SLC22A3;METTL25;C16ORF72;FAM198B;NAALADL2;OTC
	GTEX-X4EO-0526-SM-3P5Z3 muscle female 60-69 years	5/736	0.754093	0.999995	0.791734	0.223458	ACHE;GCFC2;PRKAR2A;ADCY2;PDLIM5
	GTEX-S4Q7-1526-SM-3K2AG muscle male 20-29 years	8/1134	0.7543	0.999995	0.820297	0.231295	SLC22A3;SLC38A1;PRKAR2A;CACNA2D3;ANKRD10;ADCY2;PDLIM5;BACH1
	GTEX-XQ8I-0826-SM-4BOOE blood vessel male 50-59 years	5/737	0.755144	0.999995	0.790611	0.222041	OCA2;SLC38A1;MAOA;NTRK3;ATP10A
	GTEX-NFK9-1326-SM-3LK5I blood vessel male 40-49 years	4/601	0.755388	0.999995	0.776291	0.217768	SLC22A3;HPGDS;SLC22A2;ATP10A
	GTEX-XUZC-1326-SM-4BRV2 colon female 30-39 years	12/1652	0.755548	0.999995	0.84239	0.236132	UNC5CL;SCP2;NAT1;MAOA;NAT2;ZC3H12A;NAAA;PKP2;CASK;ATP10B;MUC3A;OTC
	GTEX-UJMC-1926-SM-3GADS nerve male 50-59 years	12/1654	0.757001	0.999995	0.841271	0.234202	SLC22A3;SLITRK2;SYT10;IL1RAPL1;GRIK3;ANKRD10;SLITRK5;ITGA6;CSNK1E;LIN7C;PODN;IP6K2
	GTEX-RWS6-2326-SM-2XCB4 blood vessel female 60-69 years	5/739	0.757235	0.999995	0.788374	0.219232	OCA2;EFR3A;NTRK3;PAWR;ATP10A
	GTEX-PW2O-1226-SM-48TCH stomach male 20-29 years	5/739	0.757235	0.999995	0.788374	0.219232	HPGDS;UNC5CL;SYT10;ATF7IP2;NSUN6
	GTEX-R55D-0326-SM-48FES adipose tissue male 50-59 years	4/603	0.757684	0.999995	0.773619	0.214671	ATP10A;ARHGEF7;PODN;OTC
	GTEX-OOBJ-0006-SM-2I3F4 blood male 60-69 years	10/1398	0.757733	0.999995	0.830421	0.230379	RAB32;APBB1IP;C16ORF72;PRKCB;NAAA;SLC22A1;FADD;FAM214B;BACH1;KCNJ2
	GTEX-OIZH-0326-SM-2HMKC heart male 50-59 years	6/874	0.757927	0.999995	0.79923	0.221521	KCNJ4;CAMK2D;TYRP1;PKP2;PDLIM5;KCNJ2
	GTEX-R53T-1326-SM-48FCQ colon female 50-59 years	17/2289	0.758084	0.999995	0.858666	0.237817	ACTL6A;CASK;ATP10B;LIN7C;MUC3A;NAALADL2;HELB;SCP2;NAT1;NAT2;NAAA;PKP2;SLITRK6;CHAC2;ITGA6;KPNA2;OTC
	GTEX-QDVN-0126-SM-4GIC9 blood vessel male 50-59 years	3/464	0.758248	0.999995	0.754764	0.208877	CASK;PAWR;ATP10A
	GTEX-XGQ4-0626-SM-4AT56 blood vessel male 50-59 years	2/320	0.758733	0.999995	0.730458	0.201683	SLC22A2;NTRK3
	GTEX-VUSH-0005-SM-3NB2H blood male 30-39 years	12/1657	0.759171	0.999995	0.839598	0.231333	RAB32;APBB1IP;TBC1D2;C16ORF72;PRKCB;NAAA;SLC22A1;LIN7A;FADD;FAM214B;BACH1;KCNJ2
	GTEX-P78B-0826-SM-3NMCA blood vessel female 40-49 years	4/605	0.759962	0.999995	0.770964	0.211619	SLC22A3;FAM198B;PAWR;ATP10A
	GTEX-OHPN-0008-SM-4E3HW skin female 60-69 years	6/877	0.760806	0.999995	0.796351	0.217705	CPS1;FAM198B;CCNG1;GNB4;MXRA5;SLC38A2
	GTEX-WI4N-1126-SM-3LK7Q adipose tissue female 40-49 years	4/606	0.761095	0.999995	0.769643	0.21011	GNB4;CTNNA1;PDK1;OTC
	GTEX-PSDG-0626-SM-2S1OE nerve male 50-59 years	8/1142	0.761143	0.999995	0.814162	0.222213	SLITRK2;SYT10;GRIK3;CTNNA1;ITGA6;PODN;GRIN2B;IP6K2
	GTEX-P4QS-1726-SM-3NB1V nerve male 60-69 years	5/743	0.761379	0.999995	0.783937	0.21372	GRIK3;ITGA6;PODN;SLC38A2;IP6K2
	GTEX-XPVG-1326-SM-4B65P esophagus male 50-59 years	3/467	0.762089	0.999995	0.749768	0.203706	CACNB2;BCHE;HPGDS
	GTEX-SIU7-1326-SM-4BRWW esophagus male 50-59 years	4/607	0.762224	0.999995	0.768327	0.208612	CACNB2;BCHE;SLC38A1;MAOA
	GTEX-RM2N-0008-SM-48FF3 skin male 50-59 years	16/2170	0.762479	0.999995	0.852585	0.231204	RFC3;KCNJ6;ACTL6A;EMP1;RAB32;OGFRL1;CPS1;NAV3;CCNG1;GNB4;CHAC2;FADD;KPNA2;MXRA5;SLC38A2;CCDC90B
	GTEX-OOBJ-3026-SM-3NB1D blood vessel male 60-69 years	4/608	0.763349	0.999995	0.767015	0.207125	SLC22A2;NTRK3;PAWR;ATP10A
	GTEX-PX3G-0006-SM-33HBQ blood female 20-29 years	13/1791	0.763559	0.999995	0.840693	0.22679	PRKCB;SLC22A1;LIN7A;FAM214B;BACH1;RAB32;APBB1IP;OGFRL1;HELB;C16ORF72;NAAA;FADD;KCNJ2
	GTEX-OXRK-1726-SM-3NB16 colon female 50-59 years	14/1919	0.76399	0.999995	0.844438	0.227323	MAOA;CASK;ATP10B;MUC3A;NAALADL2;SCP2;NAT1;NAT2;NAAA;PKP2;SLITRK6;ITGA6;KPNA2;OTC
	GTEX-P4QS-0008-SM-48TDY skin male 60-69 years	7/1014	0.764424	0.999995	0.802731	0.21564	EFR3A;CPS1;FAM198B;CCNG1;GNB4;MXRA5;SLC38A2
	GTEX-XYKS-0226-SM-4BRW3 heart female 60-69 years	4/609	0.76447	0.999995	0.765707	0.205648	GABRB3;TYRP1;PKP2;PDLIM5
	GTEX-VUSG-2826-SM-4KKZM blood vessel male 50-59 years	4/609	0.76447	0.999995	0.765707	0.205648	BDNF;NTRK3;PAWR;PPEF2
	GTEX-QEL4-0626-SM-3GIJM muscle male 50-59 years	6/881	0.764605	0.999995	0.792544	0.212715	SLC22A3;GCFC2;SLC38A1;PRKAR2A;ADCY2;PDLIM5
	GTEX-XQ3S-0126-SM-4BOO9 blood vessel male 20-29 years	6/882	0.765548	0.999995	0.791597	0.211486	NR4A2;SLC22A3;OCA2;SLC22A2;NTRK3;FAM198B
	GTEX-WOFL-0626-SM-3MJG3 muscle male 60-69 years	4/610	0.765587	0.999995	0.764404	0.204182	GCFC2;SLC22A2;ANKRD10;MUC3A
	GTEX-XQ8I-0126-SM-4BOPL heart male 50-59 years	4/610	0.765587	0.999995	0.764404	0.204182	KCNJ4;CACNA2D3;PKP2;MUC3A
	GTEX-QCQG-1526-SM-48U25 blood vessel female 50-59 years	3/470	0.765882	0.999995	0.744836	0.198668	TBC1D2;SLC22A2;REG3G
	GTEX-XPVG-0006-SM-4B65Z blood male 50-59 years	4/611	0.766699	0.999995	0.763105	0.202727	APBB1IP;SLC22A1;FAM214B;KCNJ2
	GTEX-RUSQ-0526-SM-2TF72 heart male 50-59 years	4/611	0.766699	0.999995	0.763105	0.202727	BDNF;PKP2;PDLIM5;KCNJ2
	GTEX-PWOO-2426-SM-2S1OV blood vessel female 40-49 years	4/611	0.766699	0.999995	0.763105	0.202727	MAOA;SLC22A2;NTRK3;PDK1
	GTEX-Q2AH-2026-SM-2S1PX blood vessel male 40-49 years	4/611	0.766699	0.999995	0.763105	0.202727	NR4A2;NTRK3;PAWR;ATP10A
	GTEX-V955-1126-SM-4JBH3 esophagus male 60-69 years	8/1149	0.767019	0.999995	0.808864	0.214546	GRIP1;TBC1D2;ZC3H12A;ACTL6A;CTNNA1;EMP1;KPNA2;LIN7C
	GTEX-UPK5-1126-SM-3GAEJ lung male 40-49 years	13/1799	0.769033	0.999995	0.836556	0.219697	UNC13B;BCHE;RFC3;ACTL6A;HELB;HPGDS;SCP2;NAT1;NAT2;ZBBX;CTNNA1;KPNA2;MXRA5
	GTEX-PWOO-0426-SM-48TZF blood vessel female 40-49 years	2/327	0.769234	0.999995	0.714469	0.187448	NTRK3;SYT10
	GTEX-XBED-0526-SM-47JY3 heart male 60-69 years	5/751	0.769507	0.999995	0.775205	0.203108	CAMK2D;TYRP1;CACNA2D3;PKP2;PDLIM5
	GTEX-X4XX-1126-SM-3NMBY heart male 60-69 years	4/614	0.770013	0.999995	0.759234	0.198425	IGFBP1;NR4A2;BCHE;MXRA5
	GTEX-XOTO-2826-SM-4B65I prostate male 50-59 years	13/1801	0.770389	0.999995	0.835528	0.217956	UNC13B;SLC22A3;FAM189A2;EHMT1;CSNK1E;MUC3A;NR4A2;NAT2;ZC3H12A;NAAA;ANKRD10;ARHGEF7;IP6K2
	GTEX-T2IS-0926-SM-4DM5B esophagus female 20-29 years	5/752	0.770508	0.999995	0.774127	0.201819	CACNB2;BCHE;LRRTM1;GRIK3;SLITRK6
	GTEX-PX3G-2526-SM-48TZV vagina female 20-29 years	5/752	0.770508	0.999995	0.774127	0.201819	OCA2;HPGDS;GRIN3A;NAAA;EMP1
	GTEX-VJYA-1126-SM-3GIJU skin male 60-69 years	10/1415	0.770747	0.999995	0.819617	0.213425	UNC13B;HPGDS;METTL25;ACTL6A;TYRP1;GNB4;SLITRK6;ATP10B;BACH1;MXRA5
	GTEX-OHPN-2726-SM-2I5H4 muscle female 60-69 years	8/1154	0.771154	0.999995	0.805119	0.209224	ACHE;GCFC2;METTL25;CAMK2D;PRKAR2A;ANKRD10;CHAC2;ADCY2
	GTEX-P4QR-0008-SM-48TE2 skin male 60-69 years	10/1416	0.771497	0.999995	0.81899	0.212464	EFR3A;KCNJ6;CPS1;ACTL6A;CCNG1;GNB4;KPNA2;MXRA5;SLC38A2;NAALADL2
	GTEX-P78B-1726-SM-3P5ZV colon female 40-49 years	5/753	0.771506	0.999995	0.773051	0.200538	NAT2;SYT10;SLITRK6;MUC3A;OTC
	GTEX-XPVG-0326-SM-4B653 pancreas male 50-59 years	4/617	0.773289	0.999995	0.7554	0.194215	UNC5CL;CCNG1;REG3G;OTC
	GTEX-RWSA-1326-SM-47JX9 esophagus male 40-49 years	3/476	0.77332	0.999995	0.73516	0.188982	CACNB2;BCHE;GRIN2A
	GTEX-U3ZH-0005-SM-3DB72 blood male 30-39 years	6/891	0.773911	0.999995	0.783175	0.200727	RAB32;APBB1IP;SLC22A1;FADD;FAM214B;KCNJ2
	GTEX-QV44-2026-SM-2S1RD muscle male 50-59 years	9/1290	0.774867	0.999995	0.809446	0.206461	ACHE;GCFC2;SLC38A1;CAMK2D;PRKAR2A;SLITRK4;ANKRD10;ADCY2;BACH1
	GTEX-QDVJ-0426-SM-2I5FW heart male 50-59 years	6/893	0.775739	0.999995	0.781326	0.19841	KCNJ4;CAMK2D;TYRP1;PKP2;PDLIM5;KCNJ2
	GTEX-QEL4-0008-SM-447AZ skin male 50-59 years	8/1160	0.776047	0.999995	0.800669	0.203004	TBC1D2;CAMK2D;NLGN1;CPS1;FAM198B;GNB4;PODN;MXRA5
	GTEX-PLZ6-1526-SM-2S1OC muscle male 30-39 years	7/1028	0.776599	0.999995	0.791135	0.200023	SLC22A3;SLC38A1;SLC22A2;PRKAR2A;CACNA2D3;PDLIM5;BACH1
	GTEX-T5JW-1426-SM-4DM5Q esophagus female 20-29 years	4/621	0.777602	0.999995	0.750347	0.188743	CACNB2;BCHE;SLC38A1;MAOA
	GTEX-TKQ1-0526-SM-4DXTG stomach male 30-39 years	4/621	0.777602	0.999995	0.750347	0.188743	CACNB2;SLC38A1;KCNJ6;NBEA
	GTEX-X261-0926-SM-3NMCY heart male 50-59 years	3/480	0.778172	0.999995	0.728844	0.1828	IGFBP1;PKP2;PPEF2
	GTEX-SNMC-0526-SM-4DM69 esophagus male 20-29 years	6/896	0.778461	0.999995	0.778569	0.194983	TBC1D2;ZC3H12A;CTNNA1;EMP1;ATP10B;FAM214B
	GTEX-TMZS-0008-SM-47JWM skin male 60-69 years	10/1426	0.778905	0.999995	0.812765	0.203082	CPS1;NAT1;NAV3;SCAF11;FAM198B;CCNG1;GNB4;MXRA5;SLC38A2;NAALADL2
	GTEX-U3ZN-0006-SM-3DB7Y blood female 30-39 years	8/1164	0.779267	0.999995	0.797727	0.198955	RAB32;APBB1IP;C16ORF72;SLC22A1;LIN7A;FADD;FAM214B;KCNJ2
	GTEX-XLM4-0011-R8A-SM-4AT44 brain male 60-69 years	15/2070	0.779326	0.999995	0.837061	0.208701	GALNT13;ATP10B;NSUN6;SYN3;TUBB4A;PTPRD;TUBB2B;ERBB4;SLITRK1;SYT10;ZBBX;IL1RAPL1;CTNNA1;SOX9;MFAP3L
	GTEX-P4PP-0726-SM-3NM9S esophagus female 30-39 years	3/481	0.779371	0.999995	0.727282	0.181288	CACNB2;BCHE;SLC38A1
	GTEX-UPIC-0626-SM-4IHK2 esophagus female 20-29 years	4/623	0.779734	0.999995	0.747844	0.186066	CACNB2;BCHE;SLC38A1;GRIN3A
	GTEX-VUSG-0006-SM-3GIK9 blood male 50-59 years	13/1816	0.780383	0.999995	0.827888	0.205292	ATF7IP;PRKCB;SLC22A1;FAM214B;BACH1;RAB32;APBB1IP;HELB;TBC1D2;C16ORF72;NAAA;FADD;KCNJ2
	GTEX-OXRO-0326-SM-33HBM lung female 60-69 years	14/1946	0.781589	0.999995	0.831382	0.204875	UNC13B;ATF7IP;BDNF;PAWR;LIN7A;PRKX;CSNK1E;LIN7C;NR4A2;C16ORF72;NAV3;ZC3H12A;ZBBX;ANKRD10
	GTEX-U4B1-0008-SM-4DXUW skin male 40-49 years	17/2328	0.781825	0.999995	0.8423	0.20731	ATF7IP;NLGN4Y;SCAF11;NAALADL2;RAB32;OGFRL1;HELB;C16ORF72;CPS1;NAT1;NAV3;FAM198B;CCNG1;GNB4;AMZ2;FADD;SLC38A2
	GTEX-WFON-2226-SM-3TW8W adipose tissue male 40-49 years	4/625	0.78185	0.999995	0.745358	0.183427	HPGDS;SLITRK4;PODN;OTC
	GTEX-PX3G-1026-SM-48TZW pancreas female 20-29 years	2/337	0.783549	0.999995	0.692786	0.168985	UNC5CL;REG3G
	GTEX-WRHK-0826-SM-3MJFG adipose tissue female 20-29 years	3/485	0.784117	0.999995	0.721097	0.175369	EMP1;PODN;OTC
	GTEX-XUZC-0326-SM-4BOO8 esophagus female 30-39 years	3/485	0.784117	0.999995	0.721097	0.175369	CACNB2;BCHE;ATP10A
	GTEX-WEY5-1526-SM-4LMJF small intestine female 40-49 years	5/768	0.786085	0.999995	0.757258	0.182265	NR4A2;BCHE;NBEA;SYT10;GRIK3
	GTEX-QVUS-0226-SM-3GIJY muscle female 60-69 years	7/1040	0.786666	0.999995	0.781445	0.187509	UNC13B;GCFC2;PRKAR2A;FAM189A2;ANKRD10;ADCY2;PDLIM5
	GTEX-U3ZN-0626-SM-3DB7U lung female 30-39 years	9/1306	0.787013	0.999995	0.798771	0.191314	UNC13B;HPGDS;TBC1D2;NAT1;SCAF11;ZBBX;ACTL6A;MXRA5;OTC
	GTEX-OXRO-0011-R9A-SM-3NB1X brain female 60-69 years	4/630	0.78707	0.999995	0.739212	0.176996	PTPRD;IL1RAPL1;KCNJ2;MFAP3L
	GTEX-U8XE-0008-SM-4E3K4 skin male 30-39 years	8/1174	0.787171	0.999995	0.790462	0.189166	GRIA1;CPS1;FAM198B;CCNG1;GNB4;MXRA5;SLC38A2;CCDC90B
	GTEX-SE5C-0626-SM-2XCDV heart female 40-49 years	6/906	0.787356	0.999995	0.769512	0.183971	KCNJ4;CAMK2D;TYRP1;PKP2;CTNNA1;PDLIM5
	GTEX-X4EP-2926-SM-3P5YQ breast female 60-69 years	9/1307	0.787756	0.999995	0.798113	0.190403	PPFIA1;DYRK1A;FAM189A2;ANKRD10;PAWR;ITGA6;CSNK1E;NAALADL2;PDK1
	GTEX-NFK9-0926-SM-2HMJU heart male 40-49 years	3/489	0.788778	0.999995	0.715014	0.169651	KCNJ4;TYRP1;PKP2
	GTEX-U8XE-0226-SM-4E3J3 skin male 30-39 years	10/1440	0.788992	0.999995	0.804196	0.190594	HELB;TBC1D2;TUBB2A;ZC3H12A;ACTL6A;TYRP1;EMP1;MXRA5;SLC38A2;PDK1
	GTEX-U412-0008-SM-4DXTE skin male 60-69 years	15/2088	0.790335	0.999995	0.828953	0.195051	GRIA1;ATF7IP;NLGN4Y;SCAF11;OGFRL1;EFR3A;C16ORF72;CPS1;NAT1;NAV3;FAM198B;CCNG1;GNB4;FADD;SLC38A2
	GTEX-QEG5-0426-SM-2I5GJ muscle male 20-29 years	6/910	0.790838	0.999995	0.765945	0.179739	CAMK2D;PRKAR2A;SLITRK4;ANKRD10;ADCY2;PDLIM5
	GTEX-XUYS-0426-SM-47JX3 blood vessel male 50-59 years	4/634	0.791175	0.999995	0.734366	0.172015	OCA2;NTRK3;CASK;ATP10A
	GTEX-S4Q7-0526-SM-4AD5N esophagus male 20-29 years	4/634	0.791175	0.999995	0.734366	0.172015	CACNB2;KCNJ6;MAOA;DYRK1A
	GTEX-RM2N-0826-SM-48FD3 stomach male 50-59 years	5/775	0.792639	0.999995	0.750098	0.174313	UNC5CL;SCP2;CCNG1;CASK;NAALADL2
	GTEX-QLQW-0326-SM-447A8 pancreas male 30-39 years	2/344	0.793103	0.999995	0.678363	0.157246	UNC5CL;REG3G
	GTEX-U3ZN-1826-SM-4DXUY esophagus female 30-39 years	3/493	0.793357	0.999995	0.709031	0.164128	BCHE;HPGDS;PAWR
	GTEX-QEL4-0926-SM-3GAD1 heart male 50-59 years	5/778	0.795401	0.999995	0.74707	0.171011	KCNJ4;BDNF;ATF7IP2;PKP2;MUC3A
	GTEX-RWS6-2026-SM-2XCB5 skin female 60-69 years	7/1051	0.795596	0.999995	0.772759	0.176702	METTL25;TYRP1;SLITRK6;ATP10B;PPEF2;SLC38A2;IP6K2
	GTEX-S4Z8-0426-SM-3K2AH lung male 60-69 years	8/1185	0.795625	0.999995	0.782613	0.178927	UNC13B;RFC3;TBC1D2;MAOA;BDNF;CTNNA1;CHAC2;ITGA6
	GTEX-XLM4-1026-SM-4AT51 adipose tissue male 60-69 years	6/917	0.796828	0.999995	0.759779	0.172559	OGFRL1;BCHE;HPGDS;METTL25;SCP2;PODN
	GTEX-VJYA-1226-SM-3GIJ6 prostate male 60-69 years	8/1189	0.798638	0.999995	0.779795	0.175335	NLGN4Y;HELB;HPGDS;NAAA;PAWR;PDLIM5;MUC3A;MXRA5
	GTEX-SNOS-0926-SM-4DM7A pancreas male 40-49 years	3/498	0.798964	0.999995	0.701688	0.157486	UNC5CL;CCNG1;REG3G
	GTEX-X638-0226-SM-47JZ9 adipose tissue female 70-79 years	4/642	0.799195	0.999995	0.724856	0.162476	HPGDS;ANKRD10;PODN;PPEF2
	GTEX-S95S-1526-SM-2XCDH nerve male 60-69 years	8/1190	0.799386	0.999995	0.779094	0.174448	SLC22A3;GCFC2;GRIK3;ANKRD10;ITGA6;PODN;PPEF2;IP6K2
	GTEX-O5YT-1826-SM-32PK9 blood vessel male 20-29 years	6/921	0.800191	0.999995	0.756297	0.168582	UNC13B;EFR3A;NTRK3;DYRK1A;PAWR;ATP10A
	GTEX-P44H-0006-SM-2XCFB blood male 40-49 years	13/1848	0.800697	0.999995	0.812006	0.180487	SCAF11;SLC22A1;LIN7A;FAM214B;BACH1;RAB32;APBB1IP;OGFRL1;C16ORF72;ZC3H12A;NAAA;FADD;PDK1
	GTEX-QDVN-2426-SM-2S1Q4 muscle male 50-59 years	7/1058	0.801133	0.999995	0.767326	0.170138	SLC22A3;SLC38A1;CAMK2D;SLC22A2;PRKAR2A;ANKRD10;ADCY2
	GTEX-TKQ2-0006-SM-33HBH blood male 50-59 years	10/1458	0.801473	0.999995	0.793422	0.175587	RAB32;APBB1IP;C16ORF72;NAAA;SLC22A1;LIN7A;FADD;FAM214B;BACH1;KCNJ2
	GTEX-XUW1-1326-SM-4BOO1 esophagus female 50-59 years	4/645	0.802139	0.999995	0.72135	0.159038	CACNB2;BCHE;SLC38A1;MAOA
	GTEX-R55D-1526-SM-48FEJ stomach male 50-59 years	3/501	0.802268	0.999995	0.697352	0.153636	CACNB2;SLC38A1;NBEA
	GTEX-PLZ5-1826-SM-3NB22 adipose tissue male 50-59 years	5/786	0.802625	0.999995	0.739107	0.162506	OGFRL1;MAOA;SLITRK4;PODN;SLC38A2
	GTEX-RWS6-0226-SM-2XCA9 lung female 60-69 years	7/1060	0.802694	0.999995	0.765787	0.168306	UNC13B;HPGDS;TBC1D2;MAOA;PPFIA1;DYRK1A;SLC38A2
	GTEX-WH7G-0426-SM-3NMBJ heart male 40-49 years	4/648	0.805048	0.999995	0.717878	0.155674	CAMK2D;TYRP1;PKP2;PDLIM5
	GTEX-S341-0826-SM-4AD73 fallopian tube female 40-49 years	4/649	0.80601	0.999995	0.716727	0.154569	IGFBP1;NR4A2;BCHE;PODN
	GTEX-X62O-0005-SM-46MV1 blood male 50-59 years	12/1727	0.806126	0.999995	0.802229	0.172893	RAB32;APBB1IP;ATF7IP;OGFRL1;HELB;TBC1D2;C16ORF72;ZC3H12A;SLC22A1;PPFIA1;FAM214B;PDK1
	GTEX-XUJ4-2826-SM-4BOQ2 blood vessel female 60-69 years	2/355	0.807369	0.999995	0.656853	0.140549	ATP10A;PODN
	GTEX-PLZ6-0006-SM-33HBZ blood male 30-39 years	10/1467	0.80751	0.999995	0.788135	0.168504	RAB32;APBB1IP;C16ORF72;PRKCB;SLC22A1;LIN7A;FADD;FAM214B;BACH1;KCNJ2
	GTEX-R55E-0008-SM-48FCG skin male 20-29 years	11/1599	0.807817	0.999995	0.794726	0.16961	RAB32;OGFRL1;GLUD2;CPS1;ACTL6A;CCNG1;GNB4;KPNA2;MXRA5;SLC38A2;CCDC90B
	GTEX-UJHI-0826-SM-4IHLM esophagus female 50-59 years	7/1067	0.808084	0.999995	0.760447	0.162043	TBC1D2;ZC3H12A;CTNNA1;EMP1;ATP10B;SLC6A11;PRKX
	GTEX-O5YW-0326-SM-2I5EI heart male 50-59 years	4/652	0.808873	0.999995	0.713298	0.1513	TYRP1;CACNA2D3;PKP2;PDLIM5
	GTEX-X4LF-1726-SM-3NMBZ adipose tissue male 50-59 years	4/652	0.808873	0.999995	0.713298	0.1513	GALNT13;MAOA;SLITRK4;PODN
	GTEX-QMRM-0826-SM-3NB33 lung male 50-59 years	8/1203	0.808923	0.999995	0.770081	0.163297	UNC13B;BCHE;HPGDS;TBC1D2;ZBBX;SLITRK6;SLC38A2;OTC
	GTEX-PLZ4-0926-SM-2S1OI muscle female 50-59 years	6/932	0.809223	0.999995	0.746879	0.1581	PRKAR2A;FAM189A2;EHMT1;ANKRD10;ADCY2;BACH1
	GTEX-R55G-0626-SM-48FDB blood vessel female 40-49 years	3/508	0.809801	0.999995	0.687437	0.145027	SLC22A3;NTRK3;MXRA5
	GTEX-P4PP-1026-SM-3NM9O pancreas female 30-39 years	2/357	0.809868	0.999995	0.653085	0.137725	UNC5CL;REG3G
	GTEX-TKQ1-1426-SM-4GICK muscle male 30-39 years	6/933	0.810028	0.999995	0.746034	0.157179	SLC22A3;SLC38A1;SLC22A2;PRKAR2A;CHAC2;PDLIM5
	GTEX-XQ3S-0426-SM-4BOOA muscle male 20-29 years	5/795	0.810513	0.999995	0.730341	0.153436	SLC22A3;ACHE;SLC22A2;PRKAR2A;PDLIM5
	GTEX-R55E-1026-SM-2TC5S heart male 20-29 years	6/934	0.81083	0.999995	0.74519	0.156264	KCNJ4;GRIN3A;TYRP1;PKP2;PDLIM5;MUC3A
	GTEX-NFK9-0326-SM-3MJGV adipose tissue male 40-49 years	6/934	0.81083	0.999995	0.74519	0.156264	SCAF11;MAOA;SLITRK4;NTRK3;PAWR;SLC38A2
	GTEX-Q2AG-0126-SM-33HBV skin female 40-49 years	8/1206	0.811075	0.999995	0.768029	0.160821	HPGDS;METTL25;TYRP1;PPFIA1;SLITRK6;SOX9;LIN7C;IP6K2
	GTEX-TMZS-0326-SM-3DB9P muscle male 60-69 years	5/798	0.813086	0.999995	0.727464	0.150526	ACHE;PRKAR2A;FAM189A2;ADCY2;PDLIM5
	GTEX-U3ZH-1426-SM-4DXSR breast male 30-39 years	16/2256	0.813133	0.999995	0.815863	0.16877	ATF7IP;SCAF11;ACTL6A;DYRK1A;FAM189A2;EHMT1;CASK;PAWR;CSNK1E;NAALADL2;GCFC2;METTL25;ERBB4;SLITRK6;PPEF2;KCNJ2
	GTEX-XQ8I-0626-SM-4BOPT muscle male 50-59 years	8/1209	0.813209	0.999995	0.765987	0.158381	SLC22A3;GCFC2;SLC38A1;PRKAR2A;SLITRK4;ANKRD10;PDLIM5;BACH1
	GTEX-S32W-2326-SM-2XCAW muscle female 50-59 years	7/1074	0.813363	0.999995	0.755176	0.156003	GCFC2;CAMK2D;SLC22A2;PRKAR2A;DYRK1A;PDLIM5;BACH1
	GTEX-XUZC-1226-SM-4BRVJ vagina female 30-39 years	4/657	0.813569	0.999995	0.707651	0.146006	ATF7IP2;SLITRK6;MXRA5;NAALADL2
	GTEX-OIZI-1026-SM-3NB1K lung male 40-49 years	6/938	0.814014	0.999995	0.741835	0.152653	IGFBP1;UNC13B;TBC1D2;MAOA;PPFIA1;FAM189A2
	GTEX-QMRM-0005-SM-3NB2A blood male 50-59 years	12/1740	0.814074	0.999995	0.795622	0.163663	RAB32;APBB1IP;HELB;C16ORF72;PRKCB;NAAA;SLC22A1;LIN7A;FADD;FAM214B;BACH1;KCNJ2
	GTEX-P4PQ-0005-SM-2HMKJ blood male 60-69 years	11/1609	0.814121	0.999995	0.78932	0.162321	RAB32;APBB1IP;C16ORF72;PRKCB;NAAA;SLC22A1;LIN7A;FADD;FAM214B;BACH1;KCNJ2
	GTEX-RWSA-0005-SM-2XCAO blood male 40-49 years	11/1609	0.814121	0.999995	0.78932	0.162321	APBB1IP;HELB;C16ORF72;SIPA1L1;ZC3H12A;NAAA;SLC22A1;FAM214B;BACH1;KCNJ2;PDK1
	GTEX-WRHU-2826-SM-3MJG8 skin female 50-59 years	10/1478	0.814704	0.999995	0.781761	0.160207	GRIP1;PAPD7;TYRP1;PPFIA1;SLITRK6;CASK;SOX9;MXRA5;PDK1;IP6K2
	GTEX-T8EM-1226-SM-4DM5J stomach male 40-49 years	7/1076	0.814851	0.999995	0.753683	0.154317	UNC5CL;SCP2;NAT1;ZC3H12A;CASK;CHAC2;KPNA2
	GTEX-NFK9-2226-SM-3MJGP prostate male 40-49 years	10/1480	0.81599	0.999995	0.780612	0.15874	UNC13B;SLC22A3;GCFC2;METTL25;SCP2;NAT1;NAAA;CCNG1;TDRP;MUC3A
	GTEX-UPK5-0126-SM-3GADM blood vessel male 40-49 years	4/661	0.817258	0.999995	0.703196	0.141905	SLC22A3;NTRK3;PAWR;ATP10A
	GTEX-S7SF-1026-SM-4AD4I esophagus female 20-29 years	4/661	0.817258	0.999995	0.703196	0.141905	RIMS1;CACNB2;BCHE;KCNJ6
	GTEX-XMK1-2626-SM-4B65R salivary gland male 40-49 years	6/943	0.817936	0.999995	0.737681	0.148253	OGFRL1;PKP2;SLITRK6;SOX9;MXRA5;NAALADL2
	GTEX-T5JC-0826-SM-32PMC lung male 20-29 years	8/1217	0.81881	0.999995	0.760592	0.152045	UNC13B;HELB;PAPD7;CTNNA1;EMP1;PRKX;CSNK1E;SLC38A2
	GTEX-U4B1-1626-SM-3DB8N muscle male 40-49 years	5/805	0.818983	0.999995	0.720833	0.143945	SLC38A1;PRKAR2A;CCNG1;PDLIM5;BACH1
	GTEX-S4Z8-1826-SM-3K2BH muscle male 60-69 years	6/945	0.819486	0.999995	0.736032	0.146528	SLC22A3;SLC38A1;SLC22A2;PRKAR2A;PDLIM5;BACH1
	GTEX-TMMY-0926-SM-33HBG lung female 40-49 years	8/1218	0.819501	0.999995	0.759922	0.15127	UNC13B;NR4A2;HPGDS;METTL25;ZC3H12A;ZBBX;PPFIA1;OTC
	GTEX-WFG7-0005-SM-3GIKM blood male 20-29 years	13/1880	0.819647	0.999995	0.79667	0.158443	PRKCB;SLC22A1;LIN7A;FAM214B;BACH1;RAB32;APBB1IP;HELB;C16ORF72;NAT1;NAAA;FADD;KCNJ2
	GTEX-POMQ-1226-SM-3P61F uterus female 20-29 years	4/664	0.819986	0.999995	0.69989	0.138906	IGFBP1;SLC22A3;HPGDS;SLC22A2
	GTEX-NL3H-0008-SM-4E3HU skin male 60-69 years	13/1882	0.820787	0.999995	0.795728	0.15715	RFC3;ACTL6A;OGFRL1;EFR3A;GLUD2;CPS1;NAV3;CCNG1;GNB4;KPNA2;MXRA5;SLC38A2;CCDC90B
	GTEX-REY6-1126-SM-48FDU blood vessel male 60-69 years	4/665	0.820887	0.999995	0.698795	0.137921	SLC22A3;NTRK3;REG3G;PDK1
	GTEX-P4QS-2026-SM-3NMCG prostate male 60-69 years	11/1623	0.82269	0.999995	0.781864	0.1526	OCA2;HPGDS;GALNT13;NAT2;NAAA;TDRP;NSUN6;PODN;PPEF2;IP6K2;KCNJ3
	GTEX-SSA3-0005-SM-32QOT blood male 60-69 years	8/1223	0.822927	0.999995	0.756592	0.147451	APBB1IP;HELB;GRIN3A;NAAA;SLC22A1;FAM214B;BACH1;KCNJ2
	GTEX-XAJ8-1426-SM-47JYM skin male 40-49 years	11/1626	0.824488	0.999995	0.780283	0.150589	GRIP1;OGFRL1;PAPD7;TYRP1;PPFIA1;GNB4;EHMT1;BACH1;SLC38A2;PDK1;IP6K2
	GTEX-Q2AH-0526-SM-2I3ED heart male 40-49 years	5/812	0.824731	0.999995	0.714318	0.137647	CAMK2D;TYRP1;PKP2;PDLIM5;KCNJ2
	GTEX-WFG8-2126-SM-3GIKQ skin male 20-29 years	6/952	0.824832	0.999995	0.730315	0.140641	OGFRL1;PAPD7;ZC3H12A;TYRP1;SOX9;ADCY8
	GTEX-S32W-1926-SM-4AD63 liver female 50-59 years	8/1226	0.824958	0.999995	0.754607	0.145203	IGFBP1;UNC5CL;SCP2;CPS1;NAT2;SLC22A1;MUC3A;OTC
	GTEX-X88G-0426-SM-47JZ5 blood vessel male 30-39 years	3/523	0.825135	0.999995	0.667089	0.12822	NR4A2;NTRK3;PAWR
	GTEX-S341-0008-SM-4AD6D skin female 40-49 years	14/2020	0.825149	0.999995	0.797403	0.153254	KCNJ6;RAB32;OGFRL1;EFR3A;C16ORF72;CPS1;NAT1;NAV3;FAM198B;GNB4;FADD;MXRA5;SLC38A2;CCDC90B
	GTEX-U8XE-0926-SM-3DB8V heart male 30-39 years	4/670	0.825341	0.999995	0.693368	0.133098	KCNJ4;CACNA2D3;PDLIM5;PDK1
	GTEX-QMRM-0626-SM-447BQ blood vessel male 50-59 years	4/670	0.825341	0.999995	0.693368	0.133098	SLC22A3;NTRK3;FAM198B;ATP10A
	GTEX-XUZC-0005-SM-4BOQ8 blood female 30-39 years	8/1227	0.825631	0.999995	0.753947	0.144461	RAB32;APBB1IP;C16ORF72;SLC22A1;LIN7A;FADD;FAM214B;KCNJ2
	GTEX-S33H-0008-SM-4AD6C skin male 30-39 years	8/1227	0.825631	0.999995	0.753947	0.144461	EFR3A;CPS1;FAM198B;CCNG1;GNB4;BACH1;MXRA5;SLC38A2
	GTEX-XK95-0426-SM-4AT4R adipose tissue male 40-49 years	7/1091	0.82572	0.999995	0.74266	0.142219	NR4A2;ATF7IP;CAMK2D;SCAF11;CSNK1E;ARHGEF7;PDK1
	GTEX-RVPU-1526-SM-47JXQ blood vessel male 50-59 years	3/524	0.826119	0.999995	0.665774	0.127174	ATP10A;PODN;PPEF2
	GTEX-X638-0326-SM-47JY1 muscle female 70-79 years	8/1228	0.826303	0.999995	0.753289	0.143723	ACHE;GCFC2;EFR3A;CAMK2D;SLC22A2;PRKAR2A;ANKRD10;KCNJ2
	GTEX-W5X1-0008-SM-4LMKA skin female 40-49 years	6/955	0.827084	0.999995	0.727891	0.138189	EFR3A;CPS1;FAM198B;CCNG1;GNB4;MXRA5
	GTEX-PVOW-0426-SM-2XCF8 heart male 40-49 years	3/525	0.827098	0.999995	0.664464	0.126137	GRIN3A;PKP2;MUC3A
	GTEX-REY6-2426-SM-48FF5 breast male 60-69 years	5/816	0.82795	0.999995	0.710645	0.134172	OGFRL1;MAOA;ITGA6;CSNK1E;ARHGEF7
	GTEX-V1D1-2026-SM-3GAF4 skin male 50-59 years	14/2026	0.828384	0.999995	0.794757	0.149636	UNC13B;TYRP1;ATP10B;LIN7C;BACH1;GRIP1;GCFC2;HPGDS;PAPD7;ZC3H12A;PPFIA1;SOX9;SLC38A2;PDK1
	GTEX-WH7G-0926-SM-4LVMJ esophagus male 40-49 years	4/674	0.828838	0.999995	0.689085	0.129362	OGFRL1;CTNNA1;SLITRK6;EMP1
	GTEX-S4Q7-1426-SM-3K2B9 nerve male 20-29 years	8/1232	0.828968	0.999995	0.750666	0.140805	SLITRK2;SYT10;IL1RAPL1;GRIK3;CTNNA1;ANKRD10;ITGA6;IP6K2
	GTEX-R55D-0626-SM-3GAD5 muscle male 50-59 years	9/1367	0.828982	0.999995	0.76038	0.142615	ACHE;EFR3A;SLC38A1;CAMK2D;SLC22A2;PRKAR2A;DYRK1A;CHAC2;BACH1
	GTEX-Q2AH-0926-SM-48TZK pancreas male 40-49 years	4/675	0.829704	0.999995	0.688022	0.128444	UNC5CL;REG3G;MUC3A;MXRA5
	GTEX-QCQG-0726-SM-48U1Z esophagus female 50-59 years	2/374	0.829969	0.999995	0.622696	0.11605	CACNB2;BCHE
	GTEX-SUCS-1126-SM-4DM61 prostate male 70-79 years	3/528	0.830008	0.999995	0.660565	0.123077	CACNB2;GALNT13;OTC
	GTEX-PWOO-0006-SM-2I3E3 blood female 40-49 years	12/1768	0.830383	0.999995	0.781725	0.145298	RAB32;APBB1IP;HELB;TBC1D2;C16ORF72;NAT1;PRKCB;LIN7A;FADD;FAM214B;BACH1;KCNJ2
	GTEX-Q734-2226-SM-3GAD9 blood vessel female 40-49 years	4/676	0.830565	0.999995	0.686962	0.127534	HPGDS;BDNF;NTRK3;PAWR
	GTEX-POYW-0526-SM-2XCEY muscle male 60-69 years	12/1769	0.830945	0.999995	0.781237	0.144678	ATF7IP;SLC22A3;ACHE;GCFC2;SLC38A1;SCAF11;PRKAR2A;DYRK1A;ANKRD10;CHAC2;PDLIM5;BACH1
	GTEX-N7MS-0008-SM-4E3JI skin male 60-69 years	15/2161	0.83108	0.999995	0.797463	0.147554	RFC3;SCAF11;BDNF;ACTL6A;EMP1;ATP10A;OGFRL1;CPS1;NAV3;GNB4;CHAC2;FADD;KPNA2;SLC38A2;CCDC90B
	GTEX-WHPG-2226-SM-3NMBO muscle male 50-59 years	5/820	0.831121	0.999995	0.707009	0.130782	SLC22A3;SLC22A2;PRKAR2A;ADCY2;PDLIM5
	GTEX-TMMY-1026-SM-4DXTI blood vessel female 40-49 years	4/677	0.831424	0.999995	0.685906	0.126629	SLC22A3;NTRK3;FAM198B;ATP10A
	GTEX-XPT6-0006-SM-4B66Q blood male 20-29 years	8/1236	0.831602	0.999995	0.74806	0.137944	RAB32;APBB1IP;C16ORF72;SLC22A1;LIN7A;FADD;FAM214B;KCNJ2
	GTEX-X4XX-0626-SM-3NMC1 muscle male 60-69 years	8/1237	0.832255	0.999995	0.747411	0.137237	ACHE;C16ORF72;PRKAR2A;DYRK1A;FAM189A2;ADCY2;PDLIM5;PPEF2
	GTEX-WHWD-0826-SM-3LK6R adipose tissue male 50-59 years	5/822	0.832689	0.999995	0.705204	0.12912	IGFBP1;BCHE;SCP2;MAOA;PODN
	GTEX-RUSQ-0426-SM-47JWR blood vessel male 50-59 years	3/531	0.832876	0.999995	0.656709	0.120093	SLC22A3;SLC22A2;PAWR
	GTEX-X62O-0008-SM-46MU5 skin male 50-59 years	26/3565	0.832882	0.999995	0.831147	0.151987	CAMK2D;LIN7A;LIN7C;BACH1;OGFRL1;EFR3A;C16ORF72;FAM198B;PPFIA1;AMZ2;FADD;KPNA2;SLC38A2;ATF7IP;NLGN4Y;SLC38A1;ACTL6A;DYRK1A;CASK;NSUN6;RAB32;GCFC2;TBC1D2;NAT1;NAV3;GNB4
	GTEX-NFK9-1626-SM-3LK5J pancreas male 40-49 years	2/377	0.833313	0.999995	0.617619	0.112621	UNC5CL;REG3G
	GTEX-P4PQ-0726-SM-3NMCR esophagus male 60-69 years	3/532	0.833823	0.999995	0.655434	0.119115	CACNB2;BCHE;MAOA
	GTEX-WHWD-0005-SM-3LK7D blood male 50-59 years	11/1642	0.833848	0.999995	0.77195	0.140266	RAB32;APBB1IP;HELB;C16ORF72;PRKCB;SLC22A1;LIN7A;FADD;FAM214B;BACH1;KCNJ2
	GTEX-RU72-0008-SM-46MV8 skin female 50-59 years	7/1103	0.834055	0.999995	0.734058	0.133199	EFR3A;CPS1;FAM198B;CCNG1;GNB4;MXRA5;SLC38A2
	GTEX-U4B1-0006-SM-3DB8E blood male 40-49 years	14/2037	0.8342	0.999995	0.789948	0.143203	PRKCB;SLC22A1;LIN7A;FAM214B;BACH1;RAB32;APBB1IP;HELB;TBC1D2;C16ORF72;NAT1;NAAA;FADD;KCNJ2
	GTEX-PWOO-2526-SM-2S1PG nerve female 40-49 years	7/1104	0.834735	0.999995	0.73335	0.132473	SLITRK2;SYT10;GRIK3;ANKRD10;ITGA6;CSNK1E;SLC38A2
	GTEX-XXEK-2026-SM-4BRVE heart male 50-59 years	2/379	0.835509	0.999995	0.614279	0.110395	PKP2;PDLIM5
	GTEX-XUJ4-0626-SM-4BOOO heart female 60-69 years	3/534	0.835702	0.999995	0.652898	0.117184	TYRP1;PKP2;KCNJ3
	GTEX-U8XE-2526-SM-4E3IT prostate male 30-39 years	9/1378	0.835835	0.999995	0.753821	0.135178	NR4A2;PAPD7;BDNF;ZC3H12A;ANKRD10;PAWR;CSNK1E;LIN7C;PDK1
	GTEX-RN64-0008-SM-48FEZ skin male 50-59 years	8/1243	0.836135	0.999995	0.74354	0.133068	EFR3A;CPS1;NAT1;FAM198B;CCNG1;GNB4;SLC38A2;CCDC90B
	GTEX-XBED-0726-SM-4GIAR blood vessel male 60-69 years	4/683	0.836497	0.999995	0.679632	0.121336	UNC13B;BDNF;FAM198B;ATP10A
	GTEX-WI4N-1426-SM-3LK7H breast female 40-49 years	5/827	0.836557	0.999995	0.70073	0.125053	ZC3H12A;FAM189A2;CSNK1E;NAALADL2;PDK1
	GTEX-T6MO-1226-SM-4DM5S vagina female 40-49 years	6/968	0.836583	0.999995	0.71756	0.128034	IGFBP1;GRIP1;OGFRL1;EMP1;PRKX;CSNK1E
	GTEX-QV31-0226-SM-447BO pancreas male 30-39 years	2/381	0.837679	0.999995	0.610975	0.108216	UNC5CL;REG3G
	GTEX-OHPN-0011-R2A-SM-2I5FB brain female 60-69 years	4/685	0.83816	0.999995	0.677565	0.119622	CPS1;IL1RAPL1;KCNJ2;MFAP3L
	GTEX-P4QS-1326-SM-3NMCD adrenal gland male 60-69 years	13/1914	0.838311	0.999995	0.78094	0.137732	RFC3;ATF7IP2;CASK;REG3G;GLUD2;SCP2;SLITRK4;FAM198B;PSD3;CHAC2;FADD;MXRA5;CCDC90B
	GTEX-R55G-0006-SM-2TC6O blood female 40-49 years	5/830	0.838843	0.999995	0.698072	0.122673	RAB32;APBB1IP;LIN7A;FAM214B;KCNJ2
	GTEX-QDVN-1126-SM-48TZ7 esophagus male 50-59 years	3/538	0.839408	0.999995	0.647882	0.113417	CACNB2;KCNJ6;DYRK1A
	GTEX-RWS6-1926-SM-47JXY breast female 60-69 years	5/831	0.839599	0.999995	0.69719	0.12189	IGFBP1;METTL25;DYRK1A;FAM189A2;CASK
	GTEX-PLZ5-0926-SM-3TW8L esophagus male 50-59 years	5/831	0.839599	0.999995	0.69719	0.12189	TBC1D2;CTNNA1;SLITRK6;EMP1;SLC6A11
	GTEX-SJXC-0126-SM-2XCFF skin male 60-69 years	10/1519	0.839769	0.999995	0.758822	0.132512	GRIP1;BCHE;METTL25;ACTL6A;TYRP1;DYRK1A;SLITRK6;ATP10B;MXRA5;MFAP3L
	GTEX-WFG8-1726-SM-4LVM6 colon male 20-29 years	3/539	0.840323	0.999995	0.64664	0.112495	CACNB2;BCHE;KCNJ6
	GTEX-SNOS-0008-SM-4DM6I skin male 40-49 years	20/2825	0.841059	0.999995	0.809269	0.140079	SLC38A1;SCAF11;BDNF;ACTL6A;CSNK1E;RAB32;GCFC2;OGFRL1;EFR3A;C16ORF72;CPS1;NAT1;NAV3;ZC3H12A;GNB4;CHAC2;FADD;KPNA2;SLC38A2;CCDC90B
	GTEX-X4XY-0526-SM-46MW1 blood vessel male 60-69 years	4/689	0.841443	0.999995	0.673468	0.116265	CAMK2D;NTRK3;PAWR;PDK1
	GTEX-U8XE-1826-SM-4E3HV esophagus male 30-39 years	5/834	0.84185	0.999995	0.694557	0.11957	BCHE;HELB;FAM189A2;LIN7C;PDK1
	GTEX-NPJ8-2226-SM-3TW8D kidney male 40-49 years	2/385	0.841942	0.999995	0.60447	0.103996	UNC5CL;SLC22A2
	GTEX-XBED-1326-SM-4AT4F adipose tissue male 60-69 years	4/690	0.842256	0.999995	0.672451	0.115441	IGFBP1;NR4A2;PPFIA1;EMP1
	GTEX-S4Q7-0726-SM-4AD5F stomach male 20-29 years	5/835	0.842595	0.999995	0.693684	0.118806	UNC13B;UNC5CL;CASK;ITGA6;SOX9
	GTEX-TMMY-0008-SM-4DXU3 skin female 40-49 years	13/1923	0.843002	0.999995	0.77687	0.132679	SCAF11;BDNF;BACH1;NAALADL2;OGFRL1;EFR3A;C16ORF72;CPS1;NAT1;NAV3;FAM198B;GNB4;SLC38A2
	GTEX-S4Z8-1726-SM-3K2AX adipose tissue male 60-69 years	3/542	0.843041	0.999995	0.64294	0.109775	SLC22A2;SLITRK4;SLC38A2
	GTEX-XQ8I-0226-SM-4BOPM heart male 50-59 years	4/691	0.843064	0.999995	0.671437	0.114622	KCNJ4;CACNA2D3;PKP2;KCNJ3
	GTEX-UPK5-2326-SM-3P5Z8 breast male 40-49 years	9/1391	0.843661	0.999995	0.746205	0.126858	HELB;HPGDS;METTL25;DYRK1A;SLITRK6;PAWR;ITGA6;NAALADL2;KCNJ2
	GTEX-RWSA-1126-SM-2XCAZ lung male 40-49 years	10/1526	0.843778	0.999995	0.75503	0.128254	UNC13B;HELB;UNC5CL;TBC1D2;PAPD7;SCAF11;ZC3H12A;CTNNA1;FAM189A2;EMP1
	GTEX-X5EB-2426-SM-4E3HX adipose tissue male 40-49 years	6/979	0.844292	0.999995	0.709034	0.120009	PAPD7;SLITRK4;NAAA;PPFIA1;ARHGEF7;PODN
	GTEX-UJMC-1326-SM-4IHLS colon male 50-59 years	10/1527	0.844344	0.999995	0.754491	0.127656	UNC13B;NAT1;MAOA;NAT2;NAAA;PKP2;CASK;ATP10B;MUC3A;IP6K2
	GTEX-W5WG-0006-SM-3GIJT blood female 50-59 years	11/1661	0.84447	0.999995	0.762264	0.128857	RAB32;APBB1IP;C16ORF72;PRKCB;NAAA;SLC22A1;LIN7A;FADD;FAM214B;BACH1;KCNJ2
	GTEX-QVJO-1826-SM-447C9 breast female 60-69 years	4/693	0.844671	0.999995	0.669418	0.113003	METTL25;CSNK1E;ARHGEF7;MUC3A
	GTEX-NFK9-1226-SM-3LK79 esophagus male 40-49 years	4/693	0.844671	0.999995	0.669418	0.113003	CACNB2;BCHE;SLC38A1;MAOA
	GTEX-XV7Q-0726-SM-4BRV6 heart female 40-49 years	3/544	0.844832	0.999995	0.640497	0.107999	CACNA2D3;PKP2;KCNJ3
	GTEX-WEY5-0826-SM-4LMIH vagina female 40-49 years	3/544	0.844832	0.999995	0.640497	0.107999	SYT10;NAAA;OTC
	GTEX-OOBJ-1526-SM-3NB1Q stomach male 60-69 years	8/1257	0.844918	0.999995	0.734652	0.1238	HPGDS;UNC5CL;SCP2;ATF7IP2;SLITRK6;SOX9;NAALADL2;OTC
	GTEX-RM2N-0326-SM-48FD8 pancreas male 50-59 years	2/388	0.845072	0.999995	0.599679	0.100946	UNC5CL;REG3G
	GTEX-T5JW-0226-SM-4DM7I pancreas female 20-29 years	2/388	0.845072	0.999995	0.599679	0.100946	UNC5CL;REG3G
	GTEX-SJXC-0526-SM-2XCFG muscle male 60-69 years	6/981	0.845662	0.999995	0.707505	0.118603	GCFC2;SLC22A2;PRKAR2A;CCNG1;ADCY2;PDLIM5
	GTEX-U3ZM-0826-SM-4DXU6 bladder male 40-49 years	3/545	0.84572	0.999995	0.639282	0.107123	CACNB2;NBEA;SLITRK6
	GTEX-R55D-0008-SM-48FEV skin male 50-59 years	7/1121	0.845969	0.999995	0.721503	0.120688	RAB32;EFR3A;CPS1;CCNG1;GNB4;SLC38A2;CCDC90B
	GTEX-SIU7-1426-SM-4BRWT stomach male 50-59 years	3/546	0.846604	0.999995	0.638072	0.106253	NR4A2;UNC5CL;KCNJ6
	GTEX-XUJ4-0005-SM-4BOQ6 blood female 60-69 years	11/1665	0.846639	0.999995	0.760253	0.126567	RAB32;APBB1IP;TBC1D2;C16ORF72;PRKCB;SLC22A1;LIN7A;FADD;FAM214B;BACH1;KCNJ2
	GTEX-SJXC-2026-SM-4DM6N prostate male 60-69 years	12/1800	0.847693	0.999995	0.766375	0.126633	UNC13B;NR4A2;SLC22A3;GRIN3A;SCP2;ZC3H12A;NAAA;ANKRD10;TDRP;CSNK1E;MUC3A;NAALADL2
	GTEX-OIZH-0526-SM-2HMKV lung male 50-59 years	6/985	0.848372	0.999995	0.704464	0.115839	UNC13B;HPGDS;TBC1D2;MAOA;ZBBX;OTC
	GTEX-Q734-1826-SM-2I3EL adipose tissue female 40-49 years	4/698	0.848629	0.999995	0.664421	0.109053	ATF7IP;HELB;HPGDS;MXRA5
	GTEX-R53T-0008-SM-48FEW skin female 50-59 years	6/987	0.849713	0.999995	0.702954	0.11448	EFR3A;CPS1;FAM198B;CCNG1;SLC38A2;NAALADL2
	GTEX-WFON-2126-SM-3LK7O skin male 40-49 years	13/1937	0.850095	0.999995	0.770615	0.125154	UNC13B;OCA2;TYRP1;ATP10B;BACH1;GRIP1;PAPD7;GNB4;SLITRK6;SLC38A2;PDK1;IP6K2;MFAP3L
	GTEX-QVJO-0006-SM-2S1RC blood female 60-69 years	3/550	0.850097	0.999995	0.633275	0.102847	APBB1IP;TBC1D2;SLC22A1
	GTEX-S7SE-0526-SM-2XCD8 blood vessel male 50-59 years	4/700	0.850188	0.999995	0.662443	0.107513	OCA2;NTRK3;PAWR;KCNJ3
	GTEX-PW2O-0526-SM-2I3DX lung male 20-29 years	6/988	0.85038	0.999995	0.702201	0.113807	UNC13B;NR4A2;HPGDS;TBC1D2;FAM189A2;OTC
	GTEX-U4B1-0326-SM-3DB8K heart male 40-49 years	4/701	0.850963	0.999995	0.661458	0.10675	CAMK2D;TYRP1;PKP2;PDLIM5
	GTEX-P4QR-0726-SM-2I5GO muscle male 60-69 years	7/1129	0.851042	0.999995	0.716053	0.115495	ATF7IP;SLC38A1;SLC22A2;PRKAR2A;SLITRK4;ADCY2;BACH1
	GTEX-TML8-1326-SM-4DXTO colon female 40-49 years	12/1807	0.851295	0.999995	0.76309	0.122855	UNC13B;SCP2;NAT1;MAOA;NAT2;NAAA;PKP2;CASK;ATP10B;MUC3A;IP6K2;OTC
	GTEX-QV31-1426-SM-2S1QD muscle male 30-39 years	5/848	0.852018	0.999995	0.682519	0.109303	SLC22A3;SLC38A1;SLC22A2;PRKAR2A;PDLIM5
	GTEX-XUYS-0126-SM-47JWZ skin male 50-59 years	7/1131	0.852289	0.999995	0.714702	0.114231	GRIP1;HPGDS;TYRP1;GNB4;SLITRK6;MXRA5;MFAP3L
	GTEX-XAJ8-0326-SM-47JYI stomach male 40-49 years	4/703	0.852502	0.999995	0.659496	0.105242	SLC38A1;NBEA;SLC22A2;PODN
	GTEX-R55C-0008-SM-48FCF skin male 40-49 years	8/1271	0.853329	0.999995	0.725961	0.115145	RAB32;OGFRL1;CPS1;CCNG1;GNB4;EMP1;KPNA2;SLC38A2
	GTEX-P4PQ-1026-SM-3NMCN pancreas male 60-69 years	3/554	0.853521	0.999995	0.628547	0.0995526	IGFBP1;UNC5CL;REG3G
	GTEX-VJYA-1326-SM-3GIJC adipose tissue male 60-69 years	8/1272	0.853915	0.999995	0.725348	0.114549	APBB1IP;HPGDS;SCP2;NAAA;ACTL6A;CCNG1;PPEF2;NAALADL2
	GTEX-NL4W-0006-SM-2I3GH blood male 50-59 years	2/397	0.854132	0.999995	0.585744	0.0923544	APBB1IP;SLC22A1
	GTEX-T5JW-0326-SM-4DM6J fallopian tube female 20-29 years	6/994	0.854331	0.999995	0.697714	0.109846	IGFBP1;CACNB2;GCFC2;BCHE;NAT2;SLC22A2
	GTEX-X638-0126-SM-47JZ8 skin female 70-79 years	4/706	0.854786	0.999995	0.656575	0.10302	HPGDS;GRIN3A;TYRP1;PPEF2
	GTEX-UJMC-0526-SM-3GAE3 heart male 50-59 years	5/852	0.854823	0.999995	0.679153	0.106532	KCNJ4;CAMK2D;TYRP1;PKP2;PDLIM5
	GTEX-QMRM-0926-SM-447BR esophagus male 50-59 years	3/556	0.855207	0.999995	0.626209	0.0979462	RIMS1;CACNB2;BCHE
	GTEX-OHPL-0006-SM-3MJHB blood female 60-69 years	11/1682	0.8556	0.999995	0.751815	0.117247	RAB32;APBB1IP;HELB;C16ORF72;NAAA;SLC22A1;LIN7A;FADD;FAM214B;BACH1;KCNJ2
	GTEX-XPVG-1526-SM-4B66C stomach male 50-59 years	3/557	0.856044	0.999995	0.625046	0.097153	CACNB2;SLC38A1;NBEA
	GTEX-PWOO-2326-SM-2S1PQ muscle female 40-49 years	6/997	0.856275	0.999995	0.695491	0.107915	CAMK2D;PRKAR2A;ANKRD10;PDLIM5;BACH1;SLC38A2
	GTEX-S7SF-1826-SM-3K2AD adipose tissue female 20-29 years	7/1138	0.856588	0.999995	0.710013	0.109908	RFC3;PAPD7;MAOA;PPFIA1;EMP1;LIN7A;LIN7C
	GTEX-OHPM-0226-SM-3LK61 adipose tissue male 50-59 years	3/558	0.856877	0.999995	0.623887	0.0963663	SLITRK4;PODN;OTC
	GTEX-WH7G-0826-SM-4LVMR pancreas male 40-49 years	2/400	0.857043	0.999995	0.58124	0.0896662	UNC5CL;REG3G
	GTEX-WFJO-0926-SM-4LVM2 small intestine male 30-39 years	18/2605	0.85714	0.999995	0.789306	0.121674	ATF7IP;UNC5CL;PRKCB;ATF7IP2;EHMT1;CASK;REG3G;MUC3A;HPGDS;SCP2;CPS1;NAT1;PAPD7;NAT2;NAAA;ANKRD10;FADD;OTC
	GTEX-U3ZN-0826-SM-4DXSZ adrenal gland female 30-39 years	12/1822	0.858793	0.999995	0.756137	0.115105	GLUD2;RFC3;FAM198B;ATF7IP2;PSD3;CTNNA1;CASK;CHAC2;GRIK1;REG3G;MXRA5;CCDC90B
	GTEX-RM2N-0006-SM-2TF5H blood male 50-59 years	13/1955	0.858854	0.999995	0.762704	0.11605	PRKCB;SLC22A1;LIN7A;FAM214B;BACH1;RAB32;APBB1IP;OGFRL1;HELB;C16ORF72;NAAA;FADD;KCNJ2
	GTEX-S341-0006-SM-3NM8D blood female 40-49 years	6/1002	0.859467	0.999995	0.691816	0.10477	RAB32;APBB1IP;SLC22A1;FADD;FAM214B;KCNJ2
	GTEX-S4UY-0926-SM-4AD6O bladder female 40-49 years	8/1282	0.859681	0.999995	0.719267	0.108749	SCP2;ATF7IP2;SLITRK6;TDRP;NSUN6;ITGA6;NAALADL2;MFAP3L
	GTEX-S7SF-0926-SM-4AD4M esophagus female 20-29 years	7/1144	0.860194	0.999995	0.706039	0.106328	METTL25;TBC1D2;CTNNA1;SLITRK6;EMP1;PRKX;KPNA2
	GTEX-XBED-1726-SM-47JYO colon male 60-69 years	3/563	0.860978	0.999995	0.618157	0.0925297	BCHE;NAT2;MUC3A
	GTEX-S3XE-2026-SM-3K2B5 muscle male 50-59 years	5/862	0.861643	0.999995	0.670874	0.0999027	SLC38A1;PRKAR2A;SLITRK4;DYRK1A;PDLIM5
	GTEX-XAJ8-1026-SM-47JY9 muscle male 40-49 years	6/1006	0.861979	0.999995	0.688902	0.102318	SLC22A3;EFR3A;SLC38A1;C16ORF72;SLC22A2;PRKAR2A
	GTEX-XUZC-1526-SM-4BRV4 colon female 30-39 years	4/717	0.862906	0.999995	0.646074	0.0952636	BCHE;NBEA;SYT10;GRIK3
	GTEX-RU72-0226-SM-46MUD blood vessel female 50-59 years	5/864	0.862975	0.999995	0.669242	0.0986261	NR4A2;SLC22A2;NTRK3;FAM198B;PAWR
	GTEX-P4PP-0005-SM-2HMKX blood female 30-39 years	7/1149	0.863142	0.999995	0.70276	0.10343	RAB32;APBB1IP;SLC22A1;LIN7A;FADD;FAM214B;KCNJ2
	GTEX-PWCY-1926-SM-3NB25 adipose tissue female 20-29 years	5/865	0.863637	0.999995	0.668428	0.0979938	SCP2;PRKAR2A;PPFIA1;PKP2;ATP10A
	GTEX-S341-1826-SM-3K2AB muscle female 40-49 years	7/1150	0.863725	0.999995	0.702108	0.102859	GCFC2;EFR3A;PRKAR2A;CCNG1;CHAC2;PDLIM5;BACH1
	GTEX-PLZ6-0826-SM-3P61K stomach male 30-39 years	3/567	0.864185	0.999995	0.613645	0.0895731	SLC38A1;SCP2;PODN
	GTEX-X3Y1-2026-SM-3P5YM skin male 40-49 years	5/866	0.864296	0.999995	0.667617	0.0973654	PAPD7;TYRP1;PODN;IP6K2;OTC
	GTEX-U3ZH-1926-SM-4DXTR muscle male 30-39 years	9/1428	0.864356	0.999995	0.72529	0.105726	SLC22A3;ACHE;GCFC2;SLC38A1;CAMK2D;SLC22A2;PRKAR2A;DYRK1A;ANKRD10
	GTEX-RU72-1326-SM-2TF6T muscle female 50-59 years	6/1010	0.864455	0.999995	0.686012	0.0999219	GCFC2;SLC38A1;PRKAR2A;SLITRK4;ADCY2;PDLIM5
	GTEX-NPJ8-0426-SM-2HMK6 heart male 40-49 years	3/568	0.864976	0.999995	0.612527	0.0888491	ATF7IP2;PKP2;MUC3A
	GTEX-U4B1-1726-SM-3DB9F adipose tissue male 40-49 years	4/720	0.865052	0.999995	0.643266	0.0932514	MAOA;PPFIA1;PKP2;REG3G
	GTEX-OXRP-0226-SM-3NB14 adipose tissue female 60-69 years	6/1011	0.865068	0.999995	0.685293	0.0993313	PPFIA1;CTNNA1;EMP1;ITGA6;ARHGEF7;MUC3A
	GTEX-XUW1-0008-SM-4BOQH skin female 50-59 years	13/1969	0.865392	0.999995	0.756653	0.109392	SCAF11;RAB32;OGFRL1;EFR3A;C16ORF72;CPS1;NAT1;NAV3;FAM198B;CCNG1;GNB4;SLC38A2;CCDC90B
	GTEX-WFG8-1126-SM-4LVN1 esophagus male 20-29 years	2/409	0.865463	0.999995	0.568123	0.0820884	CACNB2;GRIN2A
	GTEX-XQ3S-1326-SM-4BOPQ breast male 20-29 years	5/869	0.866257	0.999995	0.665194	0.095504	ITGA6;CSNK1E;ARHGEF7;MUC3A;KCNJ2
	GTEX-VUSG-1126-SM-4KKZQ esophagus male 50-59 years	5/869	0.866257	0.999995	0.665194	0.095504	CACNB2;BCHE;HPGDS;GRIK3;SLITRK6
	GTEX-V955-1826-SM-4JBIL prostate male 60-69 years	6/1013	0.866287	0.999995	0.683859	0.0981601	UNC13B;NAT1;ANKRD10;TDRP;PDLIM5;MUC3A
	GTEX-S7SF-0006-SM-3K2B6 blood female 20-29 years	12/1838	0.866466	0.999995	0.748846	0.107334	RAB32;APBB1IP;TBC1D2;C16ORF72;PRKCB;NAAA;SLC22A1;LIN7A;FADD;FAM214B;BACH1;KCNJ2
	GTEX-QESD-0526-SM-2I5G5 heart male 20-29 years	4/722	0.866467	0.999995	0.641407	0.0919334	CAMK2D;TYRP1;PKP2;PDLIM5
	GTEX-U412-0526-SM-3DB9I adipose tissue male 60-69 years	4/722	0.866467	0.999995	0.641407	0.0919334	HPGDS;EMP1;ITGA6;ARHGEF7
	GTEX-UTHO-1026-SM-3GAF7 breast male 60-69 years	9/1433	0.866978	0.999995	0.722547	0.103138	SCP2;PAPD7;MAOA;CCNG1;PPFIA1;CHAC2;ITGA6;ARHGEF7;MUC3A
	GTEX-QXCU-1726-SM-2TC6L muscle male 50-59 years	4/724	0.86787	0.999995	0.639558	0.0906341	ACHE;PRKAR2A;ADCY2;PDLIM5
	GTEX-UPIC-0005-SM-3GACV blood female 20-29 years	9/1435	0.868015	0.999995	0.721455	0.102119	RAB32;APBB1IP;C16ORF72;SLC22A1;LIN7A;FADD;FAM214B;BACH1;KCNJ2
	GTEX-OOBK-1026-SM-48TC2 pancreas male 40-49 years	3/572	0.868102	0.999995	0.608095	0.0860125	UNC5CL;REG3G;MXRA5
	GTEX-WQUQ-1426-SM-3MJFD heart male 60-69 years	3/572	0.868102	0.999995	0.608095	0.0860125	KCNJ4;PKP2;MUC3A
	GTEX-NFK9-2026-SM-3LK5K colon male 40-49 years	3/572	0.868102	0.999995	0.608095	0.0860125	NAT2;ATP10B;MUC3A
	GTEX-QESD-1626-SM-2S1RB muscle male 20-29 years	5/872	0.868195	0.999995	0.662787	0.0936774	ACHE;C16ORF72;PRKAR2A;ADCY2;PDLIM5
	GTEX-T8EM-0006-SM-3DB71 blood male 40-49 years	7/1158	0.868322	0.999995	0.696929	0.0984013	RAB32;APBB1IP;HELB;TBC1D2;NAAA;FAM214B;BACH1
	GTEX-RM2N-1626-SM-2TF5N muscle male 50-59 years	7/1158	0.868322	0.999995	0.696929	0.0984013	GCFC2;EFR3A;SLC38A1;CAMK2D;PRKAR2A;SLITRK4;PDLIM5
	GTEX-OHPK-0226-SM-3MJH6 adipose tissue female 50-59 years	5/873	0.868836	0.999995	0.661989	0.0930762	OGFRL1;SCP2;PPFIA1;ATP10A;PODN
	GTEX-R55D-1426-SM-48FEN pancreas male 50-59 years	2/413	0.869058	0.999995	0.562478	0.078941	UNC5CL;REG3G
	GTEX-WYVS-1726-SM-3NMAY breast female 40-49 years	18/2634	0.869102	0.999995	0.779243	0.109323	RFC3;SCAF11;DYRK1A;FAM189A2;CASK;PAWR;CSNK1E;LIN7C;NAALADL2;GCFC2;OGFRL1;HELB;METTL25;NAT1;FAM198B;ZC3H12A;SLITRK6;SOX9
	GTEX-OXRL-0005-SM-3LK6A blood male 50-59 years	10/1575	0.869713	0.999995	0.729433	0.101823	RAB32;APBB1IP;C16ORF72;PRKCB;SLC22A1;LIN7A;FADD;FAM214B;BACH1;KCNJ2
	GTEX-U4B1-0126-SM-4DXSN adrenal gland male 40-49 years	11/1711	0.869945	0.999995	0.73781	0.102795	RFC3;SCP2;PRKAR2A;SLITRK4;FAM198B;ATF7IP2;PSD3;CHAC2;REG3G;MXRA5;CCDC90B
	GTEX-QLQ7-1726-SM-2S1QQ muscle male 60-69 years	5/875	0.87011	0.999995	0.660397	0.091885	CAMK2D;SLC22A2;PRKAR2A;PDLIM5;BACH1
	GTEX-QCQG-0626-SM-48U21 esophagus female 50-59 years	5/875	0.87011	0.999995	0.660397	0.091885	CTNNA1;EMP1;ATP10B;PRKX;REG3G
	GTEX-O5YT-1326-SM-3MJGR adrenal gland male 20-29 years	12/1846	0.870179	0.999995	0.745248	0.103631	RFC3;SIPA1L1;SCP2;PRKAR2A;SLITRK4;FAM198B;ATF7IP2;CTNNA1;CHAC2;REG3G;MXRA5;CCDC90B
	GTEX-RUSQ-0326-SM-47JWS blood vessel male 50-59 years	4/728	0.870637	0.999995	0.635892	0.08809	BDNF;CTNNA1;PAWR;ATP10A
	GTEX-V1D1-0726-SM-4JBH7 pancreas male 50-59 years	3/576	0.871165	0.999995	0.603724	0.0832682	UNC5CL;ATF7IP2;REG3G
	GTEX-PSDG-0005-SM-3GADC blood male 50-59 years	11/1714	0.871363	0.999995	0.736388	0.101398	RAB32;APBB1IP;TBC1D2;C16ORF72;PRKCB;ZC3H12A;SLC22A1;LIN7A;FADD;FAM214B;BACH1
	GTEX-QDVN-2226-SM-2S1PM nerve male 50-59 years	6/1022	0.871664	0.999995	0.677477	0.0930527	NR4A2;SLITRK2;SYT10;CTNNA1;ANKRD10;ITGA6
	GTEX-PLZ4-1326-SM-2S1O7 blood vessel female 50-59 years	3/577	0.871921	0.999995	0.602641	0.0825961	NTRK3;ATP10A;PPEF2
	GTEX-X62O-1626-SM-46MW9 blood vessel male 50-59 years	5/878	0.872001	0.999995	0.658024	0.0901261	OCA2;EFR3A;NTRK3;PAWR;PPEF2
	GTEX-XPT6-0008-SM-4B64Q skin male 20-29 years	7/1165	0.87224	0.999995	0.692457	0.0946523	GRIA1;OGFRL1;CPS1;NAV3;GNB4;KPNA2;SLC38A2
	GTEX-T2IS-0226-SM-32QPH adipose tissue female 20-29 years	6/1023	0.87225	0.999995	0.676775	0.0925013	HPGDS;METTL25;SCP2;PAPD7;PPFIA1;ARHGEF7
	GTEX-TKQ2-0426-SM-4DXUO pancreas male 50-59 years	2/417	0.872566	0.999995	0.556942	0.0759208	UNC5CL;REG3G
	GTEX-TMMY-1726-SM-4DXTD ovary female 40-49 years	10/1582	0.873123	0.999995	0.725906	0.0984902	IGFBP1;NR4A2;NLGN4X;FAM198B;CCNG1;TDRP;CSNK1E;PODN;SLC38A2;PDK1
	GTEX-U8XE-0726-SM-3DB8O muscle male 30-39 years	6/1025	0.873416	0.999995	0.675375	0.0914079	HELB;PRKAR2A;FAM189A2;ANKRD10;ADCY2;PDLIM5
	GTEX-S341-2026-SM-2XCAA blood vessel female 40-49 years	3/579	0.873421	0.999995	0.600487	0.0812686	HPGDS;SLC22A2;PODN
	GTEX-SNMC-1426-SM-2XCFM muscle male 20-29 years	10/1583	0.873604	0.999995	0.725405	0.0980224	GCFC2;EFR3A;SLC38A1;CAMK2D;C16ORF72;PRKAR2A;CCNG1;CHAC2;ADCY2;PDLIM5
	GTEX-V1D1-1126-SM-4JBHT esophagus male 50-59 years	3/580	0.874165	0.999995	0.599415	0.0806131	CACNB2;BCHE;HPGDS
	GTEX-WFG8-0426-SM-3GILD thyroid male 20-29 years	9/1448	0.874603	0.999995	0.714432	0.0957232	GCFC2;OCA2;METTL25;ATF7IP2;DYRK1A;FAM189A2;TDRP;PRKX;LIN7C
	GTEX-RUSQ-1926-SM-2TF6K blood vessel male 50-59 years	4/735	0.875361	0.999995	0.629572	0.0838076	CAMK2D;NTRK3;PAWR;ATP10A
	GTEX-RU72-0826-SM-46MUS esophagus female 50-59 years	4/735	0.875361	0.999995	0.629572	0.0838076	NR4A2;CACNB2;BCHE;GRIK3
	GTEX-XGQ4-0005-SM-4AT5U blood male 50-59 years	8/1312	0.875895	0.999995	0.701583	0.0929661	RAB32;APBB1IP;PRKCB;NAAA;SLC22A1;FADD;FAM214B;KCNJ2
	GTEX-X4XY-0011-R8A-SM-46MVC brain male 60-69 years	1/243	0.875944	0.999995	0.478948	0.063438	SLC6A11
	GTEX-TML8-1226-SM-32QON breast female 40-49 years	10/1588	0.875989	0.999995	0.722909	0.0957143	HELB;METTL25;SCP2;SCAF11;DYRK1A;FAM189A2;PAWR;ITGA6;NAALADL2;OTC
	GTEX-R53T-1226-SM-48FCT stomach female 50-59 years	4/736	0.876024	0.999995	0.628679	0.083213	UNC13B;UNC5CL;SYT10;CHAC2
	GTEX-Q734-2026-SM-3GADA muscle female 40-49 years	7/1172	0.876062	0.999995	0.688038	0.0910397	ACHE;GCFC2;CAMK2D;PRKAR2A;FAM189A2;ADCY2;PDLIM5
	GTEX-RWSA-0726-SM-2XCBE muscle male 40-49 years	5/885	0.876324	0.999995	0.652548	0.0861491	ACHE;SLC22A2;PRKAR2A;ADCY2;PDLIM5
	GTEX-V955-0005-SM-3P5ZC blood male 60-69 years	9/1452	0.876576	0.999995	0.712297	0.093832	RAB32;APBB1IP;C16ORF72;PRKCB;SLC22A1;LIN7A;FADD;FAM214B;KCNJ2
	GTEX-P4QS-1826-SM-2S1NI blood vessel male 60-69 years	3/584	0.877103	0.999995	0.595164	0.0780442	OCA2;MAOA;NTRK3
	GTEX-PLZ4-0726-SM-2TC6Q lung female 50-59 years	5/887	0.877536	0.999995	0.651	0.0850447	UNC13B;PRKX;CSNK1E;MXRA5;OTC
	GTEX-UPK5-1326-SM-4IHLE esophagus male 40-49 years	5/887	0.877536	0.999995	0.651	0.0850447	CACNB2;BCHE;LRRTM1;SLITRK6;FAM189A2
	GTEX-X5EB-2326-SM-46MW5 muscle male 40-49 years	4/739	0.877994	0.999995	0.626014	0.0814542	GCFC2;PRKAR2A;ADCY2;PDLIM5
	GTEX-SIU8-0526-SM-2XCDP muscle male 50-59 years	5/888	0.878139	0.999995	0.650228	0.0844977	ACHE;GCFC2;PRKAR2A;ADCY2;PDLIM5
	GTEX-T5JC-2126-SM-32PMO breast male 20-29 years	15/2264	0.878273	0.999995	0.756508	0.0981933	SLC38A1;FAM189A2;EHMT1;PAWR;GRIK1;CSNK1E;NAALADL2;OGFRL1;HELB;SCP2;ERBB4;NAAA;ANKRD10;KCNJ2;PDK1
	GTEX-XUW1-1826-SM-4BOQD colon female 50-59 years	6/1034	0.878553	0.999995	0.669142	0.0866398	GRIP1;CACNB2;BCHE;SLC22A2;SYT10;GRIK3
	GTEX-TMMY-1626-SM-4DXTY stomach female 40-49 years	9/1457	0.879008	0.999995	0.709644	0.091517	UNC5CL;SCP2;SYT10;CCNG1;FAM189A2;CASK;CHAC2;SOX9;NAALADL2
	GTEX-RWS6-1126-SM-47JXC pancreas female 60-69 years	2/425	0.879324	0.999995	0.546184	0.0702403	UNC5CL;REG3G
	GTEX-O5YW-1526-SM-3MJGL stomach male 50-59 years	2/425	0.879324	0.999995	0.546184	0.0702403	UNC5CL;SLC22A2
	GTEX-RM2N-0726-SM-48FD5 esophagus male 50-59 years	6/1036	0.879671	0.999995	0.667772	0.0856133	OGFRL1;CTNNA1;EMP1;CHAC2;SLC6A11;KPNA2
	GTEX-OXRK-1426-SM-3NB19 esophagus female 50-59 years	2/426	0.880145	0.999995	0.544867	0.0695624	BCHE;OTC
	GTEX-RU1J-0008-SM-46MV9 skin female 20-29 years	14/2137	0.880533	0.999995	0.748511	0.0952315	SCAF11;BACH1;RAB32;OGFRL1;EFR3A;C16ORF72;NAT1;FAM198B;GNB4;AMZ2;FADD;MXRA5;SLC38A2;CCDC90B
	GTEX-NFK9-0526-SM-2YUNL blood vessel male 40-49 years	3/589	0.880691	0.999995	0.589933	0.0749498	NR4A2;NTRK3;ATP10A
	GTEX-OIZG-1326-SM-2HMIQ muscle male 50-59 years	6/1038	0.88078	0.999995	0.666407	0.0845985	ACHE;CAMK2D;PRKAR2A;SLITRK4;FAM189A2;ADCY2
	GTEX-WFJO-0005-SM-3GIKY blood male 30-39 years	10/1600	0.881566	0.999995	0.716981	0.090379	RAB32;APBB1IP;C16ORF72;PRKCB;SLC22A1;LIN7A;FADD;FAM214B;BACH1;KCNJ2
	GTEX-OXRN-1326-SM-3LK5V muscle male 50-59 years	7/1183	0.88188	0.999995	0.681201	0.0856268	ACHE;GCFC2;CAMK2D;SLC22A2;PRKAR2A;SLITRK4;ADCY2
	GTEX-QDT8-0426-SM-32PKZ blood vessel female 30-39 years	6/1041	0.882428	0.999995	0.664369	0.0830979	METTL25;NLGN1;C16ORF72;NTRK3;GNB4;NAALADL2
	GTEX-RN64-0126-SM-2TC68 skin male 50-59 years	6/1041	0.882428	0.999995	0.664369	0.0830979	HPGDS;TYRP1;SLITRK6;SOX9;ADCY8;MXRA5
	GTEX-U3ZH-1126-SM-4DXUG esophagus male 30-39 years	3/592	0.8828	0.999995	0.586837	0.0731533	CACNB2;BCHE;SLITRK6
	GTEX-R55C-1126-SM-48FCJ colon male 40-49 years	5/896	0.882869	0.999995	0.644118	0.0802434	NAT1;NAT2;NAAA;ATP10B;MUC3A
	GTEX-T6MN-0826-SM-32PM4 lung male 50-59 years	8/1326	0.882925	0.999995	0.693606	0.0863647	UNC13B;BCHE;HPGDS;PAPD7;CTNNA1;CSNK1E;BACH1;SLC38A2
	GTEX-S4Q7-0008-SM-3NM8A skin male 20-29 years	14/2143	0.882954	0.999995	0.746149	0.0928824	ATF7IP;NLGN4Y;CAMK2D;SCAF11;BACH1;RAB32;EFR3A;C16ORF72;CPS1;NAT1;NAV3;FAM198B;GNB4;SLC38A2
	GTEX-WQUQ-0006-SM-3MJF4 blood male 60-69 years	13/2010	0.883193	0.999995	0.739418	0.0918444	ATF7IP;PRKCB;SLC22A1;LIN7A;FAM214B;BACH1;RAB32;APBB1IP;HELB;TBC1D2;C16ORF72;NAAA;KCNJ2
	GTEX-WFG7-1326-SM-4LMK1 stomach male 20-29 years	5/899	0.884602	0.999995	0.641855	0.0787026	UNC5CL;SCP2;ZC3H12A;CHAC2;KPNA2
	GTEX-UTHO-0006-SM-3NMCC blood male 60-69 years	10/1607	0.884726	0.999995	0.713564	0.0873957	IGFBP1;RAB32;APBB1IP;HELB;TBC1D2;ZC3H12A;SLC22A1;FADD;FAM214B;PDK1
	GTEX-POYW-0726-SM-2XCEO adipose tissue male 60-69 years	10/1607	0.884726	0.999995	0.713564	0.0873957	ATF7IP;HELB;CAMK2D;SCAF11;ACTL6A;DYRK1A;CTNNA1;BACH1;PDK1;CCDC90B
	GTEX-T6MO-1526-SM-4DM57 uterus female 40-49 years	3/595	0.884875	0.999995	0.583772	0.0714006	IGFBP1;PAWR;OTC
	GTEX-WXYG-2526-SM-3NB3F muscle female 50-59 years	7/1189	0.884957	0.999995	0.677525	0.0828049	SLC22A3;GCFC2;SLC38A1;SLC22A2;PRKAR2A;CHAC2;PDLIM5
	GTEX-XPT6-0426-SM-4B672 blood vessel male 20-29 years	2/432	0.884966	0.999995	0.537099	0.0656369	NTRK3;ATP10A
	GTEX-XUZC-0426-SM-4BOPE esophagus female 30-39 years	4/751	0.885607	0.999995	0.615571	0.0747808	ZC3H12A;EMP1;PRKX;SOX9
	GTEX-XUW1-1726-SM-4BOOZ pancreas female 50-59 years	2/433	0.885752	0.999995	0.535825	0.0650056	UNC5CL;REG3G
	GTEX-XOT4-0526-SM-4B66O muscle female 60-69 years	4/752	0.886222	0.999995	0.614716	0.0742498	ACHE;PRKAR2A;ADCY2;PDLIM5
	GTEX-T6MN-0226-SM-32PMD adipose tissue male 50-59 years	4/752	0.886222	0.999995	0.614716	0.0742498	PAPD7;EMP1;PODN;NAALADL2
	GTEX-WY7C-0426-SM-3NB3C lung male 50-59 years	5/902	0.886313	0.999995	0.639607	0.0771907	UNC13B;NR4A2;ZC3H12A;ZBBX;SLC38A2
	GTEX-WFG8-0006-SM-3GIKS blood male 20-29 years	13/2018	0.886439	0.999995	0.736137	0.088736	PRKCB;SLC22A1;LIN7A;FAM214B;BACH1;RAB32;APBB1IP;HELB;C16ORF72;NAT1;NAAA;FADD;KCNJ2
	GTEX-QEL4-1326-SM-447AD pancreas male 50-59 years	2/434	0.886533	0.999995	0.534557	0.0643806	UNC5CL;REG3G
	GTEX-S7SF-0826-SM-4AD4W uterus female 20-29 years	6/1049	0.88673	0.999995	0.658993	0.0792206	IGFBP1;DYRK1A;PAWR;CSNK1E;PDLIM5;OTC
	GTEX-WVLH-0226-SM-3MJG6 adipose tissue male 50-59 years	4/753	0.886835	0.999995	0.613863	0.0737226	HPGDS;SCP2;MXRA5;NAALADL2
	GTEX-OOBK-2025-SM-3LK5S prostate male 40-49 years	3/598	0.886917	0.999995	0.580738	0.0696906	CACNB2;BDNF;MUC3A
	GTEX-S4Q7-0006-SM-3K2AT blood male 20-29 years	11/1749	0.887017	0.999995	0.720166	0.0863417	RAB32;APBB1IP;HELB;C16ORF72;NAT1;PRKCB;LIN7A;FADD;FAM214B;BACH1;KCNJ2
	GTEX-RWSA-2026-SM-47JX8 prostate male 40-49 years	18/2682	0.887207	0.999995	0.763069	0.0913222	UNC13B;SLC22A3;FAM189A2;EHMT1;TDRP;NSUN6;CSNK1E;MUC3A;NAALADL2;METTL25;PAPD7;NAT2;NAAA;ANKRD10;SOX9;ARHGEF7;PPEF2;IP6K2
	GTEX-PW2O-0006-SM-2I3DV blood male 20-29 years	3/599	0.887591	0.999995	0.579733	0.0691298	APBB1IP;SLC22A1;FADD
	GTEX-S341-0526-SM-4AD5U esophagus female 40-49 years	5/905	0.888003	0.999995	0.637374	0.0757071	TBC1D2;ZC3H12A;CTNNA1;EMP1;PRKX
	GTEX-REY6-0726-SM-2TF4M blood vessel male 60-69 years	8/1337	0.888217	0.999995	0.687456	0.0814906	SCAF11;NTRK3;DYRK1A;ATP10A;LIN7C;ARHGEF7;PDLIM5;PDK1
	GTEX-RWSA-0126-SM-2XCBB skin male 40-49 years	9/1477	0.888348	0.999995	0.699215	0.0827809	GRIP1;OCA2;TYRP1;GNB4;CSNK1E;LIN7C;MXRA5;PDK1;MFAP3L
	GTEX-SE5C-0008-SM-4B64J skin female 40-49 years	17/2555	0.888684	0.999995	0.757027	0.0893392	SCAF11;NSUN6;BACH1;NAALADL2;RAB32;OGFRL1;EFR3A;HELB;C16ORF72;NAT1;NAV3;FAM198B;GNB4;AMZ2;FADD;SLC38A2;CCDC90B
	GTEX-XUW1-0005-SM-4BOQ7 blood female 50-59 years	12/1889	0.888769	0.999995	0.726435	0.0856596	RAB32;APBB1IP;OGFRL1;TBC1D2;C16ORF72;PRKCB;SLC22A1;LIN7A;FADD;FAM214B;BACH1;KCNJ2
	GTEX-XUW1-0826-SM-4BOP6 muscle female 50-59 years	5/907	0.889118	0.999995	0.635893	0.0747335	ACHE;SLC38A1;PRKAR2A;SLITRK4;PDLIM5
	GTEX-OXRK-0926-SM-2HMKP lung female 50-59 years	5/908	0.889672	0.999995	0.635156	0.0742513	UNC13B;HELB;HPGDS;SLC38A2;OTC
	GTEX-QLQ7-0926-SM-447BC esophagus male 60-69 years	6/1055	0.889869	0.999995	0.655014	0.0764275	OGFRL1;CTNNA1;EMP1;ATP10B;KPNA2;FAM214B
	GTEX-REY6-1026-SM-2TF4Y heart male 60-69 years	2/439	0.890364	0.999995	0.528304	0.0613493	PKP2;MUC3A
	GTEX-V1D1-2626-SM-4JBJH blood vessel male 50-59 years	4/759	0.890451	0.999995	0.608793	0.0706363	METTL25;NTRK3;PAWR;CCDC90B
	GTEX-XV7Q-1726-SM-4BRUU adipose tissue female 40-49 years	4/760	0.891044	0.999995	0.607956	0.0701345	BCHE;SCP2;MAOA;REG3G
	GTEX-T6MO-1726-SM-33HB8 adipose tissue female 40-49 years	5/911	0.891319	0.999995	0.632952	0.0728229	SCP2;MAOA;PPFIA1;ATP10A;ARHGEF7
	GTEX-OXRL-0008-SM-3NB29 skin male 50-59 years	18/2694	0.891413	0.999995	0.759116	0.0872583	SLC38A1;ACTL6A;BACH1;RAB32;GCFC2;OGFRL1;EFR3A;C16ORF72;CPS1;NAT1;NAV3;CCNG1;GNB4;CHAC2;AMZ2;FADD;SLC38A2;CCDC90B
	GTEX-PWCY-0726-SM-48TCS esophagus female 20-29 years	5/912	0.891864	0.999995	0.632221	0.0723527	OGFRL1;CTNNA1;EMP1;CHAC2;FAM214B
	GTEX-XQ8I-0926-SM-4BOOF skin male 50-59 years	8/1345	0.891941	0.999995	0.683048	0.0781101	TUBB2A;PAPD7;ZC3H12A;TYRP1;CSNK1E;SLC38A2;PDK1;IP6K2
	GTEX-OOBK-0008-SM-3NB27 skin male 40-49 years	17/2565	0.892231	0.999995	0.753619	0.0859353	NLGN4Y;BDNF;RAB32;OGFRL1;EFR3A;TBC1D2;C16ORF72;CPS1;NAT1;NAV3;CCNG1;GNB4;AMZ2;FADD;KPNA2;SLC38A2;CCDC90B
	GTEX-R55E-0126-SM-2TC5Y skin male 20-29 years	6/1060	0.892429	0.999995	0.651733	0.0741725	HPGDS;TYRP1;SOX9;CSNK1E;ADCY8;MXRA5
	GTEX-PWCY-0005-SM-33HBP blood female 20-29 years	6/1062	0.893439	0.999995	0.65043	0.0732886	RAB32;APBB1IP;C16ORF72;SLC22A1;FAM214B;KCNJ2
	GTEX-T6MO-0326-SM-32QOK breast female 40-49 years	5/915	0.893483	0.999995	0.630037	0.0709599	IGFBP1;OGFRL1;PPFIA1;FAM189A2;NAALADL2
	GTEX-WEY5-0926-SM-4LMI4 esophagus female 40-49 years	3/608	0.893496	0.999995	0.570842	0.0642846	OGFRL1;CTNNA1;EMP1
	GTEX-U4B1-1426-SM-4DXTX prostate male 40-49 years	15/2304	0.893563	0.999995	0.741597	0.0834583	UNC13B;SLC22A3;EHMT1;TDRP;MUC3A;NAALADL2;GCFC2;METTL25;NAT1;SYT10;ZC3H12A;NAAA;ANKRD10;ARHGEF7;IP6K2
	GTEX-OIZH-1326-SM-3NB1H adrenal gland male 50-59 years	10/1628	0.893798	0.999995	0.703492	0.0789853	RFC3;NAV3;PRKAR2A;SLITRK4;FAM198B;ATF7IP2;CCNG1;REG3G;LIN7C;CCDC90B
	GTEX-PVOW-1026-SM-2XCF9 lung male 40-49 years	15/2305	0.893925	0.999995	0.741231	0.083117	UNC13B;ATF7IP;SCAF11;BDNF;DYRK1A;FAM189A2;PAWR;LIN7A;NR4A2;HELB;HPGDS;METTL25;C16ORF72;SLITRK6;MXRA5
	GTEX-S4P3-1226-SM-4AD4Y colon female 50-59 years	6/1063	0.893941	0.999995	0.64978	0.0728504	UNC13B;UNC5CL;NAT1;NAT2;ATP10B;MUC3A
	GTEX-P4PQ-0226-SM-2S1NK adipose tissue male 60-69 years	3/609	0.894134	0.999995	0.56987	0.0637679	PPFIA1;PODN;MXRA5
	GTEX-R55G-0926-SM-48FDN esophagus female 40-49 years	3/609	0.894134	0.999995	0.56987	0.0637679	CACNB2;BCHE;SLC38A1
	GTEX-UPK5-0426-SM-3GAEK skin male 40-49 years	8/1351	0.894667	0.999995	0.679775	0.0756619	HPGDS;METTL25;TYRP1;SLITRK6;FAM189A2;ITGA6;SOX9;ADCY8
	GTEX-XGQ4-2426-SM-4AT55 blood vessel male 50-59 years	2/446	0.895528	0.999995	0.519788	0.0573544	NR4A2;NTRK3
	GTEX-XXEK-1426-SM-4BRW1 adipose tissue male 50-59 years	3/612	0.89603	0.999995	0.566974	0.0622431	IGFBP1;BCHE;PODN
	GTEX-S95S-0226-SM-4B656 blood vessel male 60-69 years	3/613	0.896655	0.999995	0.566016	0.061743	SLC22A3;ATP10A;FAM214B
	GTEX-VJWN-0126-SM-3GIK7 skin female 50-59 years	9/1496	0.89667	0.999995	0.689566	0.0752095	RFC3;ZC3H12A;TYRP1;SLITRK6;ITGA6;ADCY8;BACH1;SLC38A2;PDK1
	GTEX-XAJ8-0726-SM-47JY5 colon male 40-49 years	4/770	0.896821	0.999995	0.599704	0.0653071	CACNB2;BCHE;SLC38A1;SYT10
	GTEX-PW2O-0008-SM-48TEB skin male 20-29 years	6/1069	0.896911	0.999995	0.645906	0.0702739	CAMK2D;NLGN1;CPS1;FAM198B;CCNG1;SLC38A2
	GTEX-SE5C-0006-SM-4BRW5 blood female 40-49 years	10/1636	0.897097	0.999995	0.699723	0.0759839	RAB32;APBB1IP;TBC1D2;C16ORF72;SLC22A1;LIN7A;FADD;FAM214B;BACH1;KCNJ2
	GTEX-REY6-0326-SM-2TF5A adipose tissue male 60-69 years	8/1357	0.897335	0.999995	0.676532	0.0732861	RFC3;CAMK2D;SCAF11;PPFIA1;EMP1;LIN7A;LIN7C;PDK1
	GTEX-UPJH-0006-SM-3GACW blood male 50-59 years	9/1498	0.897515	0.999995	0.688565	0.0744513	APBB1IP;ATF7IP;HELB;TBC1D2;ZC3H12A;NAAA;SLC22A1;FAM214B;BACH1
	GTEX-X585-1026-SM-46MW6 lung male 50-59 years	7/1215	0.897533	0.999995	0.662018	0.0715675	UNC13B;GRIA1;BCHE;HELB;HPGDS;TBC1D2;TYRP1
	GTEX-X8HC-0626-SM-4E3HQ skin female 50-59 years	7/1215	0.897533	0.999995	0.662018	0.0715675	GRIP1;TBC1D2;ZC3H12A;TYRP1;ARHGEF7;SLC38A2;PDK1
	GTEX-OHPN-0011-R4A-SM-2I5FD brain female 60-69 years	2/449	0.897671	0.999995	0.516219	0.0557265	TUBB2B;GRIK1
	GTEX-TML8-1426-SM-4DXUT esophagus female 40-49 years	3/615	0.897896	0.999995	0.564107	0.0607551	CACNB2;BCHE;SLITRK6
	GTEX-T6MN-0726-SM-32PML breast male 50-59 years	15/2317	0.89819	0.999995	0.736863	0.0791194	SLC38A1;RFC3;ACTL6A;EHMT1;ADCY1;PODN;NAALADL2;GRIN3A;SCP2;NAT2;ERBB4;NAAA;ANKRD10;MXRA5;KCNJ2
	GTEX-O5YV-1626-SM-2YUNJ blood vessel female 60-69 years	3/616	0.898511	0.999995	0.563158	0.0602671	NTRK3;PAWR;OTC
	GTEX-OIZG-0008-SM-4E3J2 skin male 50-59 years	13/2050	0.898714	0.999995	0.723272	0.0772388	RFC3;SCAF11;ACTL6A;OGFRL1;EFR3A;CPS1;NAV3;GNB4;FADD;KPNA2;MXRA5;SLC38A2;CCDC90B
	GTEX-W5X1-2326-SM-3GIL6 breast female 40-49 years	18/2716	0.898805	0.999995	0.751961	0.080226	IGFBP1;ATF7IP;CAMK2D;SCAF11;DYRK1A;FAM189A2;PAWR;NAALADL2;GCFC2;HELB;METTL25;C16ORF72;SCP2;CCNG1;ANKRD10;ITGA6;PPEF2;OTC
	GTEX-RM2N-1426-SM-2TF4H skin male 50-59 years	7/1218	0.898908	0.999995	0.660272	0.0703685	GRIP1;OCA2;TYRP1;ATP10B;LIN7C;SLC38A2;IP6K2
	GTEX-P44H-0226-SM-2XCEU skin male 40-49 years	1915-12-01	0.898935	0.999995	0.715473	0.0762297	UNC13B;GRIP1;OCA2;RFC3;TYRP1;PPFIA1;GNB4;SLITRK6;LIN7C;BACH1;SLC38A2;PDK1
	GTEX-P4QT-1826-SM-2S1NJ blood vessel female 50-59 years	5/926	0.899244	0.999995	0.62215	0.0660728	OCA2;SLC22A2;NTRK3;PAWR;OTC
	GTEX-T5JC-0008-SM-4DM6A skin male 20-29 years	20/2980	0.899499	0.999995	0.75991	0.0804876	NLGN4Y;SLC38A1;SCAF11;NSUN6;RAB32;OGFRL1;EFR3A;HELB;TBC1D2;C16ORF72;CPS1;NAT1;NAV3;FAM198B;GNB4;AMZ2;FADD;KPNA2;SLC38A2;CCDC90B
	GTEX-U8XE-0426-SM-3DB91 adipose tissue male 30-39 years	5/927	0.899754	0.999995	0.621442	0.0656452	APBB1IP;TUBB2A;ZC3H12A;EMP1;PDK1
	GTEX-P78B-1126-SM-3P615 esophagus female 40-49 years	2/452	0.899774	0.999995	0.512698	0.0541469	CACNB2;BCHE
	GTEX-TML8-0526-SM-32QOQ pancreas female 40-49 years	4/776	0.900158	0.999995	0.594856	0.0625701	UNC5CL;CCNG1;REG3G;OTC
	GTEX-POMQ-1926-SM-3NB1Y muscle female 20-29 years	5/928	0.900262	0.999995	0.620736	0.0652202	ACHE;CAMK2D;PRKAR2A;ADCY2;PDLIM5
	GTEX-TMZS-0006-SM-3DB8G blood male 60-69 years	10/1644	0.900312	0.999995	0.695991	0.0730888	RAB32;APBB1IP;C16ORF72;NAAA;SLC22A1;LIN7A;FADD;FAM214B;BACH1;KCNJ2
	GTEX-R55F-0005-SM-2TF4W blood male 50-59 years	7/1222	0.900716	0.999995	0.657957	0.0687995	APBB1IP;HELB;TBC1D2;C16ORF72;SLC22A1;FAM214B;PDK1
	GTEX-SNOS-1226-SM-4DM5H colon male 40-49 years	7/1222	0.900716	0.999995	0.657957	0.0687995	SCP2;NAT1;NAT2;NAAA;PKP2;ATP10B;MUC3A
	GTEX-S33H-0726-SM-4AD6M blood vessel male 30-39 years	5/929	0.900768	0.999995	0.620031	0.0647979	SLC22A3;NTRK3;FAM198B;PPEF2;OTC
	GTEX-P4QT-1626-SM-2S1NP muscle female 50-59 years	6/1078	0.901233	0.999995	0.640176	0.0665726	SLC38A1;CAMK2D;PRKAR2A;DYRK1A;ADCY2;BACH1
	GTEX-RN64-0326-SM-2TC5J muscle male 50-59 years	4/778	0.901249	0.999995	0.593257	0.0616833	ACHE;PRKAR2A;ADCY2;PDLIM5
	GTEX-XMD3-0008-SM-4AT4V skin female 50-59 years	6/1079	0.901704	0.999995	0.639545	0.0661731	FAM198B;CCNG1;GNB4;MXRA5;NAALADL2;CCDC90B
	GTEX-S3XE-0526-SM-4AD4G pancreas male 50-59 years	2/455	0.901837	0.999995	0.509224	0.052614	UNC5CL;REG3G
	GTEX-XMK1-0326-SM-4B652 pancreas male 40-49 years	2/455	0.901837	0.999995	0.509224	0.052614	UNC5CL;REG3G
	GTEX-QMRM-0008-SM-447B1 skin male 50-59 years	13/2062	0.903032	0.999995	0.718552	0.0732907	ATF7IP;NLGN4Y;BDNF;RAB32;C16ORF72;CPS1;NAT1;NAV3;FAM198B;GNB4;AMZ2;FADD;SLC38A2
	GTEX-Q734-0006-SM-2I3FJ blood female 40-49 years	9/1512	0.903275	0.999995	0.681631	0.0693411	RAB32;APBB1IP;C16ORF72;PRKCB;SLC22A1;LIN7A;FADD;FAM214B;KCNJ2
	GTEX-UJHI-0226-SM-4IHJL blood vessel female 50-59 years	3/624	0.903314	0.999995	0.555671	0.0565035	SLC22A3;FAM198B;ATP10A
	GTEX-XUJ4-2026-SM-4BOOW colon female 60-69 years	11/1790	0.903367	0.999995	0.701974	0.0713387	UNC5CL;SCP2;NAT1;MAOA;NAT2;NAAA;PKP2;ATP10B;MUC3A;IP6K2;OTC
	GTEX-XPVG-1426-SM-4B668 esophagus male 50-59 years	2/458	0.90386	0.999995	0.505796	0.0511263	CACNB2;BCHE
	GTEX-RWS6-0826-SM-47JXF esophagus female 60-69 years	5/938	0.905222	0.999995	0.613758	0.0611152	OGFRL1;CTNNA1;EMP1;SLC6A11;PRKX
	GTEX-XBED-2226-SM-47JYQ skin male 60-69 years	6/1087	0.905401	0.999995	0.634541	0.063059	OGFRL1;TYRP1;GNB4;ATP10B;SOX9;PDK1
	GTEX-S95S-1426-SM-2XCDM muscle male 60-69 years	4/786	0.905509	0.999995	0.586941	0.0582585	SLC38A1;SLC22A2;PRKAR2A;PDLIM5
	GTEX-O5YT-0226-SM-32PK5 adipose tissue male 20-29 years	7/1233	0.905549	0.999995	0.651668	0.0646546	ATF7IP;SCP2;SCAF11;MAOA;SLITRK4;PPFIA1;ATP10A
	GTEX-WHPG-0006-SM-3NMBV blood male 50-59 years	8/1377	0.905827	0.999995	0.665927	0.0658648	RAB32;APBB1IP;C16ORF72;SLC22A1;LIN7A;FADD;FAM214B;KCNJ2
	GTEX-XUZC-1626-SM-4BRVP breast female 30-39 years	1934-12-01	0.905877	0.999995	0.707649	0.0699521	OGFRL1;METTL25;SCP2;SLC22A1;PPFIA1;FAM189A2;EHMT1;CASK;ITGA6;SOX9;NAALADL2;KCNJ2
	GTEX-X8HC-0226-SM-4E3K1 adipose tissue female 50-59 years	5/940	0.906188	0.999995	0.61238	0.0603249	PPFIA1;EMP1;CSNK1E;ARHGEF7;PDK1
	GTEX-WK11-0006-SM-3NB3J blood male 50-59 years	9/1520	0.906444	0.999995	0.677726	0.0665701	NR4A2;APBB1IP;ATF7IP;HELB;TBC1D2;ZC3H12A;NAAA;SLC22A1;FAM214B
	GTEX-R55F-1526-SM-2TF4X muscle male 50-59 years	4/788	0.906549	0.999995	0.585382	0.0574322	CCNG1;FAM189A2;ADCY2;PDLIM5
	GTEX-XMD1-0826-SM-4AT52 breast male 60-69 years	10/1661	0.906871	0.999995	0.688181	0.0672735	UNC5CL;ERBB4;DYRK1A;FAM189A2;ANKRD10;PAWR;ITGA6;CSNK1E;ARHGEF7;PPEF2
	GTEX-XV7Q-2426-SM-4BRV8 salivary gland female 40-49 years	5/942	0.907145	0.999995	0.611009	0.0595446	TBC1D2;ZC3H12A;PKP2;EMP1;ITGA6
	GTEX-WYJK-0826-SM-3NM8Y lung male 50-59 years	5/943	0.907621	0.999995	0.610325	0.0591581	UNC13B;BCHE;TBC1D2;MAOA;ZC3H12A
	GTEX-T2IS-2226-SM-4DM65 uterus female 20-29 years	7/1239	0.9081	0.999995	0.648285	0.0624949	BCHE;NAT2;SLC22A2;FAM198B;PAWR;ITGA6;MXRA5
	GTEX-WFJO-0326-SM-3GIL3 lung male 30-39 years	5/945	0.908565	0.999995	0.608962	0.0583924	UNC13B;HPGDS;MAOA;CTNNA1;OTC
	GTEX-V1D1-2426-SM-3GAER muscle male 50-59 years	8/1384	0.908657	0.999995	0.662288	0.063439	SLC22A3;GCFC2;EFR3A;METTL25;CAMK2D;PRKAR2A;ANKRD10;BACH1
	GTEX-QLQW-0426-SM-447A7 colon male 30-39 years	8/1384	0.908657	0.999995	0.662288	0.063439	SCP2;NAT1;NAT2;NAAA;PKP2;ATP10B;MUC3A;OTC
	GTEX-QESD-0006-SM-2I5G6 blood male 20-29 years	7/1241	0.908938	0.999995	0.647165	0.0617904	RAB32;APBB1IP;HELB;ZC3H12A;SLC22A1;FAM214B;BACH1
	GTEX-S341-1026-SM-4AD71 uterus female 40-49 years	3/634	0.909031	0.999995	0.54658	0.0521309	SLC22A2;PAWR;PDLIM5
	GTEX-X15G-0005-SM-3NMDA blood female 50-59 years	8/1385	0.909055	0.999995	0.661771	0.0630994	RAB32;APBB1IP;TBC1D2;NAAA;SLC22A1;FADD;FAM214B;KCNJ2
	GTEX-S4Z8-0006-SM-3K2AQ blood male 60-69 years	10/1667	0.909099	0.999995	0.685463	0.0653259	RAB32;APBB1IP;C16ORF72;PRKCB;SLC22A1;LIN7A;FADD;FAM214B;BACH1;KCNJ2
	GTEX-OOBK-0005-SM-2YUMG blood male 40-49 years	9/1527	0.909146	0.999995	0.674343	0.0642309	RAB32;APBB1IP;TBC1D2;NAAA;SLC22A1;LIN7A;FADD;FAM214B;KCNJ2
	GTEX-TML8-0005-SM-32QPA blood female 40-49 years	9/1527	0.909146	0.999995	0.674343	0.0642309	RAB32;APBB1IP;TBC1D2;PRKCB;NAAA;SLC22A1;FADD;FAM214B;KCNJ2
	GTEX-T6MO-1626-SM-32QOM skin female 40-49 years	9/1527	0.909146	0.999995	0.674343	0.0642309	GRIP1;TYRP1;SLITRK6;ATP10B;CSNK1E;BACH1;SLC38A2;PDK1;IP6K2
	GTEX-OXRN-2626-SM-48TBX pituitary male 50-59 years	20/3014	0.909721	0.999995	0.749766	0.0709409	IGFBP1;GABRB3;KCNJ6;CACNA1B;EHMT1;TDRP;LIN7A;NSUN6;CSNK1E;GRIP1;CACNB2;NBEA;LRRTM3;PAPD7;SYT10;ZBBX;PPFIA1;ANKRD10;DLGAP2;KCNJ3
	GTEX-WFJO-0826-SM-4LVM5 esophagus male 30-39 years	7/1243	0.909769	0.999995	0.646048	0.0610934	RFC3;TBC1D2;ZC3H12A;CTNNA1;EMP1;ATP10B;KPNA2
	GTEX-P4QS-0226-SM-3NB1U adipose tissue male 60-69 years	4/796	0.910607	0.999995	0.579226	0.0542409	MAOA;SLITRK4;PPEF2;SLC38A2
	GTEX-N7MT-0126-SM-2D7VT lung female 60-69 years	9/1531	0.91066	0.999995	0.672424	0.0629289	UNC13B;ATF7IP;BCHE;HELB;SCAF11;NAT2;CSNK1E;BACH1;SLC38A2
	GTEX-PSDG-1026-SM-48TCV blood vessel male 50-59 years	3/637	0.910685	0.999995	0.543909	0.0508869	NTRK3;ATP10A;OTC
	GTEX-PSDG-0826-SM-48TCZ blood vessel male 50-59 years	3/637	0.910685	0.999995	0.543909	0.0508869	NTRK3;ATP10A;PPEF2
	GTEX-Q2AI-0226-SM-48U1D adrenal gland male 40-49 years	10/1673	0.911282	0.999995	0.682765	0.0634307	RFC3;SLITRK4;FAM198B;ATF7IP2;CHAC2;REG3G;FADD;MXRA5;TUBB4A;CCDC90B
	GTEX-N7MS-0326-SM-4E3K2 adipose tissue male 60-69 years	4/799	0.912089	0.999995	0.576949	0.0530899	HPGDS;ARHGEF7;PODN;MUC3A
	GTEX-Q2AI-0006-SM-2I3FG blood male 40-49 years	9/1535	0.912154	0.999995	0.670514	0.0616517	RAB32;APBB1IP;C16ORF72;PRKCB;LIN7A;FADD;FAM214B;BACH1;KCNJ2
	GTEX-UJHI-0008-SM-4IHL1 skin female 50-59 years	9/1535	0.912154	0.999995	0.670514	0.0616517	ATF7IP;GLUD2;CPS1;SCAF11;GNB4;FADD;SLC38A2;GRIA3;MFAP3L
	GTEX-TMMY-1326-SM-4DXU9 pancreas female 40-49 years	2/471	0.912187	0.999995	0.491446	0.0451687	UNC5CL;REG3G
	GTEX-WWYW-0005-SM-3NB3K blood female 50-59 years	6/1103	0.91244	0.999995	0.624753	0.0572479	RAB32;APBB1IP;HELB;TBC1D2;SLC22A1;FAM214B
	GTEX-S33H-0826-SM-4AD5Y esophagus male 30-39 years	9/1536	0.912524	0.999995	0.670039	0.0613362	ATF7IP;TBC1D2;ZC3H12A;CTNNA1;SLITRK6;EMP1;ATP10B;LIN7C;BACH1
	GTEX-REY6-1726-SM-48FDL adrenal gland male 60-69 years	8/1395	0.912959	0.999995	0.656644	0.0597965	FAM198B;ZC3H12A;ATF7IP2;REG3G;MXRA5;TUBB4A;PDK1;CCDC90B
	GTEX-V955-2426-SM-3GAEF muscle male 60-69 years	7/1251	0.913029	0.999995	0.641617	0.0583795	GCFC2;SLC38A1;CAMK2D;PRKAR2A;SLITRK4;PDLIM5;BACH1
	GTEX-PLZ5-0426-SM-3P612 blood vessel male 50-59 years	3/642	0.913383	0.999995	0.539513	0.0488798	SLC22A3;NTRK3;ATP10A
	GTEX-Q2AH-1226-SM-48TZL colon male 40-49 years	10/1679	0.913422	0.999995	0.680085	0.0615867	SCP2;NAT1;NAT2;NAAA;PKP2;SLITRK6;ATP10B;KPNA2;MUC3A;OTC
	GTEX-WFON-1926-SM-3LK7L skin male 40-49 years	6/1107	0.914128	0.999995	0.62235	0.0558776	TUBB2A;ACTL6A;TYRP1;PPFIA1;CASK;SOX9
	GTEX-RTLS-0226-SM-2TF5E adipose tissue female 60-69 years	6/1108	0.914545	0.999995	0.621752	0.0555399	ATF7IP;OGFRL1;SCAF11;MAOA;ARHGEF7;MUC3A
	GTEX-WFG8-0008-SM-4LVN6 skin male 20-29 years	1961-12-01	0.915067	0.999995	0.696794	0.0618457	OGFRL1;EFR3A;C16ORF72;CPS1;NAT1;NAV3;SCAF11;FAM198B;CCNG1;GNB4;FADD;SLC38A2
	GTEX-U3ZN-1726-SM-4DXUQ esophagus female 30-39 years	6/1111	0.915788	0.999995	0.619965	0.0545387	TBC1D2;ZC3H12A;CTNNA1;EMP1;ATP10B;PRKX
	GTEX-TMMY-0005-SM-33HBN blood female 40-49 years	7/1258	0.915798	0.999995	0.637787	0.0560993	APBB1IP;C16ORF72;NAAA;SLC22A1;LIN7A;FAM214B;KCNJ2
	GTEX-S4Q7-0926-SM-4AD5D bladder male 20-29 years	3/647	0.916007	0.999995	0.535184	0.0469524	DYRK1A;SLITRK6;NAALADL2
	GTEX-PWCY-1326-SM-48TCU ovary female 20-29 years	1964-12-01	0.916041	0.999995	0.695606	0.0610004	IGFBP1;NR4A2;RFC3;GRIN3A;NLGN4X;NAV3;FAM198B;EHMT1;NSUN6;CSNK1E;PODN;PDK1
	GTEX-R55C-0526-SM-3GIKA lung male 40-49 years	7/1259	0.916188	0.999995	0.637243	0.0557805	UNC13B;HPGDS;RFC3;SCP2;MAOA;PPFIA1;CASK
	GTEX-XV7Q-0626-SM-4BRV5 blood vessel female 40-49 years	4/808	0.916403	0.999995	0.570221	0.0497795	NTRK3;PAWR;ATP10A;KCNJ3
	GTEX-QEG5-0626-SM-2S1PP blood vessel male 20-29 years	4/808	0.916403	0.999995	0.570221	0.0497795	CAMK2D;PRKAR2A;ACTL6A;CTNNA1
	GTEX-UPJH-0526-SM-4IHK8 muscle male 50-59 years	4/809	0.916871	0.999995	0.569483	0.0494245	SLC22A2;PRKAR2A;ADCY2;PDLIM5
	GTEX-WFJO-1926-SM-3GILA adipose tissue male 30-39 years	4/809	0.916871	0.999995	0.569483	0.0494245	HPGDS;SCP2;MAOA;SLITRK4
	GTEX-XYKS-0005-SM-4BRUD blood female 60-69 years	5/964	0.91713	0.999995	0.596297	0.0515831	RAB32;APBB1IP;FADD;FAM214B;KCNJ2
	GTEX-OXRK-0008-SM-3NB28 skin female 50-59 years	13/2105	0.917293	0.999995	0.70208	0.0606096	BDNF;ACTL6A;NAALADL2;RAB32;OGFRL1;EFR3A;CPS1;NAV3;CCNG1;GNB4;KPNA2;SLC38A2;CCDC90B
	GTEX-XQ8I-1626-SM-4BOOI esophagus male 50-59 years	4/810	0.917336	0.999995	0.568746	0.049072	CACNB2;HPGDS;SLC38A1;MAOA
	GTEX-PSDG-0426-SM-2S1OF muscle male 50-59 years	5/965	0.917561	0.999995	0.595644	0.051247	SLC38A1;PRKAR2A;CCNG1;ADCY2;BACH1
	GTEX-OIZI-0226-SM-2XCEE adipose tissue male 40-49 years	9/1550	0.917569	0.999995	0.663444	0.0570747	GCFC2;OGFRL1;SCP2;SCAF11;MAOA;SLITRK4;PPFIA1;CHAC2;SLC38A2
	GTEX-R3RS-0126-SM-3GIJL skin female 40-49 years	10/1692	0.917911	0.999995	0.674346	0.0577611	GRIP1;METTL25;ZC3H12A;ACTL6A;TYRP1;PAWR;ATP10B;LIN7C;BACH1;SLC38A2
	GTEX-TKQ2-1826-SM-33HB2 breast male 50-59 years	5/966	0.91799	0.999995	0.594993	0.0509129	HPGDS;SCP2;SCAF11;PPFIA1;MUC3A
	GTEX-QMRM-1126-SM-447BN stomach male 50-59 years	3/651	0.918054	0.999995	0.53177	0.0454657	UNC5CL;ZC3H12A;CCNG1
	GTEX-QLQ7-0005-SM-2S1QP blood male 60-69 years	10/1693	0.918248	0.999995	0.673908	0.0574762	RAB32;APBB1IP;C16ORF72;PRKCB;NAAA;SLC22A1;LIN7A;FAM214B;BACH1;KCNJ2
	GTEX-WZTO-0826-SM-3NM8Q muscle male 40-49 years	4/812	0.91826	0.999995	0.567279	0.0483745	ACHE;PRKAR2A;ADCY2;PDLIM5
	GTEX-S7SF-2226-SM-3K2BG blood vessel female 20-29 years	5/967	0.918417	0.999995	0.594343	0.050581	MAOA;NTRK3;ATP10A;ARHGEF7;PDLIM5
	GTEX-X261-0126-SM-3NMD6 skin male 50-59 years	9/1553	0.918617	0.999995	0.662046	0.0561984	GRIP1;TBC1D2;TYRP1;DYRK1A;SLITRK6;BACH1;SLC38A2;PDK1;IP6K2
	GTEX-S7PM-0006-SM-3NM8C blood male 60-69 years	8/1414	0.919988	0.999995	0.647103	0.0539649	APBB1IP;OGFRL1;HELB;TBC1D2;ZC3H12A;SLC22A1;FAM214B;BACH1
	GTEX-T2IS-0526-SM-32QP9 lung female 20-29 years	9/1557	0.919998	0.999995	0.660191	0.0550494	GRIA1;BCHE;HPGDS;METTL25;ZBBX;DYRK1A;SLITRK6;CSNK1E;OTC
	GTEX-VUSG-0426-SM-3GIKD thyroid male 50-59 years	16/2522	0.920516	0.999995	0.718235	0.0594846	SCAF11;ACTL6A;DYRK1A;FAM189A2;TDRP;PAWR;NSUN6;LIN7C;GRIP1;GCFC2;EFR3A;METTL25;SCP2;SLITRK5;MXRA5;CCDC90B
	GTEX-QEG4-0626-SM-2S1OY muscle male 30-39 years	4/817	0.92053	0.999995	0.563642	0.046673	ACHE;PRKAR2A;ADCY2;PDLIM5
	GTEX-XGQ4-0226-SM-4GIDS pancreas male 50-59 years	3/656	0.92055	0.999995	0.52756	0.0436737	UNC5CL;REG3G;OTC
	GTEX-RWS6-0426-SM-47JXH blood vessel female 60-69 years	3/656	0.92055	0.999995	0.52756	0.0436737	PAWR;ATP10A;FAM214B
	GTEX-QXCU-0008-SM-48FCH skin male 50-59 years	1979-12-01	0.920773	0.999995	0.689722	0.0569312	EFR3A;RFC3;CPS1;NAV3;ACTL6A;GNB4;EMP1;CHAC2;FADD;KPNA2;SLC38A2;CCDC90B
	GTEX-XXEK-1826-SM-4BRVC colon male 50-59 years	3/657	0.92104	0.999995	0.526726	0.043324	GRIP1;BCHE;NBEA
	GTEX-X4XY-0226-SM-4E3IZ skin male 60-69 years	7/1272	0.921112	0.999995	0.630253	0.0517902	TUBB2A;ZC3H12A;TYRP1;FAM189A2;ITGA6;CSNK1E;PDK1
	GTEX-PVOW-1626-SM-48TC9 esophagus male 40-49 years	5/974	0.92135	0.999995	0.58983	0.0483159	NR4A2;ZC3H12A;EMP1;LIN7C;FAM214B
	GTEX-RWSA-0826-SM-2XCBF thyroid male 40-49 years	1981-12-01	0.921386	0.999995	0.688944	0.0564079	GRIP1;GCFC2;METTL25;PAPD7;SLC22A1;DYRK1A;FAM189A2;TDRP;PAWR;NSUN6;PRKX;IP6K2
	GTEX-WVLH-3126-SM-3MJGA pituitary male 50-59 years	19/2925	0.921431	0.999995	0.732798	0.0599628	GABRB3;KCNJ6;CACNA1B;GRIK3;TDRP;NSUN6;GRIK2;NR4A2;CACNB2;LRFN2;METTL25;NBEA;LRRTM3;SYT10;ZBBX;PPFIA1;DLGAP2;IP6K2;KCNJ3
	GTEX-X261-0226-SM-3NMD2 adipose tissue male 50-59 years	4/820	0.921864	0.999995	0.561481	0.0456806	NR4A2;SLITRK4;DYRK1A;CSNK1E
	GTEX-T5JC-1926-SM-4DM6Q stomach male 20-29 years	3/659	0.922014	0.999995	0.525066	0.0426329	SLC22A2;ANKRD10;PODN
	GTEX-OOBK-0425-SM-3LK5O blood vessel male 40-49 years	2/488	0.922065	0.999995	0.473839	0.0384472	SLC22A3;SLC22A2
	GTEX-UJHI-1426-SM-3DB9C breast female 50-59 years	4/821	0.922305	0.999995	0.560764	0.0453544	IGFBP1;FAM189A2;SOX9;PODN
	GTEX-PX3G-3026-SM-48TZR blood vessel female 20-29 years	5/977	0.922579	0.999995	0.587916	0.0473755	HPGDS;PAPD7;SLC22A2;ANKRD10;PODN
	GTEX-UPJH-0726-SM-4IHJW blood vessel male 50-59 years	3/661	0.922976	0.999995	0.523415	0.0419528	OCA2;NTRK3;ATP10A
	GTEX-Q2AH-1826-SM-2S1Q2 muscle male 40-49 years	4/823	0.923179	0.999995	0.559336	0.044709	PRKAR2A;CCNG1;ANKRD10;ADCY2
	GTEX-S3XE-0126-SM-4AD4R adrenal gland male 50-59 years	9/1567	0.923363	0.999995	0.655594	0.0522726	RFC3;SLITRK4;FAM198B;ATF7IP2;CTNNA1;REG3G;MXRA5;TUBB4A;CCDC90B
	GTEX-S3XE-0008-SM-3NM8O skin male 50-59 years	14/2262	0.923422	0.999995	0.7019	0.0559199	SCAF11;BDNF;BACH1;RAB32;OGFRL1;EFR3A;C16ORF72;CPS1;NAT1;NAV3;FAM198B;CCNG1;GNB4;SLC38A2
	GTEX-OOBJ-0008-SM-3NB26 skin male 60-69 years	17/2667	0.923525	0.999995	0.720335	0.0573082	SLC38A1;ACTL6A;CSNK1E;RAB32;GCFC2;OGFRL1;EFR3A;TBC1D2;C16ORF72;NAT1;NAV3;CCNG1;CHAC2;AMZ2;FADD;SLC38A2;CCDC90B
	GTEX-X4XY-0626-SM-4E3IN muscle male 60-69 years	4/824	0.923613	0.999995	0.558625	0.0443897	PRKAR2A;FAM189A2;ANKRD10;PDLIM5
	GTEX-PWCY-0926-SM-48TD7 stomach female 20-29 years	4/824	0.923613	0.999995	0.558625	0.0443897	UNC5CL;SCP2;CCNG1;NAALADL2
	GTEX-PWN1-1526-SM-48TDA stomach female 40-49 years	7/1279	0.923659	0.999995	0.626548	0.0497554	UNC5CL;RFC3;SCP2;ZC3H12A;ACTL6A;CASK;CHAC2
	GTEX-U3ZM-0926-SM-4DXSW prostate male 40-49 years	8/1425	0.923832	0.999995	0.641697	0.0508382	UNC13B;HPGDS;GRIN3A;ZC3H12A;NAAA;EHMT1;MUC3A;NAALADL2
	GTEX-X4EP-0005-SM-3P5ZE blood female 60-69 years	2/492	0.924233	0.999995	0.469874	0.037022	APBB1IP;TBC1D2
	GTEX-S95S-0726-SM-4B64H pancreas male 60-69 years	2/492	0.924233	0.999995	0.469874	0.037022	UNC5CL;REG3G
	GTEX-XBEW-1526-SM-4AT4K esophagus male 40-49 years	2/492	0.924233	0.999995	0.469874	0.037022	CACNB2;BCHE
	GTEX-T5JW-1626-SM-3GADZ skin female 20-29 years	11/1852	0.924367	0.999995	0.676003	0.0531651	GRIP1;OCA2;PAPD7;TYRP1;GNB4;CSNK1E;LIN7C;BACH1;PDK1;IP6K2;MFAP3L
	GTEX-X261-1026-SM-3NMDL lung male 50-59 years	6/1133	0.92443	0.999995	0.607148	0.0477081	UNC13B;GRIA1;MAOA;DYRK1A;FAM214B;SLC38A2
	GTEX-S4P3-1126-SM-4AD52 vagina female 50-59 years	4/826	0.924474	0.999995	0.557207	0.0437577	ZC3H12A;EMP1;PRKX;IP6K2
	GTEX-PLZ5-1726-SM-2I5F6 muscle male 50-59 years	5/982	0.92459	0.999995	0.584752	0.0458476	ACHE;SLC38A1;CAMK2D;PRKAR2A;ADCY2
	GTEX-T5JC-1226-SM-4DM7C prostate male 20-29 years	4/827	0.924901	0.999995	0.556501	0.0434451	CACNB2;BCHE;SYT10;SLITRK6
	GTEX-T8EM-1826-SM-4DM7F prostate male 40-49 years	9/1573	0.925324	0.999995	0.652865	0.0506699	UNC13B;HPGDS;SYT10;ZC3H12A;NAAA;ANKRD10;TDRP;MUC3A;IP6K2
	GTEX-WHWD-2426-SM-3LK6S blood vessel male 50-59 years	4/828	0.925326	0.999995	0.555796	0.0431347	NR4A2;C16ORF72;NTRK3;FAM214B
	GTEX-WRHU-0326-SM-3MJFY breast female 50-59 years	5/984	0.925381	0.999995	0.583496	0.0452499	ITGA6;ARHGEF7;MUC3A;MXRA5;NAALADL2
	GTEX-OXRN-0126-SM-48TDM skin male 50-59 years	7/1286	0.926136	0.999995	0.622884	0.0477968	GRIP1;OCA2;TYRP1;GNB4;SLITRK6;LIN7C;BACH1
	GTEX-T2YK-0008-SM-4DM6M skin male 50-59 years	11/1858	0.926179	0.999995	0.673583	0.0516555	OGFRL1;RFC3;CPS1;ACTL6A;CCNG1;GNB4;EMP1;FADD;KPNA2;SLC38A2;CCDC90B
	GTEX-OXRK-0006-SM-2HML1 blood female 50-59 years	2/496	0.926344	0.999995	0.465973	0.0356513	SLC22A1;FAM214B
	GTEX-QDVN-2026-SM-3GAEP skin male 50-59 years	8/1433	0.926528	0.999995	0.637817	0.0486723	METTL25;NAAA;TYRP1;SLITRK6;BACH1;PPEF2;PDK1;IP6K2
	GTEX-X62O-0126-SM-4E3JN skin male 50-59 years	5/987	0.926554	0.999995	0.581621	0.0443676	HPGDS;ZC3H12A;SOX9;ADCY8;PPEF2
	GTEX-RU1J-0006-SM-2TF6M blood female 20-29 years	13/2137	0.926744	0.999995	0.690255	0.0525129	PRKCB;SLC22A1;LIN7A;FAM214B;BACH1;RAB32;APBB1IP;TBC1D2;C16ORF72;FAM198B;NAAA;FADD;KCNJ2
	GTEX-SNMC-0826-SM-4DM66 bladder male 20-29 years	11/1860	0.926775	0.999995	0.672779	0.0511612	SCP2;ATF7IP2;CCNG1;SLITRK6;TDRP;NSUN6;ITGA6;MXRA5;NAALADL2;MFAP3L;CCDC90B
	GTEX-XXEK-0426-SM-4BRVW esophagus male 50-59 years	2/497	0.926863	0.999995	0.465007	0.0353169	CACNB2;BCHE
	GTEX-T2YK-0005-SM-32QOV blood male 50-59 years	10/1720	0.92692	0.999995	0.662281	0.0502593	RAB32;APBB1IP;ATF7IP;HELB;TBC1D2;C16ORF72;SLC22A1;LIN7A;KCNJ2;OTC
	GTEX-RM2N-0126-SM-48FDD adrenal gland male 50-59 years	10/1720	0.92692	0.999995	0.662281	0.0502593	GLUD2;RFC3;SCP2;SLITRK4;FAM198B;ATF7IP2;CCNG1;REG3G;LIN7C;CCDC90B
	GTEX-WHSB-0326-SM-3LK6K lung male 50-59 years	4/832	0.927005	0.999995	0.552995	0.0419147	UNC13B;TBC1D2;MAOA;CTNNA1
	GTEX-RM2N-0526-SM-2TF4N thyroid male 50-59 years	2000-12-01	0.927022	0.999995	0.681634	0.0516529	GRIP1;GCFC2;OCA2;EFR3A;METTL25;MAOA;DYRK1A;FAM189A2;TDRP;PAWR;PRKX;LIN7C
	GTEX-PWN1-0008-SM-48TEA skin female 40-49 years	2000-12-01	0.927022	0.999995	0.681634	0.0516529	RAB32;EFR3A;C16ORF72;CPS1;NAT1;FAM198B;GNB4;AMZ2;MXRA5;SLC38A2;NAALADL2;CCDC90B
	GTEX-S7PM-0008-SM-3NM9Q skin male 60-69 years	19/2947	0.927023	0.999995	0.726346	0.0550404	SLC38A1;SCAF11;ACTL6A;NSUN6;BACH1;RAB32;OGFRL1;EFR3A;C16ORF72;CPS1;NAT1;NAV3;PPFIA1;GNB4;CHAC2;AMZ2;FADD;KPNA2;SLC38A2
	GTEX-WZTO-3026-SM-3NMA2 pituitary male 40-49 years	22/3343	0.927189	0.999995	0.738946	0.055863	GABRB3;GRIA2;KCNJ6;CACNA1B;TDRP;NSUN6;GRIK2;SYN3;GABRG2;GRIP1;CACNB2;METTL25;NBEA;LRRTM3;LRRTM4;SYT10;ZBBX;PPFIA1;AMZ2;DLGAP2;IP6K2;KCNJ3
	GTEX-OOBJ-1626-SM-2I3F7 muscle male 60-69 years	6/1141	0.927377	0.999995	0.602611	0.0454341	EFR3A;PRKAR2A;SLITRK4;ADCY2;PDLIM5;BACH1
	GTEX-RU72-0011-R9A-SM-2TF67 brain female 50-59 years	2/498	0.927379	0.999995	0.464046	0.0349858	TUBB2B;IL1RAPL1
	GTEX-QDVN-0426-SM-48TZ6 adrenal gland male 50-59 years	8/1438	0.928171	0.999995	0.635414	0.0473631	RFC3;PRKAR2A;SLITRK4;FAM198B;ATF7IP2;REG3G;MXRA5;CCDC90B
	GTEX-WL46-0626-SM-3LK7R muscle male 50-59 years	4/835	0.928243	0.999995	0.550911	0.041022	ACHE;PRKAR2A;ADCY2;PDLIM5
	GTEX-P4QS-0426-SM-3NMCQ blood vessel male 60-69 years	2/500	0.9284	0.999995	0.462134	0.034333	FAM198B;ATP10A
	GTEX-OXRL-0726-SM-3NM9A esophagus male 50-59 years	2/500	0.9284	0.999995	0.462134	0.034333	CACNB2;BCHE
	GTEX-RTLS-0526-SM-2TF64 muscle female 60-69 years	5/992	0.928474	0.999995	0.578521	0.0429339	IGFBP1;GCFC2;CAMK2D;PRKAR2A;ANKRD10
	GTEX-R53T-0005-SM-3GADK blood female 50-59 years	7/1293	0.928542	0.999995	0.61926	0.0459116	RAB32;APBB1IP;NAAA;SLC22A1;LIN7A;FADD;KCNJ2
	GTEX-OHPM-0526-SM-2YUMJ lung male 50-59 years	5/993	0.928852	0.999995	0.577905	0.0426527	UNC13B;TBC1D2;CTNNA1;EMP1;ATP10A
	GTEX-UTHO-1826-SM-3GAFE adipose tissue male 60-69 years	7/1294	0.92888	0.999995	0.618745	0.0456481	HPGDS;SCP2;MAOA;PPFIA1;CHAC2;ITGA6;ARHGEF7
	GTEX-XUJ4-2526-SM-4BOO4 adipose tissue female 60-69 years	3/675	0.929416	0.999995	0.512136	0.037488	PPFIA1;ATP10A;PODN
	GTEX-P4PP-0526-SM-2HMKE lung female 30-39 years	5/995	0.929604	0.999995	0.576676	0.0420955	UNC13B;ZC3H12A;CTNNA1;EMP1;BACH1
	GTEX-OHPK-0008-SM-4E3JL skin female 50-59 years	9/1589	0.930346	0.999995	0.645688	0.0466182	EFR3A;RFC3;CPS1;NAV3;ACTL6A;CCNG1;GNB4;FADD;KPNA2
	GTEX-R45C-0926-SM-3GAD4 heart female 60-69 years	2/504	0.930402	0.999995	0.458357	0.033065	TYRP1;PKP2
	GTEX-XQ3S-1226-SM-4BOPP esophagus male 20-29 years	3/678	0.93073	0.999995	0.50978	0.0365952	CACNB2;BCHE;SLITRK6
	GTEX-S4P3-0726-SM-4AD57 stomach female 50-59 years	2/505	0.930895	0.999995	0.457422	0.0327556	RIMS1;PODN
	GTEX-XQ8I-0726-SM-4BOPU nerve male 50-59 years	8/1447	0.931049	0.999995	0.631131	0.0450898	SLC22A3;SLITRK2;SYT10;IL1RAPL1;ANKRD10;ITGA6;PODN;IP6K2
	GTEX-XQ8I-0006-SM-4BOQ5 blood male 50-59 years	1/311	0.931138	0.999995	0.37259	0.0265833	SLC22A1
	GTEX-P44H-1026-SM-3NM96 blood vessel male 40-49 years	3/679	0.931163	0.999995	0.509	0.0363023	SLC22A3;FAM198B;FAM214B
	GTEX-SN8G-0006-SM-32PLD blood female 50-59 years	6/1152	0.931264	0.999995	0.596476	0.0424765	RAB32;APBB1IP;SLC22A1;LIN7A;FAM214B;PDK1
	GTEX-T5JC-0526-SM-32PM7 adipose tissue male 20-29 years	2/506	0.931384	0.999995	0.456491	0.0324492	ARHGEF7;PDK1
	GTEX-S95S-0005-SM-2XCEC blood male 60-69 years	8/1449	0.931675	0.999995	0.630187	0.0445988	RAB32;APBB1IP;C16ORF72;SLC22A1;LIN7A;FADD;FAM214B;KCNJ2
	GTEX-OIZI-1426-SM-3NB1T esophagus male 40-49 years	5/1001	0.931817	0.999995	0.573019	0.0404659	OCA2;OGFRL1;SCP2;EMP1;LIN7C
	GTEX-R55G-0326-SM-48FDM pancreas female 40-49 years	3/681	0.932022	0.999995	0.507445	0.0357236	UNC5CL;CCNG1;REG3G
	GTEX-OHPK-1526-SM-3MJGM stomach female 50-59 years	5/1002	0.93218	0.999995	0.572414	0.0402003	UNC5CL;SCP2;ZC3H12A;ATF7IP2;CASK
	GTEX-N7MS-0926-SM-2HMIZ lung male 60-69 years	10/1738	0.932258	0.999995	0.654731	0.0459266	UNC13B;GRIA1;BCHE;HPGDS;PAPD7;ZC3H12A;CSNK1E;ARHGEF7;BACH1;SLC38A2
	GTEX-XGQ4-0008-SM-4AT3Z skin male 50-59 years	23/3497	0.932421	0.999995	0.736644	0.0515434	ATF7IP;NLGN4Y;SLC38A1;SCAF11;ACTL6A;DYRK1A;EHMT1;LIN7A;CSNK1E;RAB32;GCFC2;OGFRL1;EFR3A;TBC1D2;C16ORF72;NAV3;FAM198B;PPFIA1;GNB4;CHAC2;FADD;KPNA2;SLC38A2
	GTEX-S4UY-0226-SM-3K2AP adipose tissue female 40-49 years	3/682	0.932448	0.999995	0.506671	0.0354377	MAOA;ITGA6;ATP10A
	GTEX-VJYA-1026-SM-4KL21 stomach male 60-69 years	4/846	0.93262	0.999995	0.543399	0.0379062	UNC5CL;ZC3H12A;ATF7IP2;ITGA6
	GTEX-WEY5-1926-SM-3GIL8 adipose tissue female 40-49 years	6/1157	0.93297	0.999995	0.593725	0.0411941	SCP2;MAOA;PRKAR2A;PPFIA1;EMP1;ATP10A
	GTEX-R53T-0826-SM-48FCP blood vessel female 50-59 years	3/684	0.933292	0.999995	0.505131	0.0348728	NR4A2;CASK;PPEF2
	GTEX-QLQW-0005-SM-2S1RA blood male 30-39 years	4/848	0.93339	0.999995	0.542054	0.0373653	APBB1IP;NAAA;FAM214B;KCNJ2
	GTEX-S32W-1626-SM-4AD6G cervix uteri female 50-59 years	4/848	0.93339	0.999995	0.542054	0.0373653	NAT2;ACTL6A;DYRK1A;OTC
	GTEX-RUSQ-0926-SM-47JWU esophagus male 50-59 years	2/511	0.93378	0.999995	0.45189	0.030961	CACNB2;KCNJ6
	GTEX-QXCU-0626-SM-2TC69 lung male 50-59 years	8/1456	0.933828	0.999995	0.626901	0.0429196	TBC1D2;PAPD7;ZC3H12A;PPFIA1;DYRK1A;CASK;EMP1;CSNK1E
	GTEX-XUJ4-1226-SM-4BOPD stomach female 60-69 years	6/1160	0.933976	0.999995	0.592087	0.0404425	UNC5CL;SCP2;CHAC2;SOX9;KPNA2;NAALADL2
	GTEX-XBED-0006-SM-47JXO blood male 60-69 years	7/1310	0.934106	0.999995	0.61062	0.0416229	RAB32;APBB1IP;C16ORF72;LIN7A;FADD;FAM214B;KCNJ2
	GTEX-NPJ8-1426-SM-3MJHR pituitary male 40-49 years	19/2977	0.934118	0.999995	0.717703	0.0489131	GABRB3;KCNJ6;DYRK1A;CACNA1B;TDRP;LIN7A;NSUN6;GRIP1;GCFC2;HELB;NBEA;LRRTM3;LRRTM4;SYT10;ZBBX;PPFIA1;ANKRD10;AMZ2;KCNJ3
	GTEX-S3XE-1626-SM-3K2AJ adipose tissue male 50-59 years	4/850	0.934151	0.999995	0.540716	0.0368319	MAOA;SLITRK4;PPFIA1;ATP10A
	GTEX-PWCY-1426-SM-48TCT uterus female 20-29 years	11/1886	0.93416	0.999995	0.662491	0.0451209	IGFBP1;GCFC2;BCHE;NAAA;EHMT1;ANKRD10;TDRP;PAWR;PRKX;CSNK1E;IP6K2
	GTEX-WHPG-2626-SM-3NMBR skin male 50-59 years	6/1161	0.934308	0.999995	0.591543	0.0401949	OCA2;TYRP1;SLITRK6;ATP10B;SLC6A11;MXRA5
	GTEX-QLQ7-1626-SM-2S1R8 skin male 60-69 years	7/1311	0.934422	0.999995	0.610119	0.0413828	GRIP1;PAPD7;TYRP1;SLITRK6;ADCY8;PDK1;IP6K2
	GTEX-QEG4-0526-SM-48TZD lung male 30-39 years	8/1458	0.934432	0.999995	0.625968	0.0424509	UNC13B;BCHE;HPGDS;TBC1D2;PAPD7;TYRP1;FAM189A2;CSNK1E
	GTEX-VUSG-2526-SM-4KL1V skin male 50-59 years	8/1458	0.934432	0.999995	0.625968	0.0424509	GRIP1;HPGDS;METTL25;PAPD7;TYRP1;ATP10B;SLC38A2;PDK1
	GTEX-QEG5-1226-SM-447AR blood vessel male 20-29 years	4/851	0.934529	0.999995	0.540049	0.036568	UNC13B;SLC22A3;SLC22A2;ATP10A
	GTEX-WH7G-2226-SM-3NMBN adipose tissue male 40-49 years	3/687	0.93454	0.999995	0.502836	0.0340424	MAOA;PPFIA1;ATP10A
	GTEX-Q2AI-1426-SM-2S1P5 adipose tissue male 40-49 years	3/687	0.93454	0.999995	0.502836	0.0340424	ATF7IP;MAOA;ITGA6
	GTEX-WRHU-0226-SM-3MJFV lung female 50-59 years	8/1459	0.934732	0.999995	0.625503	0.0422184	UNC13B;BCHE;PAPD7;ZBBX;PPFIA1;PRKX;CSNK1E;ARHGEF7
	GTEX-P78B-1026-SM-3NMC4 esophagus female 40-49 years	8/1459	0.934732	0.999995	0.625503	0.0422184	RFC3;METTL25;TBC1D2;ZC3H12A;PRKX;KPNA2;LIN7C;KCNJ2
	GTEX-W5WG-1426-SM-4KKZP thyroid female 50-59 years	5/1010	0.935022	0.999995	0.567616	0.0381356	OCA2;METTL25;FAM189A2;TDRP;PRKX
	GTEX-XQ3S-1726-SM-4BOOD adrenal gland male 20-29 years	9/1605	0.935076	0.999995	0.638654	0.0428713	NR4A2;RFC3;SLITRK4;FAM198B;ATF7IP2;NSUN6;ATP10A;REG3G;TUBB4A
	GTEX-WEY5-1226-SM-4LMIQ stomach female 40-49 years	2/514	0.93518	0.999995	0.449172	0.0301019	UNC5CL;NAAA
	GTEX-QLQ7-0008-SM-447AW skin male 60-69 years	10/1750	0.935629	0.999995	0.649784	0.043234	RAB32;TBC1D2;C16ORF72;CPS1;NAT1;NAV3;FAM198B;GNB4;FADD;SLC38A2
	GTEX-P4PP-0626-SM-3NM9X esophagus female 30-39 years	3/690	0.935767	0.999995	0.500562	0.0332318	CTNNA1;SLITRK6;EMP1
	GTEX-X4XX-0005-SM-3NMCS blood male 60-69 years	8/1463	0.935922	0.999995	0.623648	0.0413002	APBB1IP;HELB;TBC1D2;C16ORF72;ZC3H12A;SLC22A1;FADD;FAM214B
	GTEX-UJMC-0005-SM-3GACU blood male 50-59 years	9/1608	0.935932	0.999995	0.637351	0.0422009	RAB32;APBB1IP;C16ORF72;SLC22A1;LIN7A;FADD;FAM214B;BACH1;KCNJ2
	GTEX-WYVS-2326-SM-3NMAI muscle female 40-49 years	3/691	0.936171	0.999995	0.499809	0.0329659	GCFC2;PRKAR2A;PDLIM5
	GTEX-S95S-1026-SM-4B64M prostate male 60-69 years	8/1464	0.936216	0.999995	0.623185	0.0410736	UNC13B;NAT1;ZC3H12A;NAAA;ANKRD10;TDRP;SOX9;MUC3A
	GTEX-RNOR-0526-SM-2TF4O muscle female 50-59 years	4/856	0.93639	0.999995	0.536739	0.0352764	ACHE;PRKAR2A;ADCY2;PDLIM5
	GTEX-U3ZH-0008-SM-4DXT2 skin male 30-39 years	13/2174	0.936532	0.999995	0.677019	0.0443935	ATF7IP;BDNF;RAB32;OGFRL1;TBC1D2;C16ORF72;NAT1;NAV3;FAM198B;CCNG1;GNB4;FADD;SLC38A2
	GTEX-S3XE-0006-SM-3K2AA blood male 50-59 years	8/1466	0.936801	0.999995	0.622263	0.040624	RAB32;APBB1IP;PRKCB;SLC22A1;LIN7A;FADD;FAM214B;KCNJ2
	GTEX-UJHI-0626-SM-3DB8T pancreas female 50-59 years	2/518	0.937003	0.999995	0.445598	0.0289945	UNC5CL;REG3G
	GTEX-V1D1-0006-SM-3NMCE blood male 50-59 years	10/1757	0.937529	0.999995	0.64693	0.041732	RAB32;APBB1IP;C16ORF72;NAAA;SLC22A1;LIN7A;FADD;FAM214B;BACH1;KCNJ2
	GTEX-XUJ4-1326-SM-4BOQ9 ovary female 60-69 years	10/1757	0.937529	0.999995	0.64693	0.041732	IGFBP1;PTPRD;CACNB2;NLGN4X;FAM198B;CCNG1;PKP2;PAWR;NSUN6;PODN
	GTEX-XV7Q-1426-SM-4BRWA ovary female 40-49 years	14/2316	0.937534	0.999995	0.68333	0.0440765	IGFBP1;ATF7IP;NLGN4X;SCAF11;ACTL6A;CASK;PODN;HELB;GRIN3A;NAV3;SLITRK4;FAM198B;PSD3;PKP2
	GTEX-WFON-1626-SM-4LVMV prostate male 40-49 years	8/1469	0.93767	0.999995	0.620884	0.0399582	UNC13B;METTL25;NAAA;SLITRK6;EHMT1;MUC3A;NAALADL2;IP6K2
	GTEX-P4PQ-0426-SM-3NMCI blood vessel male 60-69 years	3/696	0.938157	0.999995	0.496073	0.031668	SLC22A3;METTL25;ATP10A
	GTEX-PX3G-0226-SM-3NB2C adipose tissue female 20-29 years	6/1173	0.938182	0.999995	0.585084	0.0373349	OGFRL1;HPGDS;PAPD7;FAM198B;PPFIA1;MUC3A
	GTEX-P4QS-1126-SM-3NMD5 kidney male 60-69 years	6/1173	0.938182	0.999995	0.585084	0.0373349	IGFBP1;UNC5CL;GLUD2;SCP2;SLC22A2;REG3G
	GTEX-V1D1-1226-SM-4JBI5 esophagus male 50-59 years	3/697	0.938548	0.999995	0.495332	0.0314147	CACNB2;BCHE;HPGDS
	GTEX-SE5C-1026-SM-4BRUG bladder female 40-49 years	3/697	0.938548	0.999995	0.495332	0.0314147	NBEA;SLITRK6;PAWR
	GTEX-S4UY-1426-SM-4AD6Y cervix uteri female 40-49 years	5/1021	0.938756	0.999995	0.561143	0.0354638	GCFC2;BCHE;SYT10;DYRK1A;ITGA6
	GTEX-PWN1-0626-SM-48TDT esophagus female 40-49 years	5/1021	0.938756	0.999995	0.561143	0.0354638	OGFRL1;CTNNA1;EMP1;ATP10B;PRKX
	GTEX-XQ8I-0426-SM-4BOPO skin male 50-59 years	6/1175	0.938808	0.999995	0.58402	0.0368776	ZC3H12A;TYRP1;SOX9;CSNK1E;ADCY8;IP6K2
	GTEX-W5WG-0008-SM-4KL25 skin female 50-59 years	16/2595	0.938899	0.999995	0.694964	0.0438158	ATF7IP;SCAF11;ACTL6A;LIN7A;NSUN6;BACH1;RAB32;OGFRL1;C16ORF72;CPS1;NAT1;NAV3;FAM198B;GNB4;AMZ2;FADD
	GTEX-XUYS-0326-SM-47JX2 muscle male 50-59 years	3/700	0.939706	0.999995	0.493123	0.0306667	ACHE;DYRK1A;PDLIM5
	GTEX-SUCS-0726-SM-4DM7J esophagus male 70-79 years	5/1024	0.939741	0.999995	0.559402	0.0347673	TBC1D2;ZC3H12A;CTNNA1;EMP1;SLC6A11
	GTEX-XYKS-0926-SM-4BRVG adrenal gland female 60-69 years	10/1766	0.939901	0.999995	0.643294	0.0398721	RFC3;FAM198B;ATF7IP2;PSD3;CASK;CHAC2;REG3G;MXRA5;TUBB4A;CCDC90B
	GTEX-WYVS-0326-SM-3NM9V thyroid female 40-49 years	2050-12-01	0.940254	0.999995	0.663048	0.0408469	GCFC2;HELB;METTL25;SCAF11;DYRK1A;FAM189A2;TDRP;PAWR;NSUN6;PRKX;LIN7C;OTC
	GTEX-WHSB-1826-SM-3TW8M muscle male 50-59 years	4/867	0.940316	0.999995	0.52959	0.0325904	SLC38A1;PRKAR2A;ADCY2;PDLIM5
	GTEX-RU72-1026-SM-46MUG adipose tissue female 50-59 years	4/868	0.940662	0.999995	0.528949	0.0323565	OGFRL1;SCAF11;PPFIA1;ARHGEF7
	GTEX-P4PQ-0008-SM-48TDX skin male 60-69 years	5/1027	0.940712	0.999995	0.557671	0.0340839	CAMK2D;CPS1;FAM198B;CCNG1;MXRA5
	GTEX-T5JC-2526-SM-4DM6G pituitary male 20-29 years	2052-12-01	0.940738	0.999995	0.662323	0.0404615	GABRB3;CACNB2;KCNJ6;LRRTM3;SYT10;PPFIA1;TDRP;NSUN6;CSNK1E;ARHGEF7;DLGAP2;PDK1
	GTEX-R45C-1226-SM-48FEE esophagus female 60-69 years	7/1332	0.940745	0.999995	0.599768	0.0366357	SLITRK6;SLC6A11;PRKX;LIN7C;PODN;IP6K2;OTC
	GTEX-VUSG-2326-SM-4KL1U skin male 50-59 years	8/1480	0.940769	0.999995	0.615875	0.0376039	GRIP1;METTL25;PAPD7;ZC3H12A;TYRP1;SLC38A2;PDK1;IP6K2
	GTEX-XMK1-0926-SM-4B66X adipose tissue male 40-49 years	3/703	0.940843	0.999995	0.490932	0.0299365	NR4A2;MUC3A;OTC
	GTEX-O5YV-0006-SM-2I5GX blood female 60-69 years	7/1334	0.941319	0.999995	0.5988	0.0362116	RAB32;APBB1IP;C16ORF72;LIN7A;REG3G;FADD;FAM214B
	GTEX-Y8E5-0006-SM-47JWQ blood male 60-69 years	2/528	0.941351	0.999995	0.4369	0.0264057	SLC22A1;KCNJ2
	GTEX-U4B1-0726-SM-4DXUA pancreas male 40-49 years	3/705	0.941591	0.999995	0.489483	0.0294594	UNC5CL;CCNG1;REG3G
	GTEX-T2IS-0008-SM-4DM75 skin female 20-29 years	10/1773	0.941691	0.999995	0.640492	0.0384793	OGFRL1;GLUD2;CPS1;ACTL6A;CCNG1;GNB4;KPNA2;MXRA5;SLC38A2;CCDC90B
	GTEX-VJYA-0226-SM-4KL1Q blood vessel male 60-69 years	3/706	0.941961	0.999995	0.488761	0.0292237	SLC22A3;HPGDS;CASK
	GTEX-S4P3-0926-SM-4AD54 ovary female 50-59 years	1917-11-01	0.942128	0.999995	0.65059	0.0387841	IGFBP1;NR4A2;PTPRD;HELB;NLGN4X;NAV3;FAM198B;FAM189A2;NSUN6;CSNK1E;PDK1
	GTEX-XYKS-2526-SM-4BOPX nerve female 60-69 years	7/1337	0.94217	0.999995	0.597352	0.0355843	SLITRK2;SYT10;CTNNA1;ANKRD10;ITGA6;PODN;GRIN2B
	GTEX-NL3H-0006-SM-2I3FW blood male 60-69 years	4/873	0.942365	0.999995	0.525767	0.0312112	RAB32;APBB1IP;TBC1D2;SLC22A1
	GTEX-T6MN-0526-SM-32PMS muscle male 50-59 years	4/873	0.942365	0.999995	0.525767	0.0312112	ACHE;PRKAR2A;ADCY2;PDLIM5
	GTEX-WWYW-0826-SM-3NB2X thyroid female 50-59 years	1918-11-01	0.942371	0.999995	0.650213	0.0385941	HELB;ZC3H12A;ATF7IP2;FAM189A2;TDRP;PAWR;NSUN6;PRKX;CSNK1E;LIN7C;ARHGEF7
	GTEX-U3ZM-1526-SM-3DB9D skin male 40-49 years	6/1187	0.942446	0.999995	0.577714	0.0342447	PPFIA1;SOX9;CSNK1E;REG3G;ADCY8;IP6K2
	GTEX-T5JC-1826-SM-4DM6E esophagus male 20-29 years	2/531	0.9426	0.999995	0.434355	0.0256763	CACNB2;BCHE
	GTEX-WFG7-2426-SM-3GIL2 nerve male 20-29 years	4/874	0.9427	0.999995	0.525135	0.0309869	SLC22A3;SCP2;ITGA6;SLC38A2
	GTEX-T6MN-0426-SM-32PMF blood vessel male 50-59 years	3/709	0.943059	0.999995	0.486608	0.0285279	OCA2;NTRK3;ATP10A
	GTEX-WYVS-2126-SM-3NMA3 skin female 40-49 years	9/1635	0.943205	0.999995	0.625839	0.0365942	GRIP1;PAPD7;TYRP1;ATP10B;CSNK1E;LIN7C;BACH1;MXRA5;PDK1
	GTEX-XYKS-0426-SM-4BRW4 blood vessel female 60-69 years	2/533	0.943418	0.999995	0.432674	0.0252015	IGFBP1;ATP10A
	GTEX-OXRO-0011-R2A-SM-3NB1W brain female 60-69 years	1/334	0.943596	0.999995	0.346447	0.0201138	SLC6A11
	GTEX-WK11-2526-SM-3NM9Y muscle male 50-59 years	4/877	0.943694	0.999995	0.523248	0.0303237	ACHE;PRKAR2A;ADCY2;PDLIM5
	GTEX-V955-0126-SM-4JBH5 adrenal gland male 60-69 years	1924-11-01	0.943809	0.999995	0.647957	0.0374723	RFC3;SLITRK4;FAM198B;ATF7IP2;CASK;CHAC2;REG3G;LIN7C;MXRA5;TUBB4A;CCDC90B
	GTEX-OIZH-1626-SM-2HMKI muscle male 50-59 years	4/878	0.944023	0.999995	0.522621	0.0301057	EFR3A;SLC38A1;PRKAR2A;ADCY2
	GTEX-RU72-3126-SM-46MUB pituitary female 50-59 years	18/2890	0.944138	0.999995	0.699228	0.0401938	GABRB3;KCNJ6;CACNA1B;TDRP;NSUN6;GRIK2;GABRG2;NR4A2;GRIP1;METTL25;NBEA;LRRTM3;LRRTM4;SYT10;ZBBX;DLGAP2;IP6K2;KCNJ3
	GTEX-WYVS-0526-SM-3NM9W lung female 40-49 years	10/1783	0.94417	0.999995	0.636527	0.0365681	HELB;HPGDS;RFC3;TBC1D2;NAT1;ZC3H12A;ZBBX;CHAC2;KPNA2;MXRA5
	GTEX-OXRO-0226-SM-3LK6F adipose tissue female 60-69 years	5/1039	0.944457	0.999995	0.550847	0.0314785	NTRK3;PPFIA1;ANKRD10;CSNK1E;PDK1
	GTEX-XV7Q-0005-SM-4BRWI blood female 40-49 years	8/1494	0.944518	0.999995	0.609607	0.0347964	IGFBP1;RAB32;APBB1IP;BCHE;HELB;SLC22A1;FADD;OTC
	GTEX-WFON-0005-SM-3NMC9 blood male 40-49 years	5/1040	0.944759	0.999995	0.550285	0.0312703	RAB32;APBB1IP;SLC22A1;FADD;FAM214B
	GTEX-U412-0006-SM-3DB8J blood male 60-69 years	5/1040	0.944759	0.999995	0.550285	0.0312703	HELB;TBC1D2;ZC3H12A;SLC22A1;FAM214B
	GTEX-WCDI-0005-SM-3NB2M blood male 50-59 years	7/1347	0.944929	0.999995	0.592574	0.0335668	RAB32;APBB1IP;NAAA;SLC22A1;FADD;FAM214B;KCNJ2
	GTEX-RVPU-2226-SM-2XCAQ skin male 50-59 years	7/1347	0.944929	0.999995	0.592574	0.0335668	GRIP1;OCA2;TYRP1;CTNNA1;SLITRK6;ATP10B;PDK1
	GTEX-WY7C-2126-SM-3NB2R skin male 50-59 years	6/1196	0.945049	0.999995	0.573068	0.0323892	TYRP1;GNB4;SLITRK6;ATP10B;PDK1;IP6K2
	GTEX-WFON-1126-SM-4LVMA stomach male 40-49 years	3/715	0.945199	0.999995	0.482356	0.0271856	UNC5CL;ATF7IP2;NAALADL2
	GTEX-UJHI-1626-SM-3DB9A adipose tissue female 50-59 years	3/716	0.945548	0.999995	0.481654	0.026968	HPGDS;NAAA;PODN
	GTEX-S3XE-1226-SM-4AD4L bladder male 50-59 years	4/883	0.945637	0.999995	0.519511	0.0290387	ATF7IP2;SLITRK6;NAALADL2;MFAP3L
	GTEX-WH7G-0526-SM-3NMBI thyroid male 40-49 years	8/1499	0.945806	0.999995	0.607397	0.0338426	GRIP1;GCFC2;OCA2;METTL25;FAM189A2;EHMT1;TDRP;PRKX
	GTEX-WFJO-0626-SM-4LVMC pancreas male 30-39 years	3/717	0.945895	0.999995	0.480954	0.0267523	UNC13B;UNC5CL;REG3G
	GTEX-S4UY-0008-SM-3NM8H skin female 40-49 years	22/3433	0.945951	0.999995	0.715527	0.0397582	SLC38A1;SCAF11;BDNF;ACTL6A;NSUN6;CSNK1E;BACH1;RAB32;GCFC2;OGFRL1;EFR3A;C16ORF72;NAT1;NAV3;PPFIA1;GNB4;CHAC2;AMZ2;FADD;KPNA2;SLC38A2;CCDC90B
	GTEX-R55D-0826-SM-48FEA breast male 50-59 years	3/718	0.946241	0.999995	0.480256	0.0265382	SCP2;ATP10A;PODN
	GTEX-QDVJ-1926-SM-2S1PJ muscle male 50-59 years	6/1201	0.946449	0.999995	0.570517	0.0314005	ACHE;SLC38A1;CAMK2D;PRKAR2A;SLITRK4;ADCY2
	GTEX-PLZ4-2726-SM-3P61A vagina female 50-59 years	7/1353	0.946528	0.999995	0.589741	0.032409	CCNG1;SLITRK6;TDRP;LIN7A;CSNK1E;MXRA5;PPEF2
	GTEX-VJYA-0626-SM-4KL1S esophagus male 60-69 years	3/719	0.946584	0.999995	0.47956	0.0263259	CACNB2;BCHE;HPGDS
	GTEX-SE5C-0526-SM-2XCE1 lung female 40-49 years	4/887	0.946899	0.999995	0.517049	0.0282119	UNC13B;HPGDS;TBC1D2;ZC3H12A
	GTEX-Q2AH-0126-SM-48U2B adrenal gland male 40-49 years	9/1650	0.946927	0.999995	0.619608	0.033789	GLUD2;RFC3;SCP2;SLITRK4;FAM198B;ATF7IP2;CTNNA1;REG3G;CCDC90B
	GTEX-U3ZN-2326-SM-3DB7W skin female 30-39 years	1938-11-01	0.947044	0.999995	0.642746	0.0349714	UNC13B;GRIP1;HPGDS;METTL25;PAPD7;TYRP1;SLITRK6;ATP10B;CSNK1E;ARHGEF7;IP6K2
	GTEX-U3ZM-0226-SM-4DXTA adrenal gland male 40-49 years	8/1504	0.947068	0.999995	0.605202	0.0329135	GLUD2;RFC3;SLITRK4;FAM198B;ATF7IP2;GRIK1;REG3G;CCDC90B
	GTEX-QXCU-0006-SM-2TC5K blood male 50-59 years	15/2497	0.947157	0.999995	0.676406	0.036722	UNC5CL;SCAF11;SLC22A1;DYRK1A;PRKX;FAM214B;BACH1;APBB1IP;HELB;C16ORF72;SIPA1L1;PAPD7;ZC3H12A;NAAA;PDK1
	GTEX-S7SE-0226-SM-2XCD4 adipose tissue male 50-59 years	6/1204	0.947273	0.999995	0.568997	0.0308212	HPGDS;METTL25;KCNJ6;GRIN3A;ITGA6;MUC3A
	GTEX-WHSB-0005-SM-3LK7C blood male 50-59 years	8/1506	0.947566	0.999995	0.604328	0.0325486	RAB32;APBB1IP;C16ORF72;SLC22A1;LIN7A;FADD;FAM214B;KCNJ2
	GTEX-UJHI-1726-SM-3DB9B muscle female 50-59 years	5/1050	0.947702	0.999995	0.54473	0.0292604	SLC22A3;GCFC2;SLC22A2;PRKAR2A;PDLIM5
	GTEX-T6MO-0426-SM-32QOI lung female 40-49 years	5/1050	0.947702	0.999995	0.54473	0.0292604	UNC13B;BCHE;HELB;TBC1D2;PODN
	GTEX-WI4N-2726-SM-3LK7Y skin female 40-49 years	7/1358	0.947829	0.999995	0.587399	0.0314733	TBC1D2;TUBB2A;ZC3H12A;TYRP1;EMP1;CSNK1E;PDK1
	GTEX-U412-0226-SM-3NMC8 blood vessel male 60-69 years	3/723	0.947936	0.999995	0.476796	0.0254934	SLC22A2;ATP10A;PDK1
	GTEX-U3ZN-0008-SM-4DXTL skin female 30-39 years	2084-12-01	0.948036	0.999995	0.650921	0.0347349	OGFRL1;C16ORF72;CPS1;NAT1;NAV3;FAM198B;CCNG1;GNB4;AMZ2;NSUN6;BACH1;SLC38A2
	GTEX-RTLS-0926-SM-2TF5X lung female 60-69 years	7/1359	0.948086	0.999995	0.586933	0.0312892	UNC13B;NAT1;ZC3H12A;ZBBX;SLITRK6;ANKRD10;SYN3
	GTEX-TMMY-0226-SM-33HBA skin female 40-49 years	7/1359	0.948086	0.999995	0.586933	0.0312892	METTL25;CSNK1E;LIN7C;BACH1;SLC38A2;PDK1;IP6K2
	GTEX-PLZ5-2026-SM-2S1O4 skin male 50-59 years	6/1207	0.948087	0.999995	0.567484	0.0302522	HPGDS;METTL25;PAPD7;CSNK1E;SLC38A2;IP6K2
	GTEX-WYVS-1626-SM-3NM9R skin female 40-49 years	7/1360	0.948342	0.999995	0.586468	0.0311062	GRIP1;HPGDS;GRIN3A;TYRP1;ATP10B;LIN7C;MXRA5
	GTEX-WXYG-0005-SM-3NB3M blood female 50-59 years	9/1656	0.948356	0.999995	0.617147	0.0327245	RAB32;APBB1IP;C16ORF72;SLC22A1;LIN7A;FADD;FAM214B;BACH1;KCNJ2
	GTEX-W5WG-1126-SM-4LMK4 adrenal gland female 50-59 years	9/1658	0.948825	0.999995	0.616331	0.0323767	GLUD2;RFC3;SLITRK4;FAM198B;CASK;CHAC2;REG3G;TUBB4A;CCDC90B
	GTEX-S7SF-0008-SM-3NM8T skin female 20-29 years	20/3183	0.948841	0.999995	0.702582	0.0368952	SLC38A1;ACTL6A;NSUN6;BACH1;RAB32;GCFC2;OGFRL1;EFR3A;TBC1D2;C16ORF72;CPS1;NAT1;NAV3;GNB4;CHAC2;AMZ2;FADD;KPNA2;SLC38A2;CCDC90B
	GTEX-XV7Q-1226-SM-4BRVT esophagus female 40-49 years	3/726	0.94893	0.999995	0.474743	0.0248863	BCHE;NBEA;ATP10A
	GTEX-T6MO-0226-SM-32QOL thyroid female 40-49 years	10/1804	0.94908	0.999995	0.628344	0.0328388	GCFC2;OCA2;EFR3A;FAM189A2;EHMT1;TDRP;NSUN6;PRKX;LIN7C;MXRA5
	GTEX-PVOW-0008-SM-48TE8 skin male 40-49 years	16/2645	0.949314	0.999995	0.679771	0.0353585	NLGN4Y;BDNF;BACH1;RAB32;OGFRL1;EFR3A;TBC1D2;C16ORF72;NAT1;NAV3;FAM198B;PPFIA1;GNB4;FADD;KPNA2;SLC38A2
	GTEX-X5EB-1826-SM-4E3K8 prostate male 40-49 years	13/2231	0.949437	0.999995	0.657493	0.0341151	UNC13B;SLC22A3;ACHE;TDRP;LIN7C;MUC3A;GCFC2;NAT1;SYT10;ZC3H12A;NAAA;ARHGEF7;PDLIM5
	GTEX-XOT4-0726-SM-4GIAW breast female 60-69 years	2091-12-01	0.949525	0.999995	0.648474	0.0335865	OGFRL1;RFC3;METTL25;ZC3H12A;PPFIA1;DYRK1A;FAM189A2;CASK;PAWR;ITGA6;SOX9;NAALADL2
	GTEX-PSDG-1326-SM-48TD2 esophagus male 50-59 years	8/1517	0.950229	0.999995	0.599563	0.0306091	TBC1D2;ZC3H12A;ACTL6A;CTNNA1;EMP1;PRKX;KPNA2;LIN7C
	GTEX-UJMC-2026-SM-3GADR blood vessel male 50-59 years	2/551	0.950301	0.999995	0.418098	0.0213132	BDNF;ATP10A
	GTEX-R55G-0126-SM-48FDS adrenal gland female 40-49 years	8/1518	0.950465	0.999995	0.599133	0.0304383	RFC3;SLITRK4;FAM198B;ATF7IP2;CHAC2;GRIK1;REG3G;CCDC90B
	GTEX-OXRL-0626-SM-3NM9C esophagus male 50-59 years	4/899	0.950524	0.999995	0.509793	0.0258677	TBC1D2;ZC3H12A;EMP1;ATP10B
	GTEX-V955-0326-SM-4JBGV pancreas male 60-69 years	2/552	0.950659	0.999995	0.417316	0.0211161	UNC5CL;REG3G
	GTEX-X261-3226-SM-3NMC3 pituitary male 50-59 years	14/2378	0.950969	0.999995	0.663055	0.0333343	GABRB3;KCNJ6;DYRK1A;GRIK3;TDRP;NSUN6;GRIP1;NBEA;LRRTM3;SLITRK1;PPFIA1;ANKRD10;AMZ2;KCNJ3
	GTEX-R55F-1726-SM-2TF4R breast male 50-59 years	14/2378	0.950969	0.999995	0.663055	0.0333343	SLC38A1;RFC3;SCAF11;ACTL6A;DYRK1A;PAWR;NAALADL2;GCFC2;OGFRL1;SCP2;ERBB4;ANKRD10;ITGA6;KCNJ2
	GTEX-PWOO-1226-SM-48TCO stomach female 40-49 years	6/1218	0.950975	0.999995	0.562002	0.0282506	UNC5CL;ATF7IP2;PKP2;CASK;CHAC2;SOX9
	GTEX-SNOS-0006-SM-32PLH blood male 40-49 years	10/1813	0.951066	0.999995	0.624896	0.0313519	RAB32;APBB1IP;HELB;C16ORF72;SLC22A1;LIN7A;FADD;FAM214B;BACH1;KCNJ2
	GTEX-SUCS-1826-SM-32PM1 adipose tissue male 70-79 years	3/733	0.95118	0.999995	0.470019	0.0235253	MAOA;PKP2;ATP10A
	GTEX-QESD-0008-SM-447B2 skin male 20-29 years	9/1670	0.951559	0.999995	0.611474	0.0303616	OGFRL1;NAV3;FAM198B;ACTL6A;GNB4;FADD;PODN;MXRA5;NAALADL2
	GTEX-XV7Q-1126-SM-4BRVS esophagus female 40-49 years	5/1064	0.951585	0.999995	0.537128	0.0266555	TBC1D2;ZC3H12A;EMP1;ATP10B;FAM214B
	GTEX-POYW-1326-SM-48TCG esophagus male 60-69 years	5/1064	0.951585	0.999995	0.537128	0.0266555	C16ORF72;EMP1;SLC6A11;CSNK1E;FAM214B
	GTEX-X8HC-2826-SM-46MWJ vagina female 50-59 years	5/1064	0.951585	0.999995	0.537128	0.0266555	PAPD7;EMP1;CSNK1E;FAM214B;PDK1
	GTEX-SJXC-0008-SM-4DM7G skin male 60-69 years	8/1523	0.951631	0.999995	0.596993	0.0295977	OGFRL1;C16ORF72;CPS1;CCNG1;GNB4;KPNA2;SLC38A2;CCDC90B
	GTEX-S7SE-0008-SM-33HB1 skin male 50-59 years	15/2521	0.951848	0.999995	0.669001	0.0330149	ATF7IP;SCAF11;NSUN6;BACH1;RAB32;OGFRL1;EFR3A;C16ORF72;CPS1;NAT1;NAV3;FAM198B;CCNG1;GNB4;SLC38A2
	GTEX-WRHK-1626-SM-3MJFH muscle female 20-29 years	4/904	0.951967	0.999995	0.506827	0.0249483	SLC38A1;PRKAR2A;PDLIM5;BACH1
	GTEX-QDVJ-0726-SM-48U1W esophagus male 50-59 years	4/904	0.951967	0.999995	0.506827	0.0249483	TBC1D2;EMP1;ATP10B;REG3G
	GTEX-O5YV-2026-SM-2D7VS muscle female 60-69 years	4/906	0.952534	0.999995	0.50565	0.0245896	SLC38A1;PRKAR2A;ANKRD10;BACH1
	GTEX-T6MO-1126-SM-4DM5D ovary female 40-49 years	6/1225	0.952737	0.999995	0.558565	0.0270437	IGFBP1;SLC22A3;BCHE;CSNK1E;PODN;OTC
	GTEX-TMMY-1126-SM-4DXSX esophagus female 40-49 years	1965-11-01	0.952832	0.999995	0.632909	0.03058	RFC3;TBC1D2;ZC3H12A;ACTL6A;SLITRK6;CASK;CHAC2;PRKX;FADD;KPNA2;LIN7C
	GTEX-POMQ-1426-SM-3P61D ovary female 20-29 years	15/2527	0.952964	0.999995	0.667172	0.0321432	IGFBP1;NLGN4X;SCAF11;FAM189A2;EHMT1;CASK;TDRP;PAWR;CSNK1E;PODN;GCFC2;GRIN3A;NAV3;FAM198B;ANKRD10
	GTEX-WOFL-0126-SM-3MJG2 skin male 60-69 years	8/1530	0.953223	0.999995	0.59402	0.0284576	ZC3H12A;TYRP1;PPFIA1;ATP10B;CSNK1E;ADCY8;SLC38A2;PDK1
	GTEX-PSDG-0926-SM-2I5FP heart male 50-59 years	3/741	0.953639	0.999995	0.464729	0.0220605	KCNJ4;PKP2;KCNJ2
	GTEX-XGQ4-0826-SM-4AT4T lung male 50-59 years	3/741	0.953639	0.999995	0.464729	0.0220605	UNC13B;HPGDS;OTC
	GTEX-U3ZM-1226-SM-3DB9G muscle male 40-49 years	5/1072	0.953686	0.999995	0.532873	0.0252693	EFR3A;SLC38A1;PRKAR2A;SLITRK4;PDLIM5
	GTEX-U3ZN-2226-SM-3DB88 muscle female 30-39 years	5/1072	0.953686	0.999995	0.532873	0.0252693	CAMK2D;SLC22A2;PRKAR2A;SLITRK4;ANKRD10
	GTEX-QESD-1526-SM-2S1QT adipose tissue male 20-29 years	5/1072	0.953686	0.999995	0.532873	0.0252693	TUBB2A;PAPD7;PPFIA1;CTNNA1;EMP1
	GTEX-R55D-0926-SM-3GAEU lung male 50-59 years	6/1229	0.953718	0.999995	0.556618	0.0263764	UNC13B;HPGDS;ZC3H12A;ZBBX;PPFIA1;OTC
	GTEX-T8EM-0826-SM-4DM76 pancreas male 40-49 years	2/561	0.953774	0.999995	0.410405	0.019424	UNC5CL;REG3G
	GTEX-P4QS-0626-SM-3NMD1 esophagus male 60-69 years	4/911	0.953923	0.999995	0.50273	0.0237148	RFC3;NAAA;SLC6A11;KPNA2
	GTEX-WOFM-0005-SM-3MJF3 blood male 20-29 years	7/1383	0.953926	0.999995	0.575947	0.0271672	RAB32;APBB1IP;TBC1D2;SLC22A1;FADD;FAM214B;KCNJ2
	GTEX-XUJ4-0726-SM-4BOOP thyroid female 60-69 years	7/1383	0.953926	0.999995	0.575947	0.0271672	GRIP1;OCA2;FAM189A2;TDRP;SLITRK5;PRKX;MXRA5
	GTEX-OIZF-0006-SM-2I5GQ blood male 60-69 years	2114-12-01	0.954162	0.999995	0.640547	0.0300556	RAB32;APBB1IP;TBC1D2;C16ORF72;PRKCB;NAAA;SLC22A1;LIN7A;FADD;FAM214B;BACH1;KCNJ2
	GTEX-UPK5-0006-SM-3GAD8 blood male 40-49 years	4/912	0.954197	0.999995	0.50215	0.0235435	APBB1IP;HELB;SLC22A1;FAM214B
	GTEX-X62O-2226-SM-46MW3 esophagus male 50-59 years	5/1075	0.954452	0.999995	0.531294	0.0247677	EMP1;SLC6A11;PRKX;LIN7C;FAM214B
	GTEX-SNMC-0426-SM-4DM5Y esophagus male 20-29 years	2/564	0.95477	0.999995	0.408151	0.0188912	CACNB2;BCHE
	GTEX-OOBK-1626-SM-2HMKG muscle male 40-49 years	3/745	0.954826	0.999995	0.462127	0.0213626	SLC22A2;PRKAR2A;PDLIM5
	GTEX-OXRO-0126-SM-2YUN4 skin female 60-69 years	7/1388	0.955066	0.999995	0.573706	0.026376	TBC1D2;ZC3H12A;PPFIA1;CSNK1E;ADCY8;MXRA5;PDK1
	GTEX-PX3G-2026-SM-48U1H uterus female 20-29 years	9/1687	0.955214	0.999995	0.604713	0.0277076	GCFC2;BCHE;HPGDS;PPFIA1;DYRK1A;EHMT1;ANKRD10;CSNK1E;FADD
	GTEX-XYKS-1526-SM-4BRUP esophagus female 60-69 years	4/916	0.955276	0.999995	0.499841	0.0228705	OGFRL1;SLITRK6;EMP1;CHAC2
	GTEX-XUJ4-0008-SM-4BOQI skin female 60-69 years	2120-12-01	0.955309	0.999995	0.638508	0.0291927	RAB32;OGFRL1;EFR3A;C16ORF72;CPS1;NAT1;NAV3;FAM198B;GNB4;FADD;SLC38A2;CCDC90B
	GTEX-S7SF-1626-SM-3K2AY skin female 20-29 years	8/1540	0.955416	0.999995	0.58982	0.0269006	OCA2;TBC1D2;TYRP1;GNB4;LIN7C;BACH1;SLC38A2;PDK1
	GTEX-T6MO-1026-SM-4DM72 fallopian tube female 40-49 years	5/1079	0.955456	0.999995	0.529203	0.0241139	BCHE;PAPD7;EHMT1;PAWR;CSNK1E
	GTEX-QEG5-1126-SM-33HC2 lung male 20-29 years	7/1391	0.955738	0.999995	0.57237	0.0259119	UNC13B;HELB;TBC1D2;MAOA;ZC3H12A;ZBBX;PPFIA1
	GTEX-PWOO-1026-SM-48TCN esophagus female 40-49 years	2/567	0.955746	0.999995	0.405921	0.0183734	CACNB2;KCNJ6
	GTEX-RTLS-0006-SM-2TF58 blood female 60-69 years	6/1238	0.95586	0.999995	0.552285	0.0249321	APBB1IP;ATF7IP;OGFRL1;SLC22A1;FAM214B;BACH1
	GTEX-W5X1-0526-SM-3GILH lung female 40-49 years	10/1837	0.956038	0.999995	0.615866	0.027688	UNC13B;ATF7IP;HELB;HPGDS;METTL25;TBC1D2;TYRP1;ANKRD10;PRKX;BACH1
	GTEX-PW2O-0226-SM-48TC7 adrenal gland male 20-29 years	8/1543	0.956056	0.999995	0.588571	0.0264495	NR4A2;RFC3;FAM198B;ZC3H12A;ATF7IP2;REG3G;MXRA5;CCDC90B
	GTEX-WH7G-2026-SM-3NMBL skin male 40-49 years	4/920	0.956331	0.999995	0.497554	0.0222163	TUBB2A;ZC3H12A;TYRP1;SOX9
	GTEX-OXRK-1626-SM-3NB17 stomach female 50-59 years	2/569	0.956385	0.999995	0.404447	0.0180363	UNC5CL;NAAA
	GTEX-OXRO-0006-SM-2I5EM blood female 60-69 years	4/922	0.95685	0.999995	0.496417	0.0218962	APBB1IP;TBC1D2;SLC22A1;LIN7A
	GTEX-SE5C-0326-SM-4BRWX pancreas female 40-49 years	2/571	0.957015	0.999995	0.402984	0.0177055	UNC5CL;REG3G
	GTEX-TKQ1-0226-SM-33HB5 breast male 30-39 years	4/923	0.957108	0.999995	0.495851	0.0217378	MAOA;EMP1;CHAC2;ITGA6
	GTEX-XQ8I-1126-SM-4BOO2 lung male 50-59 years	4/923	0.957108	0.999995	0.495851	0.0217378	UNC13B;TBC1D2;ZC3H12A;CSNK1E
	GTEX-OOBK-0625-SM-3LK5P esophagus male 40-49 years	5/1086	0.957165	0.999995	0.52558	0.0230096	OGFRL1;TBC1D2;CTNNA1;EMP1;ATP10B
	GTEX-XXEK-0326-SM-4BRVV esophagus male 50-59 years	6/1246	0.957689	0.999995	0.548485	0.0237123	ATF7IP;OGFRL1;TBC1D2;CTNNA1;EMP1;ATP10B
	GTEX-QEG5-0926-SM-2TC64 heart male 20-29 years	4/926	0.957872	0.999995	0.494159	0.0212694	ATF7IP2;PKP2;PDLIM5;KCNJ2
	GTEX-XOT4-1126-SM-4B66E heart female 60-69 years	5/1089	0.957879	0.999995	0.524041	0.0225515	TYRP1;CACNA2D3;PKP2;SLITRK6;KCNJ3
	GTEX-RM2N-1726-SM-2TF55 adipose tissue male 50-59 years	5/1089	0.957879	0.999995	0.524041	0.0225515	MAOA;SLITRK4;ITGA6;PPEF2;SLC38A2
	GTEX-TMMY-1926-SM-4DXUU vagina female 40-49 years	2/574	0.957945	0.999995	0.400808	0.0172208	ZC3H12A;PAWR
	GTEX-X88G-0006-SM-47JX5 blood male 30-39 years	9/1701	0.95804	0.999995	0.599247	0.0256871	RAB32;APBB1IP;HELB;C16ORF72;NAAA;SLC22A1;FADD;FAM214B;KCNJ2
	GTEX-PLZ6-1326-SM-3NB24 adipose tissue male 30-39 years	4/927	0.958123	0.999995	0.493597	0.0211154	SCP2;MAOA;PKP2;ATP10A
	GTEX-RM2N-0426-SM-2TF4T lung male 50-59 years	4/927	0.958123	0.999995	0.493597	0.0211154	UNC13B;HPGDS;TBC1D2;CTNNA1
	GTEX-TSE9-2526-SM-4DXUS vagina female 60-69 years	6/1248	0.958135	0.999995	0.547543	0.0234164	GCFC2;NBEA;PAPD7;CSNK1E;PODN;PDK1
	GTEX-WFG7-1226-SM-4LMK2 esophagus male 20-29 years	1/369	0.958386	0.999995	0.312934	0.013301	CACNB2
	GTEX-WH7G-1126-SM-3NMBK adipose tissue male 40-49 years	3/758	0.958488	0.999995	0.45386	0.0192427	SCP2;ZC3H12A;EMP1
	GTEX-PLZ6-0326-SM-3P61J blood vessel male 30-39 years	3/758	0.958488	0.999995	0.45386	0.0192427	SLC22A3;NTRK3;ATP10A
	GTEX-QMR6-0008-SM-447AV skin male 50-59 years	13/2280	0.958662	0.999995	0.641491	0.0270815	BDNF;RAB32;OGFRL1;EFR3A;C16ORF72;CPS1;NAT1;NAV3;FAM198B;GNB4;AMZ2;FADD;SLC38A2
	GTEX-S7SE-0826-SM-4AT4D breast male 50-59 years	5/1093	0.958814	0.999995	0.522003	0.0219544	HPGDS;CSNK1E;ARHGEF7;MUC3A;KCNJ2
	GTEX-N7MS-2326-SM-2HMLD thyroid male 60-69 years	8/1557	0.958937	0.999995	0.582805	0.0244368	NR4A2;METTL25;FAM189A2;EMP1;PRKX;REG3G;MUC3A;OTC
	GTEX-RVPU-0011-R7A-SM-2XCAB brain male 50-59 years	2/579	0.959451	0.999995	0.397231	0.0164428	PTPRD;PPFIA2
	GTEX-S4UY-0006-SM-3K2A7 blood female 40-49 years	2000-11-01	0.959511	0.999995	0.620555	0.0256483	APBB1IP;ATF7IP;HELB;C16ORF72;PRKCB;SCAF11;SLC22A1;LIN7A;FAM214B;BACH1;KCNJ2
	GTEX-Q2AH-0008-SM-48U2J skin male 40-49 years	9/1709	0.959583	0.999995	0.596164	0.0245955	RAB32;RFC3;CPS1;ACTL6A;CCNG1;GNB4;KPNA2;SLC38A2;CCDC90B
	GTEX-XMD3-2326-SM-4AT5H ovary female 50-59 years	14/2427	0.959758	0.999995	0.647768	0.0266067	IGFBP1;NLGN4X;FAM189A2;TDRP;NSUN6;CSNK1E;PODN;PTPRD;GCFC2;METTL25;PAPD7;FAM198B;CCNG1;ANKRD10
	GTEX-Q2AH-0426-SM-2I3EP lung male 40-49 years	4/934	0.959848	0.999995	0.489701	0.020068	UNC13B;TBC1D2;ZBBX;ATP10A
	GTEX-QLQ7-0826-SM-447B3 stomach male 60-69 years	4/934	0.959848	0.999995	0.489701	0.020068	UNC5CL;ZC3H12A;CCNG1;CASK
	GTEX-WFG7-0008-SM-4LMKB skin male 20-29 years	2004-11-01	0.960219	0.999995	0.61917	0.0251344	RAB32;NLGN4Y;C16ORF72;CPS1;NAT1;NAV3;SCAF11;FAM198B;GNB4;MXRA5;NAALADL2
	GTEX-TSE9-0226-SM-3DB84 adipose tissue female 60-69 years	8/1564	0.960314	0.999995	0.579961	0.0234856	CAMK2D;GALNT13;C16ORF72;CCNG1;PPFIA1;ANKRD10;ITGA6;CSNK1E
	GTEX-PW2O-0826-SM-48TC5 pancreas male 20-29 years	2/582	0.960331	0.999995	0.395115	0.0159933	UNC5CL;REG3G
	GTEX-QLQ7-1926-SM-2S1R6 blood vessel male 60-69 years	2/582	0.960331	0.999995	0.395115	0.0159933	ATP10A;PODN
	GTEX-WFG7-2226-SM-3GIKP muscle male 20-29 years	7/1414	0.960601	0.999995	0.562311	0.0226029	SLC22A3;SLC38A1;SLC22A2;PRKAR2A;DYRK1A;CHAC2;SLC38A2
	GTEX-SUCS-0008-SM-4DM53 skin male 70-79 years	2150-12-01	0.960678	0.999995	0.628483	0.0252121	OGFRL1;RFC3;CPS1;NAV3;BDNF;ACTL6A;CCNG1;GNB4;EMP1;KPNA2;SLC38A2;CCDC90B
	GTEX-WWYW-0926-SM-3NB2Z lung female 50-59 years	9/1715	0.960707	0.999995	0.59387	0.0238056	UNC13B;UNC5CL;NAT1;PAPD7;ZC3H12A;ZBBX;PRKX;FAM214B;PPEF2
	GTEX-TML8-1126-SM-4DXSS vagina female 40-49 years	4/938	0.960804	0.999995	0.4875	0.0194925	OCA2;EMP1;PRKX;MXRA5
	GTEX-POMQ-0526-SM-3GADD lung female 20-29 years	7/1416	0.961	0.999995	0.561452	0.022335	UNC13B;HELB;HPGDS;RFC3;TBC1D2;NAT2;OTC
	GTEX-V955-1326-SM-4JBHR stomach male 60-69 years	3/768	0.961116	0.999995	0.447693	0.0177558	UNC5CL;NAAA;CCNG1
	GTEX-PWCY-1726-SM-48TD3 vagina female 20-29 years	4/940	0.961274	0.999995	0.486407	0.0192109	OCA2;EMP1;CHAC2;PRKX
	GTEX-QDT8-0008-SM-48U2F skin female 30-39 years	5/1104	0.96129	0.999995	0.516475	0.0203902	OGFRL1;CCNG1;GNB4;EMP1;SLC38A2
	GTEX-XUW1-1126-SM-4BONZ blood vessel female 50-59 years	2/586	0.961475	0.999995	0.392327	0.0154134	NTRK3;ATP10A
	GTEX-W5X1-2626-SM-4LMI8 adipose tissue female 40-49 years	4/941	0.961507	0.999995	0.485862	0.0190716	HPGDS;ITGA6;PODN;PPEF2
	GTEX-OHPL-0526-SM-3NM8U lung female 60-69 years	3/770	0.961622	0.999995	0.446479	0.0174724	UNC13B;HPGDS;MXRA5
	GTEX-R53T-1626-SM-3GAEW adipose tissue female 50-59 years	9/1721	0.961804	0.999995	0.591593	0.0230395	ATF7IP;HPGDS;METTL25;SCP2;MAOA;PPFIA1;ARHGEF7;MUC3A;PPEF2
	GTEX-XYKS-1826-SM-4E3JV adipose tissue female 60-69 years	3/771	0.961873	0.999995	0.445874	0.0173324	ATF7IP;FAM198B;PODN
	GTEX-S4Z8-0126-SM-4GICC adrenal gland male 60-69 years	9/1723	0.962163	0.999995	0.590838	0.0227894	RFC3;SCP2;NAV3;SLITRK4;FAM198B;ATF7IP2;REG3G;LIN7C;CCDC90B
	GTEX-OXRK-0126-SM-3NB1E adrenal gland female 50-59 years	2159-12-01	0.962175	0.999995	0.62553	0.0241198	GLUD2;RFC3;SCP2;SLITRK4;FAM198B;ATF7IP2;CTNNA1;CASK;CHAC2;REG3G;LIN7C;CCDC90B
	GTEX-SSA3-0008-SM-47JWJ skin male 60-69 years	16/2721	0.962237	0.999995	0.657753	0.02532	ATF7IP;NLGN4Y;SLC38A1;SCAF11;BACH1;RAB32;OGFRL1;EFR3A;C16ORF72;CPS1;NAT1;NAV3;GNB4;AMZ2;FADD;SLC38A2
	GTEX-OOBJ-0226-SM-2YUMM adipose tissue male 60-69 years	2/589	0.962312	0.999995	0.390261	0.0149925	PODN;OTC
	GTEX-RU72-2226-SM-46MUE ovary female 50-59 years	2160-12-01	0.962338	0.999995	0.625203	0.0240012	IGFBP1;NR4A2;GCFC2;NLGN4X;SCP2;NAV3;FAM198B;CCNG1;PKP2;FAM189A2;TDRP;PODN
	GTEX-UPJH-0326-SM-3GADU skin male 50-59 years	6/1270	0.962774	0.999995	0.537377	0.0203864	GRIP1;TYRP1;SLITRK6;LIN7C;ADCY8;PDK1
	GTEX-VJYA-0726-SM-4KL1T esophagus male 60-69 years	6/1270	0.962774	0.999995	0.537377	0.0203864	ATF7IP;OGFRL1;TBC1D2;CTNNA1;EMP1;ATP10B
	GTEX-O5YW-3026-SM-3MJHI blood vessel male 50-59 years	1/382	0.962836	0.999995	0.302055	0.0114393	SLC22A2
	GTEX-P78B-0726-SM-2S1O2 blood vessel female 40-49 years	3/775	0.962862	0.999995	0.443471	0.0167834	OCA2;NTRK3;ARHGEF7
	GTEX-S4P3-0006-SM-3K2AW blood female 50-59 years	9/1727	0.962873	0.999995	0.589332	0.0222967	RAB32;APBB1IP;C16ORF72;PRKCB;ZC3H12A;SLC22A1;LIN7A;FAM214B;BACH1
	GTEX-P4PQ-0626-SM-3NMCU esophagus male 60-69 years	4/948	0.963103	0.999995	0.482081	0.0181236	OGFRL1;CTNNA1;EMP1;ATP10B
	GTEX-P4QT-1326-SM-3NMD3 adrenal gland female 50-59 years	6/1272	0.963171	0.999995	0.53647	0.0201305	RFC3;SLITRK4;FAM198B;ATF7IP2;REG3G;CCDC90B
	GTEX-WCDI-0008-SM-47JYE skin male 50-59 years	14/2449	0.963237	0.999995	0.641105	0.0240134	GABBR2;RFC3;BDNF;ACTL6A;OGFRL1;TBC1D2;CPS1;NAV3;PRKAR2A;GNB4;CHAC2;FADD;KPNA2;SLC38A2
	GTEX-TKQ2-0008-SM-4DM5L skin male 50-59 years	14/2449	0.963237	0.999995	0.641105	0.0240134	ATF7IP;SCAF11;NSUN6;RAB32;OGFRL1;C16ORF72;CPS1;NAT1;NAV3;FAM198B;GNB4;AMZ2;FADD;SLC38A2
	GTEX-XYKS-2426-SM-4AT43 muscle female 60-69 years	5/1114	0.963422	0.999995	0.511545	0.0190623	SLC22A3;SLC38A1;SLC22A2;PRKAR2A;PDLIM5
	GTEX-TKQ1-0006-SM-33HBI blood male 30-39 years	2023-11-01	0.963435	0.999995	0.61267	0.0228218	RAB32;APBB1IP;HELB;C16ORF72;PRKCB;SLC22A1;LIN7A;FADD;FAM214B;BACH1;KCNJ2
	GTEX-NPJ8-0007-SM-2D7VX blood male 40-49 years	1/384	0.963478	0.999995	0.300446	0.0111784	APBB1IP
	GTEX-XBED-1626-SM-47JYN breast male 60-69 years	4/951	0.963769	0.999995	0.480477	0.0177316	OGFRL1;SLITRK4;PODN;NAALADL2
	GTEX-WY7C-2426-SM-3NB2V adipose tissue male 50-59 years	3/779	0.963826	0.999995	0.441092	0.0162518	APBB1IP;SCP2;ATP10A
	GTEX-QDVJ-0926-SM-2I5FU lung male 50-59 years	6/1277	0.964149	0.999995	0.534215	0.0195039	UNC13B;RFC3;TBC1D2;ZC3H12A;ZBBX;CTNNA1
	GTEX-XQ8I-1326-SM-4BOPV blood vessel male 50-59 years	2/596	0.964199	0.999995	0.385522	0.0140554	NTRK3;ATP10A
	GTEX-OIZH-1526-SM-3NB1J stomach male 50-59 years	2/596	0.964199	0.999995	0.385522	0.0140554	SLC38A1;NBEA
	GTEX-PSDG-1526-SM-48TCY pancreas male 50-59 years	3/781	0.964299	0.999995	0.439912	0.0159923	UNC5CL;REG3G;OTC
	GTEX-NPJ7-0006-SM-3GACR blood female 60-69 years	10/1883	0.964342	0.999995	0.599206	0.0217569	IGFBP1;RAB32;APBB1IP;TBC1D2;NAT2;ZC3H12A;SLC22A1;FADD;FAM214B;OTC
	GTEX-XAJ8-0626-SM-47JY4 prostate male 40-49 years	7/1434	0.964434	0.999995	0.553828	0.0200561	BDNF;NAT2;SLITRK6;EHMT1;MUC3A;IP6K2;KCNJ3
	GTEX-T2IS-0126-SM-4DM6O skin female 20-29 years	6/1279	0.964533	0.999995	0.533319	0.0192586	GRIP1;OCA2;TYRP1;ATP10B;MXRA5;PDK1
	GTEX-TML8-1826-SM-32QOR muscle female 40-49 years	8/1587	0.964552	0.999995	0.570794	0.0206007	ATF7IP;SLC22A3;GCFC2;EFR3A;SLC22A2;PRKAR2A;CCNG1;PDLIM5
	GTEX-QDVJ-1726-SM-2I5FX skin male 50-59 years	5/1120	0.964649	0.999995	0.508629	0.0183061	GRIP1;OGFRL1;TYRP1;ATP10B;PDK1
	GTEX-VUSH-0008-SM-47JWK skin male 30-39 years	5/1120	0.964649	0.999995	0.508629	0.0183061	EFR3A;CPS1;FAM198B;CCNG1;GNB4
	GTEX-WH7G-1726-SM-4LVKY prostate male 40-49 years	8/1588	0.964727	0.999995	0.570402	0.0204832	UNC13B;GCFC2;NAT1;ZC3H12A;NAAA;CCNG1;MUC3A;NAALADL2
	GTEX-Q734-0726-SM-48TZP ovary female 40-49 years	17/2877	0.964827	0.999995	0.659285	0.0236069	IGFBP1;ATF7IP;NLGN4X;SCAF11;ACTL6A;FAM189A2;EHMT1;CASK;TDRP;CSNK1E;NR4A2;HELB;GRIN3A;LRRTM3;NAV3;PAPD7;FAM198B
	GTEX-R3RS-0008-SM-48FF1 skin female 40-49 years	16/2739	0.964842	0.999995	0.652718	0.0233614	SLC38A1;BACH1;RAB32;OGFRL1;EFR3A;HELB;C16ORF72;NAT1;NAV3;CCNG1;GNB4;AMZ2;FADD;KPNA2;SLC38A2;CCDC90B
	GTEX-R55G-1026-SM-48FDI esophagus female 40-49 years	4/956	0.964853	0.999995	0.477827	0.0170966	OGFRL1;CTNNA1;EMP1;PRKX
	GTEX-XV7Q-0826-SM-4BRV7 heart female 40-49 years	4/957	0.965066	0.999995	0.477301	0.0169723	CAMK2D;BDNF;PKP2;KPNA2
	GTEX-WRHU-0006-SM-3MJF6 blood female 50-59 years	2034-11-01	0.965191	0.999995	0.608962	0.0215752	APBB1IP;ATF7IP;OGFRL1;HELB;C16ORF72;ZC3H12A;NAAA;SLC22A1;PRKX;FAM214B;PPEF2
	GTEX-Q2AH-0826-SM-48TZN esophagus male 40-49 years	5/1123	0.965248	0.999995	0.507183	0.0179389	OGFRL1;TBC1D2;CTNNA1;EMP1;CHAC2
	GTEX-SNMC-0926-SM-4DM5U prostate male 20-29 years	10/1890	0.965476	0.999995	0.596742	0.0209662	UNC13B;SLC22A3;GCFC2;HPGDS;SCP2;NAT1;SLC22A2;ZC3H12A;NAAA;MUC3A
	GTEX-PWCY-2326-SM-2I3EQ thyroid female 20-29 years	6/1284	0.965478	0.999995	0.531089	0.0186581	OCA2;SLC22A1;FAM189A2;PRKX;LIN7C;PODN
	GTEX-T5JC-0626-SM-3NMA6 muscle male 20-29 years	4/959	0.965489	0.999995	0.476251	0.0167264	ACHE;PRKAR2A;ADCY2;PDLIM5
	GTEX-VUSG-0008-SM-4KL24 skin male 50-59 years	15/2605	0.965563	0.999995	0.644165	0.0225742	ATF7IP;SCAF11;ACTL6A;RAB32;OGFRL1;EFR3A;TBC1D2;C16ORF72;CPS1;NAT1;NAV3;NAT2;FAM198B;GNB4;FADD
	GTEX-T2YK-2226-SM-32QPT breast male 50-59 years	2037-11-01	0.965656	0.999995	0.607958	0.0212464	ATF7IP;HELB;DYRK1A;ANKRD10;PAWR;ITGA6;CSNK1E;ARHGEF7;PPEF2;NAALADL2;KCNJ2
	GTEX-OHPM-2626-SM-33HC5 thyroid male 50-59 years	13/2325	0.965809	0.999995	0.627394	0.0218266	ATF7IP;MAOA;FAM189A2;TDRP;PAWR;PRKX;LIN7C;GCFC2;EFR3A;METTL25;SCP2;SLITRK5;MXRA5
	GTEX-O5YT-0526-SM-32PK8 lung male 20-29 years	9/1745	0.965923	0.999995	0.582642	0.020201	UNC13B;HELB;UNC5CL;RFC3;TBC1D2;NAT2;CHAC2;KPNA2;FAM214B
	GTEX-XAJ8-0006-SM-46MVM blood male 40-49 years	8/1596	0.966097	0.999995	0.567279	0.0195658	RAB32;APBB1IP;C16ORF72;SLC22A1;LIN7A;FADD;FAM214B;KCNJ2
	GTEX-Q2AI-0426-SM-48U13 pancreas male 40-49 years	2/604	0.966244	0.999995	0.38024	0.0130569	UNC5CL;REG3G
	GTEX-XOTO-0006-SM-4B64T blood male 50-59 years	3/790	0.966359	0.999995	0.434676	0.0148746	APBB1IP;ZC3H12A;FAM214B
	GTEX-P4PP-2526-SM-3P61P vagina female 30-39 years	3/790	0.966359	0.999995	0.434676	0.0148746	OCA2;NBEA;SYT10
	GTEX-XV7Q-1026-SM-4BRVR esophagus female 40-49 years	2/605	0.966492	0.999995	0.37959	0.0129373	CACNB2;BCHE
	GTEX-XXEK-0826-SM-4BRWG stomach male 50-59 years	4/964	0.966525	0.999995	0.473645	0.0161267	UNC5CL;ATF7IP2;CASK;ITGA6
	GTEX-X5EB-2226-SM-46MW4 skin male 40-49 years	6/1290	0.966582	0.999995	0.528436	0.0179612	OCA2;PAPD7;NAAA;TYRP1;CSNK1E;PDK1
	GTEX-OHPM-1626-SM-2HMK4 muscle male 50-59 years	5/1130	0.966611	0.999995	0.503838	0.0171098	EFR3A;SLC38A1;PRKAR2A;GRIK2;BACH1
	GTEX-TSE9-0126-SM-3DB83 skin female 60-69 years	9/1750	0.966729	0.999995	0.580808	0.0196526	GRIP1;METTL25;TYRP1;ATP10B;CSNK1E;LIN7C;BACH1;SLC38A2;PDK1
	GTEX-P4QR-0006-SM-2I5GN blood male 60-69 years	7/1447	0.966743	0.999995	0.548441	0.0185497	RAB32;APBB1IP;TBC1D2;LIN7A;FADD;KPNA2;KCNJ2
	GTEX-WY7C-2526-SM-3NB2N muscle male 50-59 years	6/1291	0.966763	0.999995	0.527997	0.0178475	SLC22A3;SLC38A1;SLC22A2;PRKAR2A;CHAC2;PDLIM5
	GTEX-WFG7-1126-SM-4LMK3 esophagus male 20-29 years	5/1132	0.966992	0.999995	0.50289	0.0168798	OGFRL1;ACTL6A;EMP1;SLC6A11;LIN7C
	GTEX-S4P3-0426-SM-4AD56 esophagus female 50-59 years	5/1132	0.966992	0.999995	0.50289	0.0168798	TBC1D2;ZC3H12A;CTNNA1;EMP1;ATP10B
	GTEX-P4QR-1026-SM-2I5GP lung male 60-69 years	5/1133	0.96718	0.999995	0.502418	0.0167659	UNC13B;TBC1D2;ZBBX;BACH1;OTC
	GTEX-T6MO-0008-SM-4DM6T skin female 40-49 years	14/2477	0.967283	0.999995	0.632796	0.0210496	ATF7IP;BACH1;RAB32;OGFRL1;EFR3A;C16ORF72;NAT1;NAV3;FAM198B;CCNG1;GNB4;AMZ2;FADD;SLC38A2
	GTEX-X585-0005-SM-46MV3 blood male 50-59 years	2193-12-01	0.967388	0.999995	0.614594	0.0203775	RAB32;APBB1IP;ATF7IP;LRFN2;TBC1D2;C16ORF72;PRKCB;ZC3H12A;NAAA;SLC22A1;FAM214B;PDK1
	GTEX-XBEW-0006-SM-4AT4E blood male 40-49 years	8/1604	0.96742	0.999995	0.564188	0.0186874	RAB32;APBB1IP;C16ORF72;SLC22A1;LIN7A;FADD;FAM214B;PDK1
	GTEX-W5WG-1026-SM-4LMIF vagina female 50-59 years	2/609	0.967466	0.999995	0.37701	0.0124698	PODN;OTC
	GTEX-U3ZM-0126-SM-3DB8M thyroid male 40-49 years	6/1295	0.967477	0.999995	0.526245	0.0173996	OCA2;FAM189A2;EHMT1;TDRP;PRKX;MXRA5
	GTEX-X5EB-1926-SM-4E3IW skin male 40-49 years	5/1135	0.967555	0.999995	0.501475	0.0165404	GRIP1;PAPD7;TYRP1;PDK1;IP6K2
	GTEX-S7SF-0226-SM-3K2BI thyroid female 20-29 years	1905-10-01	0.967798	0.999995	0.591524	0.0193616	GCFC2;OCA2;METTL25;DYRK1A;FAM189A2;TDRP;PAWR;NSUN6;PRKX;LIN7C
	GTEX-SNOS-0626-SM-4DM5F esophagus male 40-49 years	3/797	0.967883	0.999995	0.430685	0.0140592	OGFRL1;SLITRK6;EMP1
	GTEX-Q2AG-0626-SM-2S1PV nerve female 40-49 years	8/1607	0.967904	0.999995	0.563037	0.0183677	NR4A2;SLITRK2;LRRTM4;IL1RAPL1;GRIK3;ANKRD10;ITGA6;GRIN2B
	GTEX-R55G-2526-SM-2TC6D skin female 40-49 years	5/1137	0.967925	0.999995	0.500535	0.0163178	UNC13B;OCA2;TYRP1;PPFIA1;PDK1
	GTEX-Q2AG-0426-SM-2S1PU muscle female 40-49 years	4/971	0.967928	0.999995	0.470041	0.0153223	PRKAR2A;SLITRK4;ADCY2;PDLIM5
	GTEX-TSE9-3126-SM-4DXSY pituitary female 60-69 years	19/3175	0.96795	0.999995	0.664782	0.0216553	IGFBP1;GABRB3;KCNJ6;CACNA1B;TDRP;NSUN6;GRIK2;CACNB2;HELB;NBEA;LRRTM3;PAPD7;LRRTM4;SYT10;ZBBX;PPFIA1;ANKRD10;DLGAP2;IP6K2
	GTEX-WYVS-0006-SM-3NMA7 blood female 40-49 years	9/1758	0.967984	0.999995	0.577895	0.0188043	RAB32;APBB1IP;HELB;C16ORF72;NAAA;SLC22A1;FADD;FAM214B;KCNJ2
	GTEX-TSE9-0626-SM-3DB8B thyroid female 60-69 years	13/2341	0.968075	0.999995	0.622513	0.0201978	SCAF11;FAM189A2;TDRP;PAWR;NSUN6;PRKX;GCFC2;METTL25;PAPD7;CCNG1;PPFIA1;ANKRD10;ARHGEF7
	GTEX-XMK1-1026-SM-4B65H prostate male 40-49 years	7/1455	0.968096	0.999995	0.545173	0.0176769	UNC13B;NR4A2;SLC22A3;NAT1;SYT10;NAAA;MUC3A
	GTEX-SE5C-1226-SM-4BRWV esophagus female 40-49 years	3/798	0.968096	0.999995	0.430121	0.0139464	CTNNA1;EMP1;PRKX
	GTEX-XK95-0226-SM-4AT58 skin male 40-49 years	5/1138	0.968109	0.999995	0.500067	0.0162076	ZC3H12A;TYRP1;SOX9;CSNK1E;PDK1
	GTEX-T5JW-1326-SM-4DM5G esophagus female 20-29 years	6/1299	0.968177	0.999995	0.524503	0.0169625	ZC3H12A;ACTL6A;PKP2;EMP1;PRKX;KPNA2
	GTEX-X5EB-0526-SM-46MVP pancreas male 40-49 years	2/612	0.968178	0.999995	0.375098	0.0121304	UNC5CL;REG3G
	GTEX-T5JW-0005-SM-3GADE blood female 20-29 years	8/1609	0.968223	0.999995	0.562272	0.0181575	RAB32;APBB1IP;C16ORF72;SLC22A1;LIN7A;FADD;FAM214B;KCNJ2
	GTEX-S33H-1826-SM-4AD65 prostate male 30-39 years	1909-10-01	0.968393	0.999995	0.590146	0.0189536	UNC13B;ACHE;NAT1;NAAA;EHMT1;ANKRD10;SOX9;LIN7C;MUC3A;IP6K2
	GTEX-T6MO-0126-SM-4DM6X adrenal gland female 40-49 years	7/1458	0.96859	0.999995	0.543957	0.0173598	GABBR2;RFC3;SLITRK4;FAM198B;ATF7IP2;REG3G;CCDC90B
	GTEX-XPVG-1026-SM-4B64Y lung male 50-59 years	3/801	0.968725	0.999995	0.428436	0.0136134	UNC13B;HPGDS;TBC1D2
	GTEX-PX3G-0526-SM-2I3EM lung female 20-29 years	5/1143	0.969013	0.999995	0.497737	0.0156673	UNC13B;HPGDS;TBC1D2;KPNA2;MXRA5
	GTEX-QV44-0008-SM-447AX skin male 50-59 years	9/1765	0.969048	0.999995	0.575369	0.0180903	RAB32;ATF7IP;C16ORF72;CPS1;NAT1;NAV3;FAM198B;GNB4;SLC38A2
	GTEX-QXCU-0226-SM-2TC5W blood vessel male 50-59 years	2/616	0.969105	0.999995	0.372576	0.0116925	SLC22A2;NTRK3
	GTEX-Q2AH-0326-SM-48U1K blood vessel male 40-49 years	2/616	0.969105	0.999995	0.372576	0.0116925	ATP10A;FAM214B
	GTEX-QEL4-0326-SM-3GAE5 adipose tissue male 50-59 years	5/1144	0.969191	0.999995	0.497273	0.0155614	MAOA;DYRK1A;CHAC2;ITGA6;PPEF2
	GTEX-OHPL-1626-SM-2HMIR muscle female 60-69 years	3/804	0.969343	0.999995	0.426764	0.0132882	ACHE;PRKAR2A;ANKRD10
	GTEX-PLZ6-0126-SM-48TC6 spleen male 30-39 years	2207-12-01	0.969343	0.999995	0.61019	0.0189995	RAB32;APBB1IP;SIPA1L1;NAT2;NAAA;ATF7IP2;DYRK1A;EHMT1;ANKRD10;SYN3;FAM214B;KCNJ2
	GTEX-U8XE-1426-SM-3DB8Q lung male 30-39 years	7/1463	0.969398	0.999995	0.541942	0.0168433	UNC13B;HELB;TBC1D2;ZC3H12A;ZBBX;CTNNA1;CSNK1E
	GTEX-PLZ6-0008-SM-48TD5 skin male 30-39 years	18/3052	0.969631	0.999995	0.65557	0.0202177	SLC38A1;SCAF11;ACTL6A;NSUN6;BACH1;RAB32;OGFRL1;EFR3A;HELB;C16ORF72;CPS1;NAT1;NAV3;GNB4;AMZ2;FADD;SLC38A2;CCDC90B
	GTEX-PWN1-0226-SM-2S1OZ adipose tissue female 40-49 years	4/980	0.969651	0.999995	0.465485	0.0143456	MAOA;PPFIA1;EMP1;ATP10A
	GTEX-XUW1-0126-SM-4BOOQ ovary female 50-59 years	9/1770	0.969788	0.999995	0.573577	0.0175961	IGFBP1;NR4A2;NLGN4X;PSD3;FAM189A2;NSUN6;CSNK1E;PODN;PDK1
	GTEX-QDT8-0226-SM-32PL4 adipose tissue female 30-39 years	7/1466	0.969874	0.999995	0.540739	0.0165405	HPGDS;CAMK2D;SCP2;SCAF11;PPFIA1;LIN7C;FAM214B
	GTEX-SSA3-0126-SM-32QPU skin male 60-69 years	5/1148	0.969894	0.999995	0.495427	0.0151444	HPGDS;GRIN3A;TYRP1;ADCY8;MXRA5
	GTEX-TSE9-2226-SM-4DXUR ovary female 60-69 years	13/2355	0.969948	0.999995	0.618297	0.0188657	IGFBP1;ATF7IP;NLGN4X;FAM189A2;TDRP;PAWR;NSUN6;CSNK1E;NR4A2;CACNB2;PAPD7;FAM198B;CCNG1
	GTEX-XQ8I-1426-SM-4BOPW adipose tissue male 50-59 years	3/807	0.969949	0.999995	0.425105	0.0129708	IGFBP1;BCHE;PODN
	GTEX-S7SF-1326-SM-4AD4P ovary female 20-29 years	15/2640	0.970185	0.999995	0.634286	0.0191992	IGFBP1;ATF7IP;NLGN4X;SCAF11;DYRK1A;FAM189A2;CASK;PAWR;PODN;NR4A2;GCFC2;METTL25;NAV3;PAPD7;CCNG1
	GTEX-S4Q7-0226-SM-4AD5O adrenal gland male 20-29 years	8/1622	0.970228	0.999995	0.557345	0.0168454	RFC3;PRKAR2A;SLITRK4;FAM198B;ATF7IP2;CASK;REG3G;CCDC90B
	GTEX-SIU7-0926-SM-4BRX1 pancreas male 50-59 years	3/809	0.970347	0.999995	0.424006	0.0127634	UNC5CL;CCNG1;REG3G
	GTEX-XUYS-0226-SM-47JX1 adipose tissue male 50-59 years	3/810	0.970544	0.999995	0.423458	0.0126609	HPGDS;SCP2;MAOA
	GTEX-O5YV-0226-SM-48TBY adipose tissue female 60-69 years	3/810	0.970544	0.999995	0.423458	0.0126609	MAOA;PPFIA1;CSNK1E
	GTEX-XYKS-2726-SM-4E3IC adipose tissue female 60-69 years	2/623	0.970664	0.999995	0.368242	0.0109643	ACTL6A;PODN
	GTEX-R53T-0726-SM-48FCS blood vessel female 50-59 years	2/624	0.970881	0.999995	0.367631	0.0108641	HPGDS;CCDC90B
	GTEX-OOBK-0526-SM-2HMJJ lung male 40-49 years	5/1154	0.970921	0.999995	0.492681	0.0145393	UNC13B;HPGDS;TBC1D2;ZC3H12A;ZBBX
	GTEX-S95S-1326-SM-2XCDK adipose tissue male 60-69 years	2/625	0.971096	0.999995	0.367022	0.0107648	MAOA;SLITRK4
	GTEX-QLQW-0626-SM-447A6 esophagus male 30-39 years	2/625	0.971096	0.999995	0.367022	0.0107648	BCHE;GRIN2A
[truncated: 899 more rows]

## Sheet: DisGeNET
170 genes	Term	Overlap	P-value	Adjusted P-value	Odds Ratio	Combined Score	Genes	DisGeNET
	Autistic Disorder	31/677	1.45253e-14	3.99155e-11	6.62298	211.027	GRIA1;GABRB3;GRIA2;SLC22A3;GABRB2;NLGN1;MAOA;NRXN1;EHMT1;ATP10A;GRIK2;GRIP1;RIMS1;GRIN2A;ERBB4;DLGAP2;NLGN4Y;GABBR2;NLGN4X;PRKCB;BDNF;DYRK1A;CASK;GAD2;ATP2B2;SYN3;GRIN2B;CACNB2;NBEA;IL1RAPL1;ITGA6	194 significant records
	Bipolar Disorder	33/837	1.25363e-13	1.72248e-10	5.70013	169.337	GRIA1;GABRB3;GRIA2;GABRB2;NLGN1;MAOA;NRXN1;CACNA1B;GRIK3;GRIK1;ADCY2;GRIK2;ADCY1;ADCY8;HPGDS;GRIN2A;SLITRK2;LRRTM4;ERBB4;PDLIM5;GRIA3;BCHE;BDNF;PAWR;GAD2;CSNK1E;SYN3;GRIN2B;NR4A2;CACNB2;GRIN3A;NBEA;ARHGEF7
	Schizophrenia	48/1923	4.02729e-12	3.68899e-09	3.76761	98.8542	GRIA1;GABRB3;GRIA2;ACHE;GABRB2;NLGN1;MAOA;NRXN1;TYRP1;CACNA1B;GRIK3;EHMT1;GRIK1;GRIK2;ADCY1;GRM1;GRIP1;HPGDS;GRIN2A;PCNX1;ERBB4;LRRTM1;PSD3;PDLIM5;SLC38A2;DLGAP2;GRIA3;KCNJ3;BCHE;GABBR2;SLC38A1;NLGN4X;BDNF;NTRK3;PAWR;GAD2;SLC6A11;ATP2B2;CSNK1E;SYN3;GRIN2B;GABRG2;NR4A2;CACNB2;TUBB2B;GRIN3A;NAT2;ARHGEF7
	Alcoholic Intoxication, Chronic	20/424	6.08445e-10	4.18002e-07	6.41122	136.047	GABRB3;GABRB2;KCNJ6;NLGN4X;MAOA;BDNF;NRXN1;GRIK3;GAD2;GRIK1;ADCY1;GABRG3;GRIN2B;GABRG2;GRM1;NR4A2;GRIN2A;NAT1;NMUR2;ARHGEF7
	Visual seizure	14/207	2.81359e-09	1.54635e-06	9.13106	179.78	GRIA1;ACHE;BCHE;SLC38A1;CAMK2D;SYT1;BDNF;PAWR;GAD2;SLC6A11;GRIK1;ERBB4;SYT10;SLC38A2
	Obsessive-Compulsive Disorder	11/114	3.65186e-09	1.67255e-06	13.2501	257.423	SLC22A3;MAOA;BDNF;SLITRK1;NTRK3;EHMT1;SLITRK5;GAD2;GRIK2;GRIN2B;GRIA3
[truncated: 2,742 more rows]

## Sheet: MolFunc
Ontology	# Term Name	Binom Rank	Binom Raw P-Value	Binom FDR Q-Val	Binom Fold Enrichment	Binom Observed Region Hits	Binom Region Set Coverage	Hyper Rank	Hyper FDR Q-Val	Hyper Fold Enrichment	Hyper Observed Gene Hits	Hyper Total Genes	Hyper Gene Set Coverage
[truncated: 69 more rows]

[truncated: 5 more sheets: CellComp, BiolProc, MousePhenSingleKO, MousePhen, 75genes]
