# Supplementary material for: Molecular diversity and phenotypic pleiotropy of ancient genomic regulatory loci derived from human endogenous retrovirus type H (HERVH) promoter LTR7 and HERVK promoter LTR5_Hs and their contemporary impacts on pathophysiology of Modern Humans
Source: Mol Genet Genomics. 2022 Sep 19;297(6):1711–40. doi: 10.1007/s00438-022-01954-7 (PMC9483895; doi:10.1007/s00438-022-01954-7)
Supplement: Supplementary file 9 — Supplementary Table S5 (XLSX 6805 KB) [file 438_2022_1954_MOESM9_ESM.xlsx]

## Sheet: 1944
1944 genes	Term	Overlap	P-value	Adjusted P-value	Odds Ratio	Combined Score	Genes	COVID-19 Related Gene Sets 2021						1944 genes	Term	Overlap	P-value	Adjusted P-value	Odds Ratio	Combined Score	Genes	Virus Perturbations from GEO up						1944 genes	Term	Overlap	P-value	Adjusted P-value	Odds Ratio	Combined Score	Genes	Virus Perturbations from GEO down						1944 genes	Term	Overlap	P-value	Adjusted P-value	Odds Ratio	Combined Score	Genes
high-confidence LTR-regulated genes	500 genes up-regulated by SARS-CoV-2 in A549-ACE2 cells from GSE154613 loperamide	105/454	1.59768e-17	7.57303e-15	2.89686	112.037	CCDC71L;CPNE8;SCOC;TMEM41B;PROS1;PLOD2;GHITM;BACH1;GJA1;EFEMP1;NAMPT;ZC3H12A;CYP1B1;FAM3C;TMEM38B;SOX4;CADPS2;STARD4;SLC38A1;SLC6A15;ARRDC3;UBE2E1;ACSL4;DKK1;TWSG1;ADAM17;TMX3;PPP1R3B;PAPPA;FEZ2;HHIPL2;IL6ST;RAI14;FBN2;SEL1L;LIN7C;PLD1;SAV1;ATXN1;STXBP5;SLC38A2;MCL1;ABCA1;EDEM1;GFPT2;IDH1;TFPI2;ELL2;NFKB2;NFKBIA;IL6;REEP3;CDC42SE2;GABRB3;BTG3;NRP1;SLC44A1;TNFAIP3;SLC7A11;VLDLR;CLINT1;RND3;CTSO;SE…	195 significant records							A-Vietnam-1203-2004(H5N1) 2day-IDO1KO GSE40792	55/300	2.96673e-06	0.000479126	2.11667	26.9411	IFITM3;DENND1B;PROS1;ATF7IP2;CLINT1;SLC8A1;HK2;FBL;SERP1;DUSP10;MYC;ALKBH1;NAMPT;C21ORF91;HERC6;ARRDC4;ACTR3;DAXX;LYPLA1;GBP7;IL15;UBE2E1;SLC30A1;NT5C3A;TMX3;RBL1;XRN1;HECW1;RAPGEF2;NCOA7;CD47;TLR3;SLC24A1;ZCCHC6;CAMK2D;PFKFB3;KHDRBS3;ZC3HAV1;PPM1K;SPTY2D1;SAMHD1;PLAC8;POLD3;TRPM2;RNF213;RNF217;MCL1;IL33;USP25;APOOL;PCGF5;PARP11;KBTBD2;XAF1;PFKP	49 significant records							A-CA-04-2009(H1N1) 6Hour GSE47960	56/300	1.35236e-06	0.000436812	2.16525	29.2605	RBM25;PAK1IP1;GBE1;FBXO28;HMGB1;NFU1;HENMT1;C6ORF106;ZNF569;LRRCC1;BRD3;DDX18;CDV3;RBFOX1;RALBP1;HUS1;WDR75;KCTD3;YWHAZ;SERPINB6;TOM1L1;SFPQ;RRAGB;CCDC86;PLAA;CEP63;TBC1D23;UMPS;ARL8B;CANT1;ZNF195;SEL1L;GOSR1;GDPD1;IQGAP2;SNX4;ATXN1;DNAJB5;ADSS;GALNT7;NEBL;ATP8B1;AGL;TXNRD1;CEP152;LARP7;ARPC5;RANBP6;FBXO33;KITLG;GNPDA2;ANP32E;CACHD1;MPHOSPH10;STT3B;MPHOSPH8	58 significant records							Neoplasm Metastasis	496/3920	1.15405e-11	9.12161e-08	1.4638	36.8661	TFRC;MAML2;F11R;GRPR;FNBP1L;BACH1;GJA1;ALCAM;UBASH3B;ALKBH1;NDST4;MYC;DPYSL3;ZC3H12A;NAMPT;STMN1;CYP1B1;WLS;WDHD1;PRKAB2;DAXX;CXADR;PRKCB;DAPK1;CACNA2D3;RNASE1;DKK1;DKK2;CPED1;RNF125;PARD3;GPR160;AGTR1;CYP2E1;TSPYL5;MTMR3;MAPKAP1;HPN;NEDD4L;XPC;THY1;SKA1;PRDX4;RSU1;PROM1;PPARGC1A;ABCA1;GSTM3;STARD13;GSDMB;CADM1;FN1;PBX3;LARP7;RMDN2;NR2F2;PBX1;FOSL2;VANGL1;NOX4;CPEB2;FERMT2;LGMN;BTG3;SETD2;ADM;MED…
	500 top upregulated genes from SARS-CoV-2 infection at 24 HPI from GSE157852	96/429	3.70871e-15	8.78964e-13	2.76479	91.8687	PCDH11Y;GBE1;STMN2;TNFAIP3;ADM;CTSV;WASL;FNBP1L;BZW1;ETS1;RND3;AKAP12;LAPTM4B;RGS5;GJA1;ALCAM;MYC;TMSB4X;RNF19A;SEC61G;STMN1;CYP1B1;TIMP3;PLS3;IDS;ITGAV;EDIL3;SOX4;DUSP5;PRKAB2;EDN1;ANXA1;HMGCS1;MME;PRKCB;ANXA3;IGFBP3;ARRDC3;PABPC5;EMP1;PAWR;TMC7;FNDC3A;KCTD3;ANO4;RNASE1;SERPINB8;FOXP1;PPP1R3B;PALLD;IL1RAPL1;CDH11;PELI1;PDE5A;CD47;TBC1D23;SGK1;RAPGEF6;XPR1;CDH18;ARL8B;RAI14;HS3ST3A1;CAB39;INSIG2;…								hMPV 72Hour GSE8961	55/300	2.96673e-06	0.000479126	2.11667	26.9411	FOXA1;BTG3;NKAP;TNFAIP3;CLINT1;ETS1;RND3;IFIT2;HELB;DUSP10;TFG;GPBP1;ZNF280C;GRB10;TMEM38B;DUSP5;ZNF561;PRKCB;IL15;RIPK2;WDR75;AEN;C12ORF50;TOM1L1;ADAM17;ELF2;RRAGC;NAV3;IL6ST;ZNF432;FBN2;ZCCHC6;ZNF670;SGMS1;ZC3HAV1;SAMHD1;FAM214A;CXXC4;USP18;SAV1;ZNF827;LRIG3;GBP1;SYT1;FAM46A;MX1;HELZ;YY1AP1;PDP1;NR4A2;SNRK;SPRY2;EPPK1;VIM;TRIM38	17 records: SARS	34.6939						SARS-CoV MA15 Day2 GSE49263	53/300	1.33719e-05	0.00143971	2.02082	22.6783	SLC35F3;STMN2;SNX13;ANTXR2;NXT2;ZMYM3;IDS;MFSD1;UNC13B;EPHA7;RALBP1;SEMA6A;MME;MAMDC2;BACE2;TWSG1;RAP2A;TMEM135;PALLD;COL4A6;UBE2V2;SUCLG2;ULK2;ST6GALNAC3;SMPDL3A;SEL1L;ATP5J;PRCP;CXXC4;NUAK1;PGRMC1;PRRG1;ST8SIA4;TYW1;REPS2;DMD;IGFBP7;SLIT2;HLA-DQA1;RFTN2;CPSF6;LRRN3;CADM1;FAM189A2;IRF2BP2;CYBRD1;PHKB;SMARCA1;PLXDC2;PBX1;MYO1D;APC;TRIM33	25 records: SARS	43.1034						Intellectual Disability	336/2503	8.66769e-11	3.42547e-07	1.53211	35.4973	NCKAP1;APP;IFT172;EIF4A3;AQP7;NFU1;SOX2;GJA1;PNP;EDNRB;TFG;PPP2R1A;GJA5;AP1S2;AP1S1;CYP1B1;KIF21A;SOX9;FBXO7;TP63;AGFG1;SOX5;DYNC2H1;RBFOX1;KCNK12;CACNA2D3;PHKA1;GTPBP8;ACSL4;PHKA2;SYTL4;LARS2;RNF125;FAR1;SUCLG1;FREM1;MXRA5;MMADHC;TMEM185A;MTMR2;AIRE;MAOA;ARX;CDCA7;MTMR8;PCDH15;TMTC3;NEDD4L;XPC;PIK3R1;PCDH19;PKHD1;RNF213;PRDX4;SLC19A3;HIVEP2;PROM1;ARSD;TOE1;ABCA1;STARD13;CADM1;BCL11B;BCL11A;PMM2;…
	Top 500 upregulated genes for SARS-CoV-2 infection in human sclera from GSE164073	100/475	6.07826e-14	9.60365e-12	2.55691	77.8104	FAM107A;BACH1;IFIT2;ZNF608;BMPER;ANPEP;FTH1;DPYSL3;NAMPT;ZC3H12A;WLS;HERC6;DYNC2H1;PNISR;EPHA4;SCARA5;SLC6A15;ANK2;PGD;TPST1;ADAM17;SFRP2;PARD3;AGTR1;MAML3;PIK3R1;EFNA5;PLD1;ADAMTS15;RNF213;MAP2;MAN2A1;PDGFC;ANKRD10;GFPT2;IDH1;FN1;PRG4;NFKB2;CLK1;NFKBIA;SLC6A6;DAB2;IL6;MAFB;SESTD1;TAF4B;ACO1;DHCR7;XAF1;BNC2;SLC44A1;COL14A1;GBE1;SNX13;TNFAIP3;SLC7A11;RND3;GLI3;CTSO;SPTLC3;TRPS1;MAN1A1;CGNL1;HMGCS1…								SARS-ddORF6 72Hour GSE47961	54/300	6.36815e-06	0.000514228	2.06852	24.7483	IFITM3;CD83;ZFAND2A;LGALSL;TNFAIP3;CHD1;IFIT2;EEA1;SCML1;CFL2;RNF19A;KYNU;ZC3H12A;HERC6;DUSP5;HMGCS1;MSL2;AEN;IRAK3;PLSCR1;PPP1R3B;NCOA7;SGK1;RIN2;TLR3;PHLPP2;AK2;ZC3HAV1;USP18;MTHFD1L;TP53BP2;SNX9;GBP1;CDR2;SNX6;MCL1;USP25;APOBEC3F;APOBEC3G;H3F3C;PCGF5;MACC1;MX1;TOR1B;PLEKHA7;GULP1;NFKBIA;IL6;BHLHE40;SPRY2;NAA16;XAF1;CPEB2;LPIN2	32 non-SARS significant records							SARS-CoV MA15 Day7-CXCR3KO GSE50878	53/300	1.33719e-05	0.00143971	2.02082	22.6783	BCAR3;AHCTF1;TMEM41A;CD81;TUSC3;VLDLR;AMOT;SCP2;KIAA1147;RNF19A;SNAPC3;IDS;SOX5;DYNC2H1;TRPC6;DAPK1;COBL;PHKA1;MUT;SERPINB6;TWSG1;IFT81;PARD3;PCCB;PKP2;LCOR;CEP63;MAPRE1;STXBP4;INSIG2;SLAIN2;PGRMC1;ZNF706;CTNNA1;SC5D;DMD;RFTN2;DNAJC19;OSBPL5;SIAH1;PHKB;NR2F2;VWA3B;PBX1;PRRC2B;MYO1D;MYO1B;SCCPDH;SUCLA2;ID4;PLP1;FBXL7;RNF187	33 non-SARS significant records							Autistic Disorder	117/677	4.06113e-10	1.06997e-06	2.00077	43.2655	SEMA5A;APP;GALNT14;PCDH11Y;CTNND2;AQP4;GRPR;CDH9;GRIP1;GJA1;GJA5;AP1S2;CADPS2;RBFOX1;SNRPN;DSCAM;PRKCB;IGFBP3;FBXO15;CASK;ACSL4;CDKAL1;PRLR;FOXP1;CLIP1;SCN8A;ENPEP;DLX2;RBM8A;MAOA;SDC2;ARX;PCDH15;XPC;THY1;OMA1;PCDH19;NPAS2;RAI1;APELA;ZNF827;MAP2;STXBP6;ARSD;PRODH;CADM1;AUTS2;BDNF;ST8SIA2;SMARCA1;AHI1;DAB2;IL6;NBEA;REEP3;TCF4;DHCR7;CNTN4;ADA;GABRB3;TTC25;SETD2;HIP1;ADM;MTR;PRL;VLDLR;RYR3;AFF2;GHR;…
	500 genes up-regulated by SARS-CoV-2 in human A549 cells from GSE147507 Series5	100/494	7.6657e-13	9.08386e-11	2.43099	67.8169	COL12A1;ANTXR2;ETS1;GJA1;CDH4;EFEMP1;CDH2;BMPER;LIPH;GRB10;ZNF449;CYP1B1;ARRDC4;KIRREL3;SLC38A1;AGTPBP1;SLC6A15;UBE2E1;ANK2;FOXP1;TOM1L1;ADAM17;TMX3;DAAM1;RRAGC;FEZ2;RIN2;RAI14;TMEM87B;TGFA;PLD1;FHIT;ATXN3;UGCG;MAP2;MAN2A1;PODXL;SOCS6;LONRF1;ST3GAL1;SLC38A2;ZNF146;ABCA1;ANKRD28;SYT1;GFPT2;AZIN1;NFKB2;PARP11;IL6;CCPG1;NFE2L3;CPM;BNC2;TSEN15;WDR41;TNFAIP3;SLC7A11;VLDLR;RND3;AKAP12;ITGAV;UPP1;CA8;DU…								hMPV 48Hour GSE8961	54/300	6.36815e-06	0.000514228	2.06852	24.7483	FOXA1;TNFAIP3;CLINT1;ETS1;RND3;IFIT2;PNP;GPBP1;GRB10;PDE4B;TMEM38B;TLE4;DUSP5;MREG;NCOA3;AEN;TOM1L1;THAP3;CLIP1;ADAM17;WAC;MT1H;ALPK2;C19ORF66;RAPGEF6;FBN2;ZNF670;INO80D;ZC3HAV1;SAMHD1;USP18;SAV1;UGCG;OGFRL1;INPP5D;GBP1;SNX6;SYT1;MMAA;PCGF5;RARRES3;GFPT2;FAM46A;MX1;NR2F1;HELZ;KLF4;YY1AP1;PDP1;NFKBIA;ABI1;SPRY2;TRIM38;LGMN								A-Vietnam-1203 CIP048 RG4-2004(H5N1)HAAvirmut 7day-MOI-10^4 GSE37572	52/300	2.74609e-05	0.00177397	1.97354	20.7276	FOXA1;PTPRU;SETD2;SLC44A1;TUSC3;STMN2;SNX13;NUDT4;PTPRG;GOLGA4;COL4A3BP;ZMYM3;EFCAB1;EDIL3;ANKRD13A;DYNC2H1;SNRPN;EDN3;REV1;MUT;CLIP1;PPM1B;CCNY;PCCB;AGTR1;LCOR;UQCRC2;CEP63;MAPRE1;TRIB2;ABHD4;INSIG2;NTN4;SLAIN2;PCDH17;PGRMC1;AMZ2;SMYD3;DAB2IP;CRIM1;NAP1L3;SYT14;FBXO33;MEIS2;CLK1;RSPH3;KITLG;SNRK;NBEA;PKIA;CTNNB1;FBXL7								Colorectal Cancer	418/3298	7.55449e-10	1.25155e-06	1.4434	30.3167	CDA;TFRC;COL12A1;GJA1;ALCAM;TFG;NDST4;MYC;NAMPT;STMN1;PROK2;CYP1B1;WLS;ANKS1B;PRIMA1;UNC13B;WDHD1;MBNL1;RBFOX1;CXADR;PRKCB;DAPK1;ATG10;DKK1;DKK2;RNF125;LGALS12;CYP2E1;UQCRC2;TSPYL5;XPC;ADAMTS15;ADAMTS14;PROM1;PPARGC1A;ABCA1;GSTM3;STARD13;CADM1;PMM2;FN1;PBX3;NR2F2;PBX4;MEX3C;PRDX6;VANGL1;MLLT10;SLC6A6;UCK2;TNFSF4;NOX4;TNFSF9;ZBTB8B;CPEB2;FERMT2;LGMN;CDC42SE2;BTG3;SETD2;ADM;GLI3;TMSB4X;NUF2;PBK;TIM…
	Top 500 down genes for SARS-CoV-2 infection Day 2 in ferret right caudal lung from GSE160824	94/455	1.11088e-12	1.05312e-10	2.49057	68.5552	NRP1;MAML2;BNC2;TMEM200A;DUSP19;CBLB;WASL;PPP1R9A;BICD1;ETS1;SLC8A1;PTPRG;CDH6;CCND2;KCNT2;BMPER;PSD3;ZNF449;PDE4B;TIMP3;EPHA5;PDE4D;SLC30A1;GAPVD1;PTBP2;TGFBR3;TWSG1;TMX4;DAAM1;XRN1;PALLD;THAP9;RAPGEF2;ITGA6;PDE5A;TRIB2;ENPEP;KLHL14;INSIG2;SEMA3D;STXBP4;ATL2;SLAIN2;SEMA3E;EFNA5;PLD1;TFPI;FAM214A;SPATA6;PCDH17;SAV1;FLRT2;MAP2;PODXL;LEPROTL1;DPH6;CYYR1;SLIT2;PDLIM5;RIMKLB;ZBED5;SMNDC1;WASF3;GPM6B;…								SARS-dORF6 12Hour GSE47962	52/300	2.74609e-05	0.00177397	1.97354	20.7276	ZNF133;TFRC;UBXN2B;EIF4A3;SNX13;GOLGA4;IMMP2L;PTAR1;SPTLC1;RNF19A;GPBP1;ZNF569;SMARCAD1;ZNF600;ARRDC4;OFD1;ZNF561;PNISR;EMP1;MUT;SLC25A16;RNF144B;GAL;TMX3;XRN1;PSMA1;FEZ2;WAC;LCOR;MMADHC;TLR3;ZNF552;SGMS1;SNX4;HECTD2;TRAM1L1;ZNF420;DENND4A;IDH1;TXNL1;LARP7;CHFR;NET1;MYO1B;GNPDA2;NDUFAF7;ZNF614;EIF3H;GPD1L;TRIM38;MPHOSPH8;C11ORF58								A-Vietnam-1203 CIP048 RG4-2004(H5N1)NS1trunc124 7day-MOI-10^4 GSE44445	52/300	2.74609e-05	0.00177397	1.97354	20.7276	NRP1;ST6GALNAC2;WDSUB1;COL14A1;AQP7;CDH4;RGS2;EDNRB;ZNF608;SIPA1L1;ZMYM3;CDH2;ZIC3;KDR;TRIM24;PHACTR1;C3ORF58;SEMA6A;ARRDC3;RNF144A;TMEFF2;KIF9;TMX4;PPM1B;ZNF318;IL1RAPL1;MYO3A;SUCLG2;TLN2;CEP63;HRASLS;WDR27;ENPEP;MAOA;PCDH15;SLAIN2;ATXN7L3B;PRTG;NUAK1;PRRG1;TP53BP2;C5ORF42;MAP4K3;CEP78;LINGO2;LRRN3;CYBRD1;PHKB;NAP1L1;SLC8A3;TCF4;FBXL7								Carcinogenesis	500/4065	7.91717e-10	1.25155e-06	1.40748	29.4963	CDA;TFRC;MAML2;TMEM200A;GRPR;GJA1;ALCAM;MYC;ZC3H12A;NAMPT;STMN1;CYP1B1;WLS;ANKS1B;ATG3;MBNL1;DAXX;CXADR;DAPK1;CACNA2D3;REV1;CACNA2D2;UNC5D;FNDC3A;RNASE1;DKK1;DKK2;PARD3;AGTR1;PADI2;CYP2E1;MAML3;TSPYL5;ENPEP;MTMR3;AIRE;MAPKAP1;HPN;CDCA7;XPC;IQGAP2;SKA1;PLAC8;PRDX1;PDGFC;RSU1;PROM1;PPARGC1A;BARD1;ABCA1;GSTM3;GSDMB;CADM1;FN1;LARP7;IRF2BP2;RMDN2;NR2F2;PRDX6;PBX1;FOSL2;VANGL1;CPEB1;TNFSF4;GJB5;NOX4;FE…
	500 genes up-regulated by SARS-CoV-2 in A549-ACE2 cells from GSE154613 amlodipine	93/454	2.44089e-12	1.9283e-10	2.46275	65.8506	BTG3;DENND1B;SCOC;TMEM41B;TSEN15;PROS1;FBXO28;PLOD2;CAAP1;SLC7A11;WASL;PPP3CA;GJA1;LAPTM4A;PTAR1;SCML1;SERP1;SPTLC1;UBE2Q2;TMSB4X;SEC61G;ITGAV;FAM3C;TMED7;SOX4;RAB2A;STARD4;LYPLA1;PLA2G12A;CXADR;TRIQK;ANKRD46;MMD;PDE4D;UBE2E1;ACSL4;SDHC;DCK;TWSG1;RAP2A;VAMP7;TMX3;PSMA1;GPR160;LCOR;FAR1;FAM76B;CD47;IL6ST;ARL8B;TMEM87B;HPGD;XIAP;LIN7C;FAM169A;TFPI;PGRMC2;HECTD2;STXBP5;RPRD1A;TAF9B;SOCS6;PDLIM5;SLC3…								A-Vietnam-1203 CIP048 RG3-2004(H5N1)PB1-F2del 4day-MOI-10^3 GSE43302	50/300	0.000108228	0.00436969	1.88025	17.1691	IFITM3;PIWIL4;TMEM183A;MRPS11;MEI4;SLC2A1;GHITM;CLINT1;IFIT2;NAMPT;CHAC2;HERC6;ARRDC4;LYPLA1;SSU72;KCTD3;UCHL5;NT5C3A;PSMA6;PLSCR1;RABEP1;CD47;MMADHC;TLR3;ARL8B;SAMHD1;USP18;PLAC8;TRPM2;RNF213;LEPROTL1;PDPN;ST3GAL1;METTL9;SEC23B;MCL1;CENPW;GFPT2;YIPF5;CABLES1;PARP11;IL6;NAT1;ARPC3;OSTC;NDUFAB1;ABI1;XAF1;LGMN;MAD2L1								A-CA-04-2009(H1N1) 36Hour GSE37571	51/300	5.51399e-05	0.00254431	1.92669	18.8924	CTNND2;MTR;HS6ST1;SIPA1L3;AMOT;KRTCAP3;DEPTOR;SH3PXD2A;NNT;DNMT3B;OIP5;ITGAV;TNS3;ANKRD13A;ANXA1;AGTPBP1;GOLPH3L;MSL2;RPSA;AMPD3;MUT;RNF144B;CTDSP2;PLSCR4;HHIPL2;CHMP3;ISPD;SEL1L;RAP1GDS1;PDHB;CXXC4;INPP5B;RAI1;FAM172A;DMD;CBX7;RRM1;CYBRD1;HPS3;PBX1;GALC;ANLN;SUCLA2;GSTA4;CCPG1;RAB15;ACO1;EIF3E;STT3B;VIM;ITM2C								Breast Carcinoma	584/4963	2.06024e-08	2.71402e-05	1.34119	23.7362	CDA;NCKAP1;TFRC;COL12A1;F11R;GRPR;FNBP1L;RPL8;BACH1;GJA1;ALCAM;SCP2;UBASH3B;MYC;ZC3H12A;NAMPT;STMN1;CYP1B1;FAM19A4;WLS;PRIMA1;DDX18;WDHD1;CXADR;PRKCB;DAPK1;CACNA2D3;ATG10;CACNA2D2;HUS1;DKK1;DKK2;DAAM1;HECW1;AGTR1;PADI2;RPL24;PRKCQ;CYP2E1;TSPYL5;ENPEP;MTMR3;HHLA2;HPN;XPC;ZC3HAV1;THY1;ADAMTS15;PRDX1;ADAMTS17;PDGFC;SLC19A3;RSU1;PROM1;ST3GAL1;PPARGC1A;HLA-DQA1;PPARGC1B;BARD1;ABCA1;GSTM3;STARD13;GSDMB…
	500 genes up-regulated by SARS-CoV-2 (2 MOI) in human A549 cells from GSE147507	95/470	3.17123e-12	2.14738e-10	2.42249	64.1401	CPM;TSEN15;COL12A1;WDR41;TNFAIP3;SLC7A11;VLDLR;ANTXR2;ETS1;RND3;AKAP12;GJA1;CDH4;EFEMP1;CDH2;BMPER;LIPH;GRB10;ZNF449;CYP1B1;ITGAV;UPP1;CA8;ARRDC4;KIRREL3;DUSP5;SLC38A1;AGTPBP1;ANXA3;IL15;SLC6A15;UBE2E1;ANK2;AMPD3;SERPINB8;FOXP1;TOM1L1;ADAM17;TMX3;DAAM1;RRAGC;NAV3;FEZ2;KCNMA1;NCOA7;PDE5A;CD47;BCAT1;RIN2;CCDC90B;RAI14;PPP1R15A;TMEM87B;NTN4;TGFA;PLD1;TFPI;FHIT;ATXN3;UGCG;OGFRL1;NT5E;MTHFD1L;MAP2;MAN…								HCV JFH1 168Hour-Huh7 GSE29889	50/300	0.000108228	0.00436969	1.88025	17.1691	DPP10;SLC44A1;CCND2;KCNT2;MYC;SEC61G;NAMPT;DHX15;BBX;ENPP1;PDCD6IP;HMGCS1;PDE4D;MYRIP;TERF1;FOXP1;RRAGC;PAPPA;NCL;NUP50;MSH5;WAC;SGK1;ZNF114;RAI14;PHLPP2;ZCCHC6;KDM3A;PON1;CUL1;PAK1;ZNF827;TYW1;MAPK6;PPARGC1A;RFTN2;AUTS2;BCL11A;BTN2A1;SMOX;CMTM6;COX6C;LRPPRC;FOSL2;AHI1;CCNG1;NDUFAB1;ID4;TOMM7;LPIN1								SARS-CoV 24Hour GSE47961	51/300	5.51399e-05	0.00254431	1.92669	18.8924	TMEM41A;FAM86C1;LCLAT1;LAPTM4A;MED10;WDR7;ITGAV;CTSF;FBXO7;ANKRD13A;UNC13B;MMD;NCBP2;UBE2E1;ADAM10;CASK;FNDC3A;ATP1B1;SERPINB6;RAB32;BACE2;PPM1B;FEZ2;FAR1;TSPYL5;ZNF552;HKR1;NEDD4L;SAMHD1;PLAC8;NUAK1;MTHFD1L;APOBEC3G;NEBL;H3F3C;MACC1;YIPF5;CFLAR;PLEKHA7;TMEM154;CNOT6;MYO1B;SESTD1;PKIA;KIF26B;TNFSF9;SERINC3;MMACHC;LPIN2;LGMN;RNF187								Malignant neoplasm of breast	591/5054	4.21604e-08	4.76051e-05	1.33039	22.5924	CDA;NCKAP1;TFRC;COL12A1;F11R;GRPR;FNBP1L;BACH1;GJA1;ALCAM;SCP2;UBASH3B;MYC;ZC3H12A;NAMPT;STMN1;CYP1B1;FAM19A4;WLS;PRIMA1;DDX18;WDHD1;CXADR;DAPK1;CACNA2D3;CACNA2D2;HUS1;DKK1;DKK2;RUFY1;DAAM1;PARD3;HECW1;AGTR1;PADI2;RPL24;PRKCQ;CYP2E1;TSPYL5;ENPEP;MTMR3;HHLA2;HPN;MTMR8;XPC;ABCB8;THY1;PRDX1;ADAMTS17;PDGFC;SLC19A3;RSU1;PROM1;ST3GAL1;PPARGC1A;HLA-DQA1;PPARGC1B;BARD1;ABCA1;GSTM3;STARD13;GSDMB;CADM1;FN1…
	500 genes up-regulated by SARS-CoV-2 in human A549 cells from GSE154613	95/476	6.76635e-12	4.00906e-10	2.38353	61.3022	CCDC71L;BTG3;NRP1;CD83;SLC44A1;COL12A1;TNFAIP3;PLOD2;VLDLR;F11R;BACH1;CLINT1;SOX2;GJA1;RGS2;ALCAM;DUSP10;BMPER;CASP10;FTH1;KYNU;NAMPT;ZC3H12A;CYP1B1;RSPO3;MFSD1;CA8;TMED7;TNS1;DUSP5;MREG;TLE1;RIPK2;MMD;PDE4D;ARRDC3;UBE2E1;PLA2G4A;SERPINB9;ACSL4;FNDC3A;UNC5D;AMPD3;ATP1B1;SERPINB8;ETV6;PLSCR1;ADAM17;NAV3;PAPPA;NCOA7;CD47;IL6ST;TRIB1;SGK1;RAI14;PPP1R15A;KDM3A;LPAR1;PLD1;TFPI;SAV1;UGCG;OGFRL1;UGP2;SL…								hMPV 12Hour GSE8961	50/300	0.000108228	0.00436969	1.88025	17.1691	APP;TNFAIP3;ETS1;IFIT2;AKAP12;IPO8;KIAA1147;GRB10;PGM1;DUSP4;TLE4;DUSP5;VASH2;TBC1D8;RPS3A;BACE2;PLSCR1;KIF9;RRAGC;NAV3;HHIPL2;RIN2;CUL1;ZC3HAV1;PPM1K;TFPI;SAMHD1;FHIT;LRP8;USP18;CNNM1;ZNF827;FAM172A;MAP2;STXBP6;GBP1;SNX6;PCGF5;GFPT2;FAM46A;MX1;NR2F1;KLF4;NFKBIA;SPCS3;SCCPDH;UST;SPATS2L;TRIM38;XAF1								HHV8 72Hour-LEC GSE16354	50/300	0.000108228	0.00291313	1.88025	17.1691	HIF3A;RPL8;RND3;ADAMTS2;SCP2;CDH2;CFL2;ENSA;UQCRFS1;STK32B;ANXA1;TLE1;PAWR;RPS3A;TMEM42;SLC22A23;RABEP1;PSMA1;PARD3;PLSCR4;SUCLG2;MAPRE1;BCAT1;TRIB2;TLR4;MAPKAP1;SEMA3A;AK2;PDLIM1;ZNF827;FLRT2;PDGFC;SLIT2;IGF2BP2;SLC38A2;SNX6;NONO;YIPF5;NR2F1;CRIM1;IRF2BP2;CABLES1;SORBS2;NR2F2;PRDX6;LRPPRC;NOX5;ACO1;EIF3E;PFKP								Tumor Progression	274/2090	6.45076e-08	6.37335e-05	1.46725	24.2925	TFRC;F11R;GRPR;SOX2;GJA1;ALCAM;EDNRB;PPP2R1A;ANPEP;MYC;STMN1;KDR;TRIM24;AP1S2;TNFSF11;PROK2;CYP1B1;SOX9;TP63;SOX4;PDK1;AGFG1;SOX5;EPHA7;ST6GAL1;CXADR;EPHA6;PRKCB;DAPK1;RNASE1;DKK1;INPP4B;SFRP2;AGTR1;PADI2;ALPK2;EZR;SDC2;HPN;LPAR1;TGFA;XPC;IL22RA2;PLAC8;NUAK1;MAP2;PDGFC;PROM1;ST3GAL1;BARD1;GSDMB;CADM1;BCL11B;ST8SIA2;SIAH1;FN1;RMDN2;NR2F2;SMARCA1;PRDX6;GADD45G;CPEB1;ID4;SDC1;NOX4;LRRN1;TDGF1;CD200;…
	Top 500 down genes for SARS-CoV-2 infection Day 7 in ferret nasal turbinates from GSE160824	76/352	1.8126e-11	9.54635e-10	2.62095	64.8258	MYOM1;TENM1;RBM25;BNC2;TMEM200A;COL14A1;ULK4;PCSK5;BICD1;RYR3;GRM2;SCML1;ADAMTS3;ZMYM4;TRPS1;PSD3;ZNF569;SOX5;PNISR;PARP4;PDE4D;PAWR;ALG13;PHKA1;CDKAL1;THOC2;PTBP2;INPP4B;GREM2;SFPQ;EID3;CRISPLD1;DAAM1;NAV3;KIF16B;PARD3;PLSCR4;PRR16;RAPGEF2;FAM76B;ANG;LCORL;FREM1;CAMK1G;ATL2;SPATA5;ADAMTS15;HECTD2;MAP2;ZNF426;DPH6;RPRD1A;RIMKLB;ZBED5;MAP4K3;RUNX1T1;ANKRD28;TTC14;TFAP2C;CPSF6;SORBS2;HELZ;SMARCA1;S…								A-CA-04-2009(H1N1) 36Hour GSE47960	49/300	0.000207597	0.00558781	1.83424	15.5542	BTG3;ADM;ZNF44;IFIT2;ZMYM1;CFL2;KIF5B;KYNU;ZC3H12A;SIRPA;TMED7;AGFG1;TLE4;RIPK2;CSNK1E;SERPINB8;PSMA1;RILPL1;NCL;MT1H;NCOA7;C19ORF66;TRIB2;PPP1R15A;PSEN2;TMTC1;ATP10A;ZC3HAV1;RNF217;MARVELD3;ANKRD10;SNX9;NDUFV2;SNX6;MCL1;GSDMB;APOBEC3G;MYO10;MMAA;RARRES3;BTN2A1;TOR1B;NFKB2;NR4A2;NFKBIA;SNX19;SPATS2L;TRIM38;KCNK1								HIV-1 LAI 12Hour-UV treatment GSE56484	50/300	0.000108228	0.00291313	1.88025	17.1691	BNC2;KDM1B;PSIP1;RORB;GLI3;IFIT2;NUDT4;KRTCAP3;KIF21A;ITGAV;PDK1;WDHD1;USP44;SETMAR;DNTT;ATP1B1;FAM126A;UCHL5;PSMA6;TMX3;SRSF6;XPR1;FAM84B;ZNF595;KDM3A;BHLHB9;CNP;LPAR1;TFPI;CXXC4;SKA1;POLD3;ZNF827;FAM172A;MAN1C1;ANKRD10;SLC13A5;SMAD2;PCGF5;MX1;PBX1;AICDA;MYO1D;IRAK1BP1;TTC30A;GNB4;NFE2L3;F2RL1;TMCC1;TRIM33								Mammary Neoplasms	305/2387	1.26522e-07	9.35584e-05	1.42776	22.6768	CDA;MTRR;TFRC;F11R;FNBP1L;ANTXR2;BACH1;SOX2;GJA1;ALCAM;EDNRB;PPP2R1A;MYC;ZC3H12A;STMN1;KDR;TRIM24;AP1S2;TNFSF11;CYP1B1;SOX9;FAM19A4;TP63;SOX4;WLS;PDK1;PRIMA1;AGFG1;DYNC2H1;EPHA5;CXADR;ARRDC3;CSNK1E;DKK1;TWSG1;SFRP2;AGTR1;PADI2;MT1H;PRKCQ;CYP2E1;KIF20B;EZR;RIN2;ENPEP;SDC2;LPAR1;TGFA;CD1D;PIK3R1;TRPM2;UGCG;PRDX4;ZNF703;TP53BP2;ST8SIA4;SLC19A3;SNX9;FADD;APOB;PROM1;ST3GAL1;PPARGC1A;PPARGC1B;CDR2;BARD…
	500 genes down-regulated by SARS-CoV-2 in human NHBE cells from GSE147507	92/470	4.40793e-11	2.08936e-09	2.32321	55.397	CNTNAP3;SLC44A5;TOP2A;NRP1;SCOC;TUSC3;CITED2;TSEN15;PROS1;ARRB1;SLC7A11;EFCAB7;PKD2;CXCL14;LCLAT1;MANEA;MYSM1;LMNB1;EEA1;SOX2;GHR;SCPEP1;PTAR1;HMGN5;DUSP10;ZNF608;CCND2;SCP2;SESN3;SPTLC3;TIMP3;STK32A;WLS;NUDT12;ARRDC4;NANOS1;WDHD1;EPHA4;MME;ATG9B;MAMDC2;TBC1D8;DCK;TMEM131;MN1;TMEM135;MAF;ZNF718;CDH10;KCNMA1;LY6D;PDE5A;SMPDL3A;MXRA5;TLR3;PRPS2;CAMK2D;HPGD;SEL1L;PRCP;SEMA3E;PIK3R1;FAM214A;PGRMC2;FL…								A-Vietnam-1203 CIP048 RG4-2004(H5N1)HAAvirmut 2day-MOI-10^4 GSE37572	49/300	0.000207597	0.00558781	1.83424	15.5542	IFITM3;GHITM;IFIT2;EEA1;GJA1;ARV1;NAMPT;C21ORF91;HERC6;DAXX;LYPLA1;GRID2;ANXA3;RIPK2;COG2;CASK;PLA2G4A;KCTD3;LGALS9B;NT5C3A;DNAJC3;NAV3;NCL;TLR3;CANT1;RBM8A;LPAR1;ZC3HAV1;SPATA5;USP18;TMEM241;STK3;PLAC8;RNF213;EIF4EBP1;SEC23B;GPM6B;LAIR1;GGT5;PCGF5;YIPF5;CABLES1;DNAJC15;MGAT4C;PARP11;TRMT5;SPATS2L;TRIP11;XAF1								SARS-BatSRBD 48Hour GSE47960	50/300	0.000108228	0.00291313	1.88025	17.1691	DET1;SETD2;TFRC;SLC44A1;WASL;BZW1;IPO5;C3ORF18;CTSO;CCDC91;SIPA1L1;ING3;CDH2;SNAPC3;GPBP1;PSD3;PPFIA1;ANKRD13A;ZNF564;BRD3;EPHA4;TRIQK;GTPBP8;GAPVD1;MTSS1;IMPAD1;TAX1BP1;FAM76B;SEMA3D;SDC2;CSTF2T;SAV1;HECTD1;MSTO1;PRKAR2A;LEPROTL1;CTNNA1;ADSS;SOCS4;ZNF420;YIPF5;FBXO33;DHRS4;NIN;NBEA;CTNNB1;TMCC1;FAM98A;CD200;TRIM33								Colorectal Carcinoma	364/2931	1.29338e-07	9.35584e-05	1.39009	22.0479	IFITM3;CDA;APP;MTRR;TFRC;COL12A1;ANTXR2;NADSYN1;SOX2;GJA1;ALCAM;EDNRB;NDST4;FTH1;MYC;NAMPT;STMN1;KDR;TRIM24;PROK2;CYP1B1;SOX9;TNS3;TP63;SOX4;WLS;PDK1;PRIMA1;SOX5;TNS1;EPHA4;MBNL1;RBFOX1;EPHA7;ST6GAL1;CXADR;PRKCB;KCNK12;ATG10;ACSL5;CSNK1E;DKK1;DKK2;PSG9;INPP4B;TWSG1;SFRP2;RNF125;LGALS12;CYP2E1;ALPK2;TRIB1;EZR;TSPYL5;SDC2;LPAR1;TGFA;XPC;PCDH17;PKHD1;ADAMTS15;ADAMTS14;NUAK1;TP53BP2;ST8SIA4;FADD;PROM…
	Top 500 down genes for SARS-CoV-2 infection Day 14 in ferret nasal turbinates from GSE160824	80/397	1.94037e-10	8.36122e-09	2.40167	53.7086	CPNE8;NRP1;TENM1;ALDH1L1;BNC2;COL14A1;CBLB;PCSK5;MYSM1;RYR3;CDH6;ADAMTS3;SCML1;TRPS1;ZNF280C;PDE4B;SOX5;PNISR;PARP4;SCARA5;SFMBT2;PDE4D;TCF12;MAGI2;REV1;ALG13;PHKA1;THOC2;AMPD3;PTBP2;RNF144A;GREM2;SFPQ;DAAM1;CRISPLD1;XRN1;NAV3;PRR16;ELMO1;RAPGEF2;FAM76B;TLN2;FREM1;RAPGEF6;SMPDL3A;RIN2;FBN2;ENPEP;PIK3R1;SPATA5;THBS4;ADAMTS15;HECTD2;MAP2;PENK;IGFBP7;DPH6;CHSY3;RIMKLB;ZBED5;WASF3;RUNX1T1;ANKRD28;WWO…								Dhori Virus 48Hour GSE17400	49/300	0.000207597	0.00558781	1.83424	15.5542	IFITM3;CD83;USP32;COL12A1;SIPA1L2;NXT2;RND3;RCBTB1;HK2;IFIT2;SERP1;TFG;CASP10;MYC;NAMPT;PPP6R3;MB21D2;HERC6;PNISR;STARD4;EPHA7;IL15;ARRDC3;ALG13;SERPINB9;GREM2;XRN1;MT1H;NCOA7;C19ORF66;CD47;TLR3;CCDC90B;NTM;ZC3HAV1;SAMHD1;PLAC8;RNF213;CHSY1;USP25;MMAA;PCGF5;FAM46A;SEMA4F;TOR1B;NFKB2;FA2H;SNRK;PIK3AP1								SARS-CoV NSP16 Day2 GSE49263	50/300	0.000108228	0.00291313	1.88025	17.1691	SLC35F3;CTNND2;VLDLR;NENF;NXT2;AMOT;EDNRB;DEPTOR;ZMYM3;MFSD1;PTGFRN;ACAD9;ANO1;TWSG1;TMEM135;PPM1B;KIF16B;AGTR1;SMPDL3A;CACNA1B;ATP5J;TMEM164;ADD2;NUAK1;PRRG1;SLC19A3;DMD;SLIT2;GRIA3;MFAP3L;TMEM132D;LRRN3;CADM1;HELZ;TMEM64;PLXDC2;PRRC2B;REEP1;MYO1D;TSPAN14;MYO1B;SUCLA2;NBEA;APC;SESTD1;SLCO4C1;SCGB3A2;CTNNB1;TCF4;PFKM								Malignant neoplasm of prostate	397/3239	1.30205e-07	9.35584e-05	1.37379	21.7802	TFRC;GRPR;GJA1;ALCAM;TFG;UBASH3B;ALKBH1;NDST4;MYC;DPYSL3;STMN1;AP1S2;CYP1B1;WLS;DAXX;CXADR;DAPK1;CACNA2D2;DKK1;PARD3;AGTR1;PADI2;CYP2E1;ENPEP;HPN;NEDD4L;XPC;THY1;IQGAP2;PLAC8;PRDX4;PRKAR2A;PRDX1;PROM1;ST3GAL1;PPARGC1A;ABCA1;GSTM3;CADM1;FN1;PBX3;RMDN2;NR2F2;PRDX6;PBX1;UCK2;TNFSF9;NOX5;FERMT2;ADA;LGMN;ACHE;BTG3;SETD2;ADM;MED15;ING3;CASP10;TMSB4X;HEY2;NUF2;PBK;FLVCR1;TIMP3;JAK1;ANXA1;ANXA3;TCF12;EMP…
	500 genes down-regulated by SARS-CoV-2 in mouse Lung cells at 7 dpi from GSE162113	83/432	1.01091e-09	3.68595e-08	2.26283	46.8686	CD83;TFRC;TUSC3;COL14A1;F13A1;BZW1;IFIT2;RCBTB2;GJA1;RGS2;SGCD;CCDC91;PNP;SCP2;GPBP1;ENSA;PLS3;EPHA7;CXADR;TRIQK;ANXA1;MME;GOLPH3L;PLA2G4A;SERPINB9;CDKAL1;SYTL4;DNAJC3;INPP4B;TWSG1;VAMP7;CHMP3;FAR1;ITGA6;ST6GALNAC3;UMPS;FREM1;TLR4;TLR3;PRPS2;ENPEP;RNASEH2B;SEC23A;SEMA3D;SEMA3A;SDC2;LPAR1;SEMA3E;LIN7C;TFPI;STK3;SNX4;PAK1;FLRT2;SLITRK6;REPS2;STOM;RSU1;TAF9B;SEC23B;SNX6;SMAD2;PRNP;RNGTT;GOLM1;MACC1;…								HHV8 72Hour-BEC GSE16354	49/300	0.000207597	0.00558781	1.83424	15.5542	CPM;MPV17L;SNX13;CBLB;TMEM182;GHITM;ETS1;RCBTB1;PTPRG;SPRED2;FRAT2;SH3PXD2A;JARID2;JAK1;GBP7;CNOT6L;LIX1L;UBE2E1;ACSL5;DKK2;ARL8B;SLC24A1;GDPD1;SPATA6;CYB5R1;ATXN3;BTBD3;ST8SIA4;CTNNA1;NHS;SNX9;TRAM1L1;TTC14;CMTM7;IDH1;SIAH1;SRD5A3;PLCL2;SMARCA2;GULP1;DAZL;MYO1D;SNRK;CCPG1;NBR1;C16ORF45;TCF4;ZNF611;SERINC3								cSARS Bat SRBD 24Hour GSE37827	50/300	0.000108228	0.00291313	1.88025	17.1691	PCSK1;BTG3;PAK1IP1;ZNF44;BRCA1;NXT2;CKS1B;RPS6KA4;KRTCAP3;SPTLC1;KYNU;CYP1B1;WDHD1;ATG3;DDX18;OR1F1;PIFO;VRK1;AXIN2;SERPINB8;F3;UCHL5;RNF125;GAL;KIFC1;ITGA6;PRPS2;DDX6;SGMS1;CDCA7;MTHFD1L;NUP85;DSEL;PDGFC;KLRG2;DMD;GPM6B;GABBR2;WWOX;RRM1;RRM2;TMEM64;PRDX6;ZWINT;FA2H;UCK2;MYO1B;GNB4;NIT2;ZNF695								melanoma	312/2454	1.42688e-07	9.3984e-05	1.42035	22.3884	APP;TFRC;MAML2;RPL8;IFIT2;SOX2;GJA1;ALCAM;PNP;EDNRB;TFG;PPP2R1A;ANPEP;MYC;NAMPT;STMN1;KDR;TRIM24;BBX;TNFSF11;CYP1B1;DENR;SOX9;TP63;SOX4;WLS;PDK1;PRIMA1;AGFG1;SOX5;TNS1;EPHA4;DAXX;CXADR;PRKCB;RNASE1;DKK1;DKK2;INPP4B;TWSG1;SFRP2;RNF125;PPP1R3B;PAPPA;AGTR1;TRIB2;AIRE;SDC2;LPAR1;TGFA;XPC;ABCB8;THY1;TRPM2;UGCG;NUAK1;MAP2;PRDX1;PDGFC;FADD;PROM1;PPARGC1A;HLA-DQA1;PPARGC1B;ABCA1;NUS1;STARD13;SPHKAP;EDEM1…
	Top 500 downregulated genes in mouse lung with SARS-CoV-2 infection (Day 7) from GEO GSE162113	83/432	1.01091e-09	3.68595e-08	2.26283	46.8686	CD83;TFRC;TUSC3;COL14A1;F13A1;BZW1;IFIT2;RCBTB2;GJA1;RGS2;SGCD;CCDC91;PNP;SCP2;GPBP1;ENSA;PLS3;EPHA7;CXADR;TRIQK;ANXA1;MME;GOLPH3L;PLA2G4A;SERPINB9;CDKAL1;SYTL4;DNAJC3;INPP4B;TWSG1;VAMP7;CHMP3;FAR1;ITGA6;ST6GALNAC3;UMPS;FREM1;TLR4;TLR3;PRPS2;ENPEP;RNASEH2B;SEC23A;SEMA3D;SEMA3A;SDC2;LPAR1;SEMA3E;LIN7C;TFPI;STK3;SNX4;PAK1;FLRT2;SLITRK6;REPS2;STOM;RSU1;TAF9B;SEC23B;SNX6;SMAD2;PRNP;RNGTT;GOLM1;MACC1;…								A-CA-04-2009(H1N1) 18Hour GSE47960	48/300	0.000389044	0.00837742	1.78863	14.044	IFITM3;CNP;HPN;SEL1L;AK2;XIAP;TMTC1;CAPG;ZC3HAV1;USP18;IFIT2;PLAC8;EFR3A;LAPTM4A;GPBP1;RNF217;ESD;PRRG1;C21ORF91;ZNF600;FBXO7;HERC6;SNX6;MCL1;SEC11C;APOBEC3G;APOOL;H3F3C;PCGF5;RARRES3;ENTPD6;C1GALT1;MX1;CFLAR;ATP1B1;PLEKHA7;ETV6;SLC6A6;XPNPEP1;SPATS2L;MT1H;FAM76B;C19ORF66;TRIM38;XAF1;MAPRE2;LPIN2;TLR3								A-Vietnam-1203 CIP048 RG4-2004(H5N1)NS1trunc124 1day-MOI-10^4 GSE44445	49/300	0.000207597	0.00419086	1.83424	15.5542	USPL1;ETS1;AMOT;KCNT2;ZMYM3;ENSA;HYAL4;EPHA5;DYNC2H1;STARD4;GRID2;ANO4;ASRGL1;ITFG1;TOM1L1;PPM1B;DPPA4;CTDSP2;FAR2;SCG2;DSC1;XPR1;CACNA1B;SLAIN2;TULP2;CXXC4;TMEM241;PKHD1;PRTG;MYCT1;PGRMC2;ZNF706;ZNF426;APOB;PPARGC1B;MFAP3L;WWOX;OPN4;RRM1;AADAT;YIPF5;DNAJC11;FAM189A1;NR2F2;KLHL4;TMEM64;RANBP6;NBR1;MPHOSPH8								Congenital Abnormality	99/607	1.73867e-07	0.000105711	1.85354	28.8504	MTRR;CD81;EIF4A3;ETS1;FGF3;CDH7;RIMS2;SOX2;GJA1;GJA5;MYC;CYP1B1;PROK2;ZNF569;SOX9;SOX4;TP63;EPHA4;EPHA7;CASK;ASRGL1;ADAM17;NCL;NAAA;PKP2;COL4A6;RPL24;ZNF436;TMEM87B;AIRE;ARX;C5AR1;TGFA;PSEN1;PCDH19;PKHD1;PRKAR2A;PRODH;PRNP;TGFB2;BDNF;IDH1;SRD5A3;PBX3;RMDN2;NR2F2;PBX1;VANGL1;AHI1;CDAN1;NAT1;LHX2;TCF4;DHCR7;NOL11;FGF10;ACHE;NRP1;CITED2;MTR;HMGB1;AFF3;PCSK5;GLI3;ZIC3;TRPS1;HEY2;DNMT3B;OFD1;AKR1A1;GR…
	Top 500 down genes for SARS-CoV-2 infection Day 7 in ferret right caudal lung from GSE160824	84/440	1.10408e-09	3.70107e-08	2.24538	46.3093	NCKAP1;NRP1;TENM1;TMEM200A;DUSP19;PKD2;MANEA;MYSM1;SLC8A1;CDH6;AKAP12;ING3;SGCD;CCND2;KCNT2;BMPER;ZNF280C;PSD3;PDE4B;SMARCAD1;ZNF569;ZNF568;CEP97;LRRCC1;EPHA5;PRKAB2;EDN1;SEMA6A;ANKRD46;TRPC4;MMD;PDE4D;USP44;MAMDC2;PABPC5;PAWR;SLC30A1;FAM126A;PTBP2;SLC25A16;TGFBR3;TWSG1;PALLD;UBE2V2;PDE5A;FREM1;RIN2;YTHDC1;ATL2;TMTC3;PCDH17;SAV1;PRTG;UGCG;HECTD2;ZNF706;MAP2;LEPROTL1;HIVEP2;SLIT2;RIMKLB;WASF3;OPCM…								SARS-CoV MA15 Day1-PFU-10^4 GSE50000	48/300	0.000389044	0.00837742	1.78863	14.044	DENND1B;ZCCHC6;CAMK2D;SGMS1;LPAR1;TNFAIP3;ZC3HAV1;PSEN1;SPTY2D1;SLC8A1;GRM2;PNP;RAB20;UBASH3B;SPTLC2;DNAJB5;ALKBH1;GCNT2;RSPO3;SIRPA;DLGAP1;HIVEP2;ACAA1;MAPK6;AGFG1;MCL1;ARRDC4;RIPK2;PLCL2;SHROOM3;IRAK3;INO80;GADD45G;FOSL2;NFKB2;MARCH3;ETV6;APBB1IP;NFKBIA;SLC4A7;RAB37;DMRTA1;BHLHE40;SRSF6;TLR3;PFKP;CDK5R1;NSMAF								Ebolavirus(EBOV) 5day Splenocytes GSE17509	49/300	0.000207597	0.00419086	1.83424	15.5542	PHF3;SEMA5A;DPP10;TENM1;USP32;COL12A1;UBP1;AQP4;HIF3A;RORB;SOX21;FRAT2;DEPTOR;TIMP3;CA8;MB21D2;EDIL3;SOX4;RBFOX1;CXADR;AGTPBP1;KCND2;SHISA3;KCTD3;AXIN2;PRLR;ADRA2B;ALPPL2;TGFBR3;PARD3;SCN8A;DPPA2;WAC;ISPD;PNCK;SDC2;AKAP7;TMTC1;CXXC4;STXBP6;NKX6-1;TGFB2;SLC16A1;AUTS2;PLEKHA7;KY;MLLT10;SERINC3;FGF12								Degenerative polyarthritis	144/976	1.89559e-07	0.000106408	1.65615	25.6349	CDA;APP;SPON1;CPNE4;STMN2;PLOD2;CTGF;GJA1;IPO8;ALCAM;EDNRB;CDH2;PPP2R1A;MYC;RNF19A;ZC3H12A;STMN1;NAMPT;KDR;TNFSF11;ENPP1;CYP1B1;PLS3;SOX9;KPNA2;MAP3K7;MAP3K4;CMKLR1;KIRREL3;SNRPN;IGFBP3;ADAM10;DKK1;DKK2;FOXP1;MSH6;ADAM17;SCN8A;PADI2;ROR2;IL6ST;EZR;SCG2;MAPKAP1;LPAR1;TGFA;AK4;PIK3R1;NPAS2;ADAMTS16;ADAMTS15;ADAMTS14;INPP5D;ESD;IGFBP7;TAC1;PPARGC1A;NDUFV1;PPARGC1B;ABCA1;SMAD2;TGFB2;SYT1;BDNF;RARRES3…
	Top 500 upregulated genes in mouse D2 cardiomyocytes with SARS-CoV-2 infection from GEO GSE162113	89/477	1.17123e-09	3.70107e-08	2.18475	44.9299	SETD2;AHCTF1;MAML2;USP32;COL12A1;TNFAIP3;ADM;BACH1;ETS1;CHD1;RND3;SPRED2;GJA1;RGS2;EFEMP1;DUSP10;BASP1;MYC;TMSB4X;GPBP1;ZC3H12A;SOX4;TLE4;ATG3;EDN1;ANXA1;MME;TRPC4;IGFBP3;MAMDC2;MSL2;AEN;SERPINB9;AXIN2;DKK1;ARL4C;SLC7A5;MN1;TUBB2B;RRAGC;PAPPA;PELI1;RAPGEF2;RHOU;SGK1;PHLPP2;PPP1R15A;MTMR3;YTHDC1;LSMEM1;TFPI;ADAMTS15;UGCG;NUAK1;BTLA;LRIG3;HIVEP2;SLC38A2;CDR2;AKIRIN2;MYO10;BDNF;EDEM1;TFPI2;FN1;CRIM1…								SARS-CoV 96Hour GSE47961	48/300	0.000389044	0.00837742	1.78863	14.044	IFITM3;HDAC2;TMEM41B;AK4;ZC3HAV1;USP18;IFIT2;SAV1;UGCG;RNF213;CFL2;ZC3H12A;CYP1B1;DENR;SNX9;C21ORF91;A4GALT;ST3GAL1;PDK1;MCL1;ZNF561;STARD4;CXADR;MMAA;TCF12;FAM46A;MX1;ADAM10;ATP11C;SLC30A1;TOR1B;ELL2;HS3ST1;FOSL2;DISP1;NFKBIA;PSMA6;PLSCR1;ADAM17;MAN2B2;SCD;CCDC86;SPATS2L;FAR1;HYOU1;XAF1;TLR3;CCDC90B								Enterovirus 71 4Hour GSE15323	49/300	0.000207597	0.00419086	1.83424	15.5542	GABRB3;TOP2A;RBM25;TFRC;TSEN15;WASL;PPP3CA;LAPTM4B;CCND2;ZMYM4;CFL2;DHX15;DENR;ENOPH1;MAP3K7;UNC13B;SNRPN;PGD;SENP2;YWHAZ;ARL4C;TUBB2A;RRAGB;PALLD;ITGA6;UQCRC2;BCAT1;MMADHC;PRPS2;TNKS;ATXN7L3B;LRP8;TRA2B;PDGFC;SNX9;ADSS;BCHE;RRM1;CPSF6;RASSF9;ARPC5;PTPRD;ANLN;SEC23IP;ZFP62;OSTC;ANP32E;SDC1;C11ORF58								Prostatic Neoplasms	211/1554	2.01939e-07	0.000106408	1.51517	23.3569	GRPR;ANTXR2;RCBTB2;SOX2;GJA1;GOLGA4;ALCAM;PNP;EDNRB;NDST4;FTH1;MYC;STMN1;KDR;TNFSF11;CYP1B1;SOX9;TP63;SOX4;SOX5;DAXX;ACSL4;DKK1;INPP4B;PARD3;CYP2E1;EZR;TRIB2;MAOA;HPN;LPAR1;TGFA;THY1;PIK3R1;ADAMTS15;TRPM2;PENK;ZBED1;GSTM3;CADM1;FN1;SMARCA1;SMARCA2;ELL2;PBX1;UCK2;ID2;SDC1;TOP2A;ACHE;NRP1;SETD2;HIP1;ADM;PRL;BRCA1;MED15;GLI3;AKAP12;PPP3CA;ZMYM3;TMSB4X;TIMP3;JAK1;NCOA1;EDN1;ANXA1;MME;ANXA3;NCOA3;EMP1…
	500 genes down-regulated by SARS-CoV-2 in A549-ACE2 cells from GSE154613 RS504393	86/462	2.50924e-09	7.26073e-08	2.17644	43.1007	NCKAP1;SCOC;SLC44A1;UBXN2B;SNX13;ARRB1;GHITM;SLC7A11;BACH1;BZW1;LCLAT1;HK2;DEPTOR;SERP1;CFL2;KIF5B;NAMPT;FLVCR1;PDE4B;MFSD1;TMED7;AGFG1;RAB2A;MBNL1;STARD4;SLC38A1;TRPC6;PPTC7;SLC6A15;PDE4D;ARRDC3;ATP11B;ACSL4;ITFG1;DNAJC3;RNF144B;RAP2A;TMEM135;RRAGC;GPR160;PLSCR4;LCOR;ITGA6;IL6ST;BCAT1;ARL8B;RNASEH2B;TMEM87B;HPGD;ATL2;SEL1L;TMTC3;TFPI;FAM214A;RAP1GAP;MAN2A1;PLXNA2;SLITRK6;ST8SIA4;LONRF1;PDLIM5;SL…								HHV8 72Hour-LEC GSE16354	47/300	0.000712135	0.0135306	1.74342	12.635	IFITM3;PPP1R15A;SLC24A1;NEDD4L;AKAP7;TNFAIP3;CBLB;ANTXR2;LCLAT1;ETS1;PITPNC1;PTPRG;AKAP12;GJA1;MYCT1;PNP;PODXL;CA2;PDPN;ST8SIA4;STX6;EIF4EBP1;PLS3;STOM;LRRFIP2;MAN1A1;TNS3;KCNJ2;WLS;JAK1;ACTR3;BCL11A;TFPI2;EMP1;SEMA4F;CSNK1E;GAPVD1;ATP1B1;NFKB2;GULP1;SLC4A7;MYO1E;MYO1B;BHLHE40;MYADM;CD47;SMPDL3A								SARS-CoV 0Hour GSE47961	49/300	0.000207597	0.00419086	1.83424	15.5542	CCDC71L;KCNK5;WDR1;PAK1IP1;MRPS11;MTR;PYGL;FAM86FP;COX7C;EFR3A;ARV1;RGS2;ZC3H12A;PLS3;OSTF1;AGFG1;ARRDC4;DUSP5;MBNL1;CXADR;IGFBP3;FAAH2;SLC30A1;KCTD3;RAB32;DUSP23;HPDL;CCNY;PLAA;FAR1;NCOA7;UMPS;RAI14;PSMD12;ZNF350;LRP8;GAR1;ANKRD10;NEBL;MACC1;TFPI2;ADAT2;NET1;NFKBIA;CAPN13;RPS29;FAM98A;CPEB2;SERINC5								Mental Retardation	165/1158	2.41006e-07	0.000119057	1.59373	24.2859	SEMA5A;APP;TUSC3;IFT172;CTNND2;HNMT;RIMS2;GRIP1;GJA1;COL4A3BP;PNP;PPP2R1A;GJA5;AP1S2;AP1S1;GGT1;AGFG1;SOX5;KIRREL3;SNRPN;DSCAM;CASK;ALG13;SDHC;VRK1;ACSL4;THOC2;FOXP1;KCTD7;MAF;RNF125;GPD2;SCN8A;NCL;FAR1;ROR2;TNIK;MMADHC;TMEM185A;DLX2;RBM8A;MAOA;ARX;CDCA7;PCDH15;TMTC3;NEDD4L;SPATA5;PCDH19;RAI1;RNF213;PLXNA2;HIVEP2;ARSD;PRODH;PROM1;GRIA3;COX10;ABCA1;DNAJC19;CADM1;SYT1;AUTS2;BCL11B;BDNF;FANCL;BCL11A…
	Top 500 down genes for SARS-CoV-2 infection Day 14 in ferret right caudal lung from GSE160824	85/455	2.60406e-09	7.26073e-08	2.18558	43.2007	MAML2;BNC2;SLC44A1;TMEM200A;COL12A1;PLOD2;WASL;PKD2;LCLAT1;MANEA;GLI3;SLC8A1;CDH6;EFEMP1;CCND2;KCNT2;SPTLC2;BMPER;TRPS1;ZNF280C;PSD3;PROK2;TIMP3;FAM3C;PRIMA1;EPHA5;SEMA6A;MMD;PDE4D;DENND2A;MAMDC2;EMP1;PAWR;SLC30A1;AXIN2;PTBP2;DISP1;SLC25A16;TGFBR3;TWSG1;DAAM1;CRISPLD1;UBE2V2;ITGA6;RIN2;SDC2;PON1;TMTC3;PLD1;SPATA6;SAV1;ATXN3;UGCG;NUAK1;HECTD2;MAP2;LEPROTL1;CHSY3;HIVEP2;SLIT2;SMNDC1;WASF3;OPCML;ZNF…								icSARS CoV 48Hour GSE37827	47/300	0.000712135	0.0135306	1.74342	12.635	NPFFR2;BCAR3;CNP;HIST1H2BJ;TNFAIP3;ADM;ZC3HAV1;SAMHD1;SLC8A1;HK2;AKAP12;TRPM2;GPBP1;ZC3H12A;ANKRD10;MAN1A1;IGF2BP2;MB21D2;HLA-DQA1;HERC6;JAK1;ATF7IP;EDN1;RIPK2;SMOX;PLCL1;MACC1;PCDH7;ARRDC3;REV1;RASSF9;HS3ST1;FOSL2;RAB32;NFKBIA;PLSCR1;XRN1;KANSL1;COL5A2;GNB4;NCOA7;XAF1;ZNF213;LPIN2;TLR3;ZNF432;CDH18								A-CA-04-2009(H1N1) 7Hour GSE37571	48/300	0.000389044	0.00598387	1.78863	14.044	PTPRT;PHF3;PLXND1;KDM1B;TNKS;ULK4;TMTC3;GDPD1;ARRB1;U2AF1;NADSYN1;EFNA5;SIPA1L3;EEA1;ADAMTS15;ZFP14;FRAT2;DUSP10;PODXL;TRPS1;ZNF845;PPFIA1;VPS54;STXBP5;LMCD1;CDR2;MFAP3L;DGCR2;NUS1;PPTC7;NCOA3;MACC1;ACAD9;MSL2;CNOT10;SEMA4F;MERTK;ELL2;MPP6;SULF2;MSH6;AHI1;PDP2;CTDSP2;NDUFAB1;CTNNB1;C11ORF58;SERINC5								Myocardial Ischemia	76/448	1.0214e-06	0.000474891	1.93408	26.6793	PYGB;SETD2;TFRC;PCSK9;AQP4;HMGB1;SLC8A1;HK2;CTGF;GHR;PPP3CA;GJA1;EDNRB;CCND2;CDH2;ZC3H12A;ENSA;KDR;PDE4B;UQCRFS1;EDIL3;PGM1;KCNH2;TLE4;EDN1;RALBP1;PARP4;IGFBP3;MMP2;CAD;ANK2;F3;PPM1B;NCL;FEZ2;AGTR1;IL6ST;TRIB1;MAPRE1;TLR4;SCG2;XPR1;RAB7A;PPP1R15A;CAMK2D;PFKFB3;AIRE;PON1;PLD1;TFPI;UGCG;ATXN1;SPP1;DMD;IGFBP7;HIVEP2;APOB;PDLIM5;ABCA1;TXNRD1;MX1;IRF2BP2;KLF4;PRDX6;NFKBIA;SLC6A6;KITLG;DAP;IL6;COL5A2;B…
	500 genes up-regulated by SARS-CoV-2 in human Calu3 cells at 4h from GSE148729 mock s2 polyA	89/486	3.0516e-09	8.03587e-08	2.13413	41.8452	FOXA1;DENND1B;SETD2;COL12A1;NBPF20;CBLB;PPP1R9A;BICD1;CHD1;AMOT;GRIP1;PTAR1;ING3;ZNF608;SESN3;ZMYM4;TRPS1;PSD3;CYP1B1;SOX9;TNS3;MAP3K4;UNC13B;OFD1;ARRDC4;DYNC2H1;ST6GAL1;WDR37;SEMA6A;DAPK1;NBPF9;NCOA3;TBC1D8;NBPF12;ASH1L;WNT9A;THOC2;NBPF11;MUC3A;TMEM131;ETV6;XRN1;COL4A2;PPP1R3B;PALLD;PLSCR4;ZNF318;BMP2K;RAPGEF2;LCOR;PRKCQ;KIF20B;ATL2;GLIS3;PLD1;PKHD1;RNF213;MAP2;BTBD3;NHS;TP53BP2;ZKSCAN2;LRIG3;SL…								HCV JFH1 96Hour-Huh7 5 1c2 GSE29889	46/300	0.00127291	0.0171312	1.69862	11.3238	ZNF133;PPP1R15A;DET1;PFKFB3;ZFAND3;USP32;ZFAND2A;VLDLR;FHIT;AKAP10;PAK1;FRAT2;CNST;DUSP10;PGBD5;MYC;GRB10;ZNF426;HIVEP2;OSTF1;ZNF622;TNS3;RIMKLB;LMCD1;SAMD11;JAK1;EOMES;CDV3;DENND4A;IGFBP3;ATG10;FNDC3A;KLF4;YY1AP1;FOXP1;ETV6;RUFY1;TPST1;PAPPA;PARD3;PLSCR4;BHLHE40;RAPGEF1;RHOU;VIM;TRIB1								A-Netherlands-602-2009(H1N1) 36Hour GSE40844	48/300	0.000389044	0.00598387	1.78863	14.044	CDS1;SLC44A5;NECAB1;DAGLA;SEMA3D;IFT172;ZC4H2;GDPD1;GLIS3;PYGL;F11R;ATP12A;PLD1;HS6ST1;FAM214A;TRIM9;ATXN3;RASGEF1A;STMN1;KDR;PDE4B;SOCS6;LMCD1;EDIL3;FARP1;TIGD4;BCKDHB;GOLPH3L;ATG10;FBXO15;CASK;PHKB;MYRIP;PBX1;PLEKHA7;ITPKB;SMOC2;PPM1B;PINK1;CAPN12;CCPG1;TTC30A;CHMP3;ZNF138;BCAT1;MAPRE2;PFKM;RNF187								Squamous cell carcinoma of the head and neck	135/934	1.45107e-06	0.000637183	1.61181	21.6679	MTRR;TFRC;ATP12A;GRPR;CXCL14;ETS1;FGF3;CTGF;RIMS2;SOX2;ALCAM;EDNRB;CDH2;PPP2R1A;MYC;NAMPT;KDR;TRIM24;PPFIA1;TNFSF11;CYP1B1;MAP3K7;TP63;SOX4;PRIMA1;KCNH2;RALBP1;CXADR;SEMA6A;DAPK1;IGFBP3;PRLR;ADAM17;TWSG1;LY6D;CYP2E1;IL6ST;RAF1;DSC1;TGFA;XPC;FHIT;RAP1GAP;RHOBTB2;NUAK1;PRDX4;NLRP2;IGFBP7;FADD;TAC1;PROM1;MCL1;SMAD2;SYT1;BCL11B;BDNF;RARRES3;IDH2;FN1;ARPC5;SMARCA2;NFKB2;NR4A2;IL6;DAP;NAT1;RPS29;ID2;NO…
	Top 500 upregulated genes in mouse D1 cardiomyocytes with SARS-CoV-2 infection from GEO GSE162113	88/480	3.53838e-09	8.82732e-08	2.13652	41.5759	DENND1B;SETD2;USPL1;CITED2;FBXO28;TNFAIP3;ADM;ZNF44;CBLB;VLDLR;AFF3;CHD1;RND3;EEA1;GHR;SPRED2;CNST;EFEMP1;DUSP10;ZNF608;MYC;TRPS1;GPBP1;ZC3H12A;PDE4B;VCPKMT;JARID2;SOX4;SOX5;ST6GAL1;EDN1;PDE4D;ARRDC3;KAZN;SHROOM3;GAPVD1;ARID1B;FOXP1;ETV6;DNAJC3;RRAGC;XRN1;RAPGEF2;LCOR;ZFPM2;ZNF675;ZNF432;PHLPP2;PPP1R15A;MTMR3;INO80D;YTHDC1;RAI1;NUAK1;ZNF827;ERBB4;LRIG3;HIVEP2;SLC38A2;PPARGC1B;RUNX1T1;ABCA1;IRX1;A…								SARS-CoV MA15 Day2 GSE49262	46/300	0.00127291	0.0171312	1.69862	11.3238	PTPRT;PSMD12;PCDH11X;C5AR1;GOSR1;GRIK3;BHLHE22;USP18;IFIT2;PLAC8;POLD3;OGFRL1;HELB;RNF213;SPTLC2;HECTD2;GCNT2;CYP1B1;UBTD1;SEC23B;EOMES;GALNT7;ZNF18;ANXA1;ANXA3;PCGF5;SMOX;CABLES1;KCNAB1;DCTD;CARHSP1;UCK2;IL6;SLC5A9;PDE10A;NAV3;PSMC4;GORASP2;TNFSF4;NUP50;TCEA1;ALPL;NCOA7;XAF1;TLR4;LGMN								A-Vietnam-1203-2004(H5N1) 24Hour GSE43204	48/300	0.000389044	0.00598387	1.78863	14.044	PYGB;PLXND1;CNP;ZFAND3;PROS1;SLC2A1;TULP4;OGDHL;MTR;MRPS30;ATP2C2;PLD1;HK2;AMOT;STK31;PALMD;CNTNAP3B;ZNF527;LDLRAP1;ACAA1;SOCS6;SLC13A5;MAP3K7;EDIL3;RAB11FIP4;NUDT12;JAZF1;OFD1;ZNF561;RRM1;MMP2;MACC1;SLC52A3;CRIM1;PAWR;DHCR24;IRAK3;SMARCA2;CAPN13;CLDN10;GPRC5B;DIAPH2;CCPG1;TTC30A;CTNNB1;EPPK1;TNIK;PPP1R12C								Epilepsy	163/1177	1.68942e-06	0.000702799	1.53818	20.4441	APP;MTRR;CTNND2;PROS1;AQP4;ATP12A;SOX2;GJA1;CCND2;SESN3;PPP2R1A;DPYSL3;KCNH2;CADPS2;RBFOX1;RALBP1;SNRPN;SEMA6A;MUSK;MAGI2;COG2;CACNA2D2;CASK;ALG13;ANK2;MSH6;LARS2;MAF;RNF125;COL4A2;SCN8A;FAR1;SUCLG1;MMADHC;XPR1;DLX2;RBM8A;ARX;PSEN2;TMTC3;NEDD4L;PSEN1;SPATA5;PCDH19;RAI1;TRPM2;RNF213;PRDX1;SLC19A3;FADD;ARSD;NDUFV2;PRODH;NDUFV1;GRIA3;COX10;TOE1;PRNP;NUS1;AUTS2;BCL11B;BDNF;IDH1;NONO;PMM2;IDH2;FN1;TBC…
	500 genes down-regulated by SARS-CoV-2 in human intestinal organoids from GSE149312 differentiation 24h	85/459	4.00775e-09	9.49837e-08	2.16172	41.7969	RAB3B;TOP2A;CDA;ACHE;TMEM41B;LGALSL;HNF4G;PLOD2;BRCA1;MLN;HK2;GOLGA4;SESN3;CA2;RNF19A;ANPEP;FTH1;STMN1;ZC3H12A;CA4;FLVCR1;FLVCR2;FAM3C;SLC35A5;ARRDC4;STARD4;MME;ACSL5;ATP11B;RNASE1;MUC3A;TBC1D2;SLC5A9;MAF;NAAA;SUCLG2;RHOU;TBC1D23;LCORL;KIF20B;SGK1;SMPDL3A;MATN2;PHLPP2;ENPEP;SEC23A;KDM3A;INO80D;PFKFB3;PNCK;HPGD;HHLA2;MAOA;TMPRSS2;AK4;PLD1;UGCG;CNNM1;PGRMC2;ADGRG7;ANKRD10;STOM;PROM1;APOB;PRODH;RRM2…								SARS-CoV 0Hour GSE47961	46/300	0.00127291	0.0171312	1.69862	11.3238	DET1;SLC24A1;PFKFB3;WDSUB1;CNP;CITED2;TNKS;WDR20;CBLB;ADM;PCSK5;CTGF;ZMYM4;LEPROTL1;TRA2B;PRRG1;TRIM24;SIRPA;LRIG3;MB21D2;CDR2;C3ORF58;KCNJ2;IP6K2;TLE4;EDN1;NLGN4X;BCL11A;FAM46A;MSL2;CASK;PARP16;SEMA4F;TMEM42;MEIS2;FOXP1;CNOT6;ZNF718;SCCPDH;PPP1R3B;RILPL1;BHLHE40;TTLL11;SPRY1;NAA16;RIN2								A-Vietnam-1203 CIP048 RG3-2004(H5N1)PB1-F2del 7day-MOI-10^3 GSE43302	48/300	0.000389044	0.00598387	1.78863	14.044	BTG3;BHLHB9;CD81;PPP1R9A;TSPAN12;FHIT;RAP1GAP;KRTCAP3;PGRMC1;EDNRB;SCP2;ZNF629;KIF5B;SNAPC3;KDR;TP53BP2;CTNNA1;LONP2;CA8;CYP2F1;MAP3K4;WLS;DNAJC19;PRNP;CXADR;SEMA6A;LRRN3;OSBPL5;IDH2;DAB2IP;CNOT10;TMEM64;PTPN13;SORL1;PRRC2B;TOM1L1;MSRA;KITLG;TMX4;TMEM158;SCCPDH;SUCLA2;APC;PKIA;PCCB;SUCLG2;CTNNB1;FERMT2								Glioblastoma	248/1937	1.99008e-06	0.000786478	1.41699	18.6012	APP;MTRR;AQP4;GRPR;SOX2;GJA1;GOLGA4;HTR7;ALCAM;PNP;EDNRB;MYC;NAMPT;KDR;TRIM24;CDK20;SOX9;SOX4;WLS;PDK1;PRIMA1;TNS1;EPHA4;DAXX;EPHA7;CXADR;DAPK1;ACSL5;DKK1;SFRP2;PARD3;ULK2;CYP2E1;KIF20B;EZR;CDS1;ENPEP;MAPKAP1;TGFA;XPC;PIK3R1;UGCG;PRDX1;RSU1;FADD;PROM1;GPM6B;SPHKAP;FN1;RMDN2;SMARCA1;SMARCA2;FOSL2;CPEB1;HIST1H4B;ID2;TNFSF4;ID4;NOX4;HYOU1;NOX5;TDGF1;ADA;PHF3;TOP2A;NRP1;TENM1;SETD2;CITED4;ADM;BRCA1;S…
	500 genes down-regulated by SARS-CoV-2 in human pancreatic organoids from GSE151803	82/441	6.21084e-09	1.40187e-07	2.1709	41.0234	SEMA5A;DPP10;PTPRT;SLC44A5;SPON1;KDM1B;COL12A1;LCLAT1;MYSM1;SLC8A1;RCBTB1;AFF2;EEA1;AKAP12;PTAR1;GOLGA4;SGCD;SESN3;ANPEP;PSD3;TCP11L1;TIMP3;KIF21A;ANKS1B;SOX5;UNC13B;DUSP4;DYNC2H1;DUSP5;EPHA4;ST6GAL1;TRPC4;SFMBT2;PDE4D;BCKDHB;CACNA2D2;ANK2;SLC30A1;KCTD3;RNASE1;PRLR;MTSS1;TMEM131;PCP4;DAAM1;XRN1;DOK6;GPD2;KCNMA1;LCOR;FAM20A;PHLPP2;CHODL;FBN2;SLC47A1;PRUNE2;LPAR1;TMTC1;IQGAP2;NHS;CSMD3;APOB;WASF3;O…								SARS-CoV 48Hour GSE47961	46/300	0.00127291	0.0171312	1.69862	11.3238	PPP1R15A;PRPS2;TMEM87B;PSMD12;CD83;KHDRBS3;TGFA;ZC3HAV1;HNMT;IFIT2;KRTCAP3;HINT1;COL4A3BP;CFL2;TRA2B;ZC3H12A;LINC00116;LRIG3;LONRF1;MCL1;DUSP4;DUSP5;TFAP2C;H3F3C;C1GALT1;MX1;IRF2BP2;RASSF9;CFLAR;TERF1;TOR1B;KLF4;DHRS4;FOXP1;NFKBIA;ARL4A;UFM1;TMX3;XRN1;PPP1R3B;RPS29;SPRY2;FGF13;KCNK1;CPEB2;ITM2C								cSARS Bat SRBD 0Hour GSE37827	48/300	0.000389044	0.00598387	1.78863	14.044	KCNK5;RASL11B;KDM1B;SATB2;ZC4H2;DCAF12L1;TGFA;SPATA5;NXT2;SIPA1L3;STK3;TRIM9;GRIP1;OGFRL1;ZNF706;SESN3;DNAJB5;DNMT3B;RIOK2;ZNF568;ITGAV;SOX9;TMEM38B;CBR4;C3ORF58;SASH1;ANKS1B;SNX6;NCBP2;MARS2;SETMAR;ADAM10;TOR1B;SYTL4;TMEM150C;PARP11;DUSP23;RAP2A;PDP2;KANSL1;MTF1;TTC30A;CRLF3;ZNF354A;LCORL;TECPR2;CCL26;BMPR1A								Liver carcinoma	425/3593	2.34306e-06	0.000881883	1.31487	17.046	CDA;NCKAP1;TFRC;BACH1;GJA1;ALCAM;SCP2;MYC;ZC3H12A;STMN1;CYP1B1;WLS;PRIMA1;ATG3;WDHD1;CXADR;PRKCB;DKK1;DKK2;PARD3;AGTR1;CYP2E1;TSPYL5;MAPKAP1;HPN;XPC;ZC3HAV1;THY1;IQGAP2;ADAMTS14;PRDX1;PDGFC;PROM1;PPARGC1A;HLA-DQA1;ABCA1;GSTM3;STARD13;CADM1;FN1;PBX3;RMDN2;NR2F2;LYZ;PRDX6;VANGL1;NOX4;TNFSF9;LGMN;GABRB3;ACHE;BTG3;SETD2;ADM;PYGL;MED15;GLI3;GGTLC1;ING3;CASP10;PBK;TIMP3;JAK1;ANXA1;ANXA3;ACTL6A;PAWR;TER…
	SARS perturbation; 299 Down Genes from GEN3VA; Human airway epithelium (HAE) cells; Accession: GSE47961 Platform: GPL6480; Entry 1	53/245	1.88807e-08	4.06793e-07	2.60773	46.3787	BCAR3;ACHE;CD83;FAM107A;CTSV;SLC7A11;BACH1;PCSK5;ETS1;AKAP12;RGS2;ZC3H12A;KDR;CNGA3;SOX9;UPP1;JARID2;LMCD1;PDK1;DUSP5;PPTC7;CACNA2D3;EMP1;SERPINB9;DKK1;F3;SERPINB8;ARL4C;SLC7A5;GREM2;HPDL;EID3;MYADM;EZR;TRIB1;CHST2;PTGER4;PNCK;ITLN1;ERBB4;HAS2;LONRF1;SMOX;IL34;NEK6;TFPI2;IL36G;KLF4;CLK1;SMOC2;LPIN1;CPEB2;FERMT2								SARS-ddORF6 84Hour GSE47961	46/300	0.00127291	0.0171312	1.69862	11.3238	IFITM3;ZCCHC6;MTMR3;ZFAND3;PAK1IP1;GBE1;XIAP;SAMHD1;USP18;GOLGA4;ING3;CA2;LIPH;HSF2;KYNU;ZC3H12A;EMC2;WDR5;ZNF146;CDR2;HERC6;PAIP1;OFD1;STARD4;SEPT11;MMAA;H3F3C;EDEM1;TCF12;MX1;FAAH2;SERPINB9;CDKAL1;INO80;ATP1B1;ARFGAP3;PLEKHA7;HS3ST1;SPCS3;PLSCR1;SESTD1;GPD2;NCL;FAM76B;RPL22L1;XAF1								A-CA-04-2009(H1N1) 24Hour GSE40844	47/300	0.000712135	0.0100009	1.74342	12.635	ZC4H2;IQGAP2;EFNA5;HS6ST1;MED15;FAM214A;NUDT4;TRIM9;RAI1;MYCT1;ZNF608;SH3PXD2A;SESN3;LIPH;RNF19A;TRPS1;STMN1;PDE4B;VPS54;MAN1A1;ARSD;TNS3;PPARGC1A;EDIL3;MFAP3L;ABCA1;NTRK2;AGTPBP1;IGFBP3;MACC1;IDH2;SSTR1;SMARCA2;KY;GULP1;ITPKB;RNF144B;NBEA;CPS1;MYO3B;PPP2R2C;KIF16B;REEP3;NOX5;BCAT1;PFKM;SERINC5								Leukemia, Myelocytic, Acute	221/1703	3.00906e-06	0.00108107	1.43445	18.2375	CDA;APP;TFRC;MAML2;CBLB;BACH1;GJA1;UBASH3B;ANPEP;MYC;NAMPT;STMN1;KDR;TRIM24;CYP1B1;SOX4;WLS;PDK1;PRIMA1;DDX18;WDHD1;DAXX;CXADR;PRKCB;DAPK1;SETMAR;FNDC3A;DKK1;ASRGL1;INPP4B;SFRP2;LGALS12;VOPP1;CYP2E1;TRIB1;TRIB2;LPAR1;XPC;THY1;CD1D;PIK3R1;UGCG;PRDX4;INPP5D;PROM1;ARSD;SPTBN1;BARD1;ABCA1;APOBEC3G;SPHKAP;CADM1;BCL11B;BCL11A;FN1;PBX3;SMARCA1;LYZ;PBX1;MLLT10;ID2;TNFSF4;ID4;NOX4;TNFSF9;CD200;TOP2A;PTPRT…
	Top 500 upregulated genes for SARS-CoV-2 infection in human limbus from GSE164073	85/476	2.29696e-08	4.73374e-07	2.06574	36.3346	TOP2A;NRP1;SPON1;TFRC;SLC44A1;COL14A1;FAM107A;PCSK9;TNFAIP3;BRCA1;GLI3;RCBTB1;LMNB1;ADAMTS3;ZNF608;MYC;ANPEP;FTH1;NAMPT;ZC3H12A;NUF2;PBK;KDR;CYP1B1;RSPO3;OIP5;MAN1A1;CGNL1;HMGCS1;MME;SLC6A15;IRAK3;PGD;RGMB;SYTL4;MTSS1;ARL4C;RNF144A;TGFBR3;TPST1;GPRC5B;ARL4A;ADAM17;KIFC1;AGTR1;FAM20A;KIF20B;DOCK2;NTM;LPAR1;LRP8;ADAMTS15;UGCG;MAP2;PDGFC;REPS2;HAS2;STXBP6;PPARGC1A;BUB1;PPARGC1B;STARD13;RRM2;CD70;COL…								icSARS CoV 54Hour GSE37827	46/300	0.00127291	0.0171312	1.69862	11.3238	NPFFR2;PTGER4;PSMD12;CD83;SEMA3A;RND3;HK2;AKAP12;CASP10;KYNU;GPBP1;ZC3H12A;NAMPT;TP53BP2;ENPP1;MB21D2;SOX4;CDR2;JAK1;EDN1;APOBEC3G;NSUN4;PPTC7;RIPK2;PCGF5;TXNRD1;ARRDC3;MSL2;AEN;POU3F1;TOR1B;KLF4;F3;FOSL2;ETV6;NFKBIA;PLSCR1;IL6;ARL4A;MTF1;KIF26B;NFE2L3;CD47;SGK1;TLR3;CDH18								SARS-CoV 96Hour GSE47960	47/300	0.000712135	0.0100009	1.74342	12.635	DET1;DDX6;MTMR2;NBAS;HKR1;STXBP4;USP32;GBE1;TMTC3;DUSP19;SNX13;BRCA1;HMGB1;PPP1R9A;PAIP2B;SNX2;FAM174A;PSD3;KIF21A;PROM1;SLC35A5;ADSS;C5ORF42;ZNF420;DYNC2H1;SMAD2;DDX18;PRKAB2;TRIQK;PDCD6IP;DENND4A;GOLPH3L;HPS3;ACYP2;CNOT10;TMEM42;CHD1L;NET1;SLC25A16;MAPK10;EID3;NBEA;NAT1;GNPDA2;GSTA3;TAX1BP1;C11ORF58								Prostate carcinoma	376/3145	3.93814e-06	0.00130583	1.32386	16.4751	APP;MTRR;TFRC;GRPR;ANTXR2;RCBTB2;SOX2;GJA1;ALCAM;PNP;EDNRB;TFG;UBASH3B;ALKBH1;ANPEP;MYC;DPYSL3;STMN1;KDR;TRIM24;AP1S2;TNFSF11;CYP1B1;PTGFRN;SOX9;TNS3;TP63;SOX4;WLS;PDK1;AGFG1;SOX5;TNS1;EPHA5;EPHA4;DAXX;EPHA7;ST6GAL1;CXADR;EPHA6;GOLPH3L;CACNA2D2;ACSL4;CSNK1E;FNDC3A;DKK1;INPP4B;TWSG1;SFRP2;XRN1;PARD3;AGTR1;SUCLG2;PADI2;CYP2E1;TRIB1;EZR;HRASLS;TRIB2;ENPEP;HKR1;MAOA;HPN;LPAR1;TGFA;NEDD4L;XPC;THY1;PIK…
	Top 500 down genes for SARS-CoV-2 infection Day 2 in ferret right cranial lung from GSE160824	72/392	8.62601e-08	1.66048e-06	2.13173	34.6745	NRP1;TENM1;SETD2;MAML2;TMEM200A;COL12A1;WIPF3;ULK4;ARRB1;CBLB;MYSM1;CDH6;RGS5;SGCD;ZMYM4;DPYSL3;PSD3;SOX5;PNISR;PARP4;MMP2;PDE4D;DENND2A;ALG13;ANK2;THOC2;PTBP2;FOXP1;DAAM1;PALLD;SCN8A;KCNMA1;ELMO1;RAPGEF2;ITGA6;LCORL;FREM1;KDM3A;KLHL14;TNKS;STXBP4;ATL2;SPATA6;PCDH17;THBS4;PRTG;GJA10;ZKSCAN2;DMD;DPH6;SLIT2;ZBED5;RUNX1T1;PCDH9;GFPT2;SORBS2;HELZ;INO80;PLXDC2;PTPRD;CLK1;MLLT10;KLF7;AHI1;SLC4A8;RALYL;…								icSARS-Cov Day1 GSE50000	46/300	0.00127291	0.0171312	1.69862	11.3238	DENND1B;CAMK2D;ZNF691;SGMS1;PRUNE2;GLIS3;GRIK1;VLDLR;GRM2;CDH2;FTH1;PRKAR2A;FAM174A;DPYSL3;TMED7;MAPK6;TP63;SAMD3;SOX5;JAK1;RAB2A;ATG3;CHST9;FARP1;TIGD4;PDCD6IP;HMGCS1;SMOX;HPCAL1;FNDC3A;NETO2;SERPINB8;ARID1B;SERPINB6;ETV6;TWSG1;CR1L;RAB37;FEZ2;IL1RAPL1;CTNNB1;SUCLG1;KLKB1;IL9R;PFKP;FSIP2								A-CA-04-2009(H1N1) 18hour GSE47962	46/300	0.00127291	0.0141776	1.69862	11.3238	CDS1;DDX6;SATB2;PSIP1;PPP1R9A;CLINT1;KRTCAP3;LAPTM4B;SLC25A29;DEPTOR;ZMYM3;NNT;CASP6;FTH1;SMYD3;C5ORF42;C3ORF58;RPRM;IP6K2;GALNT7;ARFGEF1;CHST9;CYB5A;MON2;RRM1;TRIQK;IDH1;PARP16;RPSA;PHKB;RPS3A;TMEM42;PTPN13;MUT;MEIS2;GULP1;KITLG;EIF3K;GSTA3;RAB37;ZFP62;CHMP3;SUCLG1;ZNF436;NAA16;EIF3E								Alzheimer's Disease	251/1982	3.96506e-06	0.00130583	1.39821	17.3909	CDA;APP;SPON1;MTRR;TFRC;STMN2;AQP4;BACH1;SOX2;GJA1;PNP;SCP2;UBASH3B;MYC;DPYSL3;STMN1;DENR;FBXO7;TP63;CMKLR1;PDK1;ANKS1B;WDHD1;EPHA4;DAXX;ST6GAL1;CXADR;PRKCB;DAPK1;DKK1;PPP1R3B;AGTR1;SUCLG2;HRASLS;ENPEP;MAOA;SDC2;THY1;NKAIN2;TRPM2;UGCG;MAP2;PRDX1;INPP5D;PENK;TP53BP2;SLC19A3;APOB;PROM1;PPARGC1A;SPTBN1;ABCA1;GSTM3;PMM2;FN1;RMDN2;LYZ;PRDX6;MSRA;CD200;FBXL7;FERMT2;CD320;CDC42SE2;ACHE;HIP1;ADM;PRL;BRCA…
	500 genes up-regulated by SARS-CoV-2 in human hiPSC-CMs cells at 24h from GSE150392	85/490	8.75781e-08	1.66048e-06	1.99275	32.3837	BCAR3;ACHE;CPM;USPL1;CD83;TMEM200A;SLC2A1;PCSK9;TNFAIP3;PLOD2;CHD1;CDH6;UBASH3B;MYC;GPBP1;NAMPT;ZC3H12A;BOC;CYP1B1;DUSP4;TLE1;ARRDC3;EMP1;PLA2G4A;AEN;KCNAB1;SSTR1;SERPINB8;ARL4C;SLC7A5;TPST1;DOK5;PAPPA;AGTR1;RAPGEF2;IRF8;NCOA7;SGK1;CDH16;TLR4;PPP1R15A;TMEM87B;LSMEM1;AMIGO2;PCDH15;ATP10A;THY1;SAMHD1;TFPI;UGCG;MYCT1;NUAK1;NT5E;CHSY1;NHS;HAS2;STOM;MGAT1;HIVEP2;LINGO2;IL33;STARD13;MYO10;SMOX;GFPT2;TF…								A-CA-04-2009(H1N1) 12Hour GSE47960	45/300	0.00222122	0.0211016	1.65421	10.1068	IFITM3;RAB3B;CHODL;SLC44A1;CNP;WDR41;PSEN2;AKAP7;ADM;ZC3HAV1;SAMHD1;USP18;IFIT2;SAV1;MED10;GPBP1;ZNF600;GBP1;SNX6;OFD1;GSTM3;DUSP5;SLC16A1;IL15;PCGF5;FAM46A;MX1;ACSL5;ACYP2;TOR1B;PLSCR1;XRN1;PPP1R3B;GSTA3;CCPG1;MT1H;NCOA7;C19ORF66;CD47;ZNF578;TRIM38;XAF1;TLR3;LGMN;BMPR1A								A-Vietnam-1203-2004(H5N1) 24Hour GSE28166	46/300	0.00127291	0.0141776	1.69862	11.3238	INVS;TMEM87B;ZNF691;CPNE4;CTNND2;GLIS3;SLC2A1;TULP4;CSTF2T;PYGL;PLCXD1;PPP3CA;CASP6;RNF217;MFSD1;UQCRFS1;ZNF622;MAP3K7;DGCR2;CADPS2;USP25;SLC38A1;RRM1;ERVMER34-1;ARHGEF37;NONO;TXNL1;KCTD3;TRNAU1AP;SMARCA1;AIG1;ARFGAP3;KLF15;PBX1;UCHL5;PLEKHA7;HS3ST1;FOXP1;NDUFAF7;ZADH2;CTDSP2;NBR1;TAX1BP1;CTNNB1;ITGA6;XPR1								Congenital chromosomal disease	80/497	4.36911e-06	0.00138134	1.81544	22.4043	PTPRU;SETD2;CSF3R;TFRC;MAML2;MTR;BRCA1;CXCL14;GLI3;SOX2;CCND2;SH3PXD2A;MYC;STMN1;KDR;ZNF569;SOX9;GGT1;EDIL3;TNS3;TP63;IL15;NCOA3;REV1;AKR1A1;PGD;POU3F2;FOXP1;ETV6;MSH6;MN1;PLSCR1;TWSG1;PAPPA;ZNF436;CYP2E1;ZFPM2;FBN2;SATB2;WDR20;TMPRSS2;XPC;THY1;TFPI;FHIT;MALT1;NKAIN2;ZNF629;SHOX;NLRP2;IGFBP7;PROM1;SPTBN1;LAIR1;RUNX1T1;JAZF1;OPN4;BCL11A;LSAMP;AZIN2;A2ML1;DEK;KLF4;LBX1;PBX1;AICDA;GADD45G;PTPRD;MLLT…
	500 genes down-regulated by SARS-CoV-2 in human Calu3 cells at 24h from GSE148729 totalRNA	85/495	1.3837e-07	2.52259e-06	1.9679	31.0796	TOP2A;MYOM1;PTPRU;HIP1;TFRC;ITGB5;UBXN2B;PCSK9;HMGB1;HNMT;TSPAN12;LMNB1;ANKRD9;PAIP2B;ALCAM;SCP2;SESN3;UROD;NNT;ACP6;DPYSL3;STMN1;PBK;CHP1;IDS;ITGAV;KPNA2;GGT1;LMCD1;DYNC2H1;CHST9;HGSNAT;ST6GAL1;RALBP1;CXADR;TRIQK;MME;MSH6;CLDN10;TNNT1;GPR160;CHMP3;TNIK;PFKFB3;CDCA7;AK4;SEMA3E;UQCRH;PAPSS1;PGRMC1;FAM172A;PALMD;PRKAR2A;DSEL;SPP1;REPS2;SC5D;PROM1;ARSD;NDUFV1;FARP1;CYB5A;IDH1;SRD5A3;IDH2;CMTM6;DHCR2…								A-CA-04-2009(H1N1) 12Hour GSE47962	45/300	0.00222122	0.0211016	1.65421	10.1068	CCDC71L;KCNK5;ZCCHC6;TMEM41A;CNP;ZC3HAV1;FHIT;USP18;IFIT2;GPBP1;RNF217;GCNT2;PTGFRN;HERC6;PAIP1;STARD4;APOBEC3G;HMGCS1;RIPK2;PCGF5;MX1;SSU72;FAAH2;ADAM10;CFLAR;TOR1B;SERPINB8;KCTD6;HS3ST1;FOSL2;NR4A2;PLSCR1;XRN1;CCPG1;GPD2;FEZ2;WAC;PADI2;TNFSF9;LCOR;MT1H;NCOA7;C19ORF66;TRIM38;XAF1								A-Vietnam-1203 CIP048 RG4-2004(H5N1)NS1trunc 12Hour GSE43204	46/300	0.00127291	0.0141776	1.69862	11.3238	CDS1;SLC44A5;HKR1;TMEM41B;WDR1;CD81;PROS1;SEL1L;MTMR8;TMTC1;SLC7A11;PKD2;MED15;AMOT;RHOBTB2;PKHD1;NRBP2;C3ORF18;TFG;NUP85;ITGAV;AGA;TNS3;ANKRD13A;WDHD1;SLC38A1;PDCD6IP;FANCL;ENTPD6;C1GALT1;CAD;ACSL5;CASK;HPS3;ANO4;AIG1;SYTL4;PBX1;LRPPRC;DIAPH2;PARD3;FEZ2;DHCR7;PFKM;CAMK1G;MATN2								Cleft palate, isolated	30/129	4.76433e-06	0.00144836	2.84301	34.8392	GABRB3;APP;WDR1;BNC2;SATB2;F13A1;TGFA;NEDD4L;ADM;MTR;HMGB1;ETS1;FGF3;MYC;PDGFC;SPP1;SC5D;SOX9;TP63;TNS1;TGFB2;CASK;LBX1;MN1;MAFB;GAL;GAS1;CTNNB1;SPRY2;FGF10
	500 genes up-regulated by SARS-CoV-2 in human cardiomyocytes from GSE150392	80/461	2.05604e-07	3.60949e-06	1.99103	30.6566	BCAR3;ACHE;CPM;USPL1;CD83;TMEM200A;PCSK9;TNFAIP3;PLOD2;CHD1;CDH6;UBASH3B;MYC;GPBP1;ZC3H12A;CYP1B1;DUSP4;TLE1;ARRDC3;EMP1;PLA2G4A;AEN;KCNAB1;SSTR1;DKK1;SERPINB8;ARL4C;SLC7A5;TPST1;DOK5;PAPPA;AGTR1;RAPGEF2;IRF8;NCOA7;SGK1;CDH16;PPP1R15A;TMEM87B;LSMEM1;AMIGO2;PCDH15;ATP10A;THY1;SAMHD1;TFPI;UGCG;MYCT1;NUAK1;NT5E;CHSY1;NHS;HAS2;STOM;HIVEP2;IL33;STARD13;MYO10;SMOX;GFPT2;TFPI2;MX1;KLF4;NFKB2;CLK1;NFKBIA…								A-CA-04-2009(H1N1) 24Hour GSE37571	45/300	0.00222122	0.0211016	1.65421	10.1068	PTGER4;BCAR3;RBM25;PAK1IP1;TNFAIP3;ZC3HAV1;PPM1K;FAM86FP;USP18;IFIT2;SAV1;GJA1;NUAK1;GBP1;HERC6;DUSP5;EDN1;SNRPN;RIPK2;PCGF5;RARRES3;SMOX;COL22A1;FAM46A;MX1;TMC7;TRNAU1AP;RGMB;KLF4;PDP1;NFKBIA;ACTA1;PLSCR1;TMEM158;MTF1;NFE2L3;DSG1;NCOA7;C19ORF66;MAPRE1;IL6ST;XAF1;CDO1;PIK3AP1;TLR3								A CA 04 2009 7dayMOI-10^5 GSE37569	46/300	0.00127291	0.0141776	1.69862	11.3238	CPNE8;TMEM41A;PNCK;STXBP4;STMN2;PCDH15;AKAP7;SEMA3E;RORB;AMOT;GHR;PRTG;NUAK1;ZNF608;PGRMC2;PNMA1;CDH2;FAM174A;SLC19A3;CTSF;EDIL3;C3ORF58;JAK1;RFTN2;DNAJC19;CHST9;CPSF6;CYBRD1;PHKB;TMEM64;ANO4;ADRA2C;MUT;PRRC2B;MTSS1;GULP1;MYO1D;TMEFF2;TMX4;SUCLA2;NOVA1;ISPD;VSTM2A;FGF12;ZFP28;FGF10								Colon Carcinoma	262/2091	5.40245e-06	0.00158152	1.38197	16.7615	IFITM3;APP;MTRR;TFRC;GRPR;SOX2;GJA1;ALCAM;PNP;ANPEP;FTH1;MYC;KDR;CDK20;SOX9;TP63;SOX4;WLS;EPHA7;ST6GAL1;CXADR;PRKCB;ACSL4;DKK1;ASRGL1;TWSG1;PADI2;CYP2E1;EZR;SDC2;LPAR1;TGFA;XPC;THY1;PIK3R1;PLAC8;ADAMTS15;UGCG;NUAK1;PRDX1;PDGFC;SNX9;PROM1;PPARGC1A;SPTBN1;PPARGC1B;BARD1;ABCA1;SIAH1;FN1;RMDN2;NR2F2;SMARCA1;VANGL1;RPS29;ID2;SDC1;NOX4;TNFSF9;TDGF1;FERMT2;TOP2A;NRP1;TENM1;SETD2;HIP1;CITED2;ADM;BRCA1;ME…
	Top 500 upregulated genes in human nasal epithelial cells with SARS-CoV-2 infection (Wild Type, 72 hpi) from GEO GSE162131	79/455	2.39353e-07	4.05191e-06	1.99179	30.3654	PHF3;DPP10;SETD2;RBM25;CHD1;IFIT2;EEA1;EFR3A;GOLGA4;CNST;ING3;ZNF608;SPTLC1;PPP6R3;TRIM24;SMARCAD1;MAP3K4;HERC6;DUSP4;PNISR;CDV3;MBNL1;STARD4;REV1;PAWR;ACSL4;ASH1L;THOC2;F3;YWHAZ;PTBP2;FOXP1;NT5C3A;RNF144B;CLIP1;SFPQ;RBL1;DAAM1;XRN1;NCL;GPD2;WAC;LCORL;NSMAF;INO80D;YTHDC1;TMTC3;NEDD4L;XIAP;ZC3HAV1;PPM1K;LIN7C;USP18;MAP2;TRA2B;SLITRK6;TP53BP2;HIVEP2;GBP1;ZNF146;ATF7IP;RNGTT;MX1;HELZ;STAM;MERTK;GULP…								A-VN-1203-2004(H5N1) Day1-10^4pfu GSE33263	45/300	0.00222122	0.0211016	1.65421	10.1068	CHODL;DET1;AHCTF1;FH;LUZP2;SCHIP1;TMTC3;PIK3R1;ART5;HK2;STK3;SPRED2;C3ORF18;CTSO;BASP1;PSD3;FLVCR1;TASP1;DENR;LRRFIP2;HLA-DQA1;SASH1;TOE1;RPL39L;TTC14;ARHGEF10;TFAP2C;BDNF;AGL;WDR75;EMP1;MRPS7;ATP1B1;F3;ARID1B;FOSL2;KLF7;XRN1;APC;ZNF615;GNB4;SLC27A6;EIF3E;ZFPM2;CDC42SE2								A CA 04 2009 7dayMOI-10^6 GSE37569	46/300	0.00127291	0.0141776	1.69862	11.3238	CPM;STXBP4;SDC2;STMN2;AKAP7;SEMA3E;VLDLR;RORB;MANEA;AMOT;GHR;PRTG;GOLGA4;NUAK1;ZNF608;ZMYM3;CDH2;KDR;FAM19A1;ZNF426;MAP3K4;C3ORF58;PDK1;JAK1;DNAJC19;BCHE;CPSF6;LRRN3;ACAD9;CYBRD1;RASSF9;CNOT10;PHKB;GAPVD1;PLXDC2;MUT;OXR1;PRRC2B;CLK1;RAP2A;PPM1B;PARD3;TTC30A;TLN2;VSTM2A;BMPR1A								Malignant tumor of colon	252/2001	5.75243e-06	0.00162383	1.38862	16.755	IFITM3;APP;MTRR;TFRC;GRPR;SOX2;GJA1;ALCAM;ANPEP;FTH1;MYC;KDR;SOX9;TP63;WLS;EPHA7;ST6GAL1;CXADR;PRKCB;ACSL4;DKK1;ASRGL1;PADI2;CYP2E1;EZR;SDC2;LPAR1;TGFA;XPC;THY1;PIK3R1;PLAC8;ADAMTS15;UGCG;NUAK1;PRDX1;SNX9;PROM1;PPARGC1A;SPTBN1;PPARGC1B;BARD1;BCL11B;SIAH1;FN1;RMDN2;NR2F2;SMARCA1;VANGL1;SDC1;NOX4;TNFSF9;TDGF1;FERMT2;TOP2A;NRP1;TENM1;SETD2;HIP1;CITED2;ADM;BRCA1;MED15;GLI3;PTPRG;AKAP10;HINT1;CASP10;S…
	Top 500 down genes for SARS-CoV-2 infection in Rhesus macaques at Group 2 dose in PBMCs at 4 DPI from GSE156701	79/456	2.6255e-07	4.29133e-06	1.98639	30.0994	BCAR3;ST6GALNAC2;TMEM183A;KDM1B;USP32;SLC2A1;PHAX;PYGL;FNBP1L;SIPA1L2;LMNB1;PPP3CA;ALCAM;CNST;ING3;ZNF608;BASP1;FTH1;NAMPT;PROK2;DLGAP1;GPR135;TNS1;ARRDC4;FOXD1;PPTC7;MME;KAZN;ATP1B1;POU3F1;SENP2;SPTB;PRLR;KCTD7;RAB32;SLC25A16;TPST1;CLIP1;PELI1;CHMP3;FAR2;RAF1;CHST2;ARHGEF5;SLC24A1;ITLN1;WDR20;AKAP7;TMEM164;PDLIM1;POLD3;SLC25A29;PAK1;P2RY1;SPP1;REPS2;UBTD1;RPRD1A;ZBED5;SMNDC1;RAB11FIP4;GALNT3;NEB…								A-Vietnam-1203 CIP048 RG3-2004(H5N1)PB1-F2del 2day-MOI-10^4 GSE44441	45/300	0.00222122	0.0211016	1.65421	10.1068	IFITM3;CD83;LUZP2;PROS1;ATF7IP2;MEI4;CBLB;PPM1K;EFNA5;USP18;C1ORF94;IFIT2;RNF213;CCND2;GRM4;SLITRK2;MAN2A1;HIVEP2;STK32A;SLC13A5;SAMD3;LINGO2;CXADR;RNGTT;NUP155;SFMBT2;DKK1;AP3B2;AZIN1;GADD45G;LGALS9B;DCTD;NFKBIA;DNAJC3;PLSCR1;LRCH1;XRN1;DPPA4;IL1RAPL1;WAC;SPATS2L;CD47;XAF1;ST6GALNAC5;NSMAF								SARS-CoV MA15 Day2-PFU-10^4 GSE50000	46/300	0.00127291	0.0141776	1.69862	11.3238	ENPEP;FH;TUSC3;COL14A1;STMN2;NTN4;CXXC4;C1ORF94;PPP3CA;RAI1;IMMP2L;CTSO;CDH2;IDS;MAN1A1;SLC35A5;EDIL3;PDK1;DYNC2H1;MON2;CADM1;MAMDC2;KCNIP4;TMEM64;SMARCA1;RGMB;ITFG1;NET1;RNF144A;SLC8A3;REEP1;MYO1D;RSPH3;GREM2;TWSG1;PPM1B;MYO1B;APC;RPS29;SESTD1;PARD3;GPD2;NBR1;PCCB;COL4A6;SUCLG2								Poor school performance	138/985	5.95842e-06	0.00162398	1.55251	18.6778	APP;TUSC3;IFT172;HNMT;GRIP1;GJA1;COL4A3BP;PNP;PPP2R1A;GJA5;CDK20;AP1S1;GGT1;CEP97;SOX5;KIRREL3;SNRPN;CASK;ALG13;SDHC;VRK1;ACSL4;THOC2;FOXP1;KCTD7;MAF;RNF125;SCN8A;FAR1;ROR2;TNIK;MMADHC;RBM8A;MAOA;ARX;CDCA7;PCDH15;TMTC3;NEDD4L;SPATA5;PCDH19;RAI1;RNF213;HIVEP2;PRODH;PROM1;GRIA3;COX10;DNAJC19;AUTS2;BCL11B;BDNF;FANCL;BCL11A;NONO;SRD5A3;NR2F1;TBCD;DHCR24;INO80;SMARCA2;FBXO31;QDPR;AHI1;FA2H;COQ2;CPS1;T…
	447 genes down-regulated by SARS-CoV-2 infection in Vero E6 cells from GSE153940	77/444	3.55818e-07	5.62193e-06	1.98785	29.5173	MRS2;HNF4G;EFCAB14;PSIP1;GHITM;F11R;TSPAN12;CDH6;LAPTM4B;SCPEP1;PAIP2B;ALCAM;EFEMP1;TFG;SPTLC3;CASP6;STMN1;PLS3;MFSD1;DENR;FAM3C;WLS;DDX18;STARD4;RALBP1;LIX1L;BCKDHB;AKR1A1;PGD;ASRGL1;ITFG1;UCHL5;CLDN10;TMX4;VAMP7;PCCB;XPR1;PRPS2;TMEM185A;SRBD1;SEL1L;PAPSS1;PGRMC1;PGRMC2;UGP2;SPP1;CTNNA1;STOM;SLIT2;PAIP1;SNX6;RPL39L;RRM1;APOBEC3G;YIPF4;IDH1;PMM2;YIPF5;CMTM6;CYBRD1;LYZ;PLXDC2;SMARCA1;SLC6A6;DAP;ND…								A-Vietnam-1203 CIP048 RG4-2004(H5N1)NS1trunc124 2day-MOI-10^4 GSE44445	45/300	0.00222122	0.0211016	1.65421	10.1068	CNTNAP3;CPNE4;NTM;EIF4A3;CACNA1B;TMEM51;AQP4;PRKX;GHITM;ZC3HAV1;BACH1;USP18;IFIT2;CDH7;C3ORF18;PNP;RNF213;KYNU;LEPROTL1;VPS54;CNGA3;HERC6;OPCML;EOMES;CDKL3;INO80;DNAJC15;DKK2;SLC5A9;RIT2;DPPA4;LHX2;CDH10;NAAA;MPHOSPH10;TAF4B;DSG1;TSSK3;C19ORF66;CD47;XAF1;BCAT1;RIN2;DSC1;PFKP								A-CA-04-2009(H1N1) 18Hour GSE37571	45/300	0.00222122	0.0183963	1.65421	10.1068	NECAB1;TENM1;DDX6;ZC4H2;CDCA7;GLIS3;SEMA3E;FAM214A;NUDT4;AMOT;GHR;SESN3;RASGEF1A;DSEL;PDE4B;FLVCR2;GPRASP2;SMAD2;ZNF682;CBX7;AADAT;GALNT2;NCOA3;MYH15;BCKDHB;GOLPH3L;SORBS2;SYT14;ATP1B1;PBX1;SERPINB6;MSH6;SLC4A7;NIN;GORASP2;SLCO4C1;TTC30A;RAPGEF1;LRRN1;NMUR1;ACO1;C9ORF3;MAPRE1;MPHOSPH8;SHANK2								Liver Cirrhosis, Experimental	116/801	7.34014e-06	0.00181015	1.60922	19.0245	FAM49A;APP;ALDH1L1;CD83;GPR68;TUSC3;COL12A1;LGALSL;AQP7;PLOD2;CTGF;RGS5;CDH5;RGS2;GJA1;MYC;TRIM24;AP1S2;SOX4;WLS;SAMD11;AGFG1;UNC5CL;CXADR;PRKCB;IGFBP3;HPCAL1;SHISA3;PRLR;RAB32;ADAM17;COL4A2;PPP1R3B;AGTR1;MYADM;VOPP1;EZR;ENPEP;CNP;INSIG2;C5AR1;LIN7A;NPAS2;PLAC8;UGCG;INPP5D;IGFBP7;PRODH;HLA-DQA1;SMAD2;PRNP;STARD13;NEK6;TFPI2;RMDN2;GULP1;PTPRD;NFKBIA;CPS1;NBEA;ID2;COL5A2;ID4;NOX4;TCF4;ADA;LGMN;ACHE…
	Top 500 upregulated genes for SARS-CoV-2 infection in human cornea from GSE164073	80/470	4.64712e-07	7.10559e-06	1.9441	28.3485	CPM;RASL11B;COL14A1;PCSK9;TNFAIP3;ARRB1;RORB;AFF3;PCSK5;GLI3;AMOT;ENDOV;SGCD;EDNRB;CCND2;ANPEP;FTH1;DPYSL3;NAMPT;ZC3H12A;KDR;CYP1B1;MAN1A1;PTGFRN;TNS3;CGNL1;NANOS1;EPHA4;KLF13;HMGCS1;MMP2;DENND2A;ANK2;FOXP1;TGFBR3;BACE2;MN1;GPRC5B;ADAM17;CTDSP2;RHOU;MAML3;FAM20A;FREM1;TLR3;NUMBL;GLIS3;NPAS2;FSTL5;PDPN;REPS2;SC5D;LRIG3;STXBP6;PPARGC1A;WASF3;RAB11FIP4;RUNX1T1;IRX1;CBX7;FN1;LSAMP;PRG4;CFLAR;KLF4;SUL…								A-Vietnam-1203 CIP048 RG4-2004(H5N1)NS1trunc 24Hour GSE43204	45/300	0.00222122	0.0211016	1.65421	10.1068	PTGER4;BTG3;RASL11B;SATB2;LGALSL;ZC3HAV1;FAM214A;USP18;INPP5B;HMGXB4;CASP10;KYNU;GRB10;PDE4B;UPP1;GBP1;HERC6;TOE1;OFD1;TLE4;EPHA4;ZNF561;EDN1;PCDH9;BTN2A1;TRPC4;PCDH7;RASSF9;SERPINB9;SSTR1;ELL2;FAM126A;AZIN1;FOSL2;RAB32;TUBB2A;KBTBD6;PPP1R3B;ID2;ZNF30;ZNF615;LNX1;XAF1;OTUD1;CAMK1G								A-CA-04-2009(H1N1) 24Hour GSE37571	45/300	0.00222122	0.0183963	1.65421	10.1068	FBN2;PRPS2;CPM;PFKFB3;RAP1GDS1;LPAR1;PSIP1;PIK3R1;BRCA1;SLC7A11;EFNA5;PPP1R9A;HS6ST1;AMOT;ZFP14;RASGEF1A;CFL2;REPS2;UQCRFS1;OIP5;CEP97;SASH1;NANOS1;SMAD2;WDHD1;C9ORF135;RRM1;RRM2;FANCL;IDH1;GOLPH3L;SORL1;ITFG1;SULF2;REEP1;ZNF91;NBEA;RAB15;CTDSP2;TAX1BP1;RHOU;ACO1;ANG;SERINC5;SHANK2								Methylmalonic aciduria	2022-12-29	7.36352e-06	0.00181015	6.59079	77.8964	MCEE;SUCLA2;MMAA;MMD;GPD2;SUCLG2;MTR;SUCLG1;MUT;MMACHC;MMADHC;CD320
	500 genes down-regulated by SARS-CoV-2 in A549-ACE2 cells from GSE154613 berbamine	78/455	4.82325e-07	7.14444e-06	1.9602	28.5103	TOP2A;NCKAP1;SCOC;TMEM41B;UBXN2B;TSEN15;FBXO28;NXT2;MANEA;ZMYM1;CCDC91;SESN3;CFL2;NUF2;ZNF280C;AP1S2;FLVCR1;SMARCAD1;TMED7;SLC35A5;LRRCC1;RAB2A;MBNL1;STARD4;LYPLA1;TRIQK;MSL2;DCK;UCHL5;RAP2A;TMEM135;TMX3;RRAGC;THAP9;FAR1;CD47;TBC1D23;BCAT1;KIF20B;ARL8B;TMEM87B;HPGD;TMTC3;LIN7C;TFPI;RPAP3;HECTD2;LEPROTL1;ST8SIA4;LONRF1;SLC38A2;ZBED5;SMNDC1;SOCS4;TGFB2;PCGF5;YIPF4;SIAH1;C1GALT1;CMTM6;NAP1L1;TMEM64;…								RSV 24Hour GSE3397	45/300	0.00222122	0.0211016	1.65421	10.1068	PHF3;PPP1R15A;MAML2;ZFAND3;TNFAIP3;GHITM;RPL8;COX7C;MED15;RND3;UQCRH;PDLIM1;ALCAM;RNF213;SCP2;PALMD;PPP2R1A;AP1S2;EIF4EBP1;NHS;PLS3;DGCR6;METTL9;KCNJ2;RALBP1;ANXA1;SORBS2;RPS3A;AIG1;FOSL2;BACE2;KITLG;DIAPH2;DNAJC1;RABEP1;DAAM1;ARPC3;PAPPA;BHLHE40;PCCB;AAK1;RPL24;EIF3H;EIF3E;CEP63								A-Netherlands-602-2009(H1N1) 24Hour GSE40844	45/300	0.00222122	0.0183963	1.65421	10.1068	WDR25;FAM107A;NTN4;EFNA5;HS6ST1;SIPA1L3;INPP5B;GHR;TRIM9;CCND2;SH3PXD2A;SESN3;GRM7;NNT;ANPEP;TRPS1;PSD3;ITGAV;CA8;ZNF445;EDIL3;CBR4;MFAP3L;JAZF1;ANXA1;AGTPBP1;DENND4A;FANCL;MACC1;TMEM61;SHROOM3;RASSF9;SSTR1;SMARCA2;SORL1;PLEKHA7;KLF8;NBEA;COL4A6;PADI2;ROR2;BCAT1;C11ORF58;SERINC5;HCN1								Status Epilepticus	43/221	7.52232e-06	0.00181015	2.27188	26.8028	KCNK5;FH;ARX;SLC2A1;AQP4;GRIK1;PCDH19;SLC8A1;ARV1;NT5E;CASP8;CDH2;CYP11A1;CASP6;CNR1;NPY;NTF3;ZBED1;DMD;PRODH;SLC13A5;NUS1;NTRK2;PRKCB;BDNF;CAD;ADAM10;DHCR24;SSTR1;SMARCA2;SLC8A3;FIG4;QDPR;GALC;PCP4;SCN8A;KCNMA1;BAX;IL6ST;TLR4;FGF12;KCNK3;HCN1
	Top 500 downregulated genes for SARS-CoV-2 infection in human lung organoids from GSE148697	75/433	5.28794e-07	7.53104e-06	1.98378	28.6709	DENND1B;CPM;SCOC;TMEM41B;TDRP;WASL;TSPAN12;NUDT4;PTAR1;SERP1;SPTLC1;SESN3;KCNT2;UBE2Q2;CFL2;SEC61G;BCL7C;AP1S2;MAN1A1;TMED7;ENOPH1;NUDT12;RAB2A;STARD4;LYPLA1;ZNF681;CXADR;TRIQK;ANKRD46;PAWR;DCK;MTSS1;NT5C3A;TWSG1;RAP2A;TMEM135;CRISPLD1;PPP1R3B;GPR160;LCOR;FAR1;RAB38;BCAT1;TMTC3;XIAP;GPR83;PPM1K;LIN7C;FAM214A;CXXC4;PGRMC2;MAN2A1;RNF217;RPRD1A;SOCS4;RNGTT;CPSF6;NEBL;PCDH20;YIPF4;KCNIP4;SIAH1;IRF2BP…								SARS-BatSRBD 72Hour GSE47961	45/300	0.00222122	0.0211016	1.65421	10.1068	CHODL;TMEM87B;SETD2;ATL2;ZC3HAV1;EFNA5;FAM214A;CHD1;RNF213;SCML1;SERP1;CFL2;ZC3H12A;RNF217;CYP1B1;MAP3K7;SLC38A2;MCL1;TLE4;RAB2A;DUSP5;AKIRIN2;USP25;SEMA6A;PCGF5;GALNT2;CNBP;SLC52A3;ATP1B1;PTPN13;HS3ST1;NR4A2;PARP11;PPM1B;ID2;OSTC;REEP3;ABI1;SPRY2;ITGA6;SGK1;XAF1;RIN2;CPEB2;ZNF552								A-Vietnam-1203 CIP048 RG4-2004(H5N1)NS1trunc124 1day-MOI-10^3 GSE44445	45/300	0.00222122	0.0183963	1.65421	10.1068	KCNK5;SEC23A;USPL1;TMEM41B;FBXO28;CDCA7;RORB;HNMT;CXXC4;AKAP1;AMOT;ZNF706;CDH2;ZMYM4;ZNF846;RIMKLB;MFAP3L;EPHA5;EPHA4;OPN4;WDR37;NSUN4;KCND2;AADAT;DENND4A;SFMBT2;IGFBP3;MARS2;ACAD9;VASH2;FAM189A1;TMEM64;GAPVD1;AP3B2;ITFG1;SLC6A6;HPDL;TMEM135;TMX4;NBEA;KIFC1;MTF1;NUP35;HRASLS;XPR1								Dull intelligence	133/947	7.78657e-06	0.00181015	1.55559	18.2986	APP;TUSC3;IFT172;HNMT;GRIP1;GJA1;COL4A3BP;PNP;PPP2R1A;GJA5;AP1S1;GGT1;SOX5;KIRREL3;SNRPN;CASK;ALG13;SDHC;VRK1;ACSL4;THOC2;FOXP1;KCTD7;MAF;RNF125;SCN8A;FAR1;ROR2;TNIK;MMADHC;RBM8A;MAOA;ARX;CDCA7;PCDH15;TMTC3;NEDD4L;SPATA5;PCDH19;RAI1;RNF213;HIVEP2;PRODH;PROM1;GRIA3;COX10;DNAJC19;AUTS2;BCL11B;BDNF;FANCL;BCL11A;NONO;SRD5A3;NR2F1;TBCD;DHCR24;SMARCA2;FBXO31;QDPR;AHI1;FA2H;COQ2;CPS1;STT3B;DHCR7;GABRB3;…
	500 genes up-regulated by SARS-CoV-2 in human A549 cells from GSE147507 Series2	83/495	5.40201e-07	7.53104e-06	1.90999	27.5637	IFITM3;BTG3;PSIP1;TNFAIP3;PLOD2;BZW1;IFIT2;GJA1;GOLGA4;AKAP10;EFEMP1;CCDC91;CASP8;BMPER;KYNU;NAMPT;PDE4B;HERC6;WDHD1;EDN1;ANXA1;ANXA3;MMD;IGFBP3;USP44;REV1;UBE2E1;WDR75;ADAM10;PLA2G4A;ACSL4;THOC2;DKK1;KCTD6;MSH6;PSMA6;PLSCR1;IFT81;PAPPA;NCOA7;CEP63;TRIB1;HDAC2;SEMA3A;ZC3HAV1;C2CD4C;NT5C2;SAMHD1;USP18;RPAP3;MAP2;SLITRK6;HAS2;SOCS6;PDLIM5;GBP1;KCNJ2;MAP4K3;PAIP1;CYB5A;ERVMER34-1;SYT1;SUSD2;MBD2;TFP…								SARS-BatSRBD Day1 GSE50000	45/300	0.00222122	0.0211016	1.65421	10.1068	FBN2;TENM1;DENND1B;SLC24A1;GALNT14;PRUNE2;GOSR1;CACNA1B;VLDLR;PYGL;RORB;THBS2;MYSM1;HELB;RGS2;ZNF608;SNAPC3;DLGAP1;MAN1A1;NDUFV2;TP63;PPARGC1B;SAMD3;CHST9;SLC38A1;GALNT2;DAB2IP;VASH2;KCNAB1;PHKA2;SERPINB8;ARID1B;DISP1;RUFY1;ANO1;RALYL;KANSL1;RAB37;MYO3A;GNB4;CENPO;LPIN1;RIN2;SERINC5;IL9R								A-Vietnam-1203 CIP048 RG4-2004(H5N1)PB2-627E 2day-MOI-10^4 GSE43301	45/300	0.00222122	0.0183963	1.65421	10.1068	NUMBL;DLX2;USPL1;SLC35F3;KLHL14;PSIP1;SLAIN2;PCSK5;NKAIN2;C3ORF18;ZNF608;MMP24;ZMYM4;PRKAR2A;RNF19A;SNAPC3;ST8SIA4;STX6;PROK2;SNX9;TRAM1L1;ZNF565;SOX4;ZNF420;JAZF1;OPCML;DYNC2H1;KIRREL3;CADPS2;FOXD1;LRRN3;DENND4A;KCNIP4;KCTD7;RNF144A;SLC6A6;SNX16;GPD2;HSBP1L1;LCOR;VSTM2A;MPHOSPH8;SCG2;SERINC5;ACTRT1								Low intelligence	133/947	7.78657e-06	0.00181015	1.55559	18.2986	APP;TUSC3;IFT172;HNMT;GRIP1;GJA1;COL4A3BP;PNP;PPP2R1A;GJA5;AP1S1;GGT1;SOX5;KIRREL3;SNRPN;CASK;ALG13;SDHC;VRK1;ACSL4;THOC2;FOXP1;KCTD7;MAF;RNF125;SCN8A;FAR1;ROR2;TNIK;MMADHC;RBM8A;MAOA;ARX;CDCA7;PCDH15;TMTC3;NEDD4L;SPATA5;PCDH19;RAI1;RNF213;HIVEP2;PRODH;PROM1;GRIA3;COX10;DNAJC19;AUTS2;BCL11B;BDNF;FANCL;BCL11A;NONO;SRD5A3;NR2F1;TBCD;DHCR24;SMARCA2;FBXO31;QDPR;AHI1;FA2H;COQ2;CPS1;STT3B;DHCR7;GABRB3;…
	500 genes up-regulated by SARS-CoV-2 in human Calu3 cells at 4h from GSE148729 untreated s1 polyA	82/489	6.29602e-07	8.52661e-06	1.90968	27.2667	BCAR3;MTRR;WDR1;SCHIP1;PAK1IP1;EIF4A3;CITED4;SLC2A1;TNFAIP3;ANTXR2;BZW1;BICD1;ETS1;CHD1;HK2;RPS6KA4;AKAP12;RGS2;PNP;UBASH3B;MYC;EFHD2;SOX9;A4GALT;SLC25A44;DUSP4;ARRDC4;DUSP5;CDV3;KLF13;MARS2;ENTPD6;HPCAL1;WDR75;EMP1;AEN;DKK1;F3;ARL4C;SLC7A5;MYADM;CCDC86;TRIB1;TLR4;RAI14;PPP1R15A;PTGER4;PFKFB3;SEMA3A;TGFA;ATP2C2;LRP8;NPAS2;NOL6;ADAMTS15;NT5E;CHSY1;DHX34;EEF2KMT;PLXNA1;METTL8;ST3GAL1;PPARGC1B;CDR2;…								A-CA-04-2009(H1N1) 12Hour GSE47961	44/300	0.00378298	0.0298025	1.6102	8.98046	IFITM3;PHLPP2;ZC3HAV1;VLDLR;NXT2;USP18;IFIT2;CTSO;RNF213;SCML1;MED10;GPBP1;RNF217;ST8SIA4;C21ORF91;GBP1;KCNJ2;HERC6;SNX6;MCL1;BARD1;APOBEC3F;APOBEC3G;PCGF5;FAM46A;MX1;CFLAR;TOR1B;SLC6A6;PARP11;RNF144B;PLSCR1;XRN1;XPNPEP1;ID2;KBTBD2;FAR1;MT1H;NCOA7;TRIM38;XAF1;TRIB2;LPIN2;TLR3								SARS-BatSRBD 84Hour GSE47962	45/300	0.00222122	0.0183963	1.65421	10.1068	DDX6;KDM3A;SLC44A1;RBM8A;CITED2;WIPF3;FBXO28;SEL1L;TMPRSS2;NUDT4;IPO5;PPP3CA;ATXN1;ZNF706;FAM172A;ZNF83;LRRFIP2;WDR7;MAP3K7;JAK1;DUSP4;SMAD2;NEBL;NBPF9;CMTM6;CDKAL1;YWHAZ;ITFG1;VANGL1;CLIP1;ADAM17;NIN;ZNF718;TMEM158;APC;MTF1;TAX1BP1;PKP2;BMP2K;CENPO;STT3B;CRLF3;FBXL7;BRWD3;ZNF695								Seizures	159/1174	8.21511e-06	0.00185521	1.49551	17.5117	NPFFR2;APP;MTRR;AQP4;SLC8A1;SOX2;GJA1;CCND2;SESN3;PPP2R1A;KIF5B;AP1S2;CDK20;DENR;ANKS1B;TNS1;KCNH2;RBFOX1;RALBP1;SNRPN;MAGI2;COG2;CASK;ALG13;SLC30A1;KCTD3;MSH6;LARS2;MAF;RNF125;COL4A2;SCN8A;FAR1;SUCLG1;MMADHC;XPR1;RBM8A;ARX;PSEN2;TMTC3;PSEN1;SPATA5;PCDH19;PLD1;RAI1;RNF213;CYP11A1;SLC19A3;FADD;ARSD;NDUFV2;PRODH;TAC1;NDUFV1;GRIA3;COX10;TOE1;PRNP;AUTS2;BCL11B;BDNF;IDH1;NONO;PMM2;IDH2;FN1;HTR1A;TBCD;…
	500 genes up-regulated by SARS-CoV-2 in human Calu3 cells at 4h from GSE148729 untreated totalRNA	82/492	8.12432e-07	1.0697e-05	1.89538	26.5794	NRP1;GALNT14;PAK1IP1;LGALSL;TNFAIP3;ANTXR2;CXCL14;BICD1;ETS1;CHD1;HK2;AKAP12;RGS2;CNST;PNP;UBASH3B;MYC;ZNF649;NAMPT;ZNF280C;PSD3;EFHD2;ZNF525;RIOK2;ZNF600;STK32A;DUSP4;DUSP5;ZNF561;CDV3;MREG;MARS2;PRMT3;HPCAL1;WDR75;EMP1;PHKA1;AEN;TMC7;RGMB;DKK1;F3;TMEM150C;PKP2;MYADM;TSSK3;ITGA6;TRIB1;RAPGEF6;TLR4;RAI14;ZNF595;PFKFB3;TGFA;NPAS2;ADAMTS15;NT5E;CHSY1;CNTNAP3B;PLXNA2;EEF2KMT;ST3GAL1;PPARGC1B;MCL1;MY…								A-CA-04-2009(H1N1) 24Hour GSE47962	44/300	0.00378298	0.0298025	1.6102	8.98046	CCDC71L;PRPS2;SLC24A1;ADM;ZC3HAV1;NXT2;USP18;IFIT2;RNF213;CASP10;RNF19A;KIF5B;GPBP1;PDPN;GAR1;PPFIA1;ACAA1;HERC6;SNX6;PAIP1;MCL1;SEC11C;MMAA;PCGF5;C1GALT1;FAM46A;MX1;FNDC3A;TOR1B;UCHL5;PLEKHA7;HS3ST1;NFKB2;VANGL1;PSMA6;SPCS3;XRN1;PPP1R3B;KBTBD2;ID4;GNB4;XAF1;TRIB2;TLR3								SARS-CoV MA15 Day7-C57BL-6 GSE40824	45/300	0.00222122	0.0183963	1.65421	10.1068	ABHD4;CUL1;NTN4;SLAIN2;VLDLR;NENF;AKAP12;SPRED2;PGRMC1;PGRMC2;DEPTOR;ACP6;PRRG1;CTNNA1;PTGFRN;SLC35A5;PAIP1;RFTN2;STARD13;MON2;TLE1;CADM1;MME;OSBPL5;C1GALT1;DAB2IP;WNT9A;ASH1L;FBXO31;SLC22A23;TWSG1;CLIP1;MYO1B;CCNY;NBEA;APC;FEZ2;PLSCR4;UBE2V2;PDE5A;CD47;ZNF354A;LPIN1;SMPDL3A;FERMT2								Cognition Disorders	45/237	9.05407e-06	0.00198787	2.20478	25.6025	APP;ACHE;MTRR;MAOA;SATB2;PSEN2;OMA1;BRCA1;VLDLR;PSEN1;PGRMC1;CNR1;ERBB4;NTF3;SPP1;FAM3B;DMD;TP63;SPTBN1;AGFG1;RUNX1T1;ABCA1;BCHE;PRNP;MME;BDNF;SLC6A15;HTR1A;ADAM10;AP3B2;YWHAZ;FOXP1;MAPK10;AHI1;IL6;SUCLA2;SCN8A;AGTR1;TCF4;PDE5A;TLR4;ADA;PDE9A;SHANK2;CDK5R1
	Top 500 up genes for SARS-CoV-2 infection in Rhesus macaques at Group 3 dose in Bronchoalveolar Lavage at 2 DPI from GSE156701	79/469	8.38917e-07	1.07472e-05	1.91877	26.8457	NRP1;SLC44A1;CITED2;FAM107A;RCBTB1;IFIT2;PTPRG;SIPA1L1;ZNF846;KDR;ZNF564;CALN1;HERC6;CADPS2;STARD4;SLC6A15;PLA2G4A;KCTD3;SERPINB6;ANO1;DNAJC1;TMEM135;GAL;RHOU;FAR2;ST6GALNAC3;FREM1;ERGIC1;TLR3;XPR1;PHLPP2;KDM3A;SLC47A1;CNP;CAB39;UNC93B1;SEMA3A;ERV3-1;CUL1;ITLN1;ATP10B;TMTC1;ZC3HAV1;PLD1;NT5C2;SAMHD1;USP18;ADAMTS15;ZNF426;VPS54;STOM;BUB1;GABBR2;SLC16A1;ATP8B1;TXNRD1;PCDH20;SUSD2;MX1;FAM189A1;SYT14…								A-CA-04-2009(H1N1) 6Hour GSE47961	44/300	0.00378298	0.0298025	1.6102	8.98046	PHLPP2;NRP1;CNP;ATP10A;ZC3HAV1;PPM1K;SAMHD1;MANEA;USP18;PCDH17;IFIT2;SPTLC1;CHSY1;CNTNAP3B;GPBP1;WDR5;HERC6;SNX6;PAIP1;USP25;STARD4;MREG;TLE1;APOBEC3G;IL15;PCGF5;FAM46A;MX1;LARP7;CFLAR;TOR1B;PSMA6;PLSCR1;COQ2;PLSCR4;ID4;FAR1;TCF4;C19ORF66;TRIM38;XAF1;RIN2;TLR3;ERGIC1								SARS-dORF6 48Hour GSE47960	45/300	0.00222122	0.0183963	1.65421	10.1068	DET1;NBAS;NVL;GBE1;PROS1;MPV17L;FBXO28;TMTC3;GDPD1;CSTF2T;OMA1;FNBP1L;SAV1;C3ORF18;PAIP2B;CCDC91;ALCAM;SNX2;FAM172A;SNAPC3;LEPROTL1;DMD;PROM1;GGT1;CBR4;SOCS4;LRRCC1;RPRM;ATF7IP;TRIQK;CBX3;TCF12;YIPF5;GOLPH3L;GTPBP8;COX6C;FBXO33;MTSS1;NET1;MYO1B;NBEA;DAD1;TOMM7;C16ORF45;STT3B								Anxiety Disorders	66/396	9.38101e-06	0.00200399	1.88775	21.8542	GABRB3;ACHE;BTG3;APP;TENM1;CTNND2;PROS1;BRCA1;PRL;MANEA;ADAMTS2;RGS2;HTR7;STMN1;DNMT3B;PDE4B;DGCR6;FBXO7;UNC13B;EOMES;SLC38A1;EDN1;MAGI2;AKR1A1;PAWR;BACE2;GAL;AGTR1;CYP2E1;HDAC2;RBM8A;MAOA;PON1;PSEN1;FHIT;TRPM2;EXOSC6;RAI1;MSTO1;CNR1;ERBB4;NPY;NTF3;PENK;EIF4EBP1;PLXNA2;SLITRK5;ARSD;PRODH;TAC1;PPARGC1A;MCL1;MFAP3L;TMEM132D;ATF7IP;NTRK2;BDNF;HTR1A;LSAMP;ZNF804A;NFKB2;IL6;PDE10A;APC;ALPL;HCN1
	500 top upregulated genes from SARS-CoV-2 infection at 72 HPI from GSE157852	75/440	9.96909e-07	1.24351e-05	1.94496	26.8767	SLC35F6;WDR1;CTSV;GRPR;BZW1;ETS1;RND3;CDH6;RIMS2;AKAP12;RGS5;EFEMP1;CASP8;CDH2;RNF19A;CYP1B1;TIMP3;IDS;KPNA2;NUDT15;SOX4;DUSP5;RBFOX1;EDN1;ANXA1;ANXA3;IGFBP3;MAMDC2;VASH2;EMP1;PAWR;SYTL4;SERPINB8;DKK2;FOXP1;PPP1R3B;PALLD;IL1RAPL1;ALPK2;SGK1;CDH18;RAI14;FBN2;HS3ST3A1;PDLIM1;NUAK1;NT5E;DSEL;NTF3;RSU1;GBP1;MCL1;ABCA1;GALNT7;FARP1;AADAT;PCDH7;FN1;CRIM1;ARPC5;STAM;KLHL4;FOSL2;BMP5;MFAP5;PDP1;KLF7;TMEM…								A-Vietnam-1203-2004(H5N1) 2day-wtC57BL-6J GSE40792	44/300	0.00378298	0.0298025	1.6102	8.98046	EIF4A3;GOSR1;CUL1;ZC3HAV1;CLINT1;IFIT2;LMNB1;PLAC8;PNP;RNF213;RAB20;NAMPT;RNF217;MARVELD3;GCNT2;CYP1B1;CHAC2;SLC25A43;SOX9;ACAA1;ST3GAL1;SEC23B;HERC6;EOMES;ZNF18;USP25;DAXX;LYPLA1;GBP7;PCGF5;NEK6;EMP1;TERF1;PLEKHA7;FOSL2;NT5C3A;SPCS3;XRN1;NAT1;NAAA;GNB4;XAF1;TLR3;RAB7A								cSARS Bat SRBD 60Hour GSE37827	45/300	0.00222122	0.0183963	1.65421	10.1068	CDS1;RGS17;MTMR2;UBXN2B;GRIK3;ATXN7L3B;SPATA5;ATXN3;GOLGA4;EDNRB;SESN3;NNT;ZNF83;SLITRK4;PDPN;FLVCR1;PLS3;IGFBP7;WDR7;ITGAV;RSU1;TAF9B;CGNL1;TRIM60;DDX18;TRIQK;BCL11B;AGL;PABPC5;HPS3;RASSF9;RPSA;RPS3A;TERF1;PRLR;MUT;PBX1;TOM1L1;APC;SCD;ID2;PADI2;ACO1;KBTBD7;SHANK2								Pancreatic carcinoma	235/1869	1.38237e-05	0.00287533	1.38197	15.4631	CDA;APP;MTRR;TFRC;BACH1;SOX2;GJA1;ALCAM;PNP;ZNF608;MYC;DPYSL3;NAMPT;STMN1;KDR;CYP1B1;DENR;SOX9;TNS3;TP63;SOX4;WLS;PDK1;PRIMA1;AGFG1;DYNC2H1;EPHA4;PRKCB;RNASE1;DKK1;ASRGL1;DKK2;TWSG1;AGTR1;MAML3;EZR;SDC2;LPAR1;TGFA;PLAC8;NUAK1;PRDX1;PENK;TP53BP2;FADD;PROM1;PPARGC1A;CADM1;BCL11A;FN1;RMDN2;NR2F2;SMARCA1;SMARCA2;PBX1;FOSL2;ID2;SDC1;NOX4;TDGF1;FERMT2;TOP2A;NRP1;SLC35F6;SETD2;HNF4G;ADM;BRCA1;GLI3;PTPRG…
	500 genes up-regulated by SARS-CoV-2 (0.2 MOI) in human A549 cells from GSE147507	80/480	1.10352e-06	1.30767e-05	1.89442	25.9858	IFITM3;BTG3;PSIP1;TNFAIP3;PLOD2;BZW1;IFIT2;GJA1;GOLGA4;AKAP10;EFEMP1;CCDC91;CASP8;BMPER;KYNU;NAMPT;PDE4B;HERC6;WDHD1;EDN1;ANXA3;MMD;IGFBP3;USP44;REV1;WDR75;ADAM10;PLA2G4A;ACSL4;THOC2;DKK1;KCTD6;MSH6;PSMA6;PLSCR1;IFT81;PAPPA;NCOA7;CEP63;TRIB1;HDAC2;SEMA3A;ZC3HAV1;C2CD4C;NT5C2;SAMHD1;USP18;RPAP3;MAP2;SLITRK6;HAS2;SOCS6;PDLIM5;GBP1;KCNJ2;MAP4K3;PAIP1;CYB5A;ERVMER34-1;SYT1;SUSD2;MBD2;TFPI2;MX1;FN1;LA…								A-Vietnam-1203 CIP048 RG3-2004(H5N1)PB1-F2del 1day-MOI-10^3 GSE43302	44/300	0.00378298	0.0298025	1.6102	8.98046	CPNE8;RGS17;LUZP2;MAPKAP1;PROS1;TMTC3;LPAR1;PRCP;PIK3R1;USP18;HK2;IFIT2;PTPRG;HMGXB4;STMN1;NAMPT;ENSA;SOCS6;CBR4;PRIMA1;C14ORF159;VRK1;AMPD3;AP3B2;ASRGL1;QDPR;NT5C3A;MGAT4C;KITLG;CNOT6;TSPAN14;RBL1;CCNY;NAT1;SCN8A;PLP1;CHMP3;UQCRC2;TLR3;IL9R;LGMN;ACTRT1;MATN2;MAD2L1								icSARS CoV 0Hour GSE37827	45/300	0.00222122	0.0183963	1.65421	10.1068	SCOC;PFKFB3;RBM8A;DCAF12L1;NTN4;VSIG10;ADD2;ZNF808;FSTL5;OGFRL1;GJA1;SPTLC1;NNT;MAN2A1;LRRTM4;FTH1;TRPS1;SLITRK4;HEY2;DNMT3B;MAN1C1;ZNF568;ITGAV;TRIM48;GBP1;CBR4;EOMES;RAB6C;ANKRD46;NCBP2;CMTM6;GOLPH3L;ACSL4;TOR1B;TMEM154;PARP11;TWSG1;KBTBD6;DPPA2;ZNF30;UBE2V2;PADI2;NMUR1;FAM20A;TECPR2								Neurodegenerative Disorders	108/745	1.44601e-05	0.00293057	1.60855	17.9259	APP;AQP4;RIMS2;PNP;SCP2;CFL2;FTH1;STMN1;ZNF569;FBXO7;EPHA4;SNRPN;SEMA6A;ADAM10;DKK1;NCL;SCN8A;PADI2;ZNF436;KIF20B;PDE9A;NECAB1;MTMR2;PSMD12;AARS2;BHLHB9;PSEN2;AK4;PSEN1;ATXN3;TRPM2;ATXN1;TAC1;PPARGC1A;ABCA1;PRNP;BCL11B;BDNF;TFPI2;RMDN2;AICDA;REEP1;CLK1;FA2H;MSRA;IL6;TECPR2;CD200;ACHE;SLC44A1;ADM;PKD2;LMNB1;SPTLC1;CASP8;SPTLC3;CASP6;KYNU;FLVCR1;TIMP3;IDS;ANXA1;IL15;PDE4D;PAWR;YWHAZ;KCNMA1;ANG;SGK1…
	500 up regulated genes in A549 cells infected with COVID-19 extracted from GSE147507	80/480	1.10352e-06	1.30767e-05	1.89442	25.9858	IFITM3;BTG3;PSIP1;TNFAIP3;PLOD2;BZW1;IFIT2;GJA1;GOLGA4;AKAP10;EFEMP1;CCDC91;CASP8;BMPER;KYNU;NAMPT;PDE4B;HERC6;WDHD1;EDN1;ANXA3;MMD;IGFBP3;USP44;REV1;WDR75;ADAM10;PLA2G4A;ACSL4;THOC2;DKK1;KCTD6;MSH6;PSMA6;PLSCR1;IFT81;PAPPA;NCOA7;CEP63;TRIB1;HDAC2;SEMA3A;ZC3HAV1;C2CD4C;NT5C2;SAMHD1;USP18;RPAP3;MAP2;SLITRK6;HAS2;SOCS6;PDLIM5;GBP1;KCNJ2;MAP4K3;PAIP1;CYB5A;ERVMER34-1;SYT1;SUSD2;MBD2;TFPI2;MX1;FN1;LA…								SARS-ddORF6 24Hour GSE47961	44/300	0.00378298	0.0298025	1.6102	8.98046	PHF3;DENND1B;AHCTF1;PSMD12;BHLHB9;NKAP;SNX13;U2AF1;COX7C;FHIT;VSIG10;SPTLC3;ZNF280C;TYW1;OSTF1;SMYD3;TRAM1L1;TMEM38B;LONRF1;SULT1A4;SLC38A2;C3ORF58;DUSP5;BDNF;LARP7;ADAM10;GTPBP8;GAPVD1;PHKA2;OXR1;LRPPRC;MLLT10;RAP2A;COQ2;CPS1;EIF3K;OSTC;CTDSP2;PLSCR4;TCF4;ANG;KBTBD7;KCNK1;MPHOSPH8								A-Vietnam-1203 CIP048 RG4-2004(H5N1)NS1trunc 18Hour GSE43204	44/300	0.00378298	0.0249368	1.6102	8.98046	CNTNAP3;HIP1;CELF4;PCSK9;PLOD2;BRCA1;IQGAP2;EFNA5;CDH6;NRBP2;PAIP2B;FAM172A;UROD;PRKAR2A;DHX15;RAB11FIP4;GPM6B;CDR2;FARP1;HGSNAT;NTRK2;STARD13;PARP4;ATG10;COG2;DDX53;KLF15;SORL1;LRPPRC;VANGL1;SLC25A16;KLF8;GSTA4;ZADH2;CTDSP2;KCNMA1;TTC30A;PADI2;SDC1;ACO1;TLN2;TMCC1;GPD1L;SSBP2								Brain Neoplasms	96/646	1.59464e-05	0.00314444	1.65346	18.2646	PTPRT;ACHE;NRP1;TFRC;PLXND1;SLC2A1;ADM;AQP4;BRCA1;HMGB1;ETS1;AMOT;SOX2;GJA1;ALCAM;MMP24;EFEMP1;CCND2;CASP8;MYC;DNMT3B;KDR;SIRPA;SOX9;TMED7;SOX4;CXADR;DAPK1;MMP2;TBC1D8;CACNA2D2;ACYP2;TERF1;DKK1;PTBP2;MSH6;NT5C3A;ADAM17;GAL;IL1RAPL1;CDH11;MATN1;IL6ST;RAF1;SEL1L;PON1;WDR20;TGFA;PIK3R1;HSD17B6;PSEN1;IQGAP2;TFPI;NT5C2;FHIT;ATXN1;MSTO1;ERBB4;NPY;NTF3;P2RY1;PDPN;SPP1;DMD;FADD;SLIT2;PROM1;MCL1;OPCML;NTR…
	500 genes down-regulated by SARS-CoV-2 in human Calu3 cells at 24h from GSE148729 polyA	82/498	1.33814e-06	1.54703e-05	1.86741	25.2553	SPAG16;TOP2A;PTPRU;TFRC;PLXND1;ITGB5;CTNND2;PCSK9;PYGL;CTSV;HMGB1;HNMT;LMNB1;LAPTM4B;PPP3CA;ALCAM;SCP2;UROD;NNT;ACP6;DPYSL3;STMN1;NUF2;CHP1;ITGAV;KPNA2;STK32A;GGT1;PDK1;DYNC2H1;CHST9;HGSNAT;HMGCS1;CLDN10;CARHSP1;TNNT1;GPR160;VOPP1;SUCLG2;CHMP3;PDE5A;ERGIC1;MATN2;PFKFB3;CDCA7;AK4;SEMA3E;PAPSS1;PGRMC1;PALMD;MAN2A1;PRKAR2A;CNTNAP3B;DSEL;SPP1;REPS2;SC5D;ARSD;GSTM3;FARP1;CBX7;TGFB2;NEK6;IDH1;SRD5A3;ID…								hMPV 24Hour GSE8961	44/300	0.00378298	0.0298025	1.6102	8.98046	PPP1R15A;TMEM87B;SGMS1;TNFAIP3;ZC3HAV1;SAMHD1;USP18;IFIT2;PDLIM1;OGFRL1;EFR3A;PNP;DNAJB5;GPBP1;EMC2;GRB10;BBX;LRIG3;MAPK6;GBP1;SNX6;MCL1;DUSP5;ANXA1;RARRES3;EDEM1;FAM46A;TFPI2;MX1;NR2F1;AEN;KLF4;FBXO33;PDP1;NR4A2;PLSCR1;SNRK;RRAGC;CCNG1;WAC;EIF3H;SPRY2;MT1H;TRIM38								A CA 04 2009 7dayMOI-10^3 GSE37569	44/300	0.00378298	0.0249368	1.6102	8.98046	WDR25;HIP1;STXBP4;RGSL1;MEI4;TMTC3;AKAP7;SLAIN2;RORB;MANEA;PRTG;RGS5;GOLGA4;FAM172A;CDH2;SLC19A3;ZNF426;SLITRK5;C3ORF58;CPSF6;SPHKAP;SCARA5;NONO;PLCL1;LSAMP;PHKA1;RGMB;ANO4;KY;TSPAN14;SFRP2;SUCLA2;KANSL1;SESTD1;KCNS2;KIF16B;NOVA1;PKIA;GPD2;CDH11;MAPRE1;SSBP2;DSC1;FAM84B								Malignant Neoplasms	187/1438	1.6311e-05	0.00314444	1.42972	15.7608	FOXA1;N6AMT1;IFITM3;PLOD2;ETS1;SOX2;LAPTM4B;COL4A3BP;CCND2;HMGN5;UBASH3B;ALKBH1;MYC;STMN1;NAMPT;KDR;TRIM24;TNFSF11;CYP1B1;ZNF569;OIP5;SOX9;MAP3K7;TP63;SOX4;TNS1;KCNH2;WDHD1;EPHA7;RALBP1;CXADR;TLE1;SEMA6A;DAPK1;VASH2;ACSL5;SDHC;RPSA;ACSL4;DKK1;DKK2;MSH6;INPP4B;SFRP2;RAB37;PARD3;PADI2;ZNF436;ROR2;MAML3;TRIB1;RAF1;XPR1;TSPYL5;TNKS;SDC2;GLIS3;ZC3HAV1;PIK3R1;PSEN1;BHLHE22;IQGAP2;FHIT;PHF21B;PLAC8;NUAK…
	436 genes up-regulated by SARS-CoV-2 in ferret trachea from GSE147507	72/425	2.05358e-06	2.31762e-05	1.92885	25.2601	TOP2A;AHCTF1;HNF4G;SNX13;PHAX;AQP4;MTR;FNBP1L;NXT2;MANEA;IPO5;EFR3A;ZMYM1;ALCAM;SCP2;CASP10;SPTLC3;KIF5B;KYNU;STMN1;ITGAV;DENR;KIF21A;MAN1A1;FAM3C;ZNF445;TMED7;NUDT12;ARRDC4;CHST9;MBNL1;CXADR;SFMBT2;ARRDC3;GOLPH3L;SLC30A1;FNDC3A;FAM126A;DCK;EML6;CRISPLD1;XRN1;PKP2;DSC1;TLR3;DDX6;HHLA2;TMTC3;SEMA3E;ZC3HAV1;SKA1;ADAMTS14;BTBD3;NHS;ST8SIA4;ZBED5;GALNT3;GZMA;RASSF9;NAP1L1;KLHL4;PTPRD;SLC4A7;CENPE;CDK…								A-CA-04-2009(H1N1) 36Hour GSE47962	43/300	0.00628664	0.0414405	1.56657	7.94144	IFITM3;PHLPP2;TMEM41A;HIST1H2BJ;CAPG;ZC3HAV1;C2CD4C;USP18;HK2;PLAC8;SPTLC1;CASP10;MED10;RNF19A;RNF217;TP53BP2;ZNF426;SNX9;ZNF721;MCL1;DUSP5;CDV3;APOBEC3G;USP44;MX1;ACSL5;ELMOD3;CFLAR;TOR1B;HS3ST1;NFKB2;PSMA6;PLSCR1;ADAM17;PSMA1;FEZ2;NCOA7;CD47;CRLF3;XAF1;TRIB2;TLR3;LGMN								Ebolavirus(EBOV) 7day Splenocytes GSE17509	44/300	0.00378298	0.0249368	1.6102	8.98046	TRIM71;NECAB1;PNCK;HPGD;CD81;NTM;STMN2;PSEN2;TGFA;UBP1;AQP4;HIF3A;RGS5;MYCT1;GRM7;GJA5;HYAL4;SLITRK6;RSPO3;CHSY3;STXBP6;CSMD3;EDIL3;CHST9;EPHA7;CADM1;KCND2;TPRG1;BDNF;FAM189A2;NR2F2;ALPPL2;KY;BACE2;CPEB1;RPS29;SCN8A;CDH10;SCGB3A2;LNX1;NMUR1;RAB17;ISPD;FBXL7								Mental deficiency	141/1032	1.74029e-05	0.00327506	1.50657	16.5103	APP;TUSC3;IFT172;HNMT;GRIP1;GJA1;COL4A3BP;PNP;PPP2R1A;GJA5;AP1S1;GGT1;SOX5;KIRREL3;SNRPN;CASK;ALG13;SDHC;VRK1;ACSL4;THOC2;FOXP1;KCTD7;TMEM135;MAF;RNF125;SCN8A;FAR1;ROR2;TNIK;MMADHC;RBM8A;MAOA;ARX;CDCA7;PCDH15;TMTC3;NEDD4L;SPATA5;PCDH19;RAI1;RNF213;HIVEP2;PRODH;PROM1;GRIA3;COX10;DNAJC19;AUTS2;BCL11B;BDNF;FANCL;BCL11A;NONO;PMM2;SRD5A3;NR2F1;TBCD;LARP7;DHCR24;SMARCA2;FBXO31;QDPR;AHI1;FA2H;COQ2;HIST1…
	500 genes up-regulated by MERS-CoV in Calu-3 cells from GSE139516 6h	77/465	2.24525e-06	2.47499e-05	1.87803	24.4269	LIN54;SETD2;UBP1;PKD2;PCSK5;RND3;CDH6;EFEMP1;TRIM24;PPFIA1;CYP1B1;IDS;ARRDC4;NCOA1;HGSNAT;TLE1;PPTC7;DAPK1;MSL2;WDR75;ADGRA3;SLC30A1;ASH1L;KCTD3;GAPVD1;SENP2;F3;SERPINB8;ARID1B;ETV6;ARL4C;RNF144A;INPP4B;CLIP1;MTF1;NUP50;PELI1;PDE5A;SRSF6;KIF20B;UMPS;PHLPP2;PTGER4;SGMS1;AMIGO2;CUL1;GLIS3;TMTC3;WDR20;AK4;PIK3R1;EFNA5;LRP8;MALT1;PKHD1;SNX4;CHSY1;BTBD3;PDGFC;LRIG3;PROM1;SOCS6;CDR2;MAP4K3;SLC16A1;ARHG…								A-CA-04-2009(H1N1) 6Hour GSE47962	43/300	0.00628664	0.0414405	1.56657	7.94144	PHLPP2;CCDC71L;CNP;XIAP;ADM;ZC3HAV1;VLDLR;PPM1K;USP18;GLI3;HK2;IFIT2;TRA2B;PDPN;MARVELD3;PRRG1;SNX9;GBP1;HERC6;MCL1;AKIRIN2;APOBEC3G;TMEM30B;MMAA;PCGF5;BTN2A1;FAM46A;MX1;SERPINB9;CFLAR;TOR1B;NR4A2;PSMA6;UCK2;PLSCR1;XRN1;GPD2;GNB4;FAR1;NCOA7;TRIM38;XAF1;CHST2								Norwalk Virus HG23 GSE15520	44/300	0.00378298	0.0249368	1.6102	8.98046	SLC44A5;ZNF595;SDC2;PLOD2;PKD2;PCSK5;RND3;PAPSS1;PPP3CA;LAPTM4B;GJA1;NUAK1;PAIP2B;PRDX4;GRB14;FTH1;DPYSL3;PPP6R3;MFSD1;TAF9B;METTL8;TRAM1L1;ABCA1;RPL39L;ATG3;CDKL3;RNGTT;NDUFA4;NAP1L1;GAPVD1;TOR1B;SENP2;DCTD;TGFBR3;GALC;TWSG1;RABEP1;PARD3;PSME4;RPL24;RHOU;TBC1D23;PFKM;CNIH4								Diabetes Mellitus	194/1507	2.08521e-05	0.0038329	1.41362	15.2361	APP;AQP4;CBLB;F11R;HS6ST1;GJA1;ALCAM;ALKBH1;ANPEP;GJA5;MYC;ZC3H12A;NAMPT;KDR;TNFSF11;SOX9;AGFG1;WDHD1;MBNL1;MUSK;DAPK1;PRKCB;DKK1;LARS2;PPP1R3B;PAPPA;AGTR1;CYP2E1;MAML3;EZR;AIRE;MAOA;C2CD4B;CD1D;PIK3R1;PLAC8;TRPM2;RNF213;PRDX4;ST8SIA4;FADD;APOB;PROM1;PPARGC1A;PPARGC1B;HLA-DQA1;ABCA1;BCL11A;FN1;LYZ;GP6;PBX1;CIDEC;NOX4;PEMT;HYOU1;NOX5;ADA;PTPRT;PCSK1;PTPRU;HNF4G;PCSK9;ADM;BRCA1;PRL;EEA1;GGTLC1;MMP2…
	Top 500 up genes for SARS-CoV-2 infection in Rhesus macaques at Group 1 dose in Bronchoalveolar Lavage at 2 DPI from GSE156701	78/475	2.6778e-06	2.86899e-05	1.85934	23.8563	CCDC71L;SEMA5A;NRP1;SLC2A1;CXCL14;IFIT2;PTPRG;AKAP12;SPTLC2;UBE2Q2;NAMPT;KDR;SLC25A44;CMKLR1;HERC6;TNS1;TLE4;STARD4;HMGCS1;IGFBP3;TCF12;ARRDC3;EMP1;ADAM10;AEN;ETV6;SLC7A5;TMEM135;LY6D;MYADM;NCOA7;RHOU;IL6ST;TRIB1;RIN2;TLR3;KHDRBS3;CANT1;CNP;UNC93B1;MAOA;ITLN1;FOXK1;ZC3HAV1;SAMHD1;LRP8;USP18;NOL6;PDPN;ZNF426;IGFBP7;SLC38A2;BUB1;GBP1;GGT5;SLC16A1;CADM1;PCGF5;SMOX;PLCL1;PCDH20;TFPI2;C1GALT1;MX1;DNAJ…								A-Vietnam-1203 CIP048 RG3-2004(H5N1)PB1-F2del 2day-MOI-10^3 GSE43302	43/300	0.00628664	0.0414405	1.56657	7.94144	RAB3B;CPNE8;DET1;MTMR2;MTMR3;USPL1;CANT1;CBLB;ATXN7L3B;FOXK1;PCDH19;EFNA5;NFU1;RNF213;GRM7;PPP6R3;RSPO3;DLGAP1;ITGAV;SAMD11;LINGO2;CDV3;IL33;GRID2;DSCAM;AADAT;PABPC5;ATP11C;CABLES1;ACSL4;LARS2;COQ2;DAB2;ARL4A;TUBB2A;HECW1;KBTBD2;PPP2R2D;CACHD1;SPATS2L;C19ORF66;CD47;LPIN2								Rabies CVS-11 7day-Spinalcord GSE30577	44/300	0.00378298	0.0249368	1.6102	8.98046	RNASEH2B;TMEM41A;HIST1H2BJ;MAPKAP1;LTBP4;PDHB;HNMT;FHIT;ADD2;SNX4;GJA1;IMMP2L;PAIP2B;PGRMC2;DEPTOR;UROD;P2RY1;CEP97;CDR2;GRIA3;GSTM3;HGSNAT;PCDH9;MAMDC2;VAV2;KCTD7;FIG4;QDPR;GALC;INPP4B;CLDN10;PINK1;SFRP2;RIT2;SCD;GPD2;HECW1;CEP63;MAPRE1;FGF13;TRIB2;FERMT2;XPR1;FGF10								Colorectal Neoplasms	145/1073	2.3232e-05	0.00417331	1.48763	15.873	MTRR;TFRC;ETS1;CDH7;SOX2;CDH5;GJA1;EFEMP1;CCND2;ALCAM;PPP2R1A;MYC;STMN1;NAMPT;KDR;CYP1B1;ZNF569;SOX9;TP63;SOX4;KCNH2;EPHA4;ST6GAL1;CXADR;PRKCB;IGFBP3;ADAM10;RPSA;DKK1;MSH6;ADAM17;MAF;SFRP2;COL4A6;ZNF436;CYP2E1;IL6ST;RAF1;EZR;DSC1;ZNF432;FBN2;TNKS;TGFA;XPC;PIK3R1;PLD1;FHIT;NPAS2;PKHD1;PRODH;PROM1;PPARGC1B;MCL1;ABCA1;SMAD2;GSTM3;PRNP;IDH1;PMM2;TFPI2;IDH2;NR2F2;PTPRD;NFKBIA;NR4A2;IL6;NAT1;NAT2;ID4;G…
	500 genes down-regulated by SARS-CoV-2 in human Caco2 cells at 4h from GSE148729 untreated	80/491	2.72373e-06	2.86899e-05	1.84257	23.6098	FOXA1;CITED2;JADE1;SIPA1L3;IFIT2;AMOT;SOX2;ZNF608;SESN3;ZMYM3;SPTLC3;CFL2;DPYSL3;TRIM24;SEPHS2;TNS3;DGCR2;CHST9;EPHA4;SEMA6A;DAPK1;AXIN2;FAM126A;FOXP1;SLC22A23;TPST1;PPM1B;PPP1R3B;PELI1;IRF8;NCOA7;RHOU;BCAT1;ZNF552;PKDCC;ABHD4;HHLA2;YTHDC1;SDC2;SEL1L;GLIS3;NTN4;TMTC3;AKAP7;TMPRSS2;XPC;RHOBTB2;RNF213;UGP2;P2RY1;ZNF703;SLC19A3;ZBED1;PROM1;SOCS6;BUB1;CADM1;AGL;MACC1;IDH1;CABLES1;SORBS2;HELZ;NR2F2;DN…								HCV JFH1 120Hour-Huh7 5 1 GSE29889	43/300	0.00628664	0.0414405	1.56657	7.94144	NPFFR2;PPP1R15A;ENPEP;NBAS;RNASEH2B;KLRB1;ARHGEF26;KDM1B;ZFAND2A;ATF7IP2;ATL2;VLDLR;MCEE;PTAR1;CASP8;MYC;SEC61G;RNF19A;LONRF1;NUDT12;ZNF684;SMAD2;ARFGEF1;TGFB2;HUS1;WDR75;IRF2BP2;ATP11B;DNAJC15;KLF4;RAB32;NFKBIA;ADAM17;ELF2;RABEP1;XRN1;CCPG1;THAP9;KBTBD2;TOMM7;CEP63;VIM;CNIH4								SARS-BatSRBD 0Hour GSE47962	44/300	0.00378298	0.0249368	1.6102	8.98046	INSIG2;MRPS11;COL12A1;FBXO28;TMTC3;TFPI;PNP;PRDX4;RAB42;DUSP10;UROD;DNAJB5;CFL2;PRRG1;SMARCAD1;SIRPA;RPRD1A;METTL8;FBXO7;MAP3K7;PDK1;SMAD2;GALNT7;DDX18;AKIRIN2;LYPLA1;SLC38A1;MREG;MYO10;CBX3;MACC1;WDR75;WNT7A;TRNAU1AP;MTSS1;SEC23IP;CNOT6;MYO1B;FEZ2;ABI1;FAR1;TRIB1;MAPRE1;TLR3								Glioma	269/2211	3.62958e-05	0.00637515	1.33257	13.624	APP;MTRR;TFRC;MAML2;AQP4;F11R;SOX21;SOX2;GJA1;PNP;EDNRB;TFG;ANPEP;FTH1;MYC;NAMPT;STMN1;KDR;TRIM24;CYP1B1;SOX9;SOX4;WLS;PDK1;PRIMA1;SOX5;DYNC2H1;EPHA5;EPHA4;DAXX;ST6GAL1;CXADR;DAPK1;CACNA2D3;CACNA2D2;ACSL5;DKK1;DKK2;SFRP2;CCNY;ULK2;MT1H;CYP2E1;TRIB1;EZR;ZFPM2;RIN2;TSPYL5;NUMBL;MAPKAP1;TGFA;PIK3R1;MAP2;PRDX1;RSU1;FADD;PROM1;ABCA1;GSTM3;SPHKAP;CADM1;FN1;RMDN2;SMARCA1;LYZ;SMARCA2;MLLT10;CPEB1;GLUD2;H…
	Top 500 upregulated genes for SARS-CoV-2 in human colon organoid from GSE148696	75/452	2.8049e-06	2.89026e-05	1.88178	24.0569	PROS1;COL12A1;STMN2;TNFAIP3;PLOD2;VLDLR;ETS1;RND3;NUDT4;AKAP12;RGS2;DUSP10;LIPH;TMSB4X;RNF19A;SEC61G;KYNU;PLS3;IDS;ITGAV;ACTR3;EDN1;ANXA1;ANXA3;MYH15;ARRDC3;EMP1;ACSL5;SERPINB9;TMC7;ADRA2C;ARFGAP3;DKK1;SERPINB8;YWHAZ;TPST1;INPP4B;PLSCR1;ARL4A;TWSG1;NAV3;FEZ2;TAX1BP1;NCOA7;PDE5A;CD47;SGK1;TLR4;HHLA2;INSIG2;AMIGO2;GDPD1;CAPG;TFPI;MALT1;PLAC8;UGP2;NHS;NDUFV2;PPARGC1A;GBP1;SRD5A3;RASSF9;DNAJC15;ELL2;…								HEV 60Day GSE53731	43/300	0.00628664	0.0414405	1.56657	7.94144	HKR1;PCDH11Y;BNC2;TMTC1;RORB;THBS2;USP18;CCND2;PALMD;SPTLC3;GJA10;EFCAB1;PDGFC;STX6;REPS2;PTGFRN;SLIT2;JARID2;HERC6;TNS1;CEP78;TRIM60;ATF7IP;ZNF18;HGSNAT;BCL11A;CNOT10;MYRIP;MUC3A;AICDA;ABHD12B;KLF8;MGAT4C;DAP;NIN;ARPC2;GORASP2;NUP50;FEZ2;IRF8;TLN2;CYP2E1;ARHGEF5								SARS-BatSRBD 96Hour GSE47960	44/300	0.00378298	0.0249368	1.6102	8.98046	DET1;DDX6;TMEM183A;TSEN15;GBE1;FBXO28;TMTC3;PPP1R9A;TIMM50;NFU1;IMMP2L;GOLGA5;NNT;RPRD1A;TAF9B;ADSS;PAIP1;RAB2A;SMAD2;GALNT7;DDX18;FAAH2;WDR75;RPS3A;SMARCA1;RANBP6;PRDX6;YWHAZ;SLC25A16;RAP2A;SEC23IP;GNPDA2;EIF3K;NDUFAF7;CCPG1;FEZ2;CCNG1;PELI1;EIF3H;EIF3E;TBC1D23;SERINC3;MMADHC;C11ORF58								Narcolepsy	46/258	3.82272e-05	0.00656843	2.03994	20.7502	NPFFR2;DPP10;GALNT14;MAOA;CTNND2;GLIS3;PRCP;TRH;ANTXR2;FHIT;CENPC;NKAIN2;TRIM9;FSTL5;ATXN3;PENK;P2RY1;PDE4B;DLGAP1;CSMD3;TAC1;MAP3K7;COLGALT1;HLA-DQA1;RBFOX1;RNGTT;FBXO15;CDKAL1;UNC5D;OXR1;VAV2;PTPRD;CDK8;RIT2;CILP;PALLD;TNFSF4;AGTR1;ELMO1;NOX4;LRRN1;PIK3AP1;MDGA2;TRIB2;FOLR1;FGF10
	Top 500 down genes for SARS-CoV-2 infection Day 14 in ferret right cranial lung from GSE160824	69/407	3.24543e-06	3.27305e-05	1.92906	24.38	TENM1;CSF3R;MAML2;ARRB1;CBLB;GLI3;PTPRG;AKAP12;ADAMTS2;HELB;CCND2;KCNT2;TRPS1;BOC;PSD3;PDE4B;TIMP3;HERC6;SEMA6A;SFMBT2;MMP2;PDE4D;DENND2A;MAMDC2;KCNAB1;AXIN2;FOXP1;TGFBR3;MN1;DAAM1;PALLD;KCNMA1;ELMO1;RAPGEF2;ITGA6;TLN2;FREM1;RIN2;MAPRE2;RGS17;ENPEP;LTBP4;SPATA6;PRTG;MAP2;PODXL;ADAMTS17;CHSY3;HIVEP2;SLIT2;ZBED5;KCNJ2;WASF3;RUNX1T1;OPCML;ATF7IP;PCDH9;RNF24;ST8SIA2;FN1;HELZ;NR2F2;PLXDC2;KLF4;KLF7;KA…								SARS-BatSRBD 60Hour GSE47961	43/300	0.00628664	0.0414405	1.56657	7.94144	ZFAND2A;ZC3HAV1;FHIT;USP18;RIMS2;PGRMC1;SESN3;TRA2B;RNF217;LINC00116;SLITRK6;HAS2;FAM3C;OSTF1;TMED7;PDLIM5;SLC38A2;MCL1;DUSP5;ANXA1;HMGCS1;PCDH9;AGK;EDEM1;FAM46A;MX1;AEN;RPSA;TOR1B;DKK1;HS3ST1;PDP1;NR4A2;GSTA4;ID2;PSME4;SPRY1;CD47;SGK1;IL6ST;SRSF6;XAF1;BMPR1A								SARS-CoV 24Hour GSE17400	44/300	0.00378298	0.0249368	1.6102	8.98046	TMEM185A;TSEN15;IFT172;PHAX;BRCA1;TSPAN12;AKAP10;NT5E;FRAT2;ALCAM;UBASH3B;CA2;MARVELD3;MBNL1;PDCD6IP;RRM2;APOOL;MYO10;PCGF5;GOLM1;API5;SRD5A3;BCKDHB;PLCL2;ACSL5;VRK1;NETO2;SYTL4;ASRGL1;ALPPL2;PTBP2;GALC;SEC23IP;PPP1R3B;IMPAD1;MKRN1;ANP32E;RAPGEF1;CTNNB1;PLAA;GPD1L;MAPRE2;C11ORF58;XPR1								Malignant neoplasm of pancreas	229/1846	4.3738e-05	0.00735542	1.35749	13.6255	CDA;APP;MTRR;TFRC;SOX2;GJA1;ALCAM;PNP;MYC;DPYSL3;NAMPT;STMN1;KDR;CYP1B1;DENR;SOX9;TP63;SOX4;PDK1;PRIMA1;AGFG1;DYNC2H1;EPHA4;DAXX;PRKCB;RNASE1;DKK1;TWSG1;AGTR1;MAML3;EZR;SDC2;LPAR1;TGFA;XPC;PLAC8;NUAK1;PRDX1;PENK;TP53BP2;FADD;PROM1;PPARGC1A;ABCA1;CADM1;BCL11A;FN1;RMDN2;NR2F2;SMARCA1;SMARCA2;PBX1;FOSL2;GADD45G;ID2;SDC1;NOX4;TDGF1;FERMT2;TOP2A;NRP1;SLC35F6;SETD2;ADM;BRCA1;GLI3;PTPRG;EEA1;PPP3CA;TMSB…
	Top 500 up genes for SARS-CoV-2 infection in Rhesus macaques at Group 1 dose in Bronchoalveolar Lavage at 10 DPI from GSE156701	77/472	3.97619e-06	3.92649e-05	1.84402	22.9307	SEMA5A;TOP2A;CPM;ALDH1L1;SLC44A1;FBXO28;F13A1;HENMT1;NNT;UBE2Q2;PBK;TIMP3;CMKLR1;TLE1;TRPC6;IGFBP3;TBC1D8;ADAM10;DNTT;KCTD3;MN1;KIFC1;KCNMA1;LY6D;MATN1;MYADM;PADI2;RHOU;FREM1;MXRA5;ERGIC1;RAI14;CANT1;BHLHB9;CAB39;MAOA;ITLN1;PSEN2;TMPRSS2;PRKAR2A;PDPN;PLXNA2;NLRP2;ZNF426;VPS54;IGFBP7;SOCS6;BUB1;CDR2;GALNT7;SLC16A1;RRM2;API5;GZMA;SUSD2;IDH2;DNAJC11;NAP1L3;CYBRD1;SULF2;PDP1;MYO1E;ANLN;SEC23IP;PPP2R2…								icSARS CoV 72Hour GSE37827	43/300	0.00628664	0.0414405	1.56657	7.94144	NPFFR2;DLX2;PAK1IP1;GOSR1;TNFAIP3;ZC3HAV1;SAMHD1;ETS1;IFIT2;UGCG;PDE4B;WDR5;IGF2BP2;MB21D2;TNS3;FBXO7;HLA-DQA1;HERC6;USP25;PPTC7;ANXA3;RIPK2;PCGF5;REV1;DAB2IP;MSL2;EMP1;KAZN;TOR1B;F3;PLEKHA7;PTBP2;FOSL2;FA2H;SFPQ;MYO1B;TMEM158;XRN1;WAC;NCOA7;TRIM38;TRIB1;KCNK1								icSARS CoV 30Hour GSE37827	44/300	0.00378298	0.0249368	1.6102	8.98046	SLC44A5;TMEM41B;SRBD1;CDCA7;PSIP1;HMGB1;NXT2;PTAR1;SPTLC1;FAM172A;CDH2;GRB14;LEPROTL1;AP1S2;SPP1;DMD;RSU1;PROM1;WLS;RAB2A;WDHD1;OLIG3;CBX3;MBD2;MAGI2;ELMOD3;UBE2E2;TMEM64;TRNAU1AP;PBX1;TMEM154;FIG4;BACE2;MYO1E;SCCPDH;GNPDA2;OSTC;PLSCR4;ACO1;MAML3;CHST2;C11ORF58;ACTRT1;CCDC90B								Adenocarcinoma	214/1712	5.00452e-05	0.00824078	1.3673	13.5398	MAML2;AQP4;SOX2;GJA1;EDNRB;ANPEP;MYC;STMN1;KDR;TNFSF11;CYP1B1;TP63;SOX4;EPHA4;ST6GAL1;CXADR;DAPK1;ACSL5;ACSL4;DKK1;SFRP2;CCNY;AGTR1;CYP2E1;TRIB2;LPAR1;TGFA;XPC;PRDX4;PRDX1;PENK;ZBED1;FADD;PROM1;HLA-DQA1;GSTM3;CADM1;FN1;RMDN2;LYZ;SMARCA2;VANGL1;NET1;CPEB1;ID4;SDC1;TNFSF9;NOX5;TOP2A;NRP1;PYGB;ADM;PRL;BRCA1;GLI3;ZMYM4;NUF2;TIMP3;TMED7;ANXA1;MME;NCOA3;SFTPD;AKR1A1;PAWR;F3;SLC7A5;TMEFF2;KIFC1;TLR4;CHS…
	405 proteins down-regualated at 24h in SARS-CoV-2 infected cells from Bouhaddou et al. 2020	67/401	7.3979e-06	7.15634e-05	1.89399	22.3761	TOP2A;PTPRU;RBM25;ZFAND3;PSIP1;TNFAIP3;SIPA1L3;CHD1;LMNB1;FAM110A;AKAP12;AKAP10;TRPS1;STMN1;PBK;MAP3K7;TNS3;TNS1;NCOA1;PNISR;CXADR;PARP4;SSU72;THOC2;ARID1B;TMEM131;NCOR2;MSH6;CLIP1;RBL1;PALLD;RAPGEF1;RPL24;CCDC86;FAM76B;SNRPC;RAF1;MTMR2;POLDIP3;SRBD1;CDCA7;NEDD4L;SLAIN2;FOXK1;ZC3HAV1;SAV1;HECTD1;TRA2B;SPP1;ZNF622;BUB1;ARFGEF1;CCZ1B;AUTS2;NONO;IRF2BP2;PTPN13;FOSL2;SLC4A7;ANLN;UCK2;SNRK;APC;ID2;NUP…								icSARS-Cov Day2 GSE50000	43/300	0.00628664	0.0414405	1.56657	7.94144	TTC25;ZCCHC6;CAB39;NVL;PCDH11X;SEMA3E;TRH;PCSK5;CXXC4;CDH4;ZIC3;RSPO3;STOM;NDUFV2;WLS;WDHD1;CDKL3;CXADR;SCARA5;RIPK2;TCF12;PHKA1;THOC2;RGMB;SENP2;DNAJC3;THAP3;NAT2;PELI1;MATN1;C16ORF45;LCOR;NCOA7;FAR2;MAML3;RAF1;MDGA2;SCG2;BRWD3;CDH18;PFKP;ACTRT1;RAI14								icSARS CoV 48Hour GSE37827	44/300	0.00378298	0.0249368	1.6102	8.98046	SPAG16;FOXA1;CPM;TFRC;RBM8A;LGALSL;CDCA7;PHAX;PDHB;NXT2;VSIG10;NFU1;POLD3;EXOSC6;ATXN3;ARV1;PAIP2B;UGP2;RASGEF1A;CA2;DSEL;MAP7;SPP1;SIRPA;CA8;GGT1;DNAJC19;SUSD2;MAGI2;TMEM61;FAAH2;ACYP2;TMEM64;SMARCA1;SLC25A16;MYO1D;IRAK1BP1;SCCPDH;CTDSP2;AGTR1;TAX1BP1;VIM;TECPR2;C11ORF58								Malignant neoplasm of stomach	287/2398	6.47978e-05	0.0102278	1.30826	12.6172	CDA;MTRR;EIF4A3;ISM1;IFIT2;SOX2;GJA1;CCDC91;ALCAM;FRAT2;PPP2R1A;MYC;DPYSL3;ZC3H12A;STMN1;KDR;TRIM24;CYP1B1;SOX9;SOX4;WLS;PDK1;CALN1;TNS1;WDHD1;EPHA4;PRKCB;DAPK1;CACNA2D3;ACSL4;RNASE1;TWSG1;SFRP2;AGTR1;SUCLG1;CYP2E1;EZR;HRASLS;PLPP1;TSPYL5;MTMR3;LPAR1;TGFA;XPC;THY1;IQGAP2;SKA1;NUAK1;PENK;TP53BP2;SLC19A3;PROM1;HLA-DQA1;SPTBN1;STARD13;GSDMB;SIAH1;FN1;PBX3;LARP7;SMARCA1;SMARCA2;GADD45G;NET1;CPEB1;ID4…
	500 genes down-regulated by SARS-CoV-2 in Calu-3 cells from GSE148729	77/483	9.37504e-06	8.88754e-05	1.79294	20.7577	TOP2A;MYOM1;PTPRU;TFRC;TMEM41B;CTNND2;PROS1;TMEM181;PCSK9;HMGB1;HNMT;LMNB1;PAIP2B;ALCAM;SCP2;SESN3;UROD;NNT;ACP6;DPYSL3;STMN1;PBK;CHP1;ITGAV;KPNA2;LMCD1;PDK1;DYNC2H1;CHST9;HGSNAT;ST6GAL1;RALBP1;TRIQK;MME;CLDN10;CARHSP1;TNNT1;GPR160;CHMP3;TNIK;PFKFB3;CDCA7;AK4;SEMA3E;UQCRH;PGRMC1;PALMD;PRKAR2A;DSEL;SPP1;REPS2;SC5D;ARSD;FARP1;CYB5A;IDH1;SRD5A3;IDH2;CMTM6;DHCR24;SORBS2;ARPC5;LYZ;PBX1;VANGL1;CENPE;NI…								A-CA-04-2009(H1N1) 24Hour GSE47961	42/300	0.0101915	0.0587833	1.52332	6.98623	IFITM3;PHLPP2;BTG3;WDR25;PSMD12;TMTC1;ZC3HAV1;USP18;IFIT2;SCML1;MED10;KIF5B;HIVEP2;TMED7;FBXO7;GBP1;HERC6;MCL1;SLC16A1;APOBEC3G;H3F3C;RIPK2;PCGF5;MX1;LARP7;CFLAR;TOR1B;HS3ST1;NFKBIA;FA2H;PPM1B;XRN1;XPNPEP1;KIF26B;FEZ2;NFE2L3;TNFSF9;CD47;TRIM38;CRLF3;XAF1;TLR3								A-CA-04-2009(H1N1) 48Hour GSE47962	43/300	0.00628664	0.0350101	1.56657	7.94144	CDS1;SGMS1;UBXN2B;MAPKAP1;GBE1;TMEM181;PHAX;FNBP1L;NUDT4;IPO5;POLD3;HINT1;FAM172A;PALMD;CHP1;WDR7;JAK1;ABCA1;SMAD2;NDUFA7;TRIQK;AGTPBP1;NEBL;AGL;IDH1;GOLPH3L;CNOT10;RPS3A;TMEM64;PRDX6;FBXO33;NET1;MSH6;DNAJC3;MYO1D;CLIP1;TMX4;TMEM158;PKP2;ACO1;SRSF6;SERINC3;C11ORF58								Schizophrenia	236/1923	6.66791e-05	0.0102278	1.3407	12.8916	IFITM3;APP;MTRR;ULK4;STMN2;AQP4;RCBTB1;ENDOV;HTR7;GJA5;KDR;KIF21A;CALN1;ANKS1B;SOX5;WDHD1;MBNL1;DAXX;RBFOX1;ACSL4;CSNK1E;DKK1;LARS2;CCDC86;PADI2;TTLL11;CYP2E1;ZFPM2;PLPP1;NUMBL;MAOA;LPAR1;PCDH15;TMTC1;PCDH17;ADAMTS16;MAP2;ST8SIA4;MAP7;HIVEP2;ARSD;ST3GAL1;PPARGC1A;HLA-DQA1;PPARGC1B;ABCA1;SPHKAP;BCL11B;BCL11A;ST8SIA2;FN1;SMARCA1;SMARCA2;PRDX6;MSRA;CPEB1;PEMT;SPATS2L;CDC42SE2;GABRB3;ACHE;SETD2;GRIK3…
	Top 500 up genes for SARS-CoV-2 infection 48 hpi in human alveolar organoids for GSE152586	74/460	1.00868e-05	9.37477e-05	1.8115	20.8401	KCNK5;IFITM3;FOXA1;NRP1;CSF3R;PCSK9;TNFAIP3;PLOD2;AQP4;IFIT2;SIPA1L1;RNF19A;GPBP1;HERC6;TLE4;DUSP5;STARD4;PARP4;ARRDC3;FNDC3A;RGMB;ETV6;NT5C3A;PLSCR1;RRAGC;XRN1;FEZ2;FAM20A;IL6ST;TRIB2;TLR3;RAI14;KDM3A;CNP;UNC93B1;NEDD4L;ATP10A;ZC3HAV1;PPM1K;SAMHD1;TFPI;USP18;PDLIM1;RAI1;NT5E;RNF213;ANKRD10;LRIG3;GABRE;ST3GAL1;GBP1;SNX6;USP25;SLC16A1;GALNT3;GOLM1;PCGF5;BTN2A1;MX1;DAB2IP;TOR1B;PLEKHA7;GADD45G;MYO1…								A-Vietnam-1203-2004(H5N1) 0Hour GSE28166	42/300	0.0101915	0.0587833	1.52332	6.98623	FAM49A;AMIGO2;FAM86C1;AK4;PDHB;LRP8;TATDN3;KRTCAP3;IMMP2L;CNST;SERP1;SESN3;ENPP1;CHP1;RIOK2;TAF9B;GBP1;SMNDC1;ZNF146;SASH1;JAK1;PLCL2;ACSL4;SERPINB9;NR2F2;WDR33;GULP1;PCP4;IL6;SFPQ;PPM1B;ELF2;ZADH2;TTC5;CTDSP2;WAC;LY6D;SPRY1;VIM;SERINC3;ERGIC1;ZNF354B								A-CA-04-2009(H1N1) Day1 GSE36328	43/300	0.00628664	0.0350101	1.56657	7.94144	HDAC2;WDSUB1;STXBP4;CD81;ATF7IP2;GDPD1;LTBP4;SEMA3E;PKD2;PKHD1;EDNRB;PALMD;ENSA;IDS;RSPO3;CTSF;CYP2F1;ZNF565;RAB11FIP4;NUDT12;EPHA5;LYPLA1;PARP4;LRRN3;MAMDC2;PBX3;RASSF9;SERPINB8;FBXO33;CIDEC;NCOR2;MAF;XRN1;KIFC1;GSTA3;CCPG1;KIF26B;MYADM;SCGB3A2;SGK1;ZNF354A;PIK3AP1;SERINC5								Ovarian Failure, Premature	34/175	6.68402e-05	0.0102278	2.26174	21.7426	PCSK1;MTRR;AIRE;CITED2;PCDH11X;BRCA1;PRL;AFF2;ADAMTS16;SYCE1;PGRMC1;SOHLH2;KDR;SHOX;DMD;TMED7;CYB5A;BDNF;MMP2;PMM2;BCKDHB;PRLR;DAZL;TGFBR3;LARS2;ACTA1;DIAPH2;KITLG;GAL;ID2;MSH5;AGTR1;TAF4B;BAX
	500 genes up-regulated by SARS-CoV-2 in human Caco2 cells at 4h from GSE148729 untreated	78/494	1.17133e-05	0.000103307	1.77251	20.1264	RAB3B;KCNK5;TMEM41B;SLC35F2;SLC2A1;TNFAIP3;SLC7A11;ANTXR2;BZW1;BICD1;ETS1;RND3;HK2;AKAP12;GJA1;RGS2;UBASH3B;MYC;KIF5B;GRB10;RRP12;UPP1;SOX9;DUSP4;DUSP5;SLC38A1;EDN1;KLF13;TBC1D8;EMP1;ACSL5;AEN;CSNK1E;DKK1;F3;YWHAZ;ARL4C;SLC7A5;GPRC5B;TUBB2A;NAV3;MYADM;ITGA6;TNIK;EZR;TRIB1;SGK1;PPP1R15A;NUMBL;PFKFB3;PLCXD1;RAP1GAP;SAV1;STOM;SNX9;LRIG3;ST3GAL1;SPTBN1;MCL1;MYO10;RNF24;SMOX;PCDH7;TXNRD1;CFLAR;NFKB2;S…								Enterovirus 71 8Hour GSE15323	42/300	0.0101915	0.0587833	1.52332	6.98623	SLC44A5;PPP1R15A;NECAB1;ACHE;PCSK1;DENND1B;CITED2;PCDH15;HNF4G;ADM;ZNF44;FOXK1;TMEM241;TIMM50;RGS2;SYCE1;CCND2;EFEMP1;GRB14;C6ORF106;LONP2;CNGA3;DGCR6;ANKS1B;RUNX1T1;CHST9;RRM2;PCDH20;NONO;SDHC;SSTR1;PDP1;NFKBIA;PCP4;IL6;PSMA1;KANSL1;CR1L;SCD;KBTBD2;SERINC3;MAPRE2								A-Vietnam-1203 CIP048 RG4-2004(H5N1)NS1trunc 24Hour GSE43204	43/300	0.00628664	0.0350101	1.56657	7.94144	GALNT14;PLXND1;GBE1;PROS1;PLD1;NRBP2;RGS5;C16ORF72;EFEMP1;HECTD1;FAM172A;ERBB4;RSU1;PROM1;TRAM1L1;SLC13A5;TNS3;EDIL3;RAB11FIP4;PPARGC1B;DDX18;CHST9;MMAA;MMP2;PMM2;GOLPH3L;ATG10;SORBS2;ACYP2;DHCR24;ANO4;PHKA2;CAPN13;REEP3;IMPAD1;TTC30A;NAAA;PADI2;TNIK;BCAT1;FGF12;CCDC90B;MATN2								Methylmalonic acidemia	2022-11-30	6.75506e-05	0.0102278	5.40221	51.8755	MCEE;SUCLA2;MMAA;MMD;GPD2;SUCLG2;MTR;MUT;MMACHC;MMADHC;CD320
	500 genes up-regulated by SARS-CoV-2 in human Calu3 cells from GSE147507	78/494	1.17133e-05	0.000103307	1.77251	20.1264	BCAR3;CITED2;TNFAIP3;BACH1;ETS1;RND3;IFIT2;AKAP12;DUSP10;KYNU;NAMPT;ZC3H12A;PDE4B;CYP1B1;SOX9;JARID2;MB21D2;SOX4;HERC6;ARRDC4;DUSP5;EDN1;RIPK2;IL15;ARRDC3;SERPINB9;F3;SLC7A5;PLSCR1;XRN1;NAV3;PELI1;NCOA7;TRIB1;TLR3;PPP1R15A;PTGER4;SEMA3A;AMIGO2;ZC3HAV1;PPM1K;SAMHD1;USP18;UGCG;NUAK1;RNF213;TP53BP2;HIVEP2;ST3GAL1;RIMKLB;GBP1;ZNF462;GSDMB;TGFB2;APOBEC3F;APOBEC3G;LRRN3;MACC1;MX1;DAB2IP;CFLAR;KLF4;FOSL…								SARS-CoV 84Hour GSE47960	42/300	0.0101915	0.0587833	1.52332	6.98623	IFITM3;ZNF133;ZNF595;DENND1B;TMEM87B;ZNF670;RBM8A;AK2;XIAP;TMTC1;ZC3HAV1;NADSYN1;LIN7C;SAMHD1;KIF5B;TRA2B;NAMPT;DENR;TRAM1L1;NUDT15;HERC6;CADPS2;CCZ1B;APOOL;HMGCS1;PCGF5;C1GALT1;MX1;ACSL4;KCTD6;NFKBIA;SPCS3;GPD2;DMRTA1;NFE2L3;F2RL1;PLAA;SPRY1;SGK1;XAF1;CDC42SE2;ZNF354B								A CA 04 2009 7dayMOI-10^4 GSE37569	43/300	0.00628664	0.0350101	1.56657	7.94144	PNCK;WDSUB1;STXBP4;STMN2;LTBP4;LIN7A;PDHB;MANEA;SLC2A8;GHR;PRTG;HECTD1;NTF3;DHX15;PLS3;CTSF;CYP2F1;MAP3K4;LRRCC1;JAK1;DNAJC19;SEPT11;LRRN3;SYT1;ST8SIA2;MAGI2;GAPVD1;MUT;PRRC2B;PTBP2;TMEM154;PPM1B;SUCLA2;NBEA;NOVA1;GPD2;TTC30A;TLN2;ISPD;FGF12;ZFP28;FGF10;BMPR1A								ovarian neoplasm	127/938	6.85819e-05	0.0102278	1.48625	14.2494	TUSC3;PROS1;GRPR;ETS1;CTGF;GJA1;EFEMP1;CCND2;ALCAM;PNP;PPP2R1A;MYC;KDR;CYP1B1;ZNF569;SOX9;GGT1;TP63;WLS;CXADR;IGFBP3;ATP11B;ASRGL1;FOXP1;MSH6;ADAM17;CLIP1;SFRP2;COL4A2;PAPPA;AGTR1;ZNF436;IL6ST;RAF1;ZFPM2;PLPP1;HPN;C5AR1;PSEN2;TGFA;THY1;PIK3R1;FHIT;SOHLH2;HLA-DQA1;CDR2;BARD1;SMAD2;RARRES3;FN1;DNAJC15;PBX1;AICDA;IL6;DAB2;ID2;ID4;NOX4;SDC1;TDGF1;LGMN;TOP2A;ACHE;NRP1;SETD2;BNC2;GBE1;SLC2A1;ADM;BRCA1;…
	Top 500 up genes for SARS-CoV-2 infection in Rhesus macaques at Group 1 dose in Bronchoalveolar Lavage at 1 DPI from GSE156701	74/462	1.17691e-05	0.000103307	1.80196	20.4523	CPM;ALDH1L1;CSF3R;CITED2;F13A1;CXCL14;IFIT2;CDH6;EDNRB;SIPA1L1;UBE2Q2;KYNU;ZNF846;FLVCR2;MFSD1;A4GALT;TNS3;HERC6;CADPS2;STARD4;TRPC6;NSUN4;ANXA3;MN1;PSME4;PKP2;MYADM;RHOU;RIN2;ERGIC1;PHLPP2;FH;CANT1;SLC47A1;UNC93B1;C5AR1;CUL1;ITLN1;AK4;FOXK1;THY1;PSEN1;SAMHD1;USP18;STK3;MSTO1;DHX34;ZNF426;LONRF1;MAPK6;SEMA4A;PRNP;SLC16A1;GFPT2;TXNRD1;PCDH20;TFPI2;MX1;CYBRD1;TOR1B;MYO1E;SEC23IP;IL6;MAFB;LPCAT3;CYP…								cSARS Bat SRBD 36Hour GSE37827	42/300	0.0101915	0.0587833	1.52332	6.98623	KCNK5;ACHE;KHDRBS3;TNFAIP3;CD1D;PPM1K;PPP1R9A;SAMHD1;SPTLC3;RNF19A;ZC3H12A;MB21D2;LONRF1;SLC38A2;TNS1;GGT5;DUSP5;GABBR2;RBFOX1;CD70;PCDH20;TCF12;DDX53;SERPINB9;CFLAR;TERF1;RGMB;DKK1;SMARCA2;FOXP1;NFKB2;NFKBIA;TUBB2B;LRFN5;PPM1B;CTDSP2;SLCO4C1;LRRN1;NCOA7;TNIK;PIK3AP1;CHST2								SARS-BatSRBD 48Hour GSE47962	43/300	0.00628664	0.0350101	1.56657	7.94144	DDX6;ZC4H2;NKAP;TMEM181;PHAX;RPAP3;TATDN3;POLD3;PPP3CA;CTSO;LAPTM4A;ATXN1;TFG;PALMD;MED10;LEPROTL1;GAR1;ZNF721;FBXO7;SMNDC1;JAK1;BRD3;ZNF320;STARD13;NDUFA7;CMTM6;GOLPH3L;SDHC;TMEM154;NET1;CLIP1;CNOT6;NIN;UFM1;RRAGC;GNPDA2;FEZ2;CEP63;FAM98A;MAPRE1;CRLF3;SERINC3;CCDC90B								Adenoma	134/1000	7.02571e-05	0.0102836	1.46955	14.0538	IFITM3;MTRR;TFRC;ETS1;FGF3;SOX2;GJA1;EFEMP1;ALCAM;EDNRB;MYC;CYP1B1;SOX9;CALN1;KCNH2;TLE4;SLC38A1;CXADR;IGFBP3;ACSL5;SDHC;ACSL4;PRLR;DKK1;DKK2;MSH6;PSG9;PCP4;TWSG1;SFRP2;PARD3;AGTR1;COL4A6;CYP2E1;IL6ST;RAF1;FBN2;ENPEP;LPAR1;TGFA;XPC;FHIT;RAP1GAP;PKHD1;CYP11A1;EIF4EBP1;ST8SIA4;IGFBP7;PROM1;MCL1;SMAD2;CBX7;RARRES3;TFPI2;FN1;NR2F1;DHCR24;LYZ;GADD45G;VANGL1;NR4A2;IL6;DAP;LRCH1;NAT1;NAT2;TCF4;FGF13;KCN…
	Top 500 down genes for SARS-CoV-2 infection in Mesocricetus auratus hamster blood Day 3 from GSE162208	67/407	1.22109e-05	0.000105236	1.85993	21.0418	KCNK5;CPNE8;CSF3R;PLXND1;SLC35F2;IFT172;MTR;ISM1;RCBTB1;SLC2A8;RIMS2;ENDOV;PAIP2B;ALCAM;ZNF608;CCND2;SESN3;ANPEP;PROK2;BRD3;NCOA1;PRKCB;CAD;MYRIP;CCSAP;SPTB;ARID1B;VAV2;NCOR2;RNF144A;CLIP1;MYADM;RAPGEF2;ULK2;MAML3;NSMAF;PHLPP2;RGS17;ASAH2;SGMS1;TNKS;MAOA;TULP4;FOXK1;EFNA5;UGCG;ATXN1;ANKRD10;LONRF1;SOCS4;CDR2;ANKRD28;GGT5;GABBR2;GALNT3;TXNRD1;INO80;TMEM64;PRRC2B;FBXO31;KLF7;MYO1E;KANSL1;REEP3;KBTB…								hMPV 6Hour GSE8961	42/300	0.0101915	0.0587833	1.52332	6.98623	TMEM41B;BNC2;SEL1L;ZC3HAV1;SLC7A11;SIPA1L2;TFPI;LRP8;TMEM241;SAV1;MSTO1;MAN2A1;FTH1;SEC61G;CA4;ANKRD10;TMEM38B;SPTBN1;SNX6;DUSP4;DUSP5;ZNF561;FOXD1;PPTC7;SYT1;MMD;GFPT2;USP44;PRDX6;PDP1;NR4A2;RPIA;KIF9;CLIP1;RRAGC;NAV3;CCPG1;PAPPA;COL5A2;VOPP1;TRIM38;ZBTB8B								SARS-CoV MA15 Day2-PFU-10^5 GSE50000	43/300	0.00628664	0.0350101	1.56657	7.94144	FBN2;TENM1;RNASEH2B;PROS1;MEI4;GRIK1;CTSV;RORB;NADSYN1;LIN7C;RPAP3;IL22RA2;LAPTM4A;PRDX4;PGBD5;HECTD2;SLITRK2;NUP85;SMPD1;ENPP1;SMARCAD1;ACAA1;CBR4;CHST9;FANCL;IL34;SIAH1;C1GALT1;CASK;DHRS4;TOM1L1;ELF2;NAT2;CTH;MYO3A;CACHD1;PKP2;FAR1;NAA16;LCORL;MPHOSPH8;BRWD3;TRIM33								Stomach Neoplasms	115/835	7.41798e-05	0.0106475	1.51391	14.3958	UBXN2B;CD81;EIF4A3;CTGF;SOX2;LAPTM4B;RGS2;CCND2;CDH2;PPP2R1A;MYC;KDR;TNFSF11;SOX9;KCNH2;CXADR;DAPK1;PRKCB;IGFBP3;ADAM10;SDHC;RPSA;CSNK1E;RNASE1;MUC3A;FOXP1;MSH6;AGTR1;SUCLG1;CYP2E1;IL6ST;PLPP1;TSPYL5;TGFA;THY1;IQGAP2;FHIT;RHOBTB2;TP53BP2;IGFBP7;FADD;TAC1;PROM1;NDUFV1;MCL1;PRNP;CBX7;TFAP2C;CADM1;BDNF;SIAH1;FN1;HTR1A;AICDA;IGSF11;IL6;NAT2;ID4;SDC1;TNFSF9;TCF4;XAF1;TDGF1;TOP2A;CITED2;MRPS11;BRCA1;ME…
	Top 500 downregulated genes for SARS-CoV-2 infection in human cornea from GSE164073	77/488	1.3629e-05	0.000111985	1.77062	19.8369	TOP2A;PAK1IP1;PLOD2;BRCA1;HMGB1;BZW1;PITPNC1;CKS1B;LMNB1;CDH4;RGS2;HMGN5;UBASH3B;CA2;STMN1;NUF2;PBK;PDE4B;KPNA2;NUDT15;CMKLR1;SAMD11;WDHD1;DUSP5;EDN1;ARMT1;PDE4D;ACTL6A;MAMDC2;VRK1;SHISA3;DKK1;DCK;UCHL5;GREM2;PLSCR1;SFPQ;TUBB2A;RBL1;INCENP;KIFC1;UBE2V2;GAS1;SUCLG2;EZR;KIF20B;MAPRE1;SGK1;SCG2;HDAC2;PSMD12;CDCA7;MRPS30;SKA1;CHSY1;TRA2B;BUB1;CEP78;TMEM132D;NUS1;RRM1;CENPW;RRM2;BDNF;PCDH7;CRIM1;DEK;Z…								icSARS CoV 7Hour GSE37827	42/300	0.0101915	0.0587833	1.52332	6.98623	LIN54;AHCTF1;ITGB5;STXBP4;PROS1;CELF4;CBLB;AQP4;MTR;PIK3R1;FAM169A;THBS4;IPO5;SAV1;PLXNA2;SLITRK6;CHP1;STXBP5;JAK1;DYNC2H1;EDN1;RALBP1;PLA2G12A;KLF13;GOLM1;PDE4D;CEP152;GTPBP8;ATP11B;TMEM42;ARPC5;ETV6;MLLT10;TMX4;ZADH2;MTF1;CHMP3;FAR1;BUD13;UMPS;ZNF354A;SCG2								SARS-CoV MA15 Day7 GSE49263	43/300	0.00628664	0.0350101	1.56657	7.94144	NRP1;CPM;TMEM41B;ABHD4;SDC2;LTBP4;PPM1K;NXT2;AMOT;GHR;PDLIM1;PPP3CA;CDH5;LAPTM4B;EDNRB;ZNF608;CTNNA1;SC5D;SLC35A5;JAK1;OSBPL5;ARRDC3;COBL;TRNAU1AP;MUT;MEIS2;PRRC2B;ZDHHC14;QDPR;CLK1;RNF144B;GREM2;ZNF91;PPM1B;SNRK;SNX16;CCPG1;CYP2S1;CTNNB1;CNTN4;EZR;FBXL7;KCNK3								Neoplasms, Neuroepithelial	2022-09-21	7.54374e-05	0.0106475	6.9938	66.3866	TOP2A;ANXA1;ALCAM;APC;BDNF;MAP2;IDH1;NOX4;SOX9
	500 genes down-regulated by SARS-CoV-1 in human intestinal organoids from GSE149312 24h	73/456	1.37027e-05	0.000111985	1.80037	20.1603	CDA;APP;TFRC;GBE1;SLC2A1;ADM;PLOD2;VLDLR;HK2;GOLGA4;ZMYM3;BBX;SOX9;PGM1;SOX4;PDK1;PNISR;PRKAB2;SEMA6A;IGFBP3;ARRDC3;HPCAL1;MSL2;ACSL5;THOC2;RGMB;PHKA2;RNASE1;ELF2;ANG;SMPDL3A;TRIB2;KDM3A;INO80D;PFKFB3;PNCK;HHLA2;INSIG2;CDCA7;AK4;PIK3R1;FHIT;ATXN1;INPP5D;SC5D;PROM1;SLC38A2;ATF7IP;GSTM3;FARP1;RNF24;LYZ;SMARCA1;SORL1;PRRC2B;CIDEC;SYT7;CLK1;SLC6A6;CENPE;SMOC2;CAPN12;KANSL1;SCD;CYP2S1;NBR1;BHLHE40;MKR…								A-CA-04-2009(H1N1) 3Hour GSE37571	41/300	0.0161138	0.0853241	1.48044	6.11139	PTGER4;BCAR3;HPGD;GPR68;USP32;GBE1;CLINT1;FCAR;IFIT2;AFF2;SOX2;PRDX4;MAP1LC3C;OLFML3;RNF19A;EMC2;AP3S2;PRODH;ATOH1;CADPS2;LYPLA1;RIPK2;PCDH20;OR1F1;PRMT3;TMEM61;UBE2E2;RPSA;MEX3C;SPTB;ZDHHC14;LRPPRC;BMP5;SFRP2;NAV3;NBR1;RHOU;AVL9;SPAM1;CDH18;TSPYL5								SARS-dORF6 24Hour GSE47962	43/300	0.00628664	0.0350101	1.56657	7.94144	SLC44A1;HMGB1;CLINT1;MLN;AMOT;GOLGA4;SPTLC3;SNAPC3;GPRASP2;ZNF564;C3ORF58;TNS1;CEP78;SNX6;C14ORF159;ATG3;DDX18;DAXX;AUTS2;TPRG1;SIAH1;TXNL1;ACSL4;PHKB;RPS3A;TMEM64;LBX1;ARFGAP3;SMARCA2;MUT;UCHL5;CLK1;RRAGB;ZADH2;KIF16B;NUP50;ZNF30;ABI1;ZNF615;EIF3H;OTUD1;FOLR1;ARL8B								Astrocytoma	104/741	7.78393e-05	0.0107937	1.54561	14.6228	SEMA5A;APP;ALDH1L1;CSF3R;AQP4;ETS1;RIMS2;SOX2;RGS5;GJA1;GOLGA4;RGS2;EDNRB;MYC;RNF19A;STMN1;KDR;ZNF569;SIRPA;KPNA2;SOX4;WLS;KCNH2;CXADR;SNRPN;SEMA6A;IGFBP3;MSH6;NCL;ZNF436;RAF1;PFKFB3;CNP;TNKS;TGFA;PIK3R1;PSEN1;PLD1;MAP2;TAC1;MCL1;GSTM3;PRNP;STARD13;BDNF;IDH1;IDH2;FN1;AZIN2;SMARCA1;SMARCA2;IL6;NAT2;ID4;NOX4;TCF4;TOP2A;ACHE;NRP1;PTPRU;SETD2;CITED4;SLC2A1;ADM;TRH;AKAP12;HEY2;PSD3;DNMT3B;TMED7;NCOA1;…
	500 genes down-regulated by SARS-CoV-2 in human intestinal organoids from GSE149312 differentiation 60h	73/456	1.37027e-05	0.000111985	1.80037	20.1603	RAB3B;CDA;TMEM41B;PCSK9;PLOD2;BRCA1;CTSV;CLINT1;BZW1;HK2;STMN1;ITGAV;ENOPH1;WLS;AGFG1;UNC5CL;DAPK1;MARS2;ATP1B1;RNASE1;F3;TMEM131;RUFY1;TGFBR3;HPDL;CLIP1;ELF2;CCDC86;ANG;ITGA6;TNIK;KIF20B;TRIB2;HDAC2;KDM3A;PFKFB3;PNCK;INSIG2;AMIGO2;XIAP;AK4;SAV1;CNNM1;TP53BP2;SC5D;ANKRD10;STOM;PROM1;ST3GAL1;SLC38A2;CDR2;GSTM3;USP25;RRM1;SLC16A1;AUTS2;DEK;LYZ;SMARCA1;OXR1;CIDEC;AZIN1;FA2H;CENPE;LPCAT4;SCD;BHLHE40;…								HCV JFH-1 24Hour GSE20948	41/300	0.0161138	0.0853241	1.48044	6.11139	PHLPP2;PPP1R15A;WDR25;WDSUB1;LGALSL;WDR41;SLC7A11;MRPS30;ANTXR2;NUDT4;FBL;PNMA1;MYC;ACP6;LEPROTL1;EIF4EBP1;AGA;UPP1;ZSWIM5;NCOA1;SMAD2;ARFGEF1;AKIRIN2;MARS2;CNBP;ACSL5;RGMB;ADAT2;KCTD7;LPCAT3;CTH;BHLHE40;WAC;NUP35;ANG;SPRY1;ALPK2;SSBP2;SMPDL3A;PFKM;CD320								cSARS Bat SRBD 54Hour GSE37827	43/300	0.00628664	0.0350101	1.56657	7.94144	NECAB1;HS3ST3A1;KHDRBS3;SEMA3D;AQP7;PRL;JRKL;ATP5G3;VSIG10;SLC8A1;IPO5;CKS1B;TRPM2;PAIP2B;SPTLC1;SESN3;CFL2;ZNF649;DNMT3B;UQCRFS1;CBR4;SOX5;MMP2;MBD2;SHISA3;TMEM64;CCSAP;MPP6;YWHAZ;ASRGL1;REEP1;TMX4;TMX3;GNPDA2;EIF3K;AGTR1;PADI2;NOX5;SRSF6;DOCK2;NIT2;SMPDL3A;ZNF695								Neuroblastoma	211/1698	8.08534e-05	0.0108874	1.35665	12.7836	NPFFR2;CDA;APP;TFRC;STMN2;GRPR;SOX2;PNP;EDNRB;HENMT1;GJA5;MYC;ZC3H12A;NAMPT;STMN1;KDR;TRIM24;DENR;TP63;WLS;PDK1;HPCAL1;ANK2;UNC5D;CSNK1E;DKK1;TWSG1;XRN1;ZFPM2;NUMBL;MAOA;MAPKAP1;LPAR1;TGFA;THY1;CD1D;PIK3R1;NKAIN2;TRPM2;MAP2;PENK;ST8SIA4;PROM1;SPTBN1;BARD1;ABCA1;CADM1;LRRN3;BCL11B;ST8SIA2;FN1;PBX1;MSRA;ID2;SDC1;TNFSF9;LRRN1;SPAG16;TOP2A;PTPRT;ACHE;NRP1;SETD2;SLC44A1;ADM;PRL;BRCA1;CASP10;TMSB4X;DLG…
	500 genes up-regulated by MERS-CoV in Calu-3 cells from GSE139516 24h	74/466	1.59441e-05	0.000126076	1.78317	19.6977	MYOM1;SETD2;TNFAIP3;ADM;ETS1;RND3;IFIT2;CNST;ING3;DUSP10;ZNF608;TRPS1;ZC3H12A;MB21D2;MAP3K4;SOX4;ARRDC4;WDR37;PPTC7;MMD;TCF12;ARRDC3;SHROOM3;AEN;SLC30A1;FNDC3A;ASH1L;SENP2;PTBP2;ARL4C;PPP1R3B;MTF1;RAPGEF1;WAC;LCOR;ZNF436;TRIB1;RAF1;PPP1R15A;FBN2;TNKS;YTHDC1;GLIS3;NEDD4L;SPTY2D1;FAM214A;HECTD1;ZNF827;TRA2B;TP53BP2;ANKRD10;VPS54;HIVEP2;ATF7IP;ZNF462;MON2;ARHGEF37;HELZ;INO80;KLF4;ELL2;DHRS2;YY1AP1;F…								HCV JFH-1 48Hour GSE20948	41/300	0.0161138	0.0853241	1.48044	6.11139	PPP1R15A;WDSUB1;MRPL18;RAP1GDS1;LGALSL;VLDLR;PYGL;RND3;ATXN3;HMGXB4;CNR1;MED10;CFL2;SNAPC3;LEPROTL1;DHX15;PBK;EIF4EBP1;IDS;SIRPA;HIVEP2;PGM1;AKIRIN2;IAH1;ERVMER34-1;GOLM1;CNBP;PMM2;PRMT3;KLF4;GULP1;RAP2A;NAGK;RRAGC;PAPPA;CTH;ZNF615;CCDC86;NUP35;SMPDL3A;ARL8B								A-Vietnam-1203 CIP048 RG3-2004(H5N1)PB1-F2del 2day-MOI-10^3 GSE43302	42/300	0.0101915	0.0522518	1.52332	6.98623	NXPH2;WDR1;MRPL18;SATB2;PRUNE2;FBXO28;HNF4G;TFPI;MYSM1;AKAP12;CDH5;PRDX4;C16ORF72;NPY;KIF5B;DENR;SNX9;KPNA2;NDUFV2;SEPHS2;ADSS;KCNJ2;RAB2A;NDUFA4;CAD;TXNL1;AKR1A1;CDKAL1;GAPVD1;ASRGL1;ITFG1;PTBP2;DAP;ELF2;RRAGC;ASB8;UBE2V2;STT3B;SGK1;C11ORF58;CNIH4;MAD2L1								Conventional (Clear Cell) Renal Cell Carcinoma	91/631	8.12695e-05	0.0108874	1.59297	15.0022	ACHE;BTG3;SETD2;MTRR;SCHIP1;SLC2A1;ADM;HMGB1;CXCL14;AMOT;HMGN5;EDNRB;CASP8;MYC;KDR;TIMP3;RIOK2;BRD3;EDN1;DAPK1;IGFBP3;ATG9B;MMP2;FAAH2;TBC1D8;SDHC;ATP1B1;DKK1;DKK2;TGFBR3;SLC7A5;SFRP2;NAV3;NCL;KCNMA1;MYO3A;GAS1;RAB38;ROR2;ISPD;SGK1;FBN2;FH;PNCK;SATB2;GLIS3;WDR20;TGFA;CAPG;PDHB;PSEN1;FHIT;RAP1GAP;SAV1;PLAC8;NT5E;PAK1;ERBB4;PDPN;SPP1;EIF4EBP1;CSMD3;PROM1;PPARGC1A;BCHE;WWOX;SLC16A1;CD70;SUSD2;FN1;LS…
	500 genes down-regulated by SARS-CoV-2 in A549-ACE2 cells from GSE154613 trifluoperazine	73/458	1.5959e-05	0.000126076	1.79081	19.7804	NCKAP1;AHCTF1;TUSC3;TSEN15;PAK1IP1;SNX13;PLOD2;BRCA1;SLC7A11;MANEA;IPO5;PTAR1;EFR3A;ALCAM;UBE2Q2;PBK;DHX15;PLS3;MFSD1;UQCRFS1;ITGAV;TMED7;SLC35A5;AGFG1;ACTR3;PRKAB2;LYPLA1;AGTPBP1;PDCD6IP;HMGCS1;WDR75;ATP11B;FNDC3A;ITFG1;ARL4A;RAP2A;VAMP7;TMX3;GPD2;TAX1BP1;FAR1;CD47;MMADHC;ARL8B;SEC23A;ATL2;RAP1GDS1;TFPI;FAM214A;MALT1;UGP2;HECTD2;ESD;EMC2;SLC38A2;ANKRD28;GALNT7;RRM1;PCGF5;DENND4A;AGL;C1GALT1;DEK;…								SARS-BatSRBD 0Hour GSE47961	41/300	0.0161138	0.0853241	1.48044	6.11139	DET1;PFKFB3;WDSUB1;STXBP4;CITED2;TNKS;DUSP19;PSIP1;ADM;ARRB1;BRCA1;EFCAB7;PLD1;CXXC4;PAIP2B;EFCAB1;HSF2;BTBD3;LEPROTL1;TRIM24;LRIG3;CDR2;DYNC2H1;CDKL3;LRRC23;TRIQK;MMAA;MMD;PIFO;TMEM42;MEIS2;FOXP1;PSMA6;ZNF718;SCGB2A1;BHLHE40;PPP2R2D;TTLL11;SPRY1;RIN2;CD200								A-Vietnam-1203 CIP048 RG3-2004(H5N1)mutPB1-F2del 3Hour GSE43203	42/300	0.0101915	0.0522518	1.52332	6.98623	ZNF133;MRS2;TMEM185A;DENND1B;RGS17;MTRR;WDSUB1;SDC2;PROS1;EIF4A3;WDR20;SIPA1L2;CHD1;ADAMTS16;SNX4;NRBP2;MCEE;ZNF827;FAM174B;ZNF845;FLVCR1;GRB10;C21ORF91;CYYR1;LONRF1;ZNF565;STK32B;NUS1;REV1;MOK;TMEM64;AXIN2;REEP1;INPP4B;DUSP23;TMX4;NIN;CCNY;PPP2R2D;GPD1L;TDGF1;ZNF354B								Acute lymphocytic leukemia	123/907	8.30526e-05	0.0109408	1.48806	13.9819	CD83;CSF3R;MTRR;CBLB;CTGF;RIMS2;CCND2;PNP;UBASH3B;ANPEP;MYC;STMN1;KDR;TRIM24;CYP1B1;NUDT15;GGT1;SOX4;WLS;KCNH2;TLE4;WDHD1;CXADR;TLE1;SEMA6A;PRKCB;RPSA;ASRGL1;FOXP1;TWSG1;CLEC4D;CYP2E1;RIN2;MAOA;THY1;CD1D;FHIT;SNX2;INPP5D;NLRP2;IGFBP7;TAC1;PROM1;HLA-DQA1;MCL1;TMEM132D;AUTS2;BCL11B;RARRES3;FANCL;BCL11A;IDH1;IDH2;FN1;RMDN2;A2ML1;PBX4;SMARCA1;PBX1;AICDA;MLLT10;UCK2;IL6;NAT1;NAT2;TCF4;ADA;TOP2A;NRP1;S…
	500 genes down regulated by MERS infection of Calu3 cells	75/475	1.71354e-05	0.00013315	1.77127	19.4385	APP;WDR1;PYGL;BRCA1;F11R;COX7C;LMNB1;GJA1;LAPTM4A;HINT1;UBASH3B;NNT;LIPH;FTH1;BCL7C;STMN1;FLVCR1;MFSD1;OIP5;NUDT15;WLS;WDHD1;CHST9;IGFBP3;BCKDHB;EMP1;SDHC;ATP1B1;SERPINB6;BACE2;PSMA6;PLSCR1;UQCRC2;FH;TMEM87B;PRCP;CAPG;UQCRH;PGRMC1;PALMD;NUP85;PRDX1;PRKAR2A;LEPROTL1;ESD;SPP1;STOM;RSU1;PROM1;NDUFV2;PDLIM5;BUB1;GPM6B;GSTM3;RRM2;GALNT3;CBX3;IDH1;NONO;TFPI2;IDH2;LYZ;PRDX6;PBX1;VANGL1;MYO1D;SLC4A7;ARPC…								SARS-ddORF6 48Hour GSE47961	41/300	0.0161138	0.0853241	1.48044	6.11139	GOSR1;FOXK1;ZC3HAV1;SIPA1L2;HNMT;SOX21;COX7C;IFIT2;KRTCAP3;FUT5;HINT1;ZNF608;CHSY1;C6ORF106;CFL2;TRA2B;HIVEP2;ANKRD13A;MCL1;ARRDC4;DUSP5;TFAP2C;OSBPL5;H3F3C;UBE2E1;IRF2BP2;NBPF11;CFLAR;TOR1B;PRRC2B;CHFR;DHRS4;FOXP1;NFKBIA;PARP11;CNOT6;RRAGC;WAC;SPRY2;CD47;TECPR2								RSV-A2 24Hour-B6.129PF1 J GSE18170	42/300	0.0101915	0.0522518	1.52332	6.98623	FAM49A;NRP1;CPM;SCOC;ENPEP;BHLHB9;SLC44A1;RASL11B;HIST1H2BJ;CD81;SDC2;COL12A1;MPV17L;AKAP7;TMPRSS2;RGS5;MCEE;EFEMP1;IDS;ENPP1;MFSD1;AMZ2;IP6K2;DNAJC19;C14ORF159;GSTM3;TMEM132C;HGSNAT;SNRPN;CYBRD1;SLC25A16;BACE2;ANO1;SESTD1;DAD1;IMPAD1;PCCB;CEP63;ST6GALNAC3;FERMT2;SERINC5;BMPR1A								Obesity	239/1961	9.31508e-05	0.0120699	1.32964	12.3407	NPFFR2;APP;MTRR;TFRC;IFT172;AQP7;F11R;SOX2;GJA1;EDNRB;ANPEP;GJA5;MYC;NAMPT;TRIM24;PROK2;CYP1B1;TP63;CMKLR1;PDK1;RBFOX1;CXADR;PRKCB;SLC6A15;ARRDC3;ENTPD6;ACSL5;PPP1R3B;AGTR1;SUCLG2;CYP2E1;UQCRC2;TRIB1;ZFPM2;TSPYL5;MAOA;SDC2;TGFA;NEDD4L;THY1;CD1D;PIK3R1;INPP5D;ZBED1;FADD;APOB;PROM1;PPARGC1A;PPARGC1B;ABCA1;PMM2;FN1;PRG4;SMARCA2;CIDEC;MSRA;SDC1;PEMT;HYOU1;LRRN1;ADA;ACHE;PCSK1;PTPRU;SETD2;GBE1;PCSK9;A…
	500 genes up regulated by SARS-COV-2 infection of Calu3 cells	75/476	1.84483e-05	0.000138801	1.76675	19.2585	BCAR3;CITED2;TNFAIP3;BACH1;ETS1;RND3;IFIT2;AKAP12;DUSP10;KYNU;NAMPT;ZC3H12A;PDE4B;CYP1B1;SOX9;MB21D2;SOX4;HERC6;ARRDC4;DUSP5;EDN1;RIPK2;IL15;ARRDC3;SERPINB9;F3;SLC7A5;PLSCR1;XRN1;NAV3;PELI1;NCOA7;TRIB1;TLR3;PPP1R15A;PTGER4;SEMA3A;AMIGO2;ZC3HAV1;PPM1K;SAMHD1;USP18;UGCG;NUAK1;RNF213;TP53BP2;HIVEP2;ST3GAL1;RIMKLB;GBP1;ZNF462;GSDMB;TGFB2;APOBEC3F;APOBEC3G;LRRN3;MX1;DAB2IP;CFLAR;KLF4;FOSL2;NFKB2;PDP1;…								A-CA-04-2009(H1N1)MA Day1 GSE36328	40/300	0.0248432	0.0990662	1.43794	5.31345	IFITM3;N6AMT1;PIWIL4;GYPC;FAM107A;ADM;ZC3HAV1;LRP8;USP18;IFIT2;PLAC8;PNP;FTH1;NAMPT;C21ORF91;RRP12;UPP1;ST3GAL1;ARRDC4;CDKL3;DAXX;GBP7;SYT1;SMOX;EDEM1;GFPT2;IRAK3;FNDC3A;CFLAR;PGD;ETV6;NFKBIA;NT5C3A;IL6;XRN1;CCNY;GNB4;TAF4B;PRKCQ;PIK3AP1								SARS-BatSRBD 36Hour GSE47960	42/300	0.0101915	0.0522518	1.52332	6.98623	WDSUB1;HPN;ATP5G3;NXT2;MRPL20;SNX4;ATXN3;PGRMC1;SERP1;GPBP1;EMC2;ESD;ADSS;ZNF564;SNX6;DNAJC19;CYB5A;TRIQK;PDCD6IP;ANKRD46;NEBL;FANCL;ATP8B1;TCF12;GOLPH3L;ACYP2;KCTD3;DEK;MUT;GULP1;TOM1L1;RABEP1;EIF3K;RPS29;ZNF30;WAC;NFE2L3;ANG;EIF3E;KBTBD7;KCNK1;ITM2C								Renal Cell Carcinoma	172/1348	0.000100086	0.0127593	1.39325	12.8311	TFRC;JADE1;FAM107A;PLOD2;GRPR;CDH9;CTGF;CDH6;RGS5;GOLGA4;EDNRB;MYC;RNF19A;ZC3H12A;KDR;TNFSF11;CYP1B1;TNS3;WLS;EOMES;RALBP1;SEMA6A;DAPK1;IGFBP3;ADAM10;SDHC;UNC5D;ATP1B1;POU3F2;DKK1;DKK2;MSH6;ADAM17;TWSG1;SFRP2;RAB37;PARD3;AGTR1;MT1H;ROR2;RAF1;EZR;XPR1;FBN2;ENPEP;MAPKAP1;HPN;GLIS3;LPAR1;CUL1;TGFA;CD1D;PIK3R1;PSEN1;FHIT;RAP1GAP;PCDH17;SKA1;STK3;PODXL;PDGFC;EIF4EBP1;NLRP2;IGFBP7;FADD;PRODH;PROM1;PPAR…
	500 genes up-regulated by SARS-CoV-2 (2 MOI) in human Calu-3 cells from GSE147507	75/476	1.84483e-05	0.000138801	1.76675	19.2585	BCAR3;CITED2;TNFAIP3;BACH1;ETS1;RND3;IFIT2;AKAP12;DUSP10;KYNU;NAMPT;ZC3H12A;PDE4B;CYP1B1;SOX9;MB21D2;SOX4;HERC6;ARRDC4;DUSP5;EDN1;RIPK2;IL15;ARRDC3;SERPINB9;F3;SLC7A5;PLSCR1;XRN1;NAV3;PELI1;NCOA7;TRIB1;TLR3;PPP1R15A;PTGER4;SEMA3A;AMIGO2;ZC3HAV1;PPM1K;SAMHD1;USP18;UGCG;NUAK1;RNF213;TP53BP2;HIVEP2;ST3GAL1;RIMKLB;GBP1;ZNF462;GSDMB;TGFB2;APOBEC3F;APOBEC3G;LRRN3;MX1;DAB2IP;CFLAR;KLF4;FOSL2;NFKB2;PDP1;…								A-CA-04-2009(H1N1)MA Day3 GSE36328	40/300	0.0248432	0.0990662	1.43794	5.31345	ADM;IQGAP2;SKA1;IFIT2;PNP;C6ORF106;NAMPT;ESD;FAM3B;EFHD2;SEC23B;LAIR1;HERC6;ACTR3;DAXX;GBP7;EDEM1;RARRES2;YIPF5;PLA2G4A;FNDC3A;MYRIP;GADD45G;NT5C3A;RNF144B;CENPE;TPST1;IL6;PDE10A;KBTBD2;COL5A2;PPP2R2D;BMP2K;SPATS2L;TAF4B;C19ORF66;UMPS;XAF1;PIK3AP1;ST6GALNAC5								icSARA deltaORF6 60Hour GSE33267	42/300	0.0101915	0.0522518	1.52332	6.98623	POLDIP3;F11R;NT5C2;PCSK5;VSIG10;LAPTM4B;ZFP14;PTAR1;HMGN5;SCP2;TRIM24;IGFBP7;KIAA0319L;SLC25A44;SH2B2;SLC22A11;RUNX1T1;EPHA4;GABBR2;SEPT11;RNGTT;DAPK1;DENND4A;ALG13;PLA2G4A;PRG4;VRK1;SYT14;AP3B2;ADRA2B;AZIN1;ETV6;ACTA1;PSMA1;GSTA4;PRR16;PEMT;SERHL2;ANG;SPRY1;TRIB1;MMACHC								Stomach Carcinoma	283/2378	0.00010942	0.0137279	1.29805	11.8387	CDA;MTRR;EIF4A3;F11R;ISM1;ANTXR2;IFIT2;SOX2;GJA1;CCDC91;ALCAM;FRAT2;MYC;DPYSL3;ZC3H12A;STMN1;KDR;TRIM24;CYP1B1;SOX9;SOX4;WLS;PDK1;CALN1;TNS1;WDHD1;EPHA4;DAPK1;CACNA2D3;ACSL4;RNASE1;TWSG1;SFRP2;AGTR1;CYP2E1;EZR;TSPYL5;MTMR3;AIRE;LPAR1;TGFA;XPC;THY1;IQGAP2;SKA1;NUAK1;TP53BP2;SLC19A3;PROM1;HLA-DQA1;SPTBN1;ABCA1;STARD13;GSDMB;SIAH1;FN1;PBX3;LARP7;SMARCA1;PBX1;NET1;CPEB1;HIST1H4B;ID4;HYOU1;FERMT2;LGMN…
	Top 500 down genes for SARS-CoV-2 infection Day 21 in ferret right caudal lung from GSE160824	73/462	2.15414e-05	0.000159541	1.77199	19.041	NRP1;SETD2;SPON1;MAML2;TMEM200A;WASL;ISM1;GLI3;SLC8A1;PTPRG;CDH6;AKAP12;SPRED2;HELB;SGCD;CCND2;KCNT2;BMPER;DPYSL3;PSD3;KDR;TIMP3;IDS;EPHA5;NCOA1;HGSNAT;SEMA6A;PDCD6IP;MMP2;DENND2A;MAMDC2;SLC30A1;GAPVD1;MTSS1;TGFBR3;MN1;PALLD;CTDSP2;ITGA6;PDE5A;FREM1;RIN2;MAPRE2;ENPEP;TNKS;TULP4;SPATA6;PRTG;MYCT1;MAP2;PODXL;LEPROTL1;ADAMTS17;HIVEP2;SLIT2;SMNDC1;GRIA3;WASF3;OPCML;ZNF462;PCDH9;NEBL;FN1;RASSF9;NR2F2;…								A-CA-04-2009(H1N1) 30Hour GSE37571	40/300	0.0248432	0.0990662	1.43794	5.31345	AK2;TNFAIP3;ITLN2;PPM1K;FAM86FP;USP18;HK2;IFIT2;ADAMTS14;NT5E;MTHFD1L;UPP1;MB21D2;MAPK6;GBP1;HERC6;TNS1;GPR135;DUSP5;EDN1;RIPK2;PCGF5;SMOX;AEN;F3;ADAT2;TMEM154;NFKB2;FA2H;ARL4A;GAL;TMEM158;NUP50;GNB4;NFE2L3;MT1H;NCOA7;CNTN4;XAF1;LGMN								A-CA-04-2009(H1N1) 12Hour GSE37571	41/300	0.0161138	0.0712983	1.48044	6.11139	INVS;DDX6;KDM3A;INSIG2;ATL2;TMTC3;SLC2A1;AK4;MTR;HS6ST1;LCLAT1;TRIM9;GOLGA5;CCND2;UGP2;DNMT3B;UQCRFS1;KIF21A;SMYD3;ZNF445;ABCA1;CBX7;SLC38A1;AGTPBP1;IGFBP3;MACC1;IRAK3;SENP2;MERTK;FBXO33;MTSS1;RNF144B;SEC23IP;CNOT6;NUP50;CHMP3;LRRN1;VIM;MPHOSPH8;SERINC5;ITM2C								Craniofacial Abnormalities	35/187	0.00011539	0.0142507	2.15958	19.5813	GABRB3;DLX2;TMEM87B;BNC2;SATB2;LPAR1;PKD2;ETS1;FGF3;GLI3;DLL3;RAI1;ZIC3;TRPS1;DNMT3B;SOX9;FADD;TP63;SMAD2;ZNF462;TGFB2;EDN1;ANXA1;MMP2;IDH2;PBX4;KANSL1;CTNNB1;SPRY2;TCF4;DHCR7;CNTN4;FOLR1;MMACHC;BMPR1A
	Top 500 down genes for SARS-CoV-2 infection Day 21 in ferret nasal turbinates from GSE160824	63/383	2.24944e-05	0.000164036	1.85634	19.867	NRP1;TENM1;CD83;BNC2;COL14A1;TNFAIP3;CBLB;PCSK5;CHD1;MYSM1;RYR3;RGS2;SCML1;ADAMTS3;DUSP10;ZNF280C;AP1S2;KDR;SOX5;PARP4;RIPK2;SFMBT2;TCF12;MAGI2;PHKA1;AMPD3;THOC2;INPP4B;SFPQ;XRN1;NAV3;ELMO1;FAM76B;FREM1;RIN2;RAPGEF6;CAMK1G;FBN2;PRTG;ADAMTS15;HECTD2;CNR1;DPH6;PPARGC1A;RIMKLB;RUNX1T1;ANKRD28;USP25;ST8SIA2;SORBS2;SNCAIP;MERTK;NFKB2;MLLT10;CDK8;DIAPH2;IL6;SNRK;LRCH1;CPS1;SESTD1;BHLHE40;TCF4								A-CA-04-2009(H1N1) 7Hour GSE37571	40/300	0.0248432	0.0990662	1.43794	5.31345	PTGER4;CCDC71L;CNP;LPAR1;TNFAIP3;ATP10A;GHITM;ZC3HAV1;PSEN1;NXT2;USP18;IFIT2;RGS5;CTSO;SCML1;PLXNA2;SOX9;TRAM1L1;MB21D2;HERC6;TLE4;LYPLA1;PCGF5;CD70;YIPF5;SERPINB9;FA2H;IL6;XRN1;GNB4;FAM76B;NCOA7;VIM;TRIM38;XAF1;PIK3AP1;TDGF1;TLR3;LGMN;CCL26								A-CA-04-2009(H1N1) 24Hour GSE47962	41/300	0.0161138	0.0712983	1.48044	6.11139	WDR1;PRKX;FAM214A;IPO5;HINT1;HECTD1;HENMT1;NNT;LEPROTL1;PSD3;TRIM24;FLVCR1;TMEM38B;KPNA2;SEPHS2;GPRASP2;C5ORF42;IP6K2;SMAD2;CYB5A;SLC38A1;PLA2G12A;IAH1;AGTPBP1;KAZN;PARP16;ATP11B;PHKB;RPS3A;ARFGAP3;LRPPRC;SLC4A7;TMX4;DAD1;PKIA;NBR1;EIF3E;HRASLS;KBTBD7;CCDC90B;RAI14								Central neuroblastoma	205/1655	0.000123434	0.0150096	1.35005	12.1502	NPFFR2;CDA;APP;TFRC;STMN2;GRPR;SOX2;PNP;EDNRB;HENMT1;GJA5;MYC;ZC3H12A;NAMPT;STMN1;KDR;TRIM24;DENR;TP63;WLS;PDK1;HPCAL1;ANK2;UNC5D;CSNK1E;DKK1;XRN1;ZFPM2;NUMBL;MAOA;MAPKAP1;LPAR1;TGFA;THY1;CD1D;PIK3R1;NKAIN2;TRPM2;MAP2;PENK;ST8SIA4;PROM1;SPTBN1;BARD1;ABCA1;CADM1;LRRN3;BCL11B;ST8SIA2;FN1;PBX1;MSRA;ID2;SDC1;TNFSF9;LRRN1;SPAG16;PTPRT;ACHE;NRP1;SETD2;SLC44A1;ADM;PRL;BRCA1;CASP10;TMSB4X;DLGAP1;EDN1;MME…
	Top 500 up genes for SARS-CoV-2 infection in Rhesus macaques at Group 3 dose in Bronchoalveolar Lavage at 10 DPI from GSE156701	74/472	2.48412e-05	0.000178405	1.75569	18.6156	TOP2A;CPM;NRP1;SLC44A1;TMEM51;F13A1;ARRB1;CXCL14;GIMAP8;SLC2A8;HTR7;NNT;UBE2Q2;MYC;NUF2;PBK;MFSD1;KPNA2;CMKLR1;EOMES;MAMDC2;ARRDC3;ADAM10;SERPINB9;MN1;RNF144B;DNAJC1;KIFC1;NAAA;LY6D;ELMO1;MYADM;IRF8;PRKCQ;DNASE2;ERGIC1;PRPS2;FH;SLC47A1;CNP;ERV3-1;C5AR1;CUL1;SAMHD1;CHST12;OLFML3;PDPN;NLRP2;IGFBP7;MGAT1;BUB1;CDR2;RRM1;SLC16A1;APOBEC3F;RRM2;APOBEC3G;APOBEC3H;CD70;GZMA;PLCL1;IDH2;MX1;CYBRD1;ZWINT;KLF…								A-Netherlands-602-2009(H1N1) 36Hour GSE40844	40/300	0.0248432	0.0990662	1.43794	5.31345	PTGER4;BCAR3;PSMD12;SEC23A;RTP1;MRPS11;SEMA3A;SAMHD1;ETS1;USP18;GIMAP8;HK2;IFIT2;SCML1;C10ORF95;MYC;ZNF280C;HYAL4;MB21D2;GBP1;GPR135;APOBEC3G;RIPK2;PCGF5;AEN;SERPINB9;WDR33;NFKB2;NFKBIA;PLSCR1;TSPAN14;MTF1;GNB4;PLAA;FAR1;NCOA7;C19ORF66;TRIM38;CRLF3;XAF1								A-CA-04-2009(H1N1) 3Hour GSE37571	41/300	0.0161138	0.0712983	1.48044	6.11139	ENPEP;DLX2;TFRC;LPAR1;CSTF2T;BACH1;PCSK5;EXOSC6;HECTD2;ANPEP;SLC19A3;ZNF449;TASP1;TRAM1L1;ZSWIM5;KCNJ2;ABCA1;PNISR;SNRPN;MBD2;MSL2;HUS1;CDKAL1;TRNAU1AP;DHRS2;ASRGL1;MN1;ZNF90;EML6;TMX4;APC;GNPDA2;DPPA2;GNB4;TCF4;PDE5A;HRASLS;CPEB2;SCG2;MMADHC;C11ORF58								Cerebrovascular accident	106/768	0.000129264	0.015095	1.51531	13.5676	APP;CSF3R;MTRR;F13A1;AQP4;F11R;SLC8A1;GJA1;COL4A3BP;EDNRB;KDR;ENPP1;IGFBP3;MYH15;ANK2;CDKAL1;LARS2;ADAM17;COL4A2;AGTR1;MAML3;FBN2;RBM8A;MAOA;MRPL18;NEDD4L;PIK3R1;PSEN1;EFNA5;INPP5D;ST8SIA4;PROM1;APOB;TAC1;PPARGC1A;ABCA1;PRNP;SYT1;BDNF;TFPI2;HTR1A;GP6;NR4A2;IL6;LRCH1;TNFSF4;NOX4;ACHE;SETD2;SLC35F3;PCSK9;ADM;MTR;PRL;HMGB1;PTPRG;GHR;GRM2;CASP8;SH3PXD2A;CASP6;ENSA;TIMP3;IDS;ITGAV;PHACTR1;ARHGEF10;EDN…
	Top 150 positive hits from GSE154783: SARS-CoV-2 CRISPR screen in Vero-E6 cells	31/147	2.70709e-05	0.000191517	2.50617	26.3576	CDS1;NRP1;KDM3A;PROS1;SLC2A1;NEDD4L;F11R;EFNA5;CDH6;ADAMTS2;ZNF608;MAP2;TIMP3;KIF21A;LMCD1;RAB11FIP4;NCOA1;CADPS2;EPHA4;TGFB2;ARRDC3;COBL;SHROOM3;SORL1;SULF2;MYO1D;TSPAN14;CCNG1;F2RL1;PDE5A;TRIB2								HCV JFH-1 18Hour GSE20948	40/300	0.0248432	0.0990662	1.43794	5.31345	IFITM3;BTG3;ZNF691;SLC47A1;PCDH11Y;MRPL18;ZFAND2A;EIF4A3;CDCA7;SLC7A11;ANTXR2;HNMT;PCDH17;FRAT2;CA2;LRRTM4;FLVCR1;EIF4EBP1;SOX9;SEPHS2;PGM1;EPHA5;DDX18;PRNP;CYB5A;MARS2;SIAH1;FAM46A;WDR75;IL36G;AEN;ZNF57;KCTD6;TGFBR3;RRAGC;CCDC86;ANG;C19ORF66;CD47;PFKM								A-CA-04-2009(H1N1) 48Hour GSE40844	41/300	0.0161138	0.0712983	1.48044	6.11139	RAB3B;HKR1;SEMA3D;CXXC4;RCBTB2;AMOT;NFU1;LAPTM4A;SESN3;RASGEF1A;PDGFC;GCNT2;FLVCR2;OSTF1;CA8;ARSD;PRODH;TNS3;PPARGC1A;EDIL3;ANKRD13A;ABCA1;EPHA7;ST6GAL1;AGTPBP1;KCND2;DAPK1;RARRES2;KAZN;RPSA;RPS3A;PBX1;MAPK10;SFRP2;CTDSP2;PLSCR4;NOS1AP;CYP2E1;SERINC3;XPR1;SERINC5								Pancreatic Neoplasm	94/665	0.000131021	0.015095	1.55591	13.9101	GABRB3;SEMA5A;NRP1;SLC35F6;SETD2;MTRR;COL14A1;EIF4A3;SLC2A1;ADM;MTR;BRCA1;SLC7A11;HMGB1;CXCL14;ETS1;HK2;CTGF;RIMS2;EFEMP1;PNP;CASP8;CA2;MYC;TMSB4X;RNF19A;KDR;UQCRFS1;SOX9;TP63;JAK1;AGFG1;DAXX;RALBP1;SEMA6A;MME;IGFBP3;NCOA3;MMP2;PAWR;ADAM10;SSTR1;F3;FOXP1;TGFBR3;SFRP2;PALLD;ITGA6;EZR;UMPS;PFKFB3;SEMA3A;SEL1L;TGFA;XIAP;FHIT;RAP1GAP;PLAC8;CST1;RAB20;CNR1;ERBB4;SPP1;CTNNA1;NLRP2;IGF2BP2;SLIT2;PROM1;B…
	500 genes up-regulated by SARS-CoV-2 in human Calu3 cells at 12h from GSE148729	76/490	2.82602e-05	0.00019699	1.73374	18.1593	IFITM3;NPFFR2;CD83;TMEM51;TNFAIP3;ADM;RND3;IFIT2;ING3;DUSP10;ZNF649;TRPS1;GPBP1;ZC3H12A;PDE4B;VCPKMT;SOX9;MB21D2;ZNF564;SOX4;HERC6;EDN1;RIPK2;IL15;PDE4D;ARRDC3;MSL2;SHROOM3;PTBP2;ZDHHC14;NT5C3A;PLSCR1;ARL4A;XRN1;PELI1;ZNF436;NCOA7;TLR3;PPP1R15A;PTGER4;MTMR3;CNP;YTHDC1;SEMA3A;ZC3HAV1;PPM1K;SAMHD1;FAM214A;USP18;UGCG;RNF213;TP53BP2;HIVEP2;GABRE;GBP1;CDR2;USP25;PCGF5;BDNF;MX1;INO80;KLF4;DHRS2;FOSL2;C…								HCV 8week-No IFN-a GSE37715	40/300	0.0248432	0.0990662	1.43794	5.31345	TENM1;INO80D;NVL;PSEN2;CELF4;AKAP7;PSEN1;EXOSC6;MAP2;KYNU;PENK;CHP1;CTSF;GBP1;HERC6;SNX6;BRD3;IRX1;PARP4;APOBEC3G;TMEM30B;FAM46A;UBE2E1;ADAM10;RASSF9;SERPINB9;INO80;SENP2;NFKB2;COQ2;ZNF718;PSMA1;TAX1BP1;WAC;UBE2V2;MT1H;ZNF436;ZNF578;CNTN4;UMPS								A-Netherlands-602-2009(H1N1) 30Hour GSE40844	41/300	0.0161138	0.0712983	1.48044	6.11139	ALG1L;SEMA3D;LGALSL;PSIP1;TMTC1;TMEM182;EFNA5;RAP1GAP;PTCHD1;RASGEF1A;DNAJB5;TRPS1;PPP6R3;DNMT3B;PDE4B;AP3S2;STXBP6;ARSD;NKX6-1;ANKRD13A;ABCA1;ZNF561;AGTPBP1;NEBL;BCL11A;ENTPD6;GOLPH3L;IRAK3;ELL2;FBXO33;KLF15;NET1;APBB1IP;NCOR2;ITPKB;TTC8;TMX4;CPS1;DMRTA1;CHMP3;PFKM								Primary malignant neoplasm	136/1032	0.000133153	0.015095	1.44062	12.8561	FOXA1;N6AMT1;PLOD2;ETS1;SOX2;UBASH3B;ALKBH1;MYC;NAMPT;TRIM24;TNFSF11;CYP1B1;OIP5;SOX9;MAP3K7;TP63;SOX4;WDHD1;CXADR;TLE1;SEMA6A;VASH2;RPSA;DKK1;MSH6;SFRP2;RAB37;PADI2;ROR2;TRIB1;RAF1;TNKS;SDC2;ZC3HAV1;PIK3R1;PSEN1;PHF21B;PLAC8;NUAK1;IGFBP7;RSU1;APOB;PROM1;MCL1;BDNF;API5;CBX3;NEK6;IDH1;IDH2;FN1;SMARCA1;SMARCA2;NET1;CDK8;UCK2;IL6;COL5A2;NOX4;SDC1;TNFSF9;NOX5;DHCR7;FGF12;CPEB2;TDGF1;TOP2A;NRP1;PTPRU;…
	500 genes up-regulated by SARS-CoV-1 in Calu-3 cells from GSE148729 4h	64/395	3.13024e-05	0.000215034	1.82297	18.9075	IFITM3;CTNND2;TNFAIP3;SIPA1L3;ETS1;MYSM1;CDH6;AKAP12;PPP3CA;UBASH3B;SNAPC3;GRB10;ZNF449;ITGAV;SOX9;TMED7;A4GALT;SOX4;GPR135;TLE4;PRKAB2;EDN1;VASH2;PAWR;GAPVD1;RGMB;ETV6;APBB1IP;SFPQ;PPP1R3B;PALLD;MYADM;LCOR;TRIB1;RAPGEF6;TLR4;RAI14;PTGER4;PFKFB3;AMIGO2;TULP4;XIAP;FAM214A;ADAMTS15;RAI1;OGFRL1;NUAK1;NHS;STXBP5;HIVEP2;MCL1;ABCA1;FN3K;ZNF462;GSDMB;COL22A1;WNT7A;TTLL7;KLF8;KLF7;IL6;BHLHE40;NAA16;TMCC1								HHV-8 72Hour GSE6489	40/300	0.0248432	0.0990662	1.43794	5.31345	NRP1;BNC2;ZNF195;NTM;SLC2A1;PPM1K;AFF3;SAMHD1;PCSK5;USP18;IFIT2;NUAK1;NPY;PDPN;CDR2;LAIR1;C3ORF58;HERC6;JAK1;ZNF462;HGSNAT;C9ORF135;CADM1;BCL11A;IL15;MMP2;MAMDC2;FAM46A;MTSS1;HS3ST1;SULF2;ITPKB;ANO1;PKIA;TOMM7;MT1H;ZNF436;SPRY1;TLR3;CNIH4								A-Vietnam-1203 CIP048 RG3-2004(H5N1)mutPB1-F2del 18Hour GSE43203	41/300	0.0161138	0.0712983	1.48044	6.11139	FAM49A;PFKFB3;ZNF195;RMND1;F11R;PLD1;NUDT4;AGPAT4;EEA1;TFG;NUP85;OIP5;ITGAV;LDLRAP1;ZBED5;ZSWIM5;WDHD1;CBX7;PRKAB2;MON2;ACAD9;TXNL1;TBCD;PHKA1;CNOT10;NR2F2;MARCH3;RUFY1;ARL4A;CDAN1;DAAM1;MYO3B;RAB37;TAX1BP1;RAPGEF1;MYADM;NFE2L3;IRF8;ACO1;ITGA6;VIM								Epilepsy, Temporal Lobe	34/181	0.00013332	0.015095	2.1687	19.3508	GABRB3;AK2;PSEN2;SLC2A1;AQP4;GRIK1;HMGB1;PLD1;SOX2;GRM2;GJA1;GRM4;MAP2;CNR1;PRDX1;NPY;KDR;MGAT1;FAM3C;SLIT2;GRIA3;PRNP;NTRK2;GABBR2;RBFOX1;SLC16A1;KCND2;DAPK1;BDNF;HTR1A;DAP;GAL;TLN2;HCN1
	500 genes up regulated by MERS infection of Calu3 cells	74/477	3.55619e-05	0.000240805	1.73342	17.7576	BCAR3;NRP1;SETD2;TNFAIP3;BICD1;ETS1;RND3;GOLGA5;ZMYM4;TRPS1;ZC3H12A;ZNF280C;WDR7;RRP12;SOX9;MB21D2;ARRDC4;PPTC7;ARRDC3;MSL2;SHROOM3;AEN;SLC30A1;FNDC3A;ASH1L;GAPVD1;ARL4C;SLC7A5;NAV3;PARD3;MTF1;PKP2;WAC;CCDC86;TNIK;TRIB1;RAF1;PPP1R15A;MTMR3;TNKS;YTHDC1;MAPKAP1;GOSR1;GLIS3;TULP4;NEDD4L;NOL6;TRA2B;NHS;TP53BP2;HIVEP2;COX10;ZNF462;BDNF;SMOX;PMM2;MOK;ZNF77;HELZ;INO80;STAM;KLF4;ELL2;YY1AP1;FOSL2;FBXO31;…								RSV-A2 24Hour-B6.129PF1 J GSE18170	40/300	0.0248432	0.0990662	1.43794	5.31345	IFITM3;CHODL;ZCCHC6;PIWIL4;ZFAND3;CITED4;ATL2;SLC2A1;TNFAIP3;PPM1K;SAMHD1;CLINT1;CSF2RA;USP18;IFIT2;PLAC8;PNP;RNF213;MAN2A1;MYC;TRA2B;FBXO7;SEC23B;HERC6;NUS1;USP25;GBP7;RIPK2;PCGF5;EDEM1;WDR75;YWHAZ;APBB1IP;NFKBIA;PARP11;SPCS3;BHLHE40;PPP2R2D;EPPK1;XAF1								Dhori Virus 48Hour GSE17400	41/300	0.0161138	0.0712983	1.48044	6.11139	PFKFB3;WIPF3;STMN2;CBLB;PLOD2;NENF;ATP5G3;ANTXR2;LCLAT1;SPATA6;TMEM164;RAP1GAP;ALDH3B2;CHST12;NNT;HEY2;NHS;DENR;LMCD1;PGM1;PDK1;GSTM3;FARP1;ST6GAL1;PLA2G12A;TRIQK;AGTPBP1;SEMA6A;WNT7A;PHKB;KCNAB1;GAPVD1;MERTK;PHKA2;CARHSP1;CLIP1;KIFC1;SUCLG1;ACO1;SERINC5;IL9R								Autism Spectrum Disorders	83/572	0.000133685	0.015095	1.60221	14.2918	GABRB3;SEMA5A;DPP10;TTC25;SETD2;CTNND2;CELF4;PRL;GRPR;AFF2;IMMP2L;CDH2;GRM7;UROD;AP1S2;DNMT3B;CYP1B1;ZNF569;DGCR6;SOX9;JARID2;SOX5;RAB2A;KIRREL3;NANOS1;CADPS2;RBFOX1;TRPC6;PRKCB;CASK;ADRA2B;POU3F2;PRLR;ARID1B;FOXP1;CDH10;MSH5;IL1RAPL1;CDH11;ZNF436;SHANK2;DLX2;MAOA;SATB2;ARX;PON1;PCDH15;ATP10A;HSD17B6;PCDH19;NT5C2;FHIT;RAI1;ZNF629;PTCHD1;ERBB4;HIVEP2;ARSD;NDUFV1;NLGN4X;CADM1;PCDH9;LRRN3;BDNF;BTN2A…
	Top 500 down genes for SARS-CoV-2 infection Day 2 in ferret nasal turbinates from GSE160824	65/406	3.96825e-05	0.000264922	1.7971	18.2129	NCKAP1;TENM1;BNC2;TMEM200A;COL14A1;COL12A1;PKD2;BICD1;PCSK5;RYR3;GHR;ZMYM4;ZNF280C;GRB10;ZNF449;TRIM24;SMARCAD1;STK32B;SOX5;TRIQK;SCARA5;MMP2;PDE4D;WDR75;ADGRA3;AMPD3;RNF144A;INPP4B;SFPQ;SFRP2;NAV3;RRAGB;FAM76B;ST6GALNAC3;CAMK1G;TMPRSS2;TFPI;PRTG;HECTD2;PALMD;CNR1;SLITRK6;DPH6;LRIG3;SLIT2;RIMKLB;ZBED5;GRIA3;WASF3;RUNX1T1;ANKRD28;NETO2;SNCAIP;MERTK;SMARCA1;PTPRD;SLC4A7;CDK8;DAB2;KITLG;DIAPH2;SESTD…								RSV 48Hour GSE32138	40/300	0.0248432	0.0990662	1.43794	5.31345	IFITM3;PPP1R15A;SEMA3D;TNFAIP3;ZC3HAV1;USP18;IFIT2;PNP;RNF213;MYC;PDE4B;METTL8;MB21D2;MCL1;DUSP5;CDV3;EDN1;SLC16A1;CR1;H3F3C;ANXA3;RIPK2;FAM46A;MX1;IL36G;WNT7A;CFLAR;POU3F1;TOR1B;TUBB4A;NFKBIA;PSMA6;PLSCR1;DNAJC1;XRN1;NAV3;ITGA6;CD47;ZFPM2;CDH16								RV16 0Hour-B2B GSE28904	41/300	0.0161138	0.0712983	1.48044	6.11139	ZNF133;DPP10;BTG3;BHLHB9;SLC44A1;FOXK1;PKD2;AMOT;FBL;SIPA1L1;PALMD;ZMYM4;SPTLC3;MAP7;PROK2;FLVCR2;SLC25A43;IGFBP7;GABRE;MCL1;CNOT6L;PRKCB;APOBEC3H;PBX3;NR2F2;AIG1;PTPN13;KCTD6;MARCH3;RAB32;QDPR;TPST1;CARHSP1;PALLD;NCL;PCCB;ITGA6;DNASE2;CRLF3;PFKM;NSMAF								Tetralogy of Fallot	26/125	0.000147698	0.0164423	2.4588	21.6875	INVS;NRP1;CITED2;SEMA3E;GJA1;GJA5;HEY2;NTF3;HAS2;DMD;DGCR6;JARID2;PPARGC1A;EDIL3;DGCR2;MBNL1;TFAP2C;PBX3;DNTT;CHD1L;NR2F2;ARID1B;PBX1;FIG4;CD48;ZFPM2
	Top 500 upregulated genes in mouse kidney with SARS-CoV-2 infection (Day 3) from GEO GSE162113	64/399	4.2781e-05	0.000279131	1.8008	18.115	IFITM3;TOP2A;SLC35F3;COL14A1;F13A1;TNFAIP3;CXCL14;PITPNC1;IPO5;IFIT2;ADAMTS2;NAMPT;TRIM24;CYP1B1;ITGAV;A4GALT;CMKLR1;HERC6;RHBDF1;GBP7;MREG;PDE4D;DENND2A;SLC22A23;XRN1;NAAA;IRF8;CARD14;ST6GALNAC5;TMEM87B;ASAH2;PFKFB3;FOXK1;ZC3HAV1;SAMHD1;SPATA6;USP18;THBS4;PLAC8;RNF213;HECTD1;MTHFD1L;MAN2A1;DSEL;ABCA1;ANKRD28;IL33;CBX7;CD72;OSBPL5;MX1;FN1;CYBRD1;PTPRD;SLC6A6;SMOC2;CPEB1;CILP;CYP2S1;COL5A2;NOX4;XA…								SARS-BatSRBD Day2 GSE50000	40/300	0.0248432	0.0990662	1.43794	5.31345	GABRB3;KLHL14;PCDH11X;PCDH15;GRIK1;SEMA3E;TSPAN12;BICD1;ADD2;HELB;PNP;ADAMTS3;CDH2;SLITRK6;CEP97;AGFG1;NUDT12;OPCML;ANKDD1B;CADPS2;AGTPBP1;PCDH9;PCGF5;IL34;MBD2;UBE2E2;ITFG1;AZIN1;APBB1IP;MGAT4C;NAT2;TNFSF4;MYO3A;C16ORF45;NCOA7;UMPS;XPR1;BRWD3;CDH18;TSPYL5								SARS-CoV 0Hour GSE47960	41/300	0.0161138	0.0712983	1.48044	6.11139	INVS;SLC44A1;SGMS1;CITED2;PROS1;SAYSD1;ZC3HAV1;LAPTM4B;FRAT2;SIPA1L1;PGRMC2;DEPTOR;CHSY1;REPS2;CHP1;PLXNA1;SEPHS2;MAP3K7;IP6K2;EPHA4;ZNF462;CCZ1B;ARHGEF37;RARRES3;IRF2BP2;TCAIM;SYTL4;HS3ST1;SLC25A16;TNRC6C;LARS2;ADAM17;PPM1B;MEIS1;KANSL1;CTH;BHLHE40;TMCC1;FAM98A;CRLF3;LGMN								Juvenile-Onset Still Disease	32/168	0.000158582	0.0173717	2.20527	19.2944	BTG3;CD83;MAML2;ITGB5;ZFAND3;PROS1;PLOD2;TFPI;LILRA5;ANKRD9;SIPA1L1;MAP2;WASF3;DUSP4;WWOX;DAPK1;UBE2E1;KLF4;MEX3C;MTSS1;FOXP1;FOSL2;ETV6;NR4A2;IL6;ELF2;TUBB2A;REEP3;TNIK;FAM20A;AVL9;ADGRL2
	500 genes up-regulated by SARS-CoV-2 in human Lung Organoid cells at 24 hpi from GSE148697	72/464	4.47482e-05	0.000279131	1.73312	17.3563	BCAR3;CD83;COL12A1;TMEM51;TNFAIP3;ISM1;SIPA1L2;CXCL14;PCSK5;ETS1;AKAP12;SIPA1L1;CASP8;SH3PXD2A;LRRTM4;MYC;ANPEP;FTH1;NAMPT;ZC3H12A;BOC;CGNL1;JAK1;HMGCS1;RIPK2;IGFBP3;ACSL5;ASH1L;F3;SLC22A23;BACE2;PLSCR1;PAPPA;KCNMA1;NCOA7;ALPK2;FAM20A;SGK1;MXRA5;SCG2;PDE9A;PPP1R15A;FBN2;HHLA2;TMPRSS2;THY1;RNF213;ZNF827;MTHFD1L;IGF2BP2;HIVEP2;APOB;ST3GAL1;HLA-DQA1;GSDMB;MYO10;LRRN3;COL22A1;FN1;CRIM1;DNAJC11;CFLAR;…								SARS-CoV MA15 Day1-PFU-10^2 GSE33266	40/300	0.0248432	0.0990662	1.43794	5.31345	CDA;ALDH1L1;CNP;WIPF3;GRIK3;COX7C;PKHD1;PAIP2B;PGBD5;ALKBH1;ENPP1;MFSD1;NDUFV1;GRIA3;KCNH2;SMAD2;PLA2G12A;DSCAM;TRPC4;TXNL1;DNTT;ASH1L;TMEM64;THOC2;CFLAR;TERF1;TMEM131;NFKB2;GALC;LARS2;FA2H;PARP11;CCS;LRCH1;DPPA4;MT1H;PRKCQ;CDH16;TRIB2;RAPGEF6								SARS-CoV 60Hour GSE47962	41/300	0.0161138	0.0712983	1.48044	6.11139	BTG3;ZNF350;RAP1GDS1;TMTC3;TMEM182;AK4;ATP5G3;ANTXR2;TFPI;IPO5;TATDN3;LAPTM4B;ATXN3;UBE2Q2;SEC61G;MED10;EMC2;ESD;MAP3K7;ZNF146;PAIP1;NTRK2;RRM1;CXADR;RNGTT;CBX3;MARS2;YIPF5;HUS1;STAM;TMEM64;SMARCA1;FBXO33;TWSG1;MAFB;CILP;CHMP3;NUP35;UMPS;MAPRE1;SERINC5								Cleft Palate	24/112	0.000162003	0.0173717	2.55227	22.276	GABRB3;TGFB2;WDR1;BNC2;SATB2;F13A1;CASK;TGFA;NEDD4L;MTR;ETS1;MEIS2;FGF3;MN1;MAFB;MYC;SPP1;GAS1;SC5D;SPRY2;SOX9;TP63;TNS1;FGF10
	Top 500 upregulated genes for SARS-CoV-2 infection in human lung organoids from GSE148697	72/464	4.47482e-05	0.000279131	1.73312	17.3563	BCAR3;CD83;COL12A1;TMEM51;TNFAIP3;ISM1;SIPA1L2;CXCL14;PCSK5;ETS1;AKAP12;SIPA1L1;CASP8;SH3PXD2A;LRRTM4;MYC;ANPEP;FTH1;NAMPT;ZC3H12A;BOC;CGNL1;JAK1;HMGCS1;RIPK2;IGFBP3;ACSL5;ASH1L;F3;SLC22A23;BACE2;PLSCR1;PAPPA;KCNMA1;NCOA7;ALPK2;FAM20A;SGK1;MXRA5;SCG2;PDE9A;PPP1R15A;FBN2;HHLA2;TMPRSS2;THY1;RNF213;ZNF827;MTHFD1L;IGF2BP2;HIVEP2;APOB;ST3GAL1;HLA-DQA1;GSDMB;MYO10;LRRN3;COL22A1;FN1;CRIM1;DNAJC11;CFLAR;…								SARS-CoV MA15 Day1 GSE49262	40/300	0.0248432	0.0990662	1.43794	5.31345	RAB3B;CPNE8;ACHE;DENND1B;MEI4;TNFAIP3;C2CD4C;CHD1;NPAS2;EFR3A;RAB20;SPTLC2;CNR1;TRPS1;MARVELD3;FAM3B;CYP1B1;RIOK2;TAC1;PPARGC1A;AGFG1;TFAP2C;GRID2;GFPT2;INO80;GADD45G;NFKBIA;ARL4C;SEC23IP;LRFN5;CLEC6A;HECW1;CACHD1;GNB4;BMP2K;RHOU;CD47;CDH18;PFKP;NSMAF								A-CA-04-2009(H1N1) 6Hour GSE47962	40/300	0.0248432	0.0933065	1.43794	5.31345	PHF3;CPNE8;USP32;MAPKAP1;GDPD1;ATP5G3;COX7C;MRPL20;MCEE;FAM172A;ALKBH1;PSD3;TP53BP2;TASP1;MFSD1;DENR;ZNF622;METTL9;ZNF564;PDCD6IP;TMEM61;MSL2;LARP7;KAZN;PHKB;CHD1L;SENP2;UCHL5;FIG4;GPRC5B;TTC8;CLIP1;TMEM135;ZNF718;DAD1;CHMP3;ZNF354A;SERINC3;ERGIC1;XPR1								Juvenile psoriatic arthritis	31/161	0.00016264	0.0173717	2.23453	19.494	BTG3;CD83;MAML2;ITGB5;ZFAND3;PROS1;PLOD2;TFPI;LILRA5;ANKRD9;SIPA1L1;MAP2;WASF3;DUSP4;WWOX;DAPK1;UBE2E1;KLF4;MEX3C;MTSS1;FOXP1;FOSL2;ETV6;NR4A2;ELF2;TUBB2A;REEP3;TNIK;FAM20A;AVL9;ADGRL2
	500 genes down-regulated by SARS-CoV-2 in A549-ACE2 cells from GSE154613 terfenadine	70/448	4.54287e-05	0.000279131	1.74691	17.468	SLC44A1;TUSC3;USP32;PAK1IP1;LGALSL;BRCA1;VLDLR;IPO5;EFR3A;ZNF608;SESN3;NNT;ZC3H12B;PLS3;UQCRFS1;CEP97;MAP3K7;ACTR3;PDCD6IP;TRPC6;HMGCS1;DAPK1;ANXA3;ACTL6A;MSL2;PLA2G4A;ATP11B;SLC30A1;FNDC3A;RGMB;ATP1B1;ITFG1;ELF2;NAV3;FEZ2;BMP2K;UQCRC2;CEP63;TLR4;MMADHC;TMEM185A;NBAS;GLIS3;SPTY2D1;HECTD1;ZNF706;MAN2A1;BTBD3;ESD;BARD1;ANKRD28;SMAD2;ATF7IP;USP25;MON2;RRM1;RRM2;NUP155;SRD5A3;HPS3;CNOT10;RANBP6;OXR1;…								SARS-CoV MA15 Day7-PFU-10^3 GSE33266	40/300	0.0248432	0.0990662	1.43794	5.31345	TOP2A;KDM3A;AARS2;BNC2;HPGD;YTHDC1;HPN;WDR41;ATP5J;RGS2;SERP1;DUSP10;TFG;KCNT2;SPTLC2;ZBED1;HAS2;SMARCAD1;DLGAP1;TNS3;TP63;LRRC37A3;PNISR;SEPT11;CENPW;CNBP;ACSL5;ATP11B;KCNAB1;C12ORF50;MYRIP;HS3ST1;GADD45G;DHRS4;TMEFF2;TUBB2B;CNOT6;RRAGB;COL5A2;KLKB1								A-Vietnam-1203 CIP048 RG3-2004(H5N1) 24Hour GSE43203	40/300	0.0248432	0.0933065	1.43794	5.31345	KCNK5;NBAS;PSMD12;SRBD1;SLC2A1;MTR;F11R;EFNA5;CDH6;SLC25A29;CCND2;MTHFD1L;FAM174B;WDR7;CHSY3;TNS3;RAB11FIP4;DUSP5;CBX7;NEBL;BCL11A;PDE4D;LSAMP;TBCD;SORBS2;RNASE1;MTSS1;CPED1;ANLN;CTDSP2;NFE2L3;PRKCQ;ANG;BUD13;CD47;GPD1L;MAPRE1;LCORL;PFKM;PFKP								Premature Menopause	30/154	0.000165999	0.0174941	2.26666	19.7279	INVS;PCSK1;MTRR;AARS2;AIRE;CITED2;BRCA1;PRL;AFF2;ADAMTS16;PGRMC1;SOHLH2;KDR;SHOX;TMED7;CYB5A;BDNF;PMM2;BCKDHB;PRLR;SPIDR;DAZL;TGFBR3;LARS2;DIAPH2;KITLG;GAL;MSH5;TAF4B;BAX
	500 genes down-regulated by SARS-CoV-2 in human Organoids cells from GSE154613	68/432	4.59164e-05	0.000279131	1.76178	17.5979	CNTNAP3;SLC44A5;SPON1;CTNND2;PCSK9;ARRB1;OGDHL;PCSK5;AMOT;ADAMTS2;PAIP2B;GRB14;CA2;DNMT3B;JARID2;TMEM38B;KCNH2;ARRDC4;EPHA4;DAPK1;SSTR1;DKK1;RNASE1;MTSS1;PSG9;ANO1;RNF125;GPR160;KCNMA1;SLC27A6;RHOU;FAM20A;VSTM2A;FREM1;SMPDL3A;CDH18;MATN2;FBN3;NXPH2;HPGD;HHLA2;ARX;NTN4;ITLN2;RAP1GAP;ZFP14;CNNM1;FLRT2;CNTNAP3B;NKX6-1;RAB11FIP4;IDH1;PLCL2;PBX3;KLHL4;KY;SLC8A3;CPEB1;TTC8;MAFB;PDP2;NAT1;CTH;GSTA2;CCNG…								SARS-CoV 48Hour GSE17400	40/300	0.0248432	0.0990662	1.43794	5.31345	IFITM3;ACHE;DLX2;TMEM41A;CD83;BHLHB9;NTM;COL12A1;CCDC129;SAMHD1;RND3;IFIT2;AKAP12;HELB;RNF213;ADAMTS3;SESN3;CASP10;ENPP1;MB21D2;HERC6;EDN1;IL34;MARS2;FAM46A;SEMA4F;RANBP6;RNASE1;NFKB2;MGAT4C;AHI1;IL6;MEIS1;SNX19;COL4A2;PRR16;MT1H;PDE5A;C19ORF66;TLR3								A-Vietnam-1203 CIP048 RG3-2004(H5N1)mutPB1-F2del 7Hour GSE43203	40/300	0.0248432	0.0933065	1.43794	5.31345	PHF3;INVS;ZNF595;RBM25;CITED4;TMTC3;PSIP1;MTR;U2AF1;CHD1;NUDT4;AGPAT4;FRAT2;RNF19A;ZNF649;ZNF845;WDHD1;FN1;ADAM10;ACSL4;TMC7;SEMA4F;STAM;AMPD3;MPP6;PLEKHA7;PTBP2;NBPF15;ANLN;CENPE;TWSG1;SEC23IP;ADAM17;DAB2;KIF16B;CTDSP2;TAX1BP1;RAPGEF1;NFE2L3;HYOU1								Endometrioma	40/229	0.000186461	0.0193919	1.98602	17.0545	PTGER4;NRP1;CPM;HDAC2;MAOA;NEDD4L;XIAP;PRL;RORB;TRH;ETS1;CXCL14;CNR1;MYC;DNMT3B;ENPP1;PPARGC1A;NCOA1;CYB5A;TGFB2;KLF13;CADM1;SYT1;IL15;MMP2;NR2F2;MED4;ANO4;DKK1;PRLR;SULF2;IL6;PAPPA;NBR1;UST;SUCLG2;CTNNB1;F2RL1;SMPDL3A;FGF10
	500 genes down-regulated by SARS-CoV-2 in human Calu3 cells at 4h from GSE148729 untreated s1 polyA	76/497	4.59504e-05	0.000279131	1.70424	17.0218	TOP2A;CITED2;COX7C;AMOT;LMNB1;LAPTM4A;ALCAM;ZNF608;TMSB4X;CFL2;STMN1;ENSA;CYP1B1;MAN1A1;GGT1;TNS3;HERC6;CHST9;TRIQK;ANXA1;SEMA6A;DAPK1;GOLPH3L;ADAM10;SHROOM3;APBB1IP;GPRC5B;PLSCR1;DAAM1;XRN1;KIFC1;CTDSP2;PLSCR4;PRR16;RHOU;PDE5A;KIF20B;ABHD4;INSIG2;GLIS3;NTN4;PPM1K;PSEN1;TFPI;FAM214A;PGRMC2;PALMD;SPP1;SLC38A2;BUB1;ATF7IP;RRM1;NDUFA4;MX1;SORBS2;DEK;LYZ;FBXO33;OXR1;PBX1;PLEKHA7;GULP1;CENPE;ANLN;SEST…								SARS-CoV 72Hour GSE47961	40/300	0.0248432	0.0990662	1.43794	5.31345	IFITM3;TMEM87B;ATL2;TMTC1;ATP10A;ZC3HAV1;USP18;IFIT2;SERP1;ZC3H12A;RNF217;HERC6;SEC11C;DUSP5;STARD4;HMGCS1;H3F3C;PCGF5;CNBP;FAM46A;MX1;ACSL5;TOR1B;FOSL2;UCK2;PLSCR1;IL6;PPM1B;XPNPEP1;KBTBD2;ABI1;BHLHE40;SPRY2;NCOA7;SGK1;XAF1;RIN2;CPEB2;TLR3;NSMAF								A-Vietnam-1203 CIP048 RG4-2004(H5N1)NS1trunc124 2day-MOI-10^3 GSE44445	40/300	0.0248432	0.0933065	1.43794	5.31345	TENM1;WDR25;ITGB5;PCDH15;PRCP;HSD17B6;FAM169A;AMOT;FAM110A;GOLGA4;PAK1;PTAR1;CNST;CNNM1;PGBD5;SLITRK2;ZNF426;TAC1;ZNF565;PDK1;RUNX1T1;FN3K;CADPS2;HGSNAT;STARD13;GRID2;TIGD4;SEMA6A;MMD;AGL;VASH2;TMEM64;PDP1;TMX4;NBEA;KCNS2;NBR1;ULK2;SSBP2;DSC1								Congenital Heart Defects	46/277	0.000217496	0.0221566	1.87016	15.7717	TMEM87B;MTRR;AIRE;CITED2;SEMA3D;MTR;PKD2;GRIP1;RAI1;GJA1;ZIC3;GJA5;HEY2;FAM3B;DNMT3B;NHS;TNFSF11;SOX9;ARSD;JARID2;SOX4;DGCR2;DYNC2H1;OFD1;SMAD2;EDN1;TGFB2;DSCAM;CRIM1;DNTT;NR2F2;SMARCA1;SENP2;KLF4;F3;ARID1B;FOXP1;VANGL1;MEIS1;IRF8;MAML3;ZFPM2;RAF1;TDGF1;FOLR1;FGF10
	500 genes up-regulated by SARS-CoV-2 in human Calu3 cells at 24h from GSE148729 s1 polyA	76/497	4.59504e-05	0.000279131	1.70424	17.0218	IFITM3;CITED2;TNFAIP3;ADM;SIPA1L2;BACH1;RND3;IFIT2;DUSP10;CASP8;GPBP1;NAMPT;ZC3H12A;GRB10;MB21D2;HERC6;ARRDC4;DUSP5;EPHA4;RIPK2;TRPC4;ARRDC3;SERPINB9;FNDC3A;RGMB;NT5C3A;PLSCR1;XRN1;PELI1;NCOA7;CD47;TRIB1;TLR3;PPP1R15A;PTGER4;INO80D;CNP;UNC93B1;SEMA3A;ZC3HAV1;PPM1K;SAMHD1;CXXC4;USP18;NT5E;RNF213;PODXL;NOCT;PLXNA2;HAS2;HIVEP2;ZBED5;GBP1;MCL1;ZNF462;GSDMB;APOBEC3G;PCGF5;BDNF;MX1;DAB2IP;CFLAR;KLF4;FO…								cSARS Bat SRBD 48Hour GSE37827	40/300	0.0248432	0.0990662	1.43794	5.31345	DET1;RBM8A;NXPH2;YTHDC1;USP32;IFT172;HPN;NT5C2;HK2;TRPM2;IMMP2L;KIAA1147;UBE2Q2;ZIC3;CA4;PROK2;HIVEP2;SLIT2;LONRF1;OPCML;ST6GAL1;ATG9B;GFPT2;MMP2;ENTPD6;FAAH2;ACYP2;NBPF11;KLHL4;ADRA2B;HS3ST1;RAB32;CILP;BHLHE40;TSSK3;SERINC3;LPIN1;ZNF136;TLR4;MMACHC								SARS-BatSRBD 0Hour GSE47961	40/300	0.0248432	0.0933065	1.43794	5.31345	PHLPP2;ZCCHC6;ZNF350;TMEM41B;MRPS11;MRPS30;ATP5G3;FAM86FP;COX7C;CLINT1;LRP8;PITPNC1;MALT1;ARV1;MTHFD1L;PRDX1;RNF19A;GAR1;TRAM1L1;OFD1;DUSP5;AKIRIN2;USP25;LYPLA1;MON2;ANXA3;DENND4A;INO80;ATP1B1;TOR1B;PDP1;NFKBIA;MAFB;CCNY;PLAA;NCOA7;C9ORF3;UMPS;MAPRE1;SERINC3								Major Depressive Disorder	75/513	0.000218651	0.0221566	1.61411	13.6038	ACHE;APP;NRP1;NVL;CTNND2;GRIK3;SLC2A1;PSIP1;ARRB1;TRH;VLDLR;CDH7;GRM2;GJA1;GRM7;ANPEP;KYNU;STMN1;DNMT3B;KDR;PDE4B;PROK2;CHP1;SOX9;PRIMA1;PRKCB;SLC6A15;EMP1;PAWR;ADRA2C;POU3F1;ADRA2B;MAF;GAL;SGK1;RAF1;PDE9A;ENPEP;PFKFB3;CNP;MAOA;NTM;PON1;LRP8;NPAS2;PHF21B;EXOSC6;MAP2;CNR1;NPY;NTF3;PROM1;NDUFV2;TAC1;PDLIM5;NDUFV1;WASF3;ATF7IP;NTRK2;GABBR2;BDNF;EDEM1;MBD2;HTR1A;LSAMP;ZNF804A;BMP5;NR4A2;GALC;LRFN5;PI…
	500 genes up-regulated by SARS-CoV-2 in human Caco2 cells at 24h from GSE148729	75/489	4.65218e-05	0.000279131	1.71001	17.0584	RAB3B;NRP1;SLC2A1;TNFAIP3;ADM;ETS1;RND3;HK2;AKAP12;SPRED2;RGS2;ZNF608;UBASH3B;MYC;ZC3H12A;UPP1;SOX9;SOX4;DUSP4;DUSP5;EDN1;ANXA1;PPTC7;PDE4D;ARRDC3;EMP1;ACSL5;AEN;ZNF57;SLC7A5;NAV3;IL1RAPL1;WAC;MYADM;RAPGEF2;LCOR;ITGA6;TRIB1;PPP1R15A;FBN2;DLX2;INO80D;YTHDC1;FAM214A;NOL6;UGCG;NOCT;HIVEP2;SLC38A2;HLA-DQA1;MCL1;ZNF462;STARD13;SYT1;ZNF77;RASSF9;INO80;CFLAR;KLF4;DHRS2;NFKB2;GULP1;CLK1;NFKBIA;SLC4A7;KLF…								cSARS Bat SRBD 54Hour GSE37827	40/300	0.0248432	0.0990662	1.43794	5.31345	CNP;TNFAIP3;ZC3HAV1;SAMHD1;USP18;PKHD1;SLITRK4;ZC3H12A;SLC19A3;SPP1;PDE4B;CYP1B1;PHACTR1;MB21D2;TNS3;ZNF146;ANKRD13A;HERC6;APOBEC3G;PCGF5;SUSD2;PCDH7;DAB2IP;SERPINB9;ARFGAP3;PSMA6;PLSCR1;KITLG;IL6;COL5A2;TAX1BP1;GNB4;NFE2L3;NCOA7;TRIM38;XAF1;PIK3AP1;TRIB2;MPHOSPH8;LGMN								SARS-BatSRBD 36Hour GSE47962	40/300	0.0248432	0.0933065	1.43794	5.31345	PYGB;DDX6;SLC35F2;CD81;PROS1;RAP1GDS1;TMTC3;PSEN1;GLI3;PLAC8;MRPL20;HTR7;MED10;WDR5;LINC00116;CHP1;AP3S2;ZNF721;UPP1;TNS3;COX10;JAK1;DUSP5;PRNP;KLHDC4;APOBEC3F;ATP8B1;GOT2;HUS1;WNT7A;UBE2E2;CDKAL1;DKK1;IMPAD1;KCNMA1;NDUFAB1;PKP2;CRLF3;NIT2;MMACHC								Malignant neoplasm of urinary bladder	147/1144	0.000234004	0.0234122	1.39968	11.7015	FOXA1;TFRC;ETS1;FGF3;RIMS2;SOX2;RGS2;GJA1;EFEMP1;HMGN5;EDNRB;PNP;CDH2;ALKBH1;ANPEP;MYC;STMN1;NAMPT;KDR;TRIM24;CYP1B1;OIP5;SOX9;KPNA2;MAP3K7;TP63;SOX4;WLS;EOMES;ST6GAL1;RALBP1;SEMA6A;DAPK1;IGFBP3;ADAM10;CDKAL1;MSH6;INPP4B;TWSG1;AGTR1;CYP2E1;KIF20B;RAF1;TNKS;XPC;PIK3R1;OMA1;PSEN1;BHLHE22;FHIT;PCDH17;RHOBTB2;PENK;NLRP2;SMYD3;PROM1;ST3GAL1;MCL1;SMAD2;TGFB2;CADM1;SYT1;BDNF;FANCL;NEK6;TFPI2;FN1;AZIN2;I…
	Top 500 up genes for SARS-CoV-2 infection in Rhesus macaques at Group 2 dose in Bronchoalveolar Lavage at 1 DPI from GSE156701	72/471	7.27949e-05	0.000425985	1.70204	16.2168	APP;SLC44A1;CITED2;SNX13;RCBTB1;CDH6;RPS6KA4;AKAP12;GHR;SIPA1L1;PPP2R1A;NNT;ANPEP;ZNF846;CHP1;A4GALT;SLC25A44;PGM1;DGCR2;NCOA1;HGSNAT;ST6GAL1;TLE1;TGFBR3;LARS2;TMEM135;COL4A2;MYADM;PADI2;IL6ST;ST6GALNAC3;RAF1;RIN2;ERGIC1;CANT1;SLC47A1;SGMS1;CAB39;SEL1L;ITLN1;AK4;FOXK1;PLD1;ADAMTS15;FLRT2;MSTO1;DHX34;PDGFC;MAN1C1;ZNF426;VPS54;STOM;LONRF1;MFAP3L;RRM1;SLC16A1;DHCR24;TOR1B;CAPN13;SEC23IP;SNX19;PDP2;M…								icSARS CoV 24Hour GSE37827	40/300	0.0248432	0.0990662	1.43794	5.31345	ULK4;PCDH11X;GOSR1;TNFAIP3;HSF2BP;ZNF44;GPR83;HS6ST1;CDH6;FSTL5;LRRTM4;PENK;HEY2;KDR;CYP1B1;VPS54;PTGFRN;APOB;MB21D2;ADSS;ANKS1B;APOBEC3G;EDN3;GFPT2;OR1F1;PRLR;DKK2;AICDA;SYT6;EML6;SNRK;CLEC4D;NAV3;FAM151A;RPUSD3;UBE2U;LNX1;IRF8;ACTRT1;YPEL2								SARS-BatSRBD 60Hour GSE47961	40/300	0.0248432	0.0933065	1.43794	5.31345	WDR1;MAPKAP1;C5AR1;GLIS3;NEDD4L;TMEM51;HS6ST1;NUAK1;ZNF827;MARVELD3;GAR1;ZBED1;SIRPA;ZNF426;ZNF622;SEC23B;RAB11FIP4;PGM1;UNC13B;WWOX;FARP1;RALBP1;WDR37;NEK6;ENTPD6;SEMA4F;NBPF11;SORL1;CHFR;DNAJC3;CLIP1;PALLD;KIF26B;NCL;COL4A6;PKP2;PADI2;C9ORF3;LPIN1;TRIM33								Physical aggression	23/108	0.000241892	0.0236923	2.53136	21.0787	GABRB3;PRNP;SETD2;MAOA;NONO;SATB2;CEP152;PSEN1;PCDH19;SMARCA2;ARID1B;FOXP1;AFF2;MAPK10;FIG4;AP1S2;WAC;TCF4;DHCR7;DGCR6;PRODH;GRIA3;DGCR2
	Top 500 up genes for SARS-CoV-2 infection in Rhesus macaques at Group 3 dose in Bronchoalveolar Lavage at 1 DPI from GSE156701	72/471	7.27949e-05	0.000425985	1.70204	16.2168	SLC44A5;CPM;SLC35F6;CSF3R;SLC44A1;CITED2;PROS1;UBP1;SLC2A8;CDH6;RPS6KA4;SIPA1L1;MYC;ANPEP;ZNF846;FLVCR2;A4GALT;TNS3;DGCR2;CADPS2;HGSNAT;ST6GAL1;SLC6A15;MMP2;MAMDC2;ADAM10;PLA2G4A;GAPVD1;GPRC5B;DNAJC1;ZNF836;ELMO1;MYADM;FAR2;IL6ST;ST6GALNAC3;RAF1;CHST2;ERGIC1;MATN2;KDM3A;CANT1;SLC47A1;CAB39;ERV3-1;C5AR1;SEL1L;ITLN1;CD1D;PLD1;ADAMTS15;FLRT2;MSTO1;P2RY1;MAN1C1;STOM;MFAP3L;SLC16A1;SUSD2;FN1;KLF8;SEC2…								icSARS-Cov Day7 GSE50000	40/300	0.0248432	0.0990662	1.43794	5.31345	PTGER4;TMEM183A;CAB39;ATF7IP2;NEDD4L;USP18;MALT1;RCBTB2;CENPC;POLD3;RNF213;WDR5;HIVEP2;ST3GAL1;HERC6;KIRREL3;GALNT7;ATF7IP;DAXX;DSCAM;CBX3;TFPI2;TXNL1;ZNF804A;ACSL5;ATP11B;THOC2;DEK;DKK2;UCHL5;CHFR;RAB32;UCK2;ADAM17;SFPQ;TMX3;RPL24;TNIK;NSMAF;RAI14								SARS-CoV MA15 Day4 GSE49262	40/300	0.0248432	0.0933065	1.43794	5.31345	GYPC;CTNND2;NTN4;CDH5;DEPTOR;PNMA1;ZNF629;ZIC3;HEY2;PSD3;CTNNA1;PPFIA1;JARID2;ZNF565;PPARGC1B;CGNL1;PRKAB2;MON2;BCL11A;SLC6A15;CSNK1E;ATP1B1;ETV5;TMEM154;CDK8;CLIP1;XRN1;APC;RILPL1;NAT2;PARD3;NAAA;TAX1BP1;ULK2;TCF4;C9ORF3;CDH16;FERMT2;XPR1;CDH18								Brain Tumor, Primary	20/88	0.000242798	0.0236923	2.74979	22.8872	NRP1;MTRR;DAPK1;IDH1;PON1;IDH2;AQP4;MTR;NAP1L1;IQGAP2;FHIT;AMOT;SOX2;GJA1;CASP8;APC;TRIM24;SPP1;SOX9;RAF1
	Top 500 up genes for SARS-CoV-2 infection in Rhesus macaques at Group 3 dose in Bronchoalveolar Lavage at 7 DPI from GSE156701	71/466	9.04228e-05	0.000522688	1.69488	15.781	TOP2A;CPM;NRP1;SLC35F3;F13A1;CXCL14;IFIT2;PTPRG;UBE2Q2;NUF2;ZNF846;PBK;KDR;CHAC2;KPNA2;CMKLR1;HERC6;EOMES;EPHA7;IGFBP3;MAMDC2;TCF12;ARRDC3;TBC1D8;PLA2G4A;CDKAL1;SERPINB6;APBB1IP;TPST1;HPDL;DNAJC1;LY6D;FAR2;ST6GALNAC3;FH;SLC47A1;MAOA;SEMA3A;ERV3-1;ITLN1;TMPRSS2;THY1;LRP8;USP18;FLRT2;ST8SIA4;IGFBP7;BUB1;SAMD3;GALNT7;NTRK2;IL33;SLC16A1;RRM2;APOBEC3G;APOBEC3H;GZMA;PLCL1;SUSD2;DNAH14;IDH2;MX1;HPS3;FAM…								A-CA-04-2009(H1N1) 48Hour GSE37571	39/300	0.0373409	0.129689	1.39581	4.58896	TMEM41A;ABHD4;ZNF195;INSIG2;TSEN15;SEMA3A;AK2;ZC3HAV1;PPM1K;OGFRL1;CA2;MED10;TP53BP2;BBX;TMEM38B;DUSP5;SNRPN;RIPK2;MMD;RARRES3;MACC1;ATP1B1;ETV5;TMEM154;NFKB2;FA2H;MYO1E;PLSCR1;UFM1;MYO1B;TMEM158;RABEP1;TAX1BP1;NFE2L3;CCDC86;F2RL1;NCOA7;C19ORF66;TRIM33								SARS-CoV 60Hour GSE47961	40/300	0.0248432	0.0933065	1.43794	5.31345	TMEM41B;GBE1;TMTC3;PHAX;PRKX;LCLAT1;NUDT4;NUAK1;HINT1;FTH1;LEPROTL1;AP1S2;ZBED1;MFSD1;AMZ2;ZNF721;ANKRD13A;PRKAB2;PLA2G12A;ARHGEF37;CMTM6;CNOT10;NETO2;TMEM42;ZWINT;REEP1;SLC25A16;RAP2A;TMX4;CNOT6;NAT1;NAV3;GNPDA2;PALLD;NDUFAB1;TAX1BP1;ULK2;ANG;NIT2;MAD2L1								Nasopharyngeal carcinoma	106/782	0.000257494	0.0248199	1.48273	12.2541	FOXA1;APP;MAML2;F11R;ETS1;BACH1;FGF3;CTGF;RIMS2;SOX2;GJA1;CDH4;EFEMP1;EDNRB;MYC;RNF19A;STMN1;TP63;WLS;PDK1;SOX5;SEMA6A;DAPK1;IGFBP3;CACNA2D3;CACNA2D2;UBE2E2;INPP4B;ADAM17;TWSG1;NCL;CYP2E1;EZR;HRASLS;XPC;THY1;FHIT;EIF4EBP1;NLRP2;SOCS6;PROM1;ABCA1;KLHDC4;CADM1;SYT1;RARRES3;TFPI2;SIAH1;FN1;GADD45G;NFKBIA;ANLN;IL6;DAB2;DAP;MAFB;SDC1;XAF1;TDGF1;TOP2A;SETD2;BRCA1;HMGB1;MED15;PTPRG;CASP8;SMPD1;TIMP3;TME…
	500 genes up-regulated by SARS-CoV-2 in human Calu3 cells at 4h from GSE148729 mock s1 polyA	73/483	9.38774e-05	0.000536119	1.67924	15.5724	BCAR3;PLXND1;SCHIP1;SLC2A1;AQP7;TNFAIP3;ANTXR2;BICD1;ETS1;CHD1;MYSM1;CDH6;AKAP12;UBASH3B;CASP10;MYC;ZC3H12B;SOX9;SLC25A44;SOX4;DUSP4;DUSP5;MSL2;AEN;CSNK1E;RGMB;DKK1;F3;NCOR2;ARL4C;MN1;PPP1R3B;MYADM;FAM76B;TRIB1;RAPGEF6;ZNF675;PPP1R15A;NUMBL;PFKFB3;AMIGO2;FOXK1;EFNA5;RHOBTB2;ADAMTS15;ALDH3B2;RAI1;NUAK1;NT5E;DHX34;DMD;ST3GAL1;CDR2;SASH1;IP6K2;MCL1;RFTN2;IRF2BP2;WNT7A;MEX3C;CHFR;HS3ST1;KLF7;IL6;PDP2…								A-Netherlands-602-2009(H1N1) 3Hour GSE40844	39/300	0.0373409	0.129689	1.39581	4.58896	SLC24A1;LUZP2;ATL2;CDCA7;HNF4G;TULP2;CD1D;SAMHD1;FCAR;ADD2;INPP5B;ADAMTS16;ADAMTS3;ZNF449;SIRPA;ANKRD10;PHACTR1;ATG3;PDCD6IP;PCDH20;KCNIP4;MSL2;UBE2E2;SMARCA2;ABHD12B;PPM1B;SLC5A9;TEC;DPPA4;KCNS2;CDH10;LNX1;NAA16;MAML3;ISPD;BCAT1;DOCK2;CDO1;DSC1								SARS-CoV 72Hour GSE47961	40/300	0.0248432	0.0933065	1.43794	5.31345	DDX6;WDR1;HMGB1;FAM86FP;RPAP3;NUDT4;HINT1;LAPTM4A;PAIP2B;CCDC91;FAM172A;NUP85;FTH1;FAM174A;HEY2;ITGAV;ANKRD28;SMAD2;NDUFA7;CXADR;AGTPBP1;PCDH9;NEBL;CMTM6;SDHC;ASH1L;AIG1;PTPN13;TOM1L1;SLC25A16;TTC8;TMX4;MAFB;SCCPDH;NBEA;NAT1;DAD1;TAX1BP1;ITGA6;DNASE2								Unipolar Depression	75/517	0.00027767	0.0261845	1.59914	13.0955	BCAR3;DPP10;APP;ITGB5;NVL;CTNND2;STMN2;SLC2A1;PSIP1;ARRB1;TRH;VLDLR;CDH7;GJA1;HTR7;GRM7;ANPEP;FTH1;KDR;PDE4B;PROK2;CHP1;SOX9;PRIMA1;DSCAM;PRKCB;SLC6A15;REV1;EMP1;PAWR;ACSL4;POU3F1;GAL;SGK1;PDE9A;ENPEP;PFKFB3;CNP;MAOA;SEMA3A;NTM;PON1;NT5C2;FHIT;LRP8;NPAS2;PHF21B;ADAMTS16;MAP2;CNR1;NPY;NTF3;PROM1;NDUFV2;PDLIM5;NDUFV1;WASF3;NTRK2;GABBR2;CADM1;MYO10;AUTS2;BDNF;EDEM1;RARRES2;HTR1A;LSAMP;ZNF804A;BMP5;N…
	Top 500 up genes for SARS-CoV-2 infection in Rhesus macaques at Group 2 dose in Bronchoalveolar Lavage at 7 DPI from GSE156701	72/477	0.000108848	0.000614214	1.67626	15.2968	TOP2A;LIN54;CPM;NRP1;SLC35F6;F13A1;UBP1;CBLB;GIMAP8;HELB;CCND2;NNT;UBE2Q2;NUF2;TCP11L1;TIMP3;CMKLR1;HERC6;IGFBP3;PDE4D;SERPINB9;APBB1IP;SLC7A5;RAP2A;GAL;MYADM;PADI2;PRKCQ;SGK1;TLR4;RAI14;PRPS2;SEC23A;SLC47A1;CNP;C2CD4B;SAMHD1;LRP8;USP18;FLRT2;CHST12;OLFML3;DHX34;PDPN;ST8SIA4;IGFBP7;BUB1;GGT5;GALNT7;STARD13;APOBEC3F;RRM2;APOBEC3G;SMOX;APOBEC3H;EDEM1;GZMA;IDH2;MX1;FN1;CYBRD1;TOR1B;SULF2;ANLN;SEC23I…								A-VN-1203-2004(H5N1) Day2-10^2pfu GSE33263	39/300	0.0373409	0.129689	1.39581	4.58896	TRIM52;MRPS11;CACNA1B;TMPRSS2;HNMT;PPP1R9A;GLI3;PAPSS1;NFU1;OGFRL1;IPO8;PNP;LIPH;AP3S2;CTSF;DMAP1;HERC6;FARP1;OPN4;GRID2;MX1;ATG10;SEMA4F;ZWINT;NCOR2;CENPE;TMEFF2;SNRK;PDP2;CLEC4D;PPP1R3B;NDUFAF7;ZNF517;HSBP1L1;ZNF615;PRR16;ULK2;ZNF436;ALPK2								SARS-CoV 72Hour GSE47962	40/300	0.0248432	0.0933065	1.43794	5.31345	MTMR2;NBAS;WDR1;SNX13;ATXN7L3B;GHITM;COL4A3BP;PAIP2B;CCDC91;ATXN1;ZNF605;LEPROTL1;HEY2;PSD3;FLVCR1;UBTD1;METTL9;KCNJ2;WWOX;RAB6C;PLA2G12A;CXADR;AGTPBP1;PDCD6IP;NEBL;GOT2;GOLPH3L;PBX3;PAWR;ACYP2;SLC4A7;BACE2;NAT1;GSTA2;NAAA;TAX1BP1;RAB18;CEP63;SERINC3;ARL8B								Chondrosarcoma	41/241	0.000278277	0.0261845	1.92353	15.7477	AIRE;TUSC3;SDC2;XIAP;HMGB1;EFNA5;CTGF;ADAMTS16;RIMS2;ADAMTS2;ADAMTS3;TFG;MAP2;MYC;TMSB4X;RNF19A;PDPN;SPP1;ITGAV;SOX9;SOX4;SH2B2;PRNP;EDN1;TGFB2;SEMA6A;BDNF;IGFBP3;IDH1;MMP2;MBD2;IDH2;DKK1;ETV5;HS3ST1;SLC25A16;IL6;LRCH1;TEC;NBR1;CARD14
	500 genes down-regulated by SARS-CoV-2 in human intestinal organoids from GSE149312 expansion 60h	70/462	0.000119978	0.000669054	1.68318	15.1961	PHF3;RAB3B;CDA;APP;TFRC;GBE1;SLC2A1;ADM;PLOD2;VLDLR;HK2;ANKRD9;GOLGA4;ZNF608;SH3PXD2A;FAM174A;FAM3B;BBX;SOX4;PDK1;ARRDC4;PNISR;PRKAB2;IGFBP3;ARRDC3;HPCAL1;ACSL5;PHKA2;ITPKB;CCNY;PPP1R3B;LCOR;SUCLG2;ITGA6;SMPDL3A;SHANK2;KDM3A;PFKFB3;PNCK;HHLA2;INSIG2;LTBP4;AK4;SAV1;UGCG;SC5D;IGF2BP2;SLC38A2;GSTM3;SMARCA1;ELL2;SORL1;SYT7;CLK1;SLC6A6;SMOC2;CAPN12;KANSL1;SCD;CYP2S1;NBR1;BHLHE40;MKRN1;TNFSF9;TMCC1;PFK…								A-Vietnam-1203-2004(H5N1) 3Hour GSE28166	39/300	0.0373409	0.129689	1.39581	4.58896	MTMR2;ZNF670;RAP1GDS1;WDR41;MYSM1;FUT5;OGFRL1;HECTD1;CFL2;TRA2B;GPBP1;FLVCR1;OIP5;WDR7;SNX6;ARRDC4;DNAJC19;GALNT7;WDHD1;ZNF681;NDUFA7;H3F3C;PCGF5;BTN2A1;MBD2;CNOT10;TMEM64;KCTD3;SMARCA1;DCK;TOM1L1;QDPR;TWSG1;IRAK1BP1;ARL4A;TMX3;ID2;ITGA6;UQCRC2								SARS-ddORF6 60Hour GSE47961	40/300	0.0248432	0.0933065	1.43794	5.31345	INVS;DDX6;NBAS;TMEM41B;MRPS11;EIF4A3;RAP1GDS1;PHAX;HMGB1;PITPNC1;NFU1;MRPL20;PRDX4;LEPROTL1;SIRPA;CDKL3;SEPT11;NDUFA7;GOLM1;GOT2;CMTM6;CNOT10;SEMA4F;NETO2;ARPC5;PLXDC2;ZWINT;REEP1;LARS2;CNOT6;EID3;GNPDA2;INCENP;DAD1;NDUFAB1;COL4A6;ULK2;SERINC3;NIT2;ARL8B								leukemia	233/1941	0.000286631	0.0264491	1.30341	10.6324	CDA;APP;MTRR;TFRC;RCBTB1;RCBTB2;GJA1;FRAT2;EDNRB;ANPEP;MYC;NAMPT;STMN1;KDR;CYP1B1;SOX4;WLS;PDK1;ANKS1B;PRIMA1;TNS1;DAXX;ST6GAL1;CXADR;PRKCB;DAPK1;DKK1;ASRGL1;INPP4B;SFRP2;TRIB1;EZR;TRIB2;MAPKAP1;TGFA;XPC;THY1;CD1D;PIK3R1;NKAIN2;UGCG;SNX2;INPP5D;PENK;TP53BP2;ST8SIA4;PROM1;ABCA1;APOBEC3G;BCL11B;BCL11A;FN1;PBX3;PRG4;NR2F2;SMARCA1;LYZ;PBX1;MLLT10;TNFSF4;ID4;SDC1;NOX4;NOX5;CD200;ADA;TOP2A;INVS;ACHE;NR…
	Top 500 down genes for SARS-CoV-2 infection Day 21 in ferret right cranial lung from GSE160824	58/367	0.000144233	0.000793424	1.76625	15.6209	NRP1;SETD2;MAML2;BNC2;CBLB;PLOD2;WASL;GLI3;SPRED2;HELB;ADAMTS2;CCND2;SGCD;BOC;TIMP3;SEMA6A;SFMBT2;MMP2;PDE4D;DENND2A;MTSS1;TMEM131;ETV6;TGFBR3;MN1;DAAM1;KCNMA1;PLSCR4;ELMO1;ROR2;ZFPM2;FREM1;RIN2;ENPEP;INO80D;STXBP4;TNKS;SPATA6;PRTG;MAP2;ADAMTS17;HIVEP2;SLIT2;ZBED5;GRIA3;RUNX1T1;ATF7IP;FN1;SORBS2;HELZ;INO80;PLXDC2;KLF7;PDE10A;NBEA;KANSL1;SESTD1;NOVA1								A-Vietnam-1203 CIP048 RG4-2004(H5N1)NS1trunc 12Hour GSE43204	39/300	0.0373409	0.129689	1.39581	4.58896	PTGER4;RASL11B;ZFAND2A;ADM;ZC3HAV1;PPM1K;USP18;IFIT2;SAV1;DEPTOR;SH3PXD2A;MYC;TRA2B;ZC3H12A;HYAL4;TASP1;ZNF568;C21ORF91;GRIA3;DUSP4;NANOS1;EDN1;MREG;APOBEC3G;BCL11A;RARRES3;NEK6;ARRDC3;FAM189A2;KLF4;AZIN1;MARCH3;NFKBIA;ID2;NCOA7;ZNF436;NAA16;XAF1;SLC25A14								cSARS Bat SRBD 72Hour GSE37827	40/300	0.0248432	0.0933065	1.43794	5.31345	RAB3B;PFKFB3;PLXND1;WDR1;CITED2;SCHIP1;AMIGO2;TMTC3;VSIG10;AMOT;IPO8;CCND2;SCP2;PALMD;CA2;CFL2;DMD;CYYR1;GPM6B;C3ORF58;ZNF684;ACTR3;KLHDC4;ANXA3;ACAD9;PBX3;COBL;PARP16;ADRA2C;OXR1;MTSS1;TOM1L1;ARL4C;CAPN13;ZNF90;GLUD2;TSPAN14;MYO3B;IMPAD1;MAPRE2								Syncope	1940-12-01	0.000287781	0.0264491	3.99911	32.606	KCNH2;EDN1;GAL;RNF125;CDAN1;SCD;PSEN2;PKP2;ANK2;PSEN1;GPD1L;KCNJ2
	SARS Perturbation; 246 Down Genes from GEN3VA Mouse Lung; Accession: GSE19137 Platform: GPL1261 Entry 2	41/234	0.000145629	0.000793424	1.99408	17.6166	ENPEP;CD81;PON1;PKD2;GIMAP8;ADAMTS15;HINT1;RGS2;ALCAM;EFEMP1;SCP2;SH3PXD2A;PRDX1;DHX15;PLS3;CYP2F1;HLA-DQA1;MCL1;CYB5A;MBNL1;CNBP;ARRDC3;MAMDC2;SFTPD;RPSA;NAP1L1;LYZ;PLXDC2;ATP1B1;QDPR;RPS29;GSTA3;SCD;MYADM;SCGB3A2;PDE5A;EIF3E;UQCRC2;VIM;SMPDL3A;ITM2C								A-Vietnam-1203 CIP048 RG4-2004(H5N1)NS1trunc 18Hour GSE43204	39/300	0.0373409	0.129689	1.39581	4.58896	PTGER4;CD83;RASL11B;SEMA3D;ZFAND2A;ZC3HAV1;USP18;IFIT2;CDH4;TRA2B;PLXNA2;PDE4B;ZKSCAN2;RIMKLB;TP63;C3ORF58;KCNJ2;EOMES;EPHA4;EPHA7;GBP7;APOBEC3G;BCL11B;PCDH7;MX1;MEIS2;CIDEC;MARCH3;NR4A2;HPDL;ARL4A;KBTBD6;MAFB;PNLDC1;XAF1;TRIB2;ZNF136;OTUD1;CHST2								A-CA-04-2009(H1N1) 0Hour GSE40844	39/300	0.0373409	0.112721	1.39581	4.58896	PCSK1;ZNF670;PSMD12;KHDRBS3;NXPH2;TSEN15;SEMA3D;PRUNE2;CDCA7;PCDH15;CD1D;CKS1B;ADD2;BMPER;KLRG2;CYP1B1;CHAC2;MB21D2;ENOPH1;GBP1;COX10;TTC14;ATG3;DDX18;GBP7;CD70;SLC6A15;IL34;ATG9B;DNAH14;MPP6;LRPPRC;INPP4B;OLFM3;DPPA4;GNB4;NFE2L3;CNTN4;MAPRE1								Arteriosclerosis	140/1087	0.000296965	0.0269795	1.40206	11.3874	APP;MTRR;RASL11B;PROS1;F13A1;F11R;ETS1;CTGF;RGS2;GJA1;PNP;ANPEP;GJA5;MYC;RNF19A;NAMPT;KDR;TNFSF11;ENPP1;SEMA6A;PRKCB;MAGI2;ADAM10;CDKAL1;DKK1;ADAM17;CARHSP1;PAPPA;ZNF318;AGTR1;CYP2E1;HRASLS;SCG2;XPR1;FBN2;ARHGEF26;CNP;MAOA;BHLHE22;INPP5D;IGFBP7;APOB;TAC1;PPARGC1A;ABCA1;SMAD2;PRNP;RARRES2;GOT2;TFPI2;IDH2;FN1;IRF2BP2;NR2F2;LYZ;GP6;NFKB2;MSRA;IL6;DAP;TNFSF4;NOX4;SDC1;TNFSF9;NOX5;DHCR7;FGF13;LGMN;SET…
	500 genes up-regulated by SARS-CoV-2 in human liver organoids from GSE151803	67/442	0.000163853	0.000882574	1.68301	14.67	N6AMT1;CNTNAP3;IFITM3;ACHE;CPM;CPNE8;MTRR;ULK4;TNFAIP3;BACH1;PITPNC1;CCDC91;CASP10;KYNU;ZC3H12A;ENSA;TNFSF11;DDX18;RIPK2;IGFBP3;FAAH2;GOLPH3L;PHKA1;RPS3A;SENP2;SERPINB8;ETV6;MSH6;PLSCR1;DNAJC1;NCL;PLSCR4;NCOA7;CEP63;IL6ST;TRIB2;TLR3;RBM8A;MRPL18;TFPI;OGFRL1;MTHFD1L;CHSY1;STX6;SLC38A2;ZNF146;MCL1;APOBEC3F;CBX3;GALNT2;NEK6;DNAH14;MX1;DEK;TMEM154;NFKB2;NFKBIA;SPCS3;NIN;UFM1;TTC5;OSTC;BHLHE40;TRIM38;…								A CA 04 2009 7dayMOI-10^5 GSE37569	39/300	0.0373409	0.129689	1.39581	4.58896	TOP2A;PTGER4;DENND1B;LRRK1;MRPS30;IQGAP2;RCBTB1;RPS6KA4;POLD3;SCPEP1;ADAMTS3;KCNT2;LEPROTL1;TNFSF11;ITGAV;KPNA2;KIAA0319L;LAIR1;SNX6;BARD1;WDHD1;NUS1;RRM1;CD72;EDEM1;NCOA3;PLCL2;VASH2;SERPINB9;RPSA;DCK;DCTD;SEC23IP;INCENP;RHOU;XAF1;BCAT1;ADA;ACTRT1								A-CA-04-2009(H1N1) 24Hour GSE47960	39/300	0.0373409	0.112721	1.39581	4.58896	HKR1;BHLHB9;SGMS1;FAM86C1;PHAX;GHITM;PYGL;PDHB;FNBP1L;COX7C;TIMM50;MRPL20;PRDX4;SH3PXD2A;LONP2;UQCRFS1;TAF9B;KPNA2;GPRASP2;MAP3K4;IP6K2;SMAD2;NEBL;GOT2;TXNL1;GOLPH3L;CNOT10;TMEM64;PRDX6;FBXO33;GULP1;FIG4;SLC25A16;VAMP7;EIF3H;ZNF436;ZNF354A;SMPDL3A;MMADHC								Adenocarcinoma of lung (disorder)	151/1187	0.000305861	0.0274719	1.38356	11.1963	FOXA1;IFITM3;GALNT14;TFRC;CTNND2;AQP4;F11R;CXCL14;ETS1;CTGF;IPO5;SOX2;LAPTM4B;FBL;ALCAM;CDH2;PPP2R1A;KIF5B;MYC;RNF19A;STMN1;KDR;CYP1B1;SOX9;KPNA2;TP63;WLS;PDK1;EPHA5;ATG3;EPHA4;RALBP1;TLE1;SEMA6A;MAGI2;RPSA;ACSL4;CSNK1E;CHD1L;POU3F2;FOXP1;MSH6;ADAM17;NCL;MSH5;SUCLG2;CYP2E1;RAF1;EZR;MXRA5;TGFA;XPC;AK4;FUT5;UGCG;ATXN1;PODXL;EIF4EBP1;GAR1;PROM1;PPARGC1A;HLA-DQA1;MCL1;SMAD2;CADM1;SYT1;BDNF;CBX3;IDH1;…
	Top 500 down genes from control vs. Ad5-hACE2 for SARS-CoV-2 infection in mouse lung from GSE158069	62/402	0.000174484	0.000929276	1.71656	14.8545	SEMA5A;NRP1;PTPRU;WDSUB1;PKD2;PTPRG;AKAP12;GHR;CTSO;IMMP2L;EFEMP1;SGCD;EDNRB;ZFP30;CTSF;TNS1;TLE1;IGFBP3;PHKA1;MYRIP;KLF15;PTBP2;TGFBR3;LARS2;TMEFF2;ARL4A;TWSG1;TNNT1;PLSCR4;PCCB;COL4A6;SEMA3D;NTN4;LTBP4;AK4;TMTC1;PPM1K;PCDH19;FLRT2;ADAMTS17;STOM;RUNX1T1;OPCML;BCHE;CBX7;LRRN3;PCDH7;CRIM1;TMEM64;PLXDC2;TUBB4A;MEIS2;HS3ST1;MEIS1;NBEA;NOVA1;GSTA3;PKIA;NOX4;CDO1;OTUD1;FGF10								HCV JFH-1 12Hour GSE20948	39/300	0.0373409	0.129689	1.39581	4.58896	PTPRT;PPP1R15A;BTG3;NRP1;MTMR3;TSEN15;SLC7A11;ANTXR2;HNMT;PLD1;HK2;RAI1;MYC;KYNU;ESD;SLC19A3;TYW1;CHAC2;SEPHS2;MARS2;PDE4D;CNBP;CASK;RPSA;MEX3C;MUT;WDR33;DCTD;CTDSP2;CTH;PELI1;CCDC86;NUP35;SPRY2;SPRY1;SERINC3;SSBP2;PFKM;MMADHC								A-CA-04-2009(H1N1) 6Hour GSE47961	39/300	0.0373409	0.112721	1.39581	4.58896	PTPRU;BHLHB9;TRIM52;TMEM41B;RMND1;SRBD1;UBP1;MTR;FUT5;SEPT9;ZNF706;CHST12;NNT;PSD3;REPS2;STXBP5;MGAT1;SLC25A44;RAB11FIP4;ARRDC4;FARP1;PNISR;WDR37;NEBL;AGL;TXNL1;GOLPH3L;WDR75;ALG13;INO80;KCTD3;GAPVD1;NCOR2;DUSP23;PPM1B;ULK2;SDC1;CTNNB1;YPEL2								Nerve Degeneration	28/145	0.000313431	0.0278355	2.24065	18.0774	APP;AARS2;PON1;TGFA;PSEN1;LRP8;ATXN3;ARV1;GRM4;CDH2;CNR1;ERBB4;NTF3;IDS;VPS54;PPARGC1A;EPHA4;AGTPBP1;BDNF;GALC;FIG4;FA2H;PINK1;BAX;CTNNB1;ANG;FOLR1;CDK5R1
	Top 500 up genes for SARS-CoV-2 infection in Rhesus macaques at Group 2 dose in Bronchoalveolar Lavage at 2 DPI from GSE156701	70/468	0.000177747	0.000936135	1.65725	14.3106	NRP1;SLC35F6;CITED2;TMEM51;UBP1;GIMAP8;IFIT2;RPS6KA4;HTR7;CASP10;UBE2Q2;NAMPT;FLVCR2;MFSD1;CMKLR1;HERC6;TLE4;STARD4;TBC1D8;ADAM10;AEN;SERPINB9;RNF144B;RAP2A;XRN1;MYADM;NCOA7;RHOU;RIN2;TLR3;PHLPP2;CAMK2D;SLC47A1;CNP;UNC93B1;CUL1;ITLN1;ZC3HAV1;SAMHD1;USP18;ST8SIA4;IGFBP7;BUB1;GBP1;GGT5;USP25;STARD13;APOBEC3G;PCGF5;APOBEC3H;EDEM1;GFPT2;GZMA;PLCL1;TFPI2;C1GALT1;MX1;FN1;TOR1B;SULF2;PARP11;SEC23IP;SNX1…								RV16 0Hour-B2B GSE28904	39/300	0.0373409	0.129689	1.39581	4.58896	CDS1;HDAC2;SLC35F2;SRBD1;HSF2BP;HMGB1;RPL8;SLC8A1;EFR3A;TFG;CYP11A1;UBE2Q2;ZNF649;ZNF622;TMED7;JAK1;PNISR;EDN1;MON2;NONO;CNBP;DENND2A;HPCAL1;LARP7;CFLAR;SYTL4;SPTB;LRPPRC;ETV6;GALC;INPP4B;RAP2A;TMX4;SNRK;MKRN1;PRR16;PELI1;SPATS2L;MPHOSPH8								A-Netherlands-602-2009(H1N1) 18Hour GSE40844	39/300	0.0373409	0.112721	1.39581	4.58896	SPON1;PKDCC;SEMA3D;PON1;ARRB1;PPP1R9A;HS6ST1;MLN;LILRA5;NKAIN2;TRIM9;GRM7;OLFML3;RNF19A;TRPS1;UQCRFS1;CDR2;HLA-DQA1;SASH1;TNS1;TMEM132C;PDCD6IP;PCDH20;MACC1;LSAMP;HUS1;PLXDC2;SENP2;SMARCA2;ANLN;RNF144B;KITLG;SESTD1;CDH10;GJB5;UST;CTNNB1;TTLL11;MMACHC								Aggressive reaction	23/110	0.000320638	0.0280248	2.47289	19.8949	GABRB3;PRNP;SETD2;MAOA;NONO;SATB2;CEP152;PSEN1;PCDH19;SMARCA2;ARID1B;FOXP1;AFF2;MAPK10;FIG4;AP1S2;WAC;TCF4;DHCR7;DGCR6;PRODH;GRIA3;DGCR2
	SARS-CoV perturbation; 402 Up Genes from GEN3VA; Human bronchial epithelial 2B4 cells; Accession: GSE17400 Platform: GPL570; Entry 6	58/370	0.000179972	0.000937437	1.74897	15.0809	IFITM3;ACHE;TNFAIP3;RND3;IFIT2;GPBP1;NAMPT;ZNF600;CADPS2;STARD4;IL15;USP44;ARRDC3;SERPINB9;NT5C3A;PSMA6;XRN1;PLSCR4;MT1H;CD47;TRIB2;TLR3;PTGER4;PPP1R15A;CAB39;SEMA3A;ZC3HAV1;PPM1K;SAMHD1;USP18;PLAC8;RNF213;CHSY1;MAP2;SLC19A3;GABRE;RIMKLB;GBP1;IL33;GSDMB;SLC16A1;APOBEC3G;PCGF5;MX1;CFLAR;TOR1B;KLF4;DHRS2;NFKBIA;KITLG;IL6;GNB4;NFE2L3;NPIPB3;TRIM38;XAF1;PIK3AP1;LGMN								SARS-BatSRBD 12Hour GSE47962	39/300	0.0373409	0.129689	1.39581	4.58896	FBXO28;PIK3R1;PPP1R9A;CLINT1;FAM214A;UQCRH;NFU1;PTAR1;ING3;UGP2;GPBP1;TMEM38B;ENOPH1;ZNF486;HMGCS1;PCGF5;FANCL;IDH1;GOLPH3L;CYBRD1;RASSF9;FNDC3A;NBPF11;MUT;KCTD6;RNF144B;KITLG;PSMA1;EIF3K;ZFP62;RAB15;HSBP1L1;WAC;LNX1;EIF3H;ACO1;MPHOSPH8;PFKM;ZNF552								A-Vietnam-1203 CIP048 RG3-2004(H5N1)PB1-F2del 1day-MOI-10^3 GSE43302	39/300	0.0373409	0.112721	1.39581	4.58896	MTMR3;PKDCC;TMEM41B;SLAIN2;CHD1;IPO5;C16ORF72;ZNF827;RNF19A;PPP6R3;KDR;CTNNA1;CDR2;MAP3K4;OPCML;CDV3;LRRN3;SMOX;ACAD9;FAM46A;RASSF9;NR2F2;ASH1L;MEX3C;MTSS1;ITFG1;RPIA;UCK2;APC;KANSL1;CTDSP2;PSME4;KBTBD2;TOMM7;PKP2;FAR1;TMCC1;FBXL7;XPR1								Colonic Neoplasms	105/778	0.000322654	0.0280248	1.47475	11.8554	IFITM3;APP;GRPR;CTGF;LAPTM4B;ENDOV;GJA1;CCND2;CDH2;MYC;KDR;CYP1B1;SOX9;KPNA2;KCNH2;EOMES;CXADR;IGFBP3;ADAM10;RNASE1;DKK1;FOXP1;MSH6;PCP4;MT1H;EZR;KHDRBS3;INSIG2;LPAR1;TGFA;FHIT;PODXL;PRDX1;MAP7;SNX9;PROM1;SYT1;FN1;VANGL1;IL6;NAT2;TNFSF4;NOX4;TCF4;XAF1;TDGF1;CD200;BMPR1A;TOP2A;ACHE;HIP1;CITED2;SLC2A1;ADM;HMGB1;GLI3;HK2;GRM4;DUSP10;CASP8;CASP6;CA4;DNMT3B;RSPO3;CA8;EDIL3;EDN1;PARP4;IL15;NCOA3;MMP2;D…
	500 top downregulated genes from SARS-CoV-2 infection at 72 HPI from GSE157852	63/411	0.000184988	0.000953091	1.70428	14.6487	SLC44A1;PROS1;FAM107A;AQP4;GRIK1;HIF3A;RCBTB2;PAIP2B;SCML1;SESN3;SPTLC3;CA2;LRRTM4;EFCAB1;KDR;ENPP1;KIF21A;CALN1;HERC6;SOX5;STARD4;TIGD4;SFMBT2;PIFO;CACNA2D3;ATP11C;PLA2G4A;CCSAP;KCTD6;RNF144A;TGFBR3;PCP4;NAAA;PRKCQ;ROR2;HPGD;SATB2;CDCA7;PLD1;PALMD;REPS2;PPARGC1A;GRIA3;OPCML;ZNF540;LINGO2;PRNP;DENND4A;AGL;PLCL1;IDH1;A2ML1;SNCAIP;MERTK;SORL1;SMARCA2;TTLL7;PTPRD;CPS1;ID2;SSBP2;FOLR1;SERINC5								SARS-BatSRBD Day7 GSE50000	39/300	0.0373409	0.129689	1.39581	4.58896	GALNT14;UBXN2B;TUSC3;SATB2;PRCP;UGCG;RNF213;SNX2;SLITRK2;FAM174A;STMN1;NUF2;DNMT3B;STXBP5;ITGAV;GGT1;ATOH1;ATG3;DAXX;RRM1;CENPW;CADM1;RIPK2;VRK1;ATP11B;C12ORF50;MED4;ASRGL1;CHFR;DCTD;ANO1;TEC;MYO3B;NOVA1;ELMO1;EIF3E;TNIK;FGF13;RAPGEF6								A-Vietnam-1203 CIP048 RG3-2004(H5N1)mutPB2-627E 12Hour GSE43203	39/300	0.0373409	0.112721	1.39581	4.58896	KCNK5;CPM;AHCTF1;NBAS;SEMA3D;CDCA7;SLC2A1;WDR20;PLD1;NUDT4;EEA1;HECTD1;CA8;ABCA1;OFD1;WDHD1;ZNF561;CBX7;PRKAB2;NCOA3;MACC1;MBD2;FN1;MSL2;PARP16;PLEKHA7;VANGL1;TTLL7;DIAPH2;NIN;TEC;KIF16B;TAX1BP1;RHOU;CENPO;UMPS;MMACHC;ZNF354B;YPEL2								Mammary Neoplasms, Experimental	30/160	0.000332084	0.0285303	2.16132	17.3124	CDS1;TGFA;XIAP;LIN7A;PIK3R1;BRCA1;PRL;ALCAM;EFEMP1;BASP1;TRPS1;STMN1;SPP1;SOX9;GGT1;TLE4;NCOA1;ANXA1;FN1;CASK;PRLR;YWHAZ;TUBB2B;KITLG;SCD;AGTR1;ID4;IL6ST;EZR;SGK1
	500 genes down-regulated by SARS-CoV-2 in mouse Liver cells at 3 dpi from GSE162113	63/412	0.000198132	0.000999093	1.6993	14.4893	AHCTF1;USPL1;TMEM41B;CITED2;LGALSL;AKAP12;PNP;TFG;SH3PXD2A;KYNU;CDK20;CEP97;SLC25A44;MBNL1;MREG;HMGCS1;CAD;ADGRA3;FNDC3A;RNF144B;ARL4A;PPM1B;TUBB2A;PPP1R3B;PALLD;GPD2;GAS1;ERGIC1;PDE9A;RAI14;NECAB1;ENPEP;INO80D;RBM8A;INSIG2;MRPL18;PSEN2;NEDD4L;U2AF1;NPAS2;PGRMC2;TRA2B;PDGFC;MAP7;SC5D;SEC23B;SLC16A1;EDEM1;TFPI2;IRF2BP2;RMDN2;NET1;CLK1;DAB2;MYO1B;APC;CTH;TRIP11;HYOU1;TMCC1;COPG1;TECPR2;YPEL2								SARS-CoV 60Hour GSE47960	39/300	0.0373409	0.129689	1.39581	4.58896	IFITM3;ZNF133;FOXA1;SLC35F2;YTHDC1;TNKS;BNC1;ZC3HAV1;FAM86FP;PCSK5;FAM214A;NPAS2;HTR7;ATXN1;RNF217;KDR;WDR5;IDS;ANKRD10;STOM;CDR2;HERC6;JAZF1;CERS4;H3F3C;MMD;PCGF5;MX1;HELZ;TOR1B;SPTB;YY1AP1;SLC7A5;TNNT1;VOPP1;SPATS2L;HYOU1;C19ORF66;SRSF6								A-Vietnam-1203 CIP048 RG3-2004(H5N1)mutPB2-627E 18Hour GSE43203	39/300	0.0373409	0.112721	1.39581	4.58896	ALG1L;PYGB;TFRC;GLIS3;HSF2BP;BRCA1;PYGL;F11R;PLD1;NUDT4;DUSP10;ZNF706;NUP85;SPTLC3;CDK20;VPS54;RIOK2;ITGAV;TNS3;RAB11FIP4;ABCA1;ZNF561;EPHA7;TEX10;IGFBP3;TBCD;LRPPRC;FOSL2;ADAT2;MYO1D;DNAJC1;TEC;CPS1;PPP1R3B;ZNF318;CTNNB1;RHOU;TECPR2;PFKP								Uterine Fibroids	54/349	0.000408631	0.0339588	1.72019	13.4222	PRL;CXCL14;HK2;CTGF;RIMS2;GHR;GJA1;EDNRB;EFEMP1;CYP1B1;TMED7;EDIL3;NCOA1;EDN1;PRKCB;IGFBP3;MMP2;FNDC3A;F3;PRLR;SPTB;NCOR2;ANO1;PCP4;COL4A2;PAPPA;COL4A6;PPP1R15A;FH;PDGFC;IGFBP7;WASF3;MCL1;SMAD2;ATF7IP;TFAP2C;RARRES3;FN1;PBX3;WNT7A;NR2F2;COX6C;CDK8;DAP;EIF3K;KANSL1;CCNG1;NBR1;CTNNB1;BAX;DHCR7;TDGF1;FERMT2;BMPR1A
	Top 500 downregulated genes in mouse liver with SARS-CoV-2 infection (Day 3) from GEO GSE162113	63/412	0.000198132	0.000999093	1.6993	14.4893	AHCTF1;USPL1;TMEM41B;CITED2;LGALSL;AKAP12;PNP;TFG;SH3PXD2A;KYNU;CDK20;CEP97;SLC25A44;MBNL1;MREG;HMGCS1;CAD;ADGRA3;FNDC3A;RNF144B;ARL4A;PPM1B;TUBB2A;PPP1R3B;PALLD;GPD2;GAS1;ERGIC1;PDE9A;RAI14;NECAB1;ENPEP;INO80D;RBM8A;INSIG2;MRPL18;PSEN2;NEDD4L;U2AF1;NPAS2;PGRMC2;TRA2B;PDGFC;MAP7;SC5D;SEC23B;SLC16A1;EDEM1;TFPI2;IRF2BP2;RMDN2;NET1;CLK1;DAB2;MYO1B;APC;CTH;TRIP11;HYOU1;TMCC1;COPG1;TECPR2;YPEL2								A-CA-04-2009(H1N1) 0Hour GSE37571	38/300	0.0547097	0.156383	1.35404	3.93447	PHF3;BNC2;AKR1D1;AK2;PSIP1;ATXN7L3B;BRCA1;PYGL;PPP1R9A;BACH1;CLINT1;RPAP3;PPP3CA;GJA1;KIAA1147;KYNU;SNX9;DYNC2H1;ABCA1;SMAD2;AGTPBP1;SPHKAP;ANXA3;KCNK12;TCAIM;RASSF9;TERF1;PRRC2B;ANLN;CPS1;SCGB2A1;FEZ2;KBTBD2;ABI1;CDH11;WAC;LCORL;RAI14								Dhori Virus 24Hour GSE17400	39/300	0.0373409	0.112721	1.39581	4.58896	NUMBL;AIRE;GLIS3;EFNA5;SIPA1L3;VSIG10;RHOBTB2;HELB;SLC25A29;SIPA1L1;HECTD1;SPTLC2;C10ORF95;DSEL;TCP11L1;ZBED1;ZKSCAN2;SLC13A5;LMCD1;FARP1;MON2;SEPT11;SEMA6A;MYO10;CACNA2D3;CRIM1;FAAH2;TBC1D8;CDKAL1;MEIS2;ALPPL2;KLF8;MYO1D;C16ORF45;BAX;EPPK1;C9ORF3;VIM;SERINC5								Visual seizure	36/207	0.000414741	0.0339588	1.97341	15.3686	ACHE;PCSK1;CAMK2D;HDAC2;SLC2A1;GRIK1;TRH;PLD1;SLC8A1;GJA1;CYP11A1;CNR1;ERBB4;NPY;SPP1;SLC38A2;BCHE;RBFOX1;SLC38A1;RRM1;SYT1;BDNF;MBD2;IDH2;HTR1A;PAWR;SLC30A1;DKK1;YWHAZ;SLC8A3;IL6;PLP1;ALPL;TCF4;IL6ST;HCN1
	SARS-CoV perturbation; 269 Down Genes from GEN3VA; Human Vero E6 cells; Accession: GSE30589 Platform: GPL570 Entry 6	42/246	0.00021821	0.00108366	1.93239	16.2902	TOP2A;HDAC2;TMEM200A;CDCA7;PLOD2;RND3;CENPC;CDH6;NUP85;MED10;NTF3;PBK;ITGAV;CHSY3;UPP1;KPNA2;ANKRD13A;BCHE;RRM1;RRM2;NUP155;PCDH9;ANXA3;AADAT;BDNF;VRK1;NETO2;DEK;ZWINT;PTPRD;REEP1;RPIA;ANLN;CENPE;DAD1;PRR16;GNB4;MT1H;HYOU1;CD47;SRSF6;MAD2L1								A-CA-04-2009(H1N1) 12Hour GSE37571	38/300	0.0547097	0.156383	1.35404	3.93447	CAMK2D;AK2;ZC3HAV1;PPM1K;SAMHD1;USP18;IFIT2;KRTCAP3;ALDH3B2;HELB;EDNRB;SCML1;FAM3C;TMEM38B;GBP1;HERC6;TNS1;GBP7;APOBEC3G;RIPK2;PCGF5;GOLM1;TFPI2;TBC1D8;ACYP2;TRNAU1AP;CFLAR;ACTA1;PLSCR1;XRN1;ID2;OSTC;TRIM38;IL6ST;XAF1;CDH16;MXRA5;TLR3								HCoV-EMC2012 0Hour GSE45042	39/300	0.0373409	0.112721	1.39581	4.58896	DDX6;CAMK2D;HPGD;TMTC3;GHITM;LRP8;KRTCAP3;PGRMC2;CHST12;CA2;MAP3K7;ADSS;ZNF146;MCL1;SEC11C;ACTR3;ARFGEF1;PLA2G12A;ANXA1;NUP155;H3F3C;API5;DNAH14;TCF12;TFPI2;PAWR;TMEM42;F3;PLEKHA7;CHFR;FOXP1;CLIP1;SFPQ;DAAM1;ABI1;PELI1;CEP63;STT3B;TRIM38								Diabetes	159/1268	0.000416173	0.0339588	1.36119	10.5961	APP;ZFAND3;CBLB;F11R;ETS1;HS6ST1;CTGF;RIMS2;EFEMP1;ALCAM;ALKBH1;ANPEP;GJA5;MYC;ZC3H12A;NAMPT;KDR;TNFSF11;ENPP1;GGT1;AGFG1;WDHD1;RALBP1;TLE1;MUSK;DAPK1;IGFBP3;ADAM10;SDHC;CDKAL1;LARS2;CLIP1;PPP1R3B;AGTR1;ELMO1;RAB38;CYP2E1;RAF1;EZR;SCG2;FBN2;INSIG2;MAOA;GLIS3;PSEN2;C2CD4B;CD1D;PIK3R1;TRPM2;RNF213;PRDX4;EIF4EBP1;ST8SIA4;FADD;APOB;TAC1;PPARGC1A;PPARGC1B;HLA-DQA1;ABCA1;FN3K;SMAD2;SYT1;BDNF;BTN2A1;BCL…
	500 genes down-regulated by SARS-CoV-1 in human intestinal organoids from GSE149312 60h	69/463	0.000219476	0.00108366	1.64965	13.8971	RAB3B;CDA;APP;GBE1;SLC2A1;ADM;PLOD2;VLDLR;HK2;ANKRD9;SNAPC3;FAM3B;BBX;IDS;SOX4;PDK1;ARRDC4;PRKAB2;IGFBP3;ARRDC3;HPCAL1;ACSL5;SERPINB9;RGMB;PHKA2;CCNY;ITGA6;SMPDL3A;KDM3A;PFKFB3;PNCK;HHLA2;INSIG2;AMIGO2;PRKX;SAV1;UGCG;ATXN1;CNNM1;INPP5D;ZNF703;SC5D;SLC38A2;RAB11FIP4;ABCA1;SIAH1;LYZ;KLF4;SMARCA1;AIG1;OXR1;SYT7;MYO1D;CLK1;SLC6A6;SMOC2;KLF7;CAPN12;SCD;CYP2S1;ZNF615;NBR1;BHLHE40;LNX1;TNFSF9;TMCC1;ZNF2…								A-CA-04-2009(H1N1) 18hour GSE47962	38/300	0.0547097	0.156383	1.35404	3.93447	PHLPP2;CCDC71L;CPNE4;AK2;TMTC1;ZC3HAV1;USP18;IFIT2;PLAC8;HELB;GPBP1;HIVEP2;FBXO7;GBP1;HERC6;MCL1;SEC11C;TLE4;AKIRIN2;APOBEC3G;PCGF5;PLCL1;FAM46A;MX1;CFLAR;TOR1B;HS3ST1;PLSCR1;UFM1;XRN1;KIF26B;GPD2;TCF4;C19ORF66;XAF1;CPEB2;TLR3;LGMN								HCoV-EMC2012 3Hour GSE45042	39/300	0.0373409	0.112721	1.39581	4.58896	MTMR2;NBAS;ZFAND3;TMTC3;PYGL;PSEN1;NENF;CYB5R1;ARV1;PGRMC1;ESD;AP1S2;CTNNA1;PPFIA1;TYW1;STOM;KIF21A;STXBP5;TMED7;SEC23B;IP6K2;GSTM3;MYO10;NCBP2;MACC1;BCKDHB;GOLPH3L;ATG10;TBC1D8;RPS3A;OXR1;SORL1;INPP4B;DIAPH2;MAN2B2;ABI1;UST;COPG1;SHANK2								Generalized seizures	25/126	0.000419735	0.0339588	2.31595	18.0086	GABRB3;ACHE;CTNND2;SLC2A1;GRIK1;TRH;PCDH19;SLC8A1;CYP11A1;CNR1;NPY;BCHE;RBFOX1;BDNF;IDH2;HTR1A;SLC30A1;ADRA2B;SLC8A3;IL6;NCL;SCN8A;ALPL;TCF4;HCN1
	500 genes up-regulated by SARS-CoV-1 in human intestinal organoids from GSE149312 24h	68/459	0.000288329	0.00140895	1.63762	13.3489	FOXA1;SLC35F6;ZFAND2A;FBXO28;GHITM;RND3;RGS2;SPTLC3;CA2;LIPH;TMSB4X;FLVCR2;MFSD1;DENR;UPP1;MB21D2;ACAA1;DUSP4;ZNF561;HGSNAT;EDN1;ANXA1;KLF13;ANXA3;HUS1;EMP1;DKK1;F3;SERPINB8;YWHAZ;SERPINB6;RAB32;DNAJC3;ANO1;PLSCR1;SFPQ;TBC1D2;PALLD;PKP2;PADI2;SGK1;PLPP1;PPP1R15A;HPGD;NT5C2;TMEM164;PLAC8;MRPL20;DSEL;RSU1;SEC11C;IL33;TXNRD1;HS3ST1;QDPR;KITLG;NAGK;NAT1;PSMC4;NAT2;ID2;AAK1;RAB18;ID4;F2RL1;GPD1L;SSBP1…								A-CA-04-2009(H1N1) 24Hour GSE47960	38/300	0.0547097	0.156383	1.35404	3.93447	IFITM3;PHLPP2;KCNK5;CAB39;CNP;TMTC1;ZC3HAV1;RORB;SPTLC1;TFG;SPTLC2;GPBP1;EMC2;PLXNA2;ANKRD10;MGAT1;FBXO7;GBP1;HERC6;SNX6;OFD1;USP25;APOBEC3G;PCGF5;FAM46A;MX1;TOR1B;PLSCR1;ADAM17;XRN1;MT1H;FAM76B;NCOA7;TRIM38;XAF1;TLR3;XPR1;BMPR1A								SARS-BatSRBD 12Hour GSE47960	39/300	0.0373409	0.112721	1.39581	4.58896	MTMR3;TRIM52;CAB39;PLXND1;RBM8A;CD81;TNKS;POLDIP3;PHAX;OMA1;SPRED2;PRDX4;RNF213;SPTLC2;ZMYM4;RSU1;KIAA0319L;ADSS;PRKAB2;TRIQK;MYO10;ATP8B1;NCOA3;YIPF5;PAWR;CASK;HPS3;CHD1L;ARPC5;GAPVD1;MEIS2;PRRC2B;IGSF11;BACE2;PLSCR1;TMX4;NIN;MKRN1;STT3B								Laryngeal Squamous Cell Carcinoma	25/126	0.000419735	0.0339588	2.31595	18.0086	ACHE;SATB2;SLC7A11;PKD2;PCDH17;HK2;SOX2;GJA1;MYCT1;CASP8;TP63;EOMES;EPHA7;SEMA6A;ANXA1;SYT1;CADM1;DAPK1;MMP2;FN1;PTPRD;CDK8;NAT2;CD47;EZR
	500 genes up-regulated by SARS-CoV-2 in human Caco2 cells at 4h from GSE148729 mock	71/485	0.000305621	0.00147821	1.61536	13.0733	PYGB;TMEM51;SLC7A11;ANTXR2;BICD1;ETS1;HK2;AKAP12;GJA1;RGS2;CNST;SPTLC2;MYC;ZNF649;PPFIA1;MAP3K4;SOX5;DUSP4;DUSP5;ZNF561;PRKAB2;ST6GAL1;KLF13;EMP1;ACSL5;ACYP2;CSNK1E;YWHAZ;RUFY1;ARL4C;GPRC5B;DAAM1;NAV3;NCL;SCN8A;MYADM;ITGA6;TNIK;TRIB1;SGK1;PPP1R15A;PLCXD1;AKAP1;PAK1;ATXN1;PODXL;STOM;SNX9;STXBP5;APOB;PRODH;KCNJ2;RAB11FIP4;SPTBN1;LAIR1;MCL1;MYO10;SMOX;PCDH7;TXNRD1;FN1;CFLAR;SYT7;FBXO31;MYO1E;TSPAN14…								A-CA-04-2009(H1N1) 36Hour GSE37571	38/300	0.0547097	0.156383	1.35404	3.93447	BTG3;INSIG2;SEMA3A;AK2;TGFA;TNFAIP3;TULP2;SAMHD1;RND3;RPAP3;NUDT4;MED10;PENK;AP1S2;SNX9;UPP1;GBP1;EPHA5;DUSP5;PRNP;SNRPN;RIPK2;PCGF5;ACSL5;AEN;DHRS2;FOSL2;NR4A2;FA2H;ANO1;MYO1B;TMEM158;NFE2L3;F2RL1;NCOA7;XAF1;PDE9A;LGMN								SARS-BatSRBD 12Hour GSE47962	39/300	0.0373409	0.112721	1.39581	4.58896	BCAR3;PIWIL4;ASAH2;SLC35F2;TUSC3;SCHIP1;COL12A1;SLC2A1;FAM86C1;AQP7;TMTC1;FAM169A;BICD1;PLAC8;RGS5;MTHFD1L;FAM174A;LEPROTL1;DPYSL3;GRB10;SIRPA;SNX9;AGFG1;JAZF1;C9ORF135;LRRC23;KCND2;RIPK2;PIFO;MAGI2;CSNK1E;AZIN1;HS3ST1;FOSL2;RAB32;MYO1E;DIAPH2;TMEM158;KCNK1								Aggressive behavior	23/112	0.000421048	0.0339588	2.41705	18.7872	GABRB3;PRNP;SETD2;MAOA;NONO;SATB2;CEP152;PSEN1;PCDH19;SMARCA2;ARID1B;FOXP1;AFF2;MAPK10;FIG4;AP1S2;WAC;TCF4;DHCR7;DGCR6;PRODH;GRIA3;DGCR2
	SARS Perturbation; 209 Down Genes from GEN3VA Mouse Lung; Accession: GSE19137 Platform: GPL1261 Entry 5	35/198	0.000362063	0.00173351	2.0126	15.9472	FOXA1;NRP1;ENPEP;CD81;PON1;PKD2;MRPL20;RGS5;PGRMC1;RGS2;EFEMP1;SCP2;SEC61G;EMC2;PLS3;CYP2F1;IL33;CYB5A;ANXA1;NDUFA4;ARRDC3;MAMDC2;SFTPD;UBE2E1;ACYP2;LYZ;PLXDC2;ATP1B1;GSTA3;SCD;MYADM;SCGB3A2;UQCRC2;SERINC3;CDO1								A-CA-04-2009(H1N1) 6Hour GSE47960	38/300	0.0547097	0.156383	1.35404	3.93447	BTG3;PSMD12;RBM8A;CNP;WDR1;INSIG2;PRKX;ZC3HAV1;PPM1K;EFR3A;SPTLC1;CHSY1;GPBP1;RNF217;PPFIA1;C21ORF91;ZSWIM5;GBP1;HERC6;SNX6;AKIRIN2;AUTS2;MMAA;PCGF5;FAM46A;MX1;SEMA4F;TOR1B;FOSL2;PLSCR1;RRAGC;KBTBD2;FAR1;AVL9;XAF1;TRIB2;TLR3;FAM84B								SARS-BatSRBD 24Hour GSE47960	39/300	0.0373409	0.112721	1.39581	4.58896	SPAG16;UBXN2B;SRBD1;DUSP19;TIMM50;PLAC8;ATXN3;PNP;PRDX4;FAM172A;PALMD;BTBD3;PPP6R3;ZNF445;ANKRD13A;ANKRD28;MON2;RRM1;PDCD6IP;CADM1;NEBL;FANCL;YIPF4;PBX3;HPS3;CDKAL1;CNOT10;STAM;CHD1L;ZNF57;AIG1;PRDX6;FBXO33;MAPK10;CLIP1;CCDC86;BUD13;NAA16;FAM98A								Alcoholic Intoxication, Chronic	63/424	0.000436915	0.0347568	1.6417	12.6999	GABRB3;PHF3;SEMA5A;GRIK3;GRIK1;TRH;PRL;HMGB1;HNMT;CDH9;RCBTB1;CDH5;GRM2;HTR7;EDNRB;GRM7;RNF19A;HEY2;CDK20;PDE4B;GGT1;SEMA6A;MMP2;AKR1A1;DDX53;DKK2;GAL;CDH10;CDH11;CYP2E1;TLR4;CDH18;HDAC2;MAOA;SEMA3A;PIK3R1;LRP8;NKAIN2;FSTL5;ALDH3B2;CNR1;NPY;PENK;TAC1;PPARGC1A;NTRK2;OPN4;NLGN4X;OSBPL5;BDNF;PLCL2;FN1;HTR1A;LYZ;SMARCA1;NR4A2;SLC6A6;IL6;PDE10A;NAT1;CNTN4;FOLR1;KCNK3
	500 genes down-regulated by SARS-CoV-2 in human Calu3 cells at 4h from GSE148729 untreated totalRNA	71/489	0.000388528	0.00184162	1.59953	12.5614	SPAG16;APP;SCOC;MAML2;CITED2;CBLB;PCSK5;AMOT;LAPTM4A;SERP1;SESN3;TMSB4X;STMN1;ENSA;ZNF85;CYP1B1;GGT1;TNS3;SOX4;HERC6;MBNL1;SEMA6A;MME;DAPK1;BCKDHB;GOLPH3L;TMEM42;RNASE1;MUC3A;DUSP23;CLDN10;DAAM1;KIFC1;PLSCR4;PRR16;RHOU;PDE5A;NECAB1;PKDCC;ABHD4;HHLA2;NTN4;CAPG;FAM214A;CXXC4;PGRMC1;PGRMC2;PALMD;SPP1;EIF4EBP1;SULT1A4;SLC38A2;NDUFA7;LRRN3;MX1;SORBS2;ARPC5;LYZ;PBX1;CENPE;NAGK;ABI1;CCNG1;NBR1;RAB18;LNX…								A-CA-04-2009(H1N1) Day3 GSE36328	38/300	0.0547097	0.156383	1.35404	3.93447	PIWIL4;ADM;ZC3HAV1;THY1;IQGAP2;SPATA5;CLINT1;MALT1;IFIT2;IPO5;RNF213;SERP1;RAB20;SEC61G;PROK2;USP25;DAXX;GBP7;DCK;GADD45G;ADAT2;ARL4C;SLC7A5;CENPE;IL6;COQ2;NAV3;RAB37;LHX2;PPP2R2D;GNB4;BMP2K;SPATS2L;FAR1;C19ORF66;CD47;XAF1;LGMN								SARS-CoV 0Hour GSE47962	39/300	0.0373409	0.112721	1.39581	4.58896	CPNE8;FH;INSIG2;ZFAND2A;MRPS11;TMTC3;TFPI;MALT1;EEA1;PRDX4;DNAJB5;RNF217;ESD;WDR5;PTGFRN;IP6K2;TOE1;RAB6C;MREG;PMM2;NAA11;DAB2IP;ATP11C;RPSA;CDKAL1;SERPINB8;ITFG1;FOSL2;THAP3;SEC23IP;FAR1;NOL11;AVL9;UMPS;MAPRE1;TLR3;ERGIC1;CDC42SE2;GALK1								Impaired cognition	92/671	0.000439736	0.0347568	1.49946	11.5898	ACHE;APP;SPON1;CTNND2;GBE1;SLC2A1;AQP4;MTR;BRCA1;VLDLR;LMNB1;GRM2;GJA1;MMP24;KDR;FAM3B;DENR;JARID2;FBXO7;TP63;AGFG1;GRID2;MME;IGFBP3;SLC6A15;PDE4D;MARS2;MAGI2;ADAM10;PLA2G4A;RPSA;SDHC;THOC2;PEX1;DKK1;AP3B2;YWHAZ;FOXP1;BACE2;NCL;SCN8A;IL1RAPL1;AGTR1;SUCLG2;PDE5A;RIN2;TLR4;SHANK2;AARS2;MAOA;SATB2;PSEN2;LTBP4;XPC;OMA1;HSD17B6;PSEN1;PCDH19;PGRMC1;ATXN1;MAP2;CNR1;ERBB4;NTF3;SPP1;DMD;MGAT1;PRODH;SEC23B…
	Top 500 down genes for SARS-CoV-2 early infection in human female blood from GSE161731	72/498	0.00040191	0.00188267	1.59173	12.4462	CNTNAP3;CPM;NRP1;TMEM183A;SLC35F3;MPV17L;SAYSD1;VLDLR;HMGB1;HNMT;AFF3;COX7C;NUDT4;HINT1;ALCAM;SESN3;FAM174A;AP1S2;FLVCR1;MFSD1;FBXO7;TP63;TNS1;ATG3;ANXA1;ATG10;RPSA;RPS3A;SERPINB8;SPTB;RNF144B;VAMP7;SFRP2;RPL24;FAR2;GYPC;KLRB1;ITLN1;CD1D;TMEM164;SNX4;SNX2;HECTD2;ZNF703;BTLA;IGF2BP2;JAZF1;PCDH9;PCGF5;NDUFA4;BCL11A;CBX3;DENND4A;CYBRD1;PRG4;NAP1L1;KLF4;COX6C;FBXO33;SCCPDH;ARPC3;RPS29;MKRN1;RAB18;TOM…								A-Vietnam-1203-2004(H5N1) 24Hour GSE43204	38/300	0.0547097	0.156383	1.35404	3.93447	DLX2;RBM25;CD83;YTHDC1;BNC1;TNFAIP3;ITLN2;SPTY2D1;SOX21;IFIT2;RIMS2;RGS2;GJA10;UPP1;KCNJ2;MFAP3L;EPHA4;ZNF681;BTN2A1;ARRDC3;SSU72;ACYP2;RPSA;NR4A2;MSRA;AHI1;ACTA1;MAFB;ID2;ELMO1;CHMP3;BAX;MT1H;NCOA7;CDH16;CDO1;CPEB2;CCL26								SARS-CoV 48Hour GSE47962	39/300	0.0373409	0.112721	1.39581	4.58896	INVS;SGMS1;NKAP;TMPRSS2;PHAX;PIK3R1;RAP1GAP;TATDN3;POLD3;MRPL20;EFR3A;HINT1;C6ORF106;PRDX1;MED10;BBX;UQCRFS1;WDR7;SMAD2;CBX7;NDUFA7;TXNRD1;LARP7;ACYP2;SDHC;ARPC5;FBXO33;MSH6;DNAJC3;NIN;UFM1;GNPDA2;FEZ2;TRIP11;FAM98A;MAPRE1;CRLF3;C11ORF58;CCDC90B								Calcification of coronary artery	57/375	0.000453178	0.0351802	1.68492	12.9726	GABRB3;SEMA5A;DAGLA;ST6GALNAC2;CTNND2;BICD1;PTPRG;GRIP1;ADAMTS3;FTH1;RSPO3;ENPP1;PHACTR1;STK32B;CGNL1;ANKS1B;ST6GAL1;RBFOX1;SCARA5;MYH15;PDE4D;MAGI2;ADAM10;CDKAL1;AMPD3;AP3B2;ARID1B;MTSS1;ITPKB;INPP4B;ZNF91;COL4A2;PAPPA;PLAA;PHLPP2;PON1;PPM1K;PLD1;ATXN1;MARVELD3;APOB;PPARGC1A;OPCML;ABCA1;FARP1;GALNT2;PTPRD;MYO1E;CPEB1;RALYL;CPS1;UST;BUD13;FGF13;KLKB1;FGF12;ADGRL2
	Top 500 upregulated genes in human nasal epithelial cells with SARS-CoV-2 infection (Mutant, 72 hpi) from GEO GSE162131	60/398	0.000405132	0.00188267	1.66943	13.0404	SETD2;RBM25;CD83;PLXND1;TNFAIP3;CHD1;IFIT2;AFF2;ZNF608;SIPA1L1;FLVCR2;MAP3K4;HERC6;DUSP5;EDN1;SLC6A15;REV1;ASH1L;THOC2;ARID1B;TMEM131;ETV5;DISP1;FOXP1;SFPQ;SLC5A9;RBL1;DAAM1;XRN1;WAC;ITGA6;INO80D;NEDD4L;ZC3HAV1;PPM1K;USP18;STK31;TRA2B;SLITRK6;TP53BP2;ZKSCAN2;HIVEP2;PPARGC1A;RIMKLB;ZBED5;GBP1;ATF7IP;ZNF462;CPSF6;AUTS2;BCL11A;MX1;RASSF9;HELZ;MERTK;PBX1;NFE2L3;TCF4;XAF1;TRIM33								A-Vietnam-1203-2004(H5N1) 2day-TNFRSF1BKO GSE40792	38/300	0.0547097	0.156383	1.35404	3.93447	RBM8A;CPNE4;TNFAIP3;PRKX;ATP10A;ZC3HAV1;SAMHD1;USP18;IFIT2;SAV1;UGCG;RNF213;SPTLC1;CCND2;SEC61G;SLITRK4;GCNT2;STX6;C21ORF91;ST3GAL1;HERC6;ARRDC4;GBP7;NEK6;FAM46A;LIX1L;WDR75;ATP11B;FNDC3A;DNAJC15;UCHL5;ETV6;PARP11;FEZ2;NDUFAB1;SPATS2L;ITM2C;NSMAF								SARS-dORF6 48Hour GSE47962	39/300	0.0373409	0.112721	1.39581	4.58896	DDX6;ZC4H2;EIF4A3;RMND1;TMEM181;PHAX;RPAP3;POLD3;ZFP14;MED10;DPYSL3;EMC2;BBX;MB21D2;CBR4;DNAJC19;STARD13;YIPF5;CMTM6;ATG10;LARP7;TMEM154;NET1;CLIP1;UFM1;RRAGC;IFT81;OSTC;FEZ2;TAX1BP1;UBE2V2;PKP2;AAK1;BMP2K;UMPS;MAPRE1;CRLF3;C11ORF58;CCDC90B								Atherosclerosis	144/1134	0.000453996	0.0351802	1.37907	10.6153	APP;MTRR;PROS1;F13A1;F11R;ETS1;CTGF;RGS5;RGS2;GJA1;EDNRB;PNP;ANPEP;GJA5;MYC;RNF19A;NAMPT;KDR;TNFSF11;ENPP1;SEMA6A;PRKCB;IGFBP3;ADAM10;CDKAL1;DKK1;ADAM17;CARHSP1;MAF;PAPPA;ZNF318;AGTR1;CYP2E1;IL6ST;HRASLS;SCG2;XPR1;FBN2;ARHGEF26;CNP;MAOA;BHLHE22;INPP5D;IGFBP7;APOB;TAC1;PPARGC1A;ABCA1;PRNP;BDNF;RARRES2;GOT2;TFPI2;IDH2;FN1;IRF2BP2;NR2F2;LYZ;GP6;NFKB2;MSRA;IL6;DAP;TNFSF4;NOX4;SDC1;TNFSF9;NOX5;DHCR7;F…
	COVID-19 patients BALF up	72/500	0.000451575	0.00207812	1.58411	12.202	IFITM3;SPAG16;NCKAP1;SLC2A1;FNBP1L;ATP12A;COX7C;RND3;SOX2;RGS2;DEPTOR;TRPS1;KIF21A;CA8;CGNL1;ZNF564;TP63;CHST9;ANKRD36C;PAWR;COBL;RPSA;RPS3A;MYRIP;SLC22A23;TPST1;INPP4B;ZNF91;RPL24;SMPDL3A;RAI14;SEMA3A;NEDD4L;TMPRSS2;AK4;SPATA5;FAM214A;NT5E;ZNF827;SLITRK6;MAP7;REPS2;LRIG3;CYP2F1;SPTBN1;ABCA1;ZNF462;IL33;TGFB2;MYO10;AUTS2;GALNT3;NEBL;TPRG1;AADAT;CYBRD1;SORBS2;A2ML1;PTPN13;PBX1;HS3ST1;GULP1;MYO1D;N…								A-Vietnam-1203 CIP048 RG3-2004(H5N1)mutPB1-F2del 0Hour GSE43203	38/300	0.0547097	0.156383	1.35404	3.93447	SPAG16;CPNE8;AHCTF1;ZNF492;GPR68;NTM;PCDH19;SPTY2D1;PPP1R9A;NUDT4;HINT1;GRM7;PALMD;TRA2B;ZNF449;DNMT3B;ZNF568;LRIG3;ZNF600;KCNH2;RBFOX1;BCL11A;ZNF804A;ATP11C;RASSF9;DISP1;NR4A2;RABEP1;SUCLA2;CRISPLD1;KANSL1;COL5A2;ZNF615;ANP32E;RPL24;FAM20A;CNTN4;SSBP1								SARS-ddORF6 48Hour GSE47961	39/300	0.0373409	0.112721	1.39581	4.58896	CDS1;PRPS2;MTMR2;NBAS;KDM3A;HPGD;IFT172;MAPKAP1;SEL1L;SRBD1;RAP1GDS1;LPAR1;BRCA1;SPTY2D1;TIMM50;NUP85;BCL7C;GAR1;STOM;ITGAV;RSU1;FBXO7;SEC23B;GSTM3;PDCD6IP;ELMOD3;CNOT10;DHCR24;DCK;TMEM154;BACE2;MYO1B;PSMA1;NAT1;TTC5;RAPGEF1;CCDC86;FAM98A;ZNF432								Carcinoma of bladder	147/1162	0.000467881	0.0359042	1.3734	10.5303	FOXA1;TFRC;ETS1;FGF3;RIMS2;SOX2;RGS2;GJA1;HMGN5;EDNRB;PNP;CDH2;ALKBH1;MYC;STMN1;NAMPT;KDR;TRIM24;CYP1B1;OIP5;SOX9;KPNA2;MAP3K7;TP63;SOX4;WLS;AGFG1;EOMES;EPHA4;SLC38A1;ST6GAL1;RALBP1;SEMA6A;DAPK1;IGFBP3;ADAM10;CDKAL1;MSH6;INPP4B;TWSG1;AGTR1;CYP2E1;KIF20B;RAF1;TNKS;TGFA;XPC;PIK3R1;OMA1;PSEN1;BHLHE22;FHIT;PCDH17;RHOBTB2;PENK;NLRP2;IGFBP7;SMYD3;ST3GAL1;MCL1;SMAD2;TGFB2;CADM1;SYT1;BDNF;FANCL;NEK6;TFPI…
	Top 500 down genes for SARS-CoV-2 infection in Rhesus macaques at Group 1 dose in PBMCs at 2 DPI from GSE156701	68/467	0.000470905	0.00214624	1.60406	12.2885	ST6GALNAC2;SNX13;SLC7A11;FNBP1L;BACH1;PITPNC1;PPP3CA;PTAR1;CNST;AP1S2;ZNF845;PDE4B;PROK2;PHACTR1;CA8;TMEM38B;ARRDC4;CNOT6L;AGTPBP1;CR1;MME;SENP2;PHKA2;SPTB;KCTD7;SLC25A16;TGFBR3;ELF2;FAR1;FAR2;MAML3;CHST2;TSPYL5;TRIM52;KLRB1;TGFA;FAM214A;CYB5R1;SLC25A29;FAM172A;PNMA1;REPS2;STXBP5;STXBP6;CDH26;RPRD1A;SMNDC1;CBX7;DENND4A;MOK;CYBRD1;PARP16;FBXO33;SORL1;SULF2;TMEM154;CLK1;RSPH3;SLC4A7;CENPE;KLF7;SNRK…								Dhori Virus 12Hour GSE17400	38/300	0.0547097	0.156383	1.35404	3.93447	DLX2;SEC23A;CITED2;TNKS;CAAP1;GHITM;FNBP1L;BZW1;ADD2;SCP2;GPBP1;TYW1;PROM1;SLC38A2;RAB2A;DNAJC19;ARFGEF1;HGSNAT;SLC38A1;CXADR;AGTPBP1;MBD2;ZNF77;DNAJC15;DKK1;YWHAZ;ITFG1;AZIN1;NET1;UCK2;SUCLA2;UBE2V2;MYADM;RPL22L1;GPD1L;MAPRE1;CDC42SE2;ARL8B								cSARS Bat SRBD 36Hour GSE37827	39/300	0.0373409	0.112721	1.39581	4.58896	MRS2;MTMR2;PNCK;SLC2A1;FAM86C1;MTR;FAM86FP;TIMM50;NRBP2;MTHFD1L;FAM172A;PALMD;CFL2;ADAMTS17;DMD;C3ORF58;GALNT7;NTRK2;KLHDC4;AGTPBP1;OLIG3;SFMBT2;TMC7;C12ORF50;KCTD3;TRNAU1AP;SLC25A16;TMX4;GSTA4;FAM151A;GORASP2;ZNF517;PPP2R2D;NOX5;CD48;ACO1;CDH16;C11ORF58;ZNF552								Ventricular arrhythmia	15/60	0.00048255	0.0364509	3.11232	23.767	KCNH2;PDE4D;SEMA3A;ANK2;F3;GJA1;ADAM17;GJA5;NOS1AP;PDE4B;AGTR1;PKP2;IDS;SGK1;KCNJ2
	500 genes down-regulated by SARS-CoV-2 in human Caco2 cells at 4h from GSE148729 mock	70/484	0.000475528	0.00214667	1.59175	12.1786	FOXA1;SCOC;CITED2;JADE1;ADM;COX7C;NUDT4;PTPRG;SLC2A8;PTAR1;SERP1;UBE2Q2;CFL2;ZNF528;ZNF846;TMED7;TMEM38B;SEPHS2;CHST9;LYPLA1;CXADR;ANXA1;AGTPBP1;ANXA3;WDR75;ADAM10;ALG13;SLC25A16;PPM1B;FEZ2;PELI1;NCOA7;RHOU;BCAT1;FH;NBAS;KHDRBS3;PKDCC;SRBD1;NTN4;TMTC3;MRPS30;PGRMC2;AMZ2;SOCS6;PDLIM5;SULT1A4;ZBED5;CBR4;PAIP1;GALNT7;LRRC23;FANCL;AGL;MACC1;CRIM1;CABLES1;DEK;SORL1;KITLG;KBTBD6;RPS29;ID2;COL5A2;NFE2L3…								Dhori Virus 24Hour GSE17400	38/300	0.0547097	0.156383	1.35404	3.93447	N6AMT1;MTRR;INSIG2;NTM;PRUNE2;EFCAB7;CLINT1;MALT1;SLC2A8;CYB5R1;HMGN5;HECTD2;DHX34;KYNU;HEY2;HYAL4;ITGAV;JARID2;RIMKLB;ZNF146;HERC6;ATG3;STARD4;ZNF141;APOBEC3G;PCGF5;BTN2A1;ALG13;YWHAZ;KCTD6;SYT7;PARP11;AHI1;PLSCR1;CNOT6;PPP1R3B;RPS29;TRMT5								icSARS CoV 36Hour GSE37827	39/300	0.0373409	0.112721	1.39581	4.58896	SEMA5A;DET1;PROS1;AK2;DUSP19;PSIP1;CSTF2T;CD1D;HMGB1;CXCL14;SPATA6;GIMAP8;PAIP2B;BMPER;MAN1C1;DMD;ARSD;CBR4;SASH1;ANKS1B;CBX7;C9ORF135;NDUFA7;TRPC6;MME;CNOT10;AIG1;PDP1;BACE2;FXYD4;RAB37;LHX2;CDH10;NUP50;SCGB2A1;TTC30A;FGF12;CHST2;ITM2C								Mammary Neoplasms, Human	69/476	0.000487659	0.0364509	1.59578	12.1693	BCAR3;TOP2A;FOXA1;CDA;ACHE;SETD2;TFRC;SLC2A1;MTR;BRCA1;FGF3;AKAP12;CDH5;FBL;GJA1;RGS2;EFEMP1;EDNRB;CASP8;CDH2;STMN1;HEY2;DNMT3B;KDR;CYP1B1;RSPO3;FAM19A4;TP63;DYNC2H1;NCOA1;MME;NCOA3;MMP2;ARRDC3;ADAM10;PLA2G4A;MRPS7;DKK1;F3;SFRP2;UMPS;RAF1;ZNF432;LPAR1;PAK1;SPP1;TP53BP2;REPS2;IGFBP7;PPARGC1B;BARD1;BCHE;WWOX;CADM1;TFPI2;FN1;NR2F1;DEK;LBX1;PTPRD;NFKBIA;IL6;RALYL;MEIS1;NAT2;CTNNB1;BAX;VIM;FGF10
	Top 500 down genes for SARS-CoV-2 infection in Rhesus macaques at Group 2 dose in PBMCs at 2 DPI from GSE156701	67/460	0.000512137	0.00229012	1.60429	12.1556	BCAR3;SPON1;ST6GALNAC2;GPR68;SLC7A11;HMGB1;FNBP1L;PITPNC1;PTAR1;RGS2;CNST;ZNF608;BASP1;STMN1;PROK2;PHACTR1;CHAC2;CTSF;CA8;SOX4;GPR135;TNS1;FOXD1;MME;ATG9B;PDE4D;GOLPH3L;ELMOD3;PAWR;KAZN;PHKA2;KCTD7;SLC25A16;TGFBR3;TPST1;CLIP1;RNF125;FAR2;SGK1;RAF1;CHST2;KLRB1;GLIS3;ITLN1;FAM214A;PDLIM1;CYB5R1;OGFRL1;SLC25A29;PRKAR2A;SPP1;RPRD1A;ZNF540;CBX7;ZNF141;NEK6;GZMA;MOK;CYBRD1;SORL1;SULF2;GADD45G;SLC4A7;PD…								Ebolavirus(EBOV) 3day Splenocytes GSE17509	38/300	0.0547097	0.156383	1.35404	3.93447	NPFFR2;RAB3B;ASAH2;TMEM200A;SLC35F2;AQP7;ADM;OMA1;VLDLR;EFNA5;USP18;VSIG10;TMEM241;IFIT2;PTPRG;SLC25A29;PRDX1;MED10;NAMPT;SC5D;MFSD1;AP3S2;HERC6;DAXX;KCND2;SRD5A3;AKR1A1;PRLR;LGALS9B;TPST1;SLC5A9;PDE10A;IFT81;RILPL1;XAF1;ERGIC1;ST6GALNAC5;RAB7A								icSARS CoV 72Hour GSE33267	39/300	0.0373409	0.112721	1.39581	4.58896	ASAH2;UNC93B1;EIF4A3;RMND1;AKAP7;HIF3A;USP18;NUDT4;SAV1;HECTD2;TYW1;MGAT1;WDR7;GGT1;SOCS4;SOX5;SLC22A11;EPHA5;RAB2A;CENPW;MAGI2;BCKDHB;HPS3;VRK1;DHCR24;AIG1;SERPINB6;EID3;RRAGB;SESTD1;SCD;TCEA3;CHMP3;ANG;TLN2;KBTBD7;SRSF6;CNIH4;ZFP28								Endometrial Carcinoma	111/840	0.000488852	0.0364509	1.43932	10.9726	FOXA1;ETS1;FGF3;SOX2;IPO8;EFEMP1;ALCAM;EDNRB;PPP2R1A;MYC;STMN1;KDR;TNFSF11;CYP1B1;SOX9;GGT1;MAP3K4;SOX4;WLS;KCNH2;SEMA6A;IGFBP3;RPSA;ASRGL1;MSH6;RAB32;AGTR1;ROR2;IL6ST;RAF1;EZR;YTHDC1;ERV3-1;TGFA;XPC;PIK3R1;FHIT;RAP1GAP;CYP11A1;EIF4EBP1;PLXNA1;IGFBP7;PROM1;MCL1;BARD1;SMAD2;TFAP2C;STARD13;TGFB2;CADM1;BDNF;SMARCA1;FOSL2;CDK8;IL6;DAB2;SDC1;TCF4;FGF13;FGF10;CDC42SE2;SETD2;ARRB1;ADM;BRCA1;PRL;MED15;CA…
	Top 500 up genes for SARS-CoV-2 infection in Rhesus macaques at Group 1 dose in PBMCs at 2 DPI from GSE156701	69/478	0.000548458	0.00242962	1.5878	11.9218	CPNE8;SLC35F6;CITED2;LRRK1;TMEM51;ADM;ARRB1;IFIT2;MCEE;SPTLC2;CASP10;HERC6;IL15;MN1;PLSCR1;XRN1;PALLD;KCNMA1;LY6D;IRF8;NCOA7;SMPDL3A;RIN2;TLR3;CNP;UNC93B1;CUL1;TMPRSS2;SAMHD1;USP18;PLAC8;CHST12;PODXL;INPP5D;MGAT1;DMAP1;GBP1;SH2B2;SASH1;SNX6;BARD1;GGT5;USP25;APOBEC3F;CADM1;PCGF5;APOBEC3H;PCDH20;IDH1;TFPI2;MX1;DNAJC11;DEK;TOR1B;KLF4;MSRA;PARP11;MAFB;NAGK;PARVG;XPNPEP1;GNB4;SPATS2L;ACO1;TRIM38;XAF1;…								Rabies CVS-11 7day-Spinalcord GSE30577	38/300	0.0547097	0.156383	1.35404	3.93447	ALDH1L1;PFKFB3;ZFAND3;PSEN2;TNFAIP3;PRKX;PPM1K;F11R;USP18;IFIT2;LAPTM4A;RGS2;SNX2;GPBP1;NAMPT;BBX;IGF2BP2;SEC23B;LAIR1;HERC6;GGT5;NUS1;USP25;DAXX;GBP7;SERPINB9;CFLAR;GADD45G;ETV6;NT5C3A;DNAJC3;PSMA6;CARHSP1;MATN1;BMP2K;ANG;XAF1;TLR3								icSARS CoV 72Hour GSE37827	39/300	0.0373409	0.112721	1.39581	4.58896	TTC25;SATB2;TFPI;RCBTB1;SCPEP1;SH3PXD2A;FAM172A;RASGEF1A;FLVCR1;AGA;RPRD1A;GGT1;METTL9;ST6GAL1;UNC5CL;TRIQK;MAGI2;LIX1L;CMTM6;ACYP2;SDHC;UNC5D;SORL1;PBX1;MTSS1;SERPINB6;MYO1D;TMEM135;TMX3;NBEA;ZADH2;KCNMA1;CHMP3;ANG;TRIB2;SMPDL3A;XPR1;SERINC5;HCN1								Hepatocarcinogenesis	75/527	0.000493453	0.0364509	1.56288	11.8999	SETD2;TFRC;GLI3;CKS1B;AKAP12;PPP3CA;GJA1;HINT1;IMMP2L;CCND2;CASP8;PPP2R1A;MYC;STMN1;DNMT3B;TRIM24;ZNF569;TMED7;MAP3K7;TP63;EDN1;TLE1;SEMA6A;IGFBP3;CAD;ACSL4;CHD1L;TERF1;DKK1;MSH6;NCL;ZNF436;CYP2E1;RAF1;TLR4;HPGD;HPN;TGFA;THY1;DLL3;ZNF629;PRDX1;SPP1;IGFBP7;IGF2BP2;PROM1;PDLIM5;MCL1;SMAD2;WWOX;STARD13;CADM1;MBD2;SIAH1;FN1;STAM;PTPN13;SMARCA1;YY1AP1;AICDA;SULF2;PTPRD;NFKBIA;RPIA;IL6;APC;CPS1;NAT2;CC…
	Top 500 downregulated genes for SARS-CoV-2 infection in human limbus from GSE164073	68/472	0.000632427	0.00277565	1.58376	11.6659	MYOM1;PTPRU;TMEM200A;CPNE4;WIPF3;CTSV;F11R;SLC8A1;GJA1;LIPH;CFL2;PDE4B;TIMP3;PLS3;LRRFIP2;LMCD1;PGM1;SOX4;SAMD11;DUSP4;CXADR;ATG9B;PAWR;UBE2E2;SHROOM3;F3;DKK2;ANO1;GREM2;TUBB2A;MYADM;PADI2;SGK1;RIN2;RAI14;CDS1;PFKFB3;SGMS1;SDC2;AMIGO2;C5AR1;ATP10B;TGFA;ATP10A;HSD17B6;NT5C2;NUAK1;PDLIM5;RIMKLB;MFAP3L;NTRK2;ARHGEF37;GALNT3;NEBL;BDNF;MACC1;PCDH7;SUSD2;SORBS2;MERTK;PLEKHA7;MFAP5;SMOC2;SPCS3;CAPN12;ID…								SARS-CoV MA15 Day1-PFU-10^3 GSE33266	38/300	0.0547097	0.156383	1.35404	3.93447	RNASEH2B;CTNND2;HPN;FAM107A;RPL8;AFF3;COX7C;AMOT;SPRED2;GRM4;CNNM1;STMN1;NTF3;CHAC2;PHACTR1;ZNF721;GPAT2;CEP97;TNS3;NDUFV1;TMEM132D;NTRK2;RRM1;TIGD4;PCDH20;ZNF77;CNOT10;TERF1;GULP1;THAP3;IRAK1BP1;PPP1R3B;SCN8A;GJB5;MSH5;SUCLG1;CNTN4;RIN2								A-CA-04-2009(H1N1) 0Hour GSE47960	38/300	0.0547097	0.146043	1.35404	3.93447	PTGER4;ZCCHC6;MTRR;SLC44A1;SGMS1;UBXN2B;RBM8A;TSEN15;CYB5R1;ZMYM1;ZNF706;NAMPT;BBX;STXBP5;COX10;C3ORF58;OFD1;DNAJC19;EPHA4;ZNF462;PNISR;LYPLA1;PDE4D;TCF12;ACSL5;IRF2BP2;GTPBP8;TERF1;SYTL4;OXR1;DNAJC3;LARS2;MLLT10;FAM76B;PDE5A;STT3B;RIN2;MXRA5								Fibrosis, Liver	77/545	0.00052012	0.0380651	1.54995	11.7199	COL14A1;CD81;IFT172;STMN2;PLOD2;ARRB1;PYGL;GLI3;CTGF;GGTLC1;PPP3CA;FBL;SMPD1;TMSB4X;RNF19A;KDR;PDE4B;AP1S1;TMED7;TNS1;OFD1;ANXA1;SEMA6A;MMP2;ADAM10;PLA2G4A;ASH1L;PEX1;F3;DKK2;ETV6;ADAM17;AGTR1;CYP2E1;TLR4;TLR3;HDAC2;KDM3A;UNC93B1;SDC2;GLIS3;TGFA;THY1;NT5E;CNR1;PRDX1;INPP5D;PDGFC;SPP1;FADD;SLIT2;APOB;SMAD2;IL33;TGFB2;BDNF;AGL;CNBP;PMM2;MBD2;FN1;PTPN13;MERTK;NFKBIA;IL6;LHX2;SCD;COL5A2;NOX4;CTNNB1;F…
	Top 500 up genes for SARS-CoV-2 infection in Mesocricetus auratus hamster lung Day 14 from GSE162208	55/364	0.000652795	0.00283876	1.67223	12.2646	TRIM71;CD83;BNC2;BNC1;WIPF3;HNMT;CTSO;EFEMP1;RAB42;ADAMTS3;LIPH;KIF5B;PDE4B;EDIL3;SOX4;EPHA5;DUSP5;DAPK1;KCNK12;ATG9B;ARRDC3;INPP4B;NAV3;KCNMA1;ITGA6;FAM20A;TRIB1;SATB2;CDCA7;GDPD1;PRTG;UGCG;RAI1;ZNF703;SPP1;SAMD3;WASF3;ABCA1;GALNT7;AADAT;FN1;RMDN2;KLHL4;KLF4;FOSL2;CLK1;NR4A2;MEIS1;CDAN1;PDP2;BHLHE40;LNX1;LRRN1;NOL11;LPIN1								SARS-CoV MA15 Day2-PFU-10^4 GSE33266	38/300	0.0547097	0.156383	1.35404	3.93447	PTGER4;SGMS1;ITGB5;MRPS11;CITED4;ATP5J;ATP10B;RCBTB1;CTGF;NFU1;CNNM1;LRRTM4;DLGAP1;NUDT15;ACAA1;SLC38A2;GPM6B;KCNH2;DNAJC19;ZNF18;CDV3;GRID2;EDEM1;TEX10;PSMA6;KLF7;PDP2;RPS29;CR1L;LHX2;ZNF714;ZNF615;ELMO1;MT1H;ACO1;HRASLS;BCAT1;LGMN								A-CA-04-2009(H1N1) 0Hour GSE47961	38/300	0.0547097	0.146043	1.35404	3.93447	TFRC;TSEN15;EIF4A3;LGALSL;TMEM164;EXOSC6;FBL;ATXN3;IMMP2L;SCML1;SERP1;FAM3B;UQCRFS1;JARID2;LONRF1;SMNDC1;SAMD11;PRNP;CNOT6L;MMAA;NEBL;NEK6;CNBP;TXNRD1;TFPI2;WDR75;SLC30A1;ATP1B1;OXR1;PDP1;RNF144B;IL6;EIF3K;RAB15;EIF3E;UMPS;C11ORF58;ZNF354B								Medulloblastoma	82/590	0.000581808	0.0421891	1.52124	11.3323	ACHE;TFRC;TMEM200A;PSIP1;TRH;PRL;HMGB1;GLI3;HK2;SOX2;AKAP12;GJA1;CCND2;CASP8;GRM4;ZMYM3;MYC;RNF19A;STMN1;BOC;KDR;TIMP3;SOX9;TMED7;SOX4;WLS;BRD3;EPHA7;DAPK1;IGFBP3;MMP2;DDX53;PAWR;AXIN2;DKK1;F3;KCTD6;MSH6;SLC25A16;TWSG1;SFRP2;SCN8A;ROR2;IL6ST;BCAT1;EZR;KHDRBS3;TNKS;CDCA7;CD1D;EFNA5;FHIT;FSTL5;NT5E;MAP2;ERBB4;PDGFC;NTF3;EIF4EBP1;NLRP2;SLIT2;PROM1;SOCS6;ATOH1;TGFB2;SLC16A1;CADM1;SYT1;BDNF;IDH1;DAB2I…
	Top 500 up genes for SARS-CoV-2 infection in Rhesus macaques at Group 1 dose in PBMCs at 10 DPI from GSE156701	66/458	0.000748499	0.00322535	1.58362	11.398	MYOM1;ALDH1L1;TMEM183A;TFRC;SLC2A1;NENF;ANKRD9;TATDN3;HINT1;SESN3;UROD;ZMYM4;CA2;CA4;TNS1;RPSA;RPS3A;SYTL4;SPTB;SERPINB6;BACE2;SLC7A5;TUBB2B;DNAJC1;CARHSP1;TUBB2A;DOK6;GPR160;TSSK3;RHOU;DNASE2;TLN2;ABHD4;GYPC;SDC2;PSEN2;NEDD4L;ADD2;PLAC8;ZNF629;STOM;IGF2BP2;SNX6;NUS1;SLC16A1;NDUFA4;APOBEC3H;GZMA;PLCL2;DNAJC11;LYZ;COX6C;RANBP6;PRDX6;PBX1;MYO1D;CDK8;CNOT6;DAP;CCS;RPS29;MKRN1;ANP32E;EIF3H;BAX;NIT2								SARS-CoV MA15 Day4-PFU-10^4 GSE50000	38/300	0.0547097	0.156383	1.35404	3.93447	RAB3B;TENM1;TMEM87B;SLC44A1;TNKS;SATB2;MEI4;FBXO28;DUSP19;LIN7C;BICD1;RPAP3;CDH7;SAV1;STK3;HINT1;UBE2Q2;HSF2;AP1S2;NDUFV2;SOCS4;ZNF420;RAB2A;KLHDC4;MUSK;ARHGEF37;ANXA3;GOLPH3L;SORBS2;IRAK3;AMPD3;AP3B2;ANO1;NLRP12;IRAK1BP1;EZR;CPEB2;CNIH4								A-Vietnam-1203-2004(H5N1) 18Hour GSE28166	38/300	0.0547097	0.146043	1.35404	3.93447	GALNT14;TFRC;SLC35F3;WDR1;ZNF195;EIF4A3;PSIP1;ATXN7L3B;PRKX;PYGL;MRPS30;PLCXD1;COL4A3BP;FRAT2;TFG;PODXL;CASP6;MED10;TRIM24;DNMT3B;IGFBP7;LMCD1;PGM1;DUSP5;NR2F2;SULF2;RSPH3;FA2H;UCK2;GPRC5B;MYADM;ITGA6;ANG;BUD13;DHCR7;LPIN1;PFKM;PFKP								Carcinoma, Spindle-Cell	33/188	0.000596496	0.0428609	1.99434	14.8068	CDS1;LIN7A;PIK3R1;BRCA1;FHIT;ALCAM;EFEMP1;BASP1;MYC;TRPS1;STMN1;DNMT3B;SOX9;GGT1;TP63;TLE4;ANXA1;MMP2;FN1;CASK;AZIN2;MERTK;PRLR;YWHAZ;TUBB2B;KITLG;SCD;ID4;VIM;IL6ST;EZR;SGK1;TLR4
	500 genes down-regulated by SARS-CoV-2 in human Calu3 cells at 12h from GSE148729	70/495	0.000888623	0.00379466	1.54959	10.8872	GABRB3;RAB3B;CPM;ALDH1L1;TFRC;ZNF492;PCDH11Y;MPV17L;DUSP19;HIF3A;FCAR;RYR3;CDH7;CDH6;GRM2;PAIP2B;NNT;ZNF528;EFHD2;PDK1;TNS1;CXADR;IGFBP3;FBXO15;CLDN10;RNF125;PAPPA;ZNF714;ZNF793;LUZP2;ATP10B;PLCXD1;TMEM164;ATXN3;EXOSC6;CNNM1;FLRT2;PTCHD1;DSEL;ST8SIA4;MAN1C1;SLITRK5;STOM;PROM1;ARSD;PRODH;PPARGC1B;COL28A1;FN3K;SLC16A1;APOOL;PCDH9;LRRN3;GALNT3;EDEM1;TXNRD1;TFPI2;CYBRD1;LYZ;SORL1;MGAT4C;SLC4A8;KITLG;…								SARS-CoV MA15 Day4-PFU-10^5 GSE33266	38/300	0.0547097	0.156383	1.35404	3.93447	TOP2A;SPAG16;TULP4;ATP10B;PLOD2;SLC7A11;RCBTB1;SAV1;STK3;POLD3;MSTO1;RNF217;ST8SIA4;RSPO3;DMAP1;UPP1;JARID2;ACAA1;RUNX1T1;ZNF18;CDV3;KLHDC4;CENPW;SLC16A1;ATG10;CRIM1;AEN;GADD45G;DCTD;PSMA6;RILPL1;PSMC4;ZNF615;HYOU1;TCF4;CEP63;BCAT1;MXRA5								A-Vietnam-1203 CIP048 RG3-2004(H5N1)mutPB1-F2del 24Hour GSE43203	38/300	0.0547097	0.146043	1.35404	3.93447	NPFFR2;PHF3;N6AMT1;MTRR;HNF4G;SLC2A1;UBP1;CSTF2T;MTR;F11R;BACH1;FRAT2;CASP10;SLC19A3;PLXNA1;WDR7;TNS3;SMNDC1;RAB11FIP4;CMTM7;PRKAB2;MON2;PDE4D;MACC1;TBCD;ELMOD3;KAZN;SSTR1;RNASE1;FAM126A;ITPKB;FA2H;ZFP62;CTDSP2;CTH;THAP9;BUD13;MAPRE1								Hyperammonemia	24/122	0.000616587	0.0439054	2.29056	16.9303	HGSNAT;MTRR;MMAA;GBE1;AGL;BCKDHB;CAD;ACAD9;MTR;PYGL;MUT;GALC;MCEE;CPS1;SMPD1;PCCB;IDS;SUCLG1;UQCRC2;AGA;LPIN1;PFKM;MMACHC;CD320
	Top 500 up genes for SARS-CoV-2 infection in Mesocricetus auratus hamster lung Day 3 from GSE162208	55/370	0.000965282	0.00408521	1.63983	11.3855	KDM1B;SNX13;TNFAIP3;IFIT2;PTPRG;LMNB1;CTSO;HELB;NAMPT;HERC6;GBP7;HMGCS1;ARRDC3;FNDC3A;NT5C3A;RNF125;INCENP;IRF8;FAR1;CD48;ITGA6;TLR3;ARL8B;KHDRBS3;PFKFB3;HPGD;AIRE;UNC93B1;GOSR1;CDCA7;XIAP;ZC3HAV1;LILRA5;TRPM2;UGCG;SC5D;ABCA1;USP25;RRM1;PCGF5;GZMA;MX1;KLHL4;DEK;GP6;MERTK;PLEKHA7;AICDA;PDP2;MAFB;SNX16;BHLHE40;SPATS2L;LRRN1;PIK3AP1								SARS-dORF6 72Hour GSE47960	38/300	0.0547097	0.156383	1.35404	3.93447	IFITM3;HKR1;UNC93B1;LGALSL;TMEM51;ZC3HAV1;PPM1K;SAMHD1;USP18;IFIT2;SLC25A29;C16ORF72;TRA2B;GPBP1;ZC3H12A;HERC6;ARRDC4;DUSP5;MMAA;C1GALT1;MX1;EMP1;RASSF9;MYRIP;CFLAR;TOR1B;KLF4;NBPF15;NFKB2;NFKBIA;RNF144B;PLSCR1;SFPQ;XRN1;PELI1;BUD13;C19ORF66;XAF1								HHV-8 72Hour GSE6489	38/300	0.0547097	0.146043	1.35404	3.93447	PHLPP2;RAB3B;BNC1;SDC2;LTBP4;TGFA;HIF3A;EFNA5;HS6ST1;SIPA1L3;BICD1;RND3;MALT1;RAB42;SMPD1;PDGFC;MGAT1;OIP5;APOB;LONRF1;SPTBN1;ZNF684;BRD3;CPSF6;RRM2;ARHGEF37;NEBL;MMD;GALNT2;CABLES1;ZWINT;CENPE;CARHSP1;KCNS2;CACHD1;ULK2;PDE5A;GALK1								Plaque, Amyloid	39/235	0.000638793	0.044777	1.8655	13.7225	APP;CDA;ACHE;C5AR1;STMN2;PSEN2;SLC2A1;AQP4;THY1;SLC7A11;PSEN1;CST5;THBS4;RIMS2;GGTLC1;CST2;COL4A3BP;APOB;ABCA1;BCHE;PRNP;SEMA6A;MME;BDNF;MMP2;MOK;PAWR;ADAM10;RMDN2;LYZ;PTPN13;DKK1;SORL1;SERPINB6;IL6;GAL;SUCLA2;VIM;TLR4
	152 Down Genes from GEN3VA Mouse Lung; Accession: GSE19137 Platform: GPL1261 Entry 6	27/148	0.000991986	0.00412457	2.08765	14.4378	ENPEP;PON1;PKD2;RGS2;SCP2;PRDX1;PLS3;CYP2F1;TNS3;CYB5A;MBNL1;ANXA1;CBX3;CNBP;MAMDC2;SFTPD;NAP1L1;DEK;ATP1B1;LYZ;SERPINB6;GSTA3;SCGB3A2;TCF4;PDE5A;EIF3E;UQCRC2								icSARS CoV 24Hour GSE33267	38/300	0.0547097	0.156383	1.35404	3.93447	SPON1;KDM3A;IFT172;SRBD1;STMN2;PCDH15;NKAP;CUL1;USP18;EFR3A;MAP2;PRDX1;NDUFV2;SPTBN1;ZNF564;ABCA1;STARD4;GALNT2;FAAH2;PHKB;DEK;CHFR;TMEM154;MAPK10;RSPH3;THAP3;NLRP12;IL6;KBTBD6;XRN1;PSMC4;PNLDC1;MSH5;RPL24;NAA16;XAF1;LCORL;SSBP2								SARS-BatSRBD 72Hour GSE47960	38/300	0.0547097	0.146043	1.35404	3.93447	PHF3;DDX6;AHCTF1;RBM25;CAB39;HNF4G;CSTF2T;HMGB1;C16ORF72;FAM172A;UQCRFS1;ITGAV;METTL9;AGFG1;JAK1;ACTR3;RNGTT;CCZ1B;NBPF9;AGL;DNAH14;TCF12;HUS1;PAWR;CASK;ACYP2;TERF1;COX6C;DNAJC15;PRDX6;RNF144B;VAMP7;KIF16B;TCEA1;CEP63;MMACHC;RAB7A;ARL8B								Secondary malignant neoplasm of lymph node	158/1271	0.000640156	0.044777	1.3467	9.90336	FOXA1;SEMA5A;IFITM3;MTRR;CTNND2;PROS1;F13A1;F11R;GRPR;CXCL14;ETS1;FGF3;CTGF;CDH6;SOX2;LAPTM4B;EFEMP1;ALCAM;HMGN5;MYC;FTH1;DPYSL3;STMN1;KDR;CYP1B1;KPNA2;MAP3K7;TP63;KCNH2;EPHA5;ST6GAL1;EPHA6;IGFBP3;CACNA2D3;ATG10;RPSA;DKK1;FOXP1;ADAM17;SFRP2;CCNY;PARD3;AGTR1;ROR2;RAF1;EZR;PFKFB3;HHLA2;C5AR1;PSEN2;TGFA;THY1;FHIT;PCDH17;NUAK1;PRDX1;EIF4EBP1;IGFBP7;RSU1;SMYD3;FADD;PROM1;MCL1;CBX7;CADM1;SYT1;BDNF;RARR…
	Top 150 negative hits from GSE154783: SARS-CoV-2 CRISPR screen in Vero-E6 cells	27/148	0.000991986	0.00412457	2.08765	14.4378	JADE1;SLC7A11;UGCG;PODXL;NHS;SPP1;RSPO3;GGT1;STK32A;ST3GAL1;CGNL1;TNS1;SEC11C;SLC38A1;LRRN3;MME;COL22A1;EMP1;CIDEC;APBB1IP;ARL4C;CLDN10;PKIA;CTH;SPRY2;TRIB1;LGMN								A-CA-04-2009(H1N1) 48Hour GSE47960	37/300	0.0781262	0.191172	1.31264	3.34648	TMEM41A;AARS2;LPAR1;ADM;NXT2;RAI1;SIPA1L1;SPTLC1;ZC3H12A;ST8SIA4;SIRPA;SNX9;C21ORF91;HERC6;ATF7IP;DUSP5;SLC16A1;PDE4D;FAM46A;SLC52A3;MX1;DAB2IP;INO80;CFLAR;ATP1B1;SERPINB8;ETV6;NFKBIA;SLC6A6;PSMA6;ADAM17;NCL;SPRY2;NCOA7;ZNF138;XAF1;KCNK1								SARS-BatSRBD 72Hour GSE47962	38/300	0.0547097	0.146043	1.35404	3.93447	SGMS1;CAB39;IPO5;LAPTM4A;CCDC91;SCP2;FAM172A;ZNF605;KIF5B;TRPS1;LEPROTL1;PSD3;TP53BP2;FLVCR1;CEP97;PDLIM5;SLC35A5;WLS;JAK1;OPCML;RALBP1;PDCD6IP;NEBL;DENND4A;IL34;PAWR;ARPC5;TMEM131;CLIP1;PALLD;NUP50;TAX1BP1;PELI1;PLAA;CHMP3;EPPK1;CEP63;ZNF611								Anxiety	67/464	0.000649031	0.0449995	1.58776	11.6542	GABRB3;ACHE;BTG3;APP;TENM1;CTNND2;BRCA1;PRL;HS6ST1;RGS2;HTR7;STMN1;PDE4B;PROK2;DGCR6;FBXO7;SOX5;UNC13B;EPHA4;SLC38A1;EDN1;DSCAM;AKR1A1;ACSL4;MSH6;BACE2;RNF125;GAL;AGTR1;WAC;ANG;CYP2E1;RBM8A;MAOA;PON1;PSEN1;FHIT;TRPM2;EXOSC6;RAI1;MSTO1;CNR1;ERBB4;NPY;PENK;EIF4EBP1;PLXNA2;SLITRK5;HIVEP2;ARSD;PRODH;TAC1;PPARGC1A;MCL1;TMEM132D;NTRK2;PRNP;BDNF;HTR1A;ZNF804A;NFKB2;FIG4;PINK1;IL6;PDE10A;APC;ALPL
	Top 500 up genes for SARS-CoV-2 infection in Rhesus macaques at Group 3 dose in PBMCs at 14 DPI from GSE156701	66/466	0.00117888	0.00485905	1.55125	10.4603	TOP2A;ALDH1L1;TMEM183A;TFRC;SLC2A1;ETS1;NUDT4;CCND2;UBASH3B;SESN3;CA2;TIMP3;WDR7;MAN1A1;FBXO7;MAP3K4;TNS1;BRD3;DUSP4;EOMES;PDE4D;CAD;DNTT;RPS3A;THOC2;NCOR2;BACE2;SLC7A5;ARL4A;RAP2A;TUBB2A;PALLD;NCL;GPR160;BMP2K;TSSK3;ITGA6;TNIK;TRIB2;PHLPP2;KLRB1;ITLN1;LTBP4;NEDD4L;THBS4;ADD2;MAN2A1;GCNT2;STOM;HIVEP2;SAMD3;SPTBN1;FN3K;SLC16A1;BCL11B;NDUFA4;GZMA;CABLES1;COX6C;PBX1;SLC4A7;PDP2;RPS29;CR1L;NMUR1;MPHO…								A-Vietnam-1203 CIP048 RG4-2004(H5N1)NS1trunc124 4day-MOI-10^4 GSE44445	37/300	0.0781262	0.191172	1.31264	3.34648	DENND1B;CAMK2D;TMEM183A;ZC3HAV1;CLINT1;CSF2RA;USP18;SLC8A1;HK2;MALT1;IFIT2;PLAC8;ADAMTS16;RNF213;LEPROTL1;VPS54;DLGAP1;ARRDC4;GALNT7;USP25;PLCL2;MARCH3;CARHSP1;ADAM17;EID3;XRN1;NAV3;ARPC3;NUP50;PLAA;NCOA7;CD48;XAF1;TLR4;PFKP;LGMN;MAD2L1								SARS-CoV MA15 Day4-PFU-10^3 GSE33266	38/300	0.0547097	0.146043	1.35404	3.93447	MYOM1;DAGLA;MAML2;RDH8;GBE1;F13A1;PYGL;FNBP1L;PCSK5;EEA1;FBL;RGS5;ZFP14;GRM4;FTH1;ACP6;RSU1;STK32A;DYNC2H1;NANOS1;IRX1;ZNF681;CXADR;PRKCB;DAPK1;TFPI2;LIX1L;ARFGAP3;KLF4;MN1;IRAK1BP1;KBTBD6;ELF2;PPP2R2C;ZADH2;CTH;PPP2R2D;BUD13								Depressive disorder	99/741	0.00066828	0.0459312	1.45547	10.6406	APP;MTRR;AQP4;GRPR;HS6ST1;SOX2;GJA1;HTR7;RNF19A;FTH1;STMN1;KDR;PROK2;SIRPA;CMKLR1;EPHA4;TLE1;PRKCB;SLC6A15;ADAM10;ACSL4;MSH6;AGTR1;CYP2E1;XPR1;AARS2;CNP;MAOA;CHRNA6;PSEN1;BHLHE22;NPAS2;ATXN3;RAI1;APELA;PENK;TAC1;PPARGC1A;GRIA3;MCL1;ABCA1;PRNP;CADM1;BDNF;HTR1A;NR4A2;AHI1;IL6;ALPL;TCF4;FGF13;GABRB3;NRP1;GRIK3;SLC2A1;ARRB1;MTR;TRH;BRCA1;PRL;VLDLR;LMNB1;ADAMTS2;GRM7;SMPD1;PDE4B;CTSF;DUSP4;ARHGEF10;ED…
	500 genes up-regulated by MERS-CoV in Calu-3 cells from GSE122876	68/485	0.00130767	0.00533173	1.53325	10.1801	NRP1;SLC35F6;SETD2;AHCTF1;TNFAIP3;ETS1;CHD1;RND3;IFIT2;DUSP10;GOLGA5;MYC;ZC3H12A;VCPKMT;RRP12;UPP1;MB21D2;MAP3K4;ARRDC4;PPTC7;ARRDC3;CAD;MSL2;AEN;SERPINB9;SLC30A1;FNDC3A;ASH1L;ARL4C;SLC7A5;MTF1;WAC;CCDC86;NCOA7;TRIB1;PPP1R15A;TNKS;YTHDC1;GLIS3;NEDD4L;ZC3HAV1;SPTY2D1;NOL6;UGCG;HECTD1;DHX34;NOCT;TRA2B;TP53BP2;HIVEP2;MAPK6;CDR2;ATF7IP;ZNF462;AKIRIN2;MYO10;MOK;INO80;KLF4;ELL2;YY1AP1;FOSL2;NFKB2;GULP1…								A CA 04 2009 7dayMOI-10^4 GSE37569	37/300	0.0781262	0.191172	1.31264	3.34648	PTGER4;DENND1B;SLC24A1;ZFAND3;PCDH15;WDR41;PLAC8;CDH6;EXOSC6;SCPEP1;ADAMTS2;GRM4;DHX34;LEPROTL1;EMC2;EFHD2;CYP1B1;SLITRK5;SLC25A43;ITGAV;ST3GAL1;NUS1;MREG;TEX10;NCOA3;NEK6;PLCL2;DCK;APBB1IP;MSH6;CAPN12;KCNS2;SPATS2L;CENPO;XAF1;SCG2;DSC1								SARS-CoV MA15 Day7-PFU-10^2 GSE33266	38/300	0.0547097	0.146043	1.35404	3.93447	SEC23A;HS3ST3A1;CPNE4;BNC1;AMIGO2;ATL2;TNFAIP3;AQP4;ANTXR2;GRPR;THBS2;SIPA1L3;C3ORF18;SLITRK2;CA4;PSD3;WDR5;LONP2;PTGFRN;CYP2F1;SNX6;NCOA1;MUSK;CADM1;IL15;NDUFA4;MBD2;HELZ;SNCAIP;SYT6;DAB2;SCCPDH;ARPC2;SCD;LNX1;ZNF213;SLC25A14;ZFP28								Solid Neoplasm	110/840	0.000717507	0.0480823	1.42354	10.306	CDA;CSF3R;TFRC;PLXND1;IFT172;ATP12A;ETS1;LAPTM4B;GJA1;PNP;MYC;STMN1;KDR;SIRPA;SOX9;WLS;PDK1;RALBP1;CXADR;IGFBP3;VASH2;ADAM10;CHD1L;FOXP1;SFRP2;COL4A2;RAF1;EZR;DLX2;SDC2;TGFA;FHIT;EIF4EBP1;NLRP2;IGFBP7;PROM1;MCL1;ABCA1;SMAD2;AKIRIN2;TGFB2;BDNF;RARRES3;IDH1;TFPI2;IDH2;FN1;DHCR24;SMARCA1;AICDA;MLLT10;IL6;NAT2;NOX4;SDC1;ACO1;CD200;LGMN;NRP1;SETD2;KCNK9;SLC2A1;TNFAIP3;ADM;BRCA1;HK2;CASP8;SMPD1;UPP1;MM…
	Top 500 down genes for SARS-CoV-2 infection in Rhesus macaques at Group 1 dose in PBMCs at 7 DPI from GSE156701	66/468	0.00131606	0.00533173	1.54335	10.2372	INVS;SPON1;CD83;FNBP1L;BICD1;KRTCAP3;ALCAM;ING3;CASP10;ZC3H12B;SNAPC3;ZC3H12A;PDE4B;AP1S1;ZNF569;CA8;ARRDC4;DUSP5;TLE1;RIPK2;MSL2;KLF15;VAV2;KCTD7;SLC25A16;RNF125;MAF;LGALS12;FAM20A;CHST2;ERGIC1;TLR3;TSPYL5;TRIM52;KLHL14;AIRE;STXBP4;GLIS3;WDR20;SLAIN2;ZC3HAV1;FAM172A;LEPROTL1;LONRF1;SMNDC1;CMTM7;WWOX;CBX7;CPSF6;CADM1;PCGF5;BTN2A1;SEMA4F;OXR1;HS3ST1;SULF2;SLC4A7;AHI1;LRCH1;KBTBD6;SNX16;GNPDA2;TCEA…								HCoV-EMC2012 7Hour GSE45042	37/300	0.0781262	0.191172	1.31264	3.34648	ZNF133;AHCTF1;SETD2;TNKS;NVL;GLIS3;MCEE;C16ORF72;DUSP10;MYC;RNF217;STX6;C21ORF91;SMYD3;CDR2;RPL39L;PPTC7;NCOA3;NEK6;TXNL1;INO80;GAPVD1;RNASE1;DISP1;PDP1;MLLT10;AHI1;RABEP1;SCD;ID2;RHOU;NAA16;TMCC1;TBC1D23;IL6ST;KCNK1;TRIM33								SARS-CoV MA15 Day7-PFU-10^5 GSE50000	38/300	0.0547097	0.146043	1.35404	3.93447	APP;STXBP4;STMN2;LTBP4;AMOT;LAPTM4B;EDNRB;ZNF608;RASGEF1A;PPP6R3;CTNNA1;ZNF449;IDS;ZNF426;ZKSCAN2;DMD;CGNL1;GGT5;ARHGEF10;SEMA6A;CPSF6;MME;OSBPL5;TBC1D8;CSNK1E;NR2F2;TMEM64;SERPINB6;GULP1;MSRA;TMX4;COQ2;NBEA;CYP2S1;PKIA;ZNF318;UBE2V2;ZNF354B								Mammary Carcinoma, Animal	27/145	0.000717909	0.0480823	2.14108	15.4997	CDS1;TGFA;LIN7A;PIK3R1;BRCA1;PRL;ALCAM;EFEMP1;BASP1;TRPS1;STMN1;SOX9;GGT1;TLE4;ANXA1;FN1;CASK;PRLR;YWHAZ;TUBB2B;KITLG;APC;SCD;ID4;IL6ST;EZR;SGK1
	Top 500 up genes for COVID-19 mild disease in human NK cells from GSE165461	69/494	0.00133724	0.00537162	1.52664	10.102	RBM25;SLC2A1;TNFAIP3;HNMT;CHD1;SLC2A8;HINT1;RGS2;ING3;DUSP10;GOLGA5;UBE2Q2;ANPEP;KIF5B;KYNU;GPBP1;NAMPT;ZC3H12A;DHX15;PDE4B;SIRPA;DUSP4;DUSP5;CDV3;CNOT6L;MMD;MSL2;IRAK3;CSNK1E;SLC7A5;SFPQ;PPP1R3B;NCL;PSME4;FAR2;TRIB1;SGK1;TLR4;MMADHC;PSMD12;YTHDC1;SDC2;C5AR1;WDR20;PIK3R1;LILRA5;EXOSC6;OGFRL1;SOCS6;PPARGC1B;PCGF5;SMOX;CD70;MX1;HELZ;COX6C;ELL2;PRDX6;FOSL2;NFKB2;CLK1;NFKBIA;NR4A2;MAFB;ARPC2;SESTD1;K…								HIV Infected-mDC GSE42058	37/300	0.0781262	0.191172	1.31264	3.34648	PYGB;KLHL14;TUSC3;POLDIP3;FAM218A;F11R;RAP1GAP;FCAR;SCPEP1;ZNF608;MMP24;RAB20;SPTLC2;SNAPC3;AP3S2;IGFBP7;STXBP6;RSU1;SOX4;SPTBN1;ABCA1;UNC5CL;CR1;NLGN4X;IL15;FAM46A;FN1;CCSAP;MTSS1;TTLL7;PTPRD;MSRA;RAB37;CCPG1;SLCO4C1;MYO3A;SSBP2								SARS-CoV 48Hour GSE17400	38/300	0.0547097	0.146043	1.35404	3.93447	APP;NUMBL;PNCK;PLXND1;ITGB5;ULK4;WDR41;ITLN1;PRKX;ATP5G3;PPP1R9A;NT5C2;RAP1GAP;ATXN3;ATXN1;HENMT1;ANPEP;BBX;ADSS;NCOA1;BRD3;ZNF462;FARP1;EPHA7;TRIQK;SEMA6A;TMEM61;TBCD;SLC22A23;TPST1;GPD1L;RAB17;SERINC3;KCNK1;MAPRE2;CCDC90B;RNF187;GALK1								Animal Mammary Neoplasms	27/145	0.000717909	0.0480823	2.14108	15.4997	CDS1;TGFA;LIN7A;PIK3R1;BRCA1;PRL;ALCAM;EFEMP1;BASP1;TRPS1;STMN1;SOX9;GGT1;TLE4;ANXA1;FN1;CASK;PRLR;YWHAZ;TUBB2B;KITLG;APC;SCD;ID4;IL6ST;EZR;SGK1
	500 genes up-regulated by SARS-CoV-2 in human NHBE cells from GSE147507	68/486	0.00137959	0.00549517	1.5295	10.0732	IFITM3;CDA;BTG3;COL12A1;LGALSL;TMEM51;PCSK9;TNFAIP3;ETS1;HK2;AKAP12;PNP;SIPA1L1;PPP2R1A;MYC;KYNU;NAMPT;ZC3H12A;EFHD2;UPP1;HERC6;DUSP4;EDN1;ANXA1;SEMA6A;HMGCS1;ANXA3;IGFBP3;IRAK3;CSNK1E;AMPD3;ATP1B1;F3;SERPINB8;MTSS1;PLSCR1;CARHSP1;TUBB2A;NCOA7;TRIB2;CHST2;PPP1R15A;MAOA;TGFA;SAMHD1;PODXL;PDPN;HIVEP2;SLC13A5;MYO10;SMOX;TFPI2;MX1;FN1;WNT7A;IL36G;TOR1B;NFKB2;NFKBIA;UCK2;MYO1B;IL6;NAGK;HYOU1;SERHL2;DH…								SARS-BatSRBD 72Hour GSE47962	37/300	0.0781262	0.191172	1.31264	3.34648	IFITM3;INVS;UBXN2B;GDPD1;AK2;USP18;IFIT2;TIMM50;KRTCAP3;CYB5R1;RNF213;NUP85;ZNF528;TRA2B;GPRASP2;ZNF146;HERC6;APOBEC3G;PCDH9;BTN2A1;CEP152;FAM46A;BCKDHB;MX1;CFLAR;TERF1;TOR1B;DNAJC15;TOM1L1;DUSP23;GSTA4;RRAGB;NDUFAF7;C19ORF66;XAF1;MMACHC;TLR3								SARS-dORF6 84Hour GSE47962	38/300	0.0547097	0.146043	1.35404	3.93447	DDX6;SGMS1;RAP1GDS1;TMTC3;TMPRSS2;ATXN7L3B;JRKL;SIPA1L3;NFU1;PPP3CA;ATXN3;COL4A3BP;ZNF706;FAM172A;CHP1;WDR7;RPRD1A;IP6K2;BRD3;LYPLA1;FANCL;CBX3;NCBP2;CMTM6;KAZN;CNOT10;NAP1L1;STAM;TERF1;VANGL1;MSH6;NIN;VAMP7;TMEM158;PLSCR4;KCNMA1;NAAA;CRLF3								Carcinoma of lung	286/2476	0.000723911	0.0480823	1.2497	9.03636	APP;MTRR;TFRC;GRPR;BACH1;SOX2;GJA1;ALCAM;EDNRB;PPP2R1A;ALKBH1;ANPEP;MYC;DPYSL3;STMN1;KDR;TRIM24;CDK20;TNFSF11;CYP1B1;PTGFRN;SOX9;TP63;SOX4;WLS;PDK1;PRIMA1;ATG3;WDHD1;EPHA4;RBFOX1;EPHA7;CXADR;PRKCB;DAPK1;REV1;CACNA2D2;FNDC3A;DKK1;TWSG1;CCNY;PAPPA;AGTR1;CYP2E1;EZR;MXRA5;TSPYL5;NUMBL;MTMR3;LPAR1;TGFA;NEDD4L;XPC;THY1;PIK3R1;SNX2;PRDX4;PRDX1;ST8SIA4;APOB;PROM1;PPARGC1A;HLA-DQA1;BARD1;ABCA1;GSTM3;CADM1…
	500 genes up-regulated by MHV-A59 in murine liver cells from GSE146074 3d	60/418	0.00139477	0.00550934	1.57439	10.3516	IFITM3;WDR1;PROS1;IFIT2;SCPEP1;LAPTM4A;CTSO;PNP;TMSB4X;KYNU;NAMPT;TMED7;COLGALT1;HERC6;ACTR3;ST6GAL1;GBP7;PGD;YWHAZ;PSMA6;TUBB2A;PSMA1;COL4A2;LY6D;TAX1BP1;ANG;CD47;IL6ST;PSMD12;ABHD4;UNC93B1;PSEN2;U2AF1;ZC3HAV1;SAMHD1;USP18;PLAC8;RNF213;SNX2;ESD;ST3GAL1;MCL1;ABCA1;GSTM3;SLC16A1;TXNRD1;PRG4;ARPC5;SLC6A6;DAP;PSMC4;OSTC;HYOU1;EPPK1;COPG1;VIM;XAF1;PIK3AP1;LGMN;ITM2C								SARS-BatSRBD 84Hour GSE47961	37/300	0.0781262	0.191172	1.31264	3.34648	IFITM3;CCDC71L;UNC93B1;PAK1IP1;SOX21;USP18;CKS1B;ZNF649;KYNU;NAMPT;WDR5;GBP1;SNX6;PAIP1;DUSP4;STARD4;HMGCS1;PCGF5;FAM46A;MX1;FAAH2;SERPINB9;TOR1B;SERPINB8;NFKB2;CLDN10;PSMA6;SPCS3;PLSCR1;XRN1;GPD2;LY6D;FAM76B;NCOA7;C19ORF66;XAF1;TLR3								cSARS Bat SRBD 12Hour GSE37827	38/300	0.0547097	0.146043	1.35404	3.93447	DDX6;FAM86C1;ATXN7L3B;ZC3HAV1;ISM1;ATP12A;SPATA5;MYSM1;SNX4;GOLGA5;SCML1;EFCAB1;ZNF649;GPBP1;ZC3H12A;TP53BP2;MAP7;ZNF449;RPRD1A;JARID2;STK32B;LAIR1;FN3K;IGFBP3;BCKDHB;TMEM64;VWA3B;TERF1;FBXO33;SYT7;PDP1;SLC6A6;NAV3;PKP2;GNB4;NCOA7;ZFPM2;HCN1								Carotid Stenosis	14/56	0.000736623	0.0485189	3.11123	22.4426	SETD2;ANXA1;CNP;MMP2;CAD;PON1;ETS1;F3;IL6;NPY;SPP1;ST8SIA4;APOB;TLR4
	500 genes up-regulated by SARS-CoV-2 in human Calu3 cells at 24h from GSE148729 totalRNA	69/495	0.0014099	0.00552308	1.52297	9.99712	IFITM3;ACHE;CD83;CITED2;TNFAIP3;ADM;SIPA1L2;IFIT2;DUSP10;KYNU;ZC3H12A;GRB10;MB21D2;HERC6;DUSP5;EPHA4;RIPK2;TRPC4;IL15;ARRDC3;SERPINB9;FNDC3A;NT5C3A;XRN1;PELI1;NCOA7;TLR3;PPP1R15A;PTGER4;CNP;SEMA3D;UNC93B1;SEMA3A;TULP2;ZC3HAV1;PPM1K;SAMHD1;CXXC4;USP18;RNF213;PODXL;NOCT;PLXNA2;CHSY3;HIVEP2;ZBED5;GBP1;ZNF462;GSDMB;APOBEC3G;LRRN3;MX1;DAB2IP;CFLAR;KLF4;NFKB2;NFKBIA;FA2H;IL6;NFE2L3;F2RL1;SPRY2;TRIM38;X…								SARS-CoV MA15 Day2-PFU-10^5 GSE33266	37/300	0.0781262	0.191172	1.31264	3.34648	MRPS11;CITED4;LTBP4;TMPRSS2;SAYSD1;RCBTB1;RYR3;VSIG10;NFU1;CNNM1;PTCHD1;ALKBH1;CTSF;ACAA1;KCNJ2;HERC6;DNAJC19;CDV3;GRID2;HPCAL1;SETMAR;AEN;ANLN;PSMA6;CARHSP1;PDP2;RPS29;LHX2;ZNF714;KBTBD2;ZNF615;MT1H;ACO1;EZR;MXRA5;LGMN;ZNF431								icSARS-Cov Day7 GSE50000	38/300	0.0547097	0.146043	1.35404	3.93447	GABRB3;APP;BTG3;WDR41;TMPRSS2;TFPI;CXXC4;INPP5B;LAPTM4B;MMP24;ZMYM3;ZKSCAN2;TMED7;LDLRAP1;ACAA1;JAZF1;AUTS2;PCDH7;YIPF5;PLA2G4A;RGMB;ARFGAP3;MEIS2;ITFG1;NCOR2;MSRA;TWSG1;CCS;SNX19;OLFM3;SUCLA2;FEZ2;AGTR1;RAB18;SUCLG2;TLN2;MAPRE1;CDO1								Global developmental delay	139/1102	0.000748353	0.0487978	1.36688	9.83829	APP;MTRR;EIF4A3;AQP7;HNMT;SOX2;NFU1;COL4A3BP;CCND2;EDNRB;BMPER;UROD;PPP2R1A;AP1S2;AP1S1;GGT1;SOX5;SNRPN;COG2;CASK;ALG13;SDHC;VRK1;THOC2;POU3F2;FOXP1;COL4A2;SCN8A;FAR1;SUCLG1;ROR2;RAF1;MMADHC;FBN2;ZC4H2;ARX;CDCA7;GLIS3;PCDH15;TMTC3;LTBP4;NEDD4L;SPATA5;PCDH19;NKAIN2;RAI1;NLRP2;ZBED1;HIVEP2;ARSD;NDUFV2;PRODH;NDUFV1;COX10;TOE1;NUS1;APOBEC3F;AUTS2;BCL11B;BDNF;FANCL;BCL11A;PMM2;IDH2;NR2F1;TBCD;LARP7;SM…
	SARS-CoV perturbation; 477 Down Genes from GEN3VA; Human Vero E6 cells; Accession: GSE30589 Platform: GPL570 Entry 4	63/444	0.00143717	0.00558375	1.55377	10.1695	CD81;GHITM;HMGB1;FNBP1L;LCLAT1;CKS1B;NFU1;FBL;GJA1;MCEE;LAPTM4A;SCP2;PPP2R1A;UBE2Q2;SEC61G;NUF2;PLS3;PTGFRN;KPNA2;LYPLA1;EPHA7;ACTL6A;DCK;VAMP7;PSMA1;DAD1;GPR160;RPL24;MMADHC;SEC23A;SGMS1;SDC2;AMIGO2;CAPG;PDHB;MRPS30;UQCRH;RPAP3;SNX4;PGRMC1;PRDX4;EMC2;AMZ2;NDUFV2;METTL9;SEC11C;GALNT7;RRM1;CENPW;CNOT10;LYZ;PLXDC2;SUCLA2;GNPDA2;RPS29;OSTC;NDUFAB1;ANP32E;F2RL1;FGF13;NIT2;PFKM;MAD2L1								SARS-CoV MA15 Day4 GSE49262	37/300	0.0781262	0.191172	1.31264	3.34648	CDS1;GOSR1;WDR41;DUSP19;OGDHL;ZC3HAV1;USP18;NFU1;GRM2;RNF213;NAMPT;ITGAV;CEP97;HERC6;CDKL3;NUP155;TPRG1;NCOA3;SRD5A3;GOLPH3L;GTPBP8;ARPC5;DNAJC15;DCK;VANGL1;RAB32;CLEC4D;RBL1;PSMA1;NAT1;LHX2;DMRTA1;CTDSP2;ABI1;SPATS2L;CENPO;LGMN								A-CA-04-2009(H1N1)MA Day1 GSE36328	37/300	0.0781262	0.175241	1.31264	3.34648	SPAG16;NRP1;HDAC2;TMEM41A;WDSUB1;MAPKAP1;RPL8;PPP1R9A;LILRA5;AGPAT4;MMP24;ZNF827;RASGEF1A;NTF3;PRRG1;IDS;RSU1;CYP2F1;PDK1;RPRM;NUDT12;DGCR2;EPHA4;EPHA7;LRRN3;NSUN4;OSBPL5;GOLM1;MAMDC2;PBX3;SMARCA2;ETV5;RSPH3;DNAJC1;PPP2R2C;SCGB3A2;ZNF354A								Ataxia, Truncal	1944-12-01	0.000753205	0.0487978	3.49845	25.1579	ATXN3;PRNP;GRID2;ATXN1;SCN8A;SLC2A1;CACNA2D2;SYT14;VLDLR;VWA3B;KCTD7;HCN1
	Top 500 downregulated genes for SARS-CoV-2 infection in human sclera from GSE164073	68/488	0.00153401	0.00591157	1.52204	9.86264	RAB3B;TOP2A;MYOM1;WDR1;SLC2A1;ADM;AFF3;SLC8A1;HK2;LMNB1;EFEMP1;SIPA1L1;PDE4B;TIMP3;PLS3;LMCD1;PGM1;CMKLR1;SAMD11;TNS1;DUSP5;DAPK1;PDE4D;KAZN;SHROOM3;ATP1B1;SLC7A5;GREM2;NAV3;KIFC1;MYADM;GAS1;EZR;RAI14;PFKFB3;SDC2;ATP10A;SKA1;RAI1;CHSY1;OLFML3;PENK;PLXNA2;CTNNA1;CHSY3;PDLIM5;RIMKLB;BUB1;RRM2;MYO10;ATP8B1;BDNF;SUSD2;IDH2;CRIM1;CABLES1;ARPC5;ZWINT;MFAP5;CENPE;MYO1E;ANLN;SPCS3;MYO1B;FERMT2;KCNK3;PFKP…								SARS-CoV MA15 Day7-PFU-10^4 GSE33266	37/300	0.0781262	0.191172	1.31264	3.34648	TOP2A;TMEM185A;AARS2;HIST1H2BJ;COL14A1;ULK4;PRUNE2;GLIS3;PLOD2;PRCP;NADSYN1;GRM2;ATXN1;LRRTM4;ST8SIA4;ZBED1;SLC13A5;SMNDC1;CDR2;SLC22A11;GALNT7;PNISR;CBX7;CENPW;ATP11B;SHISA3;SMARCA1;GADD45G;ITPKB;NDUFAF7;LPCAT4;NBR1;COL5A2;NOS1AP;TRIB1;TSPYL5;ZNF431								A-CA-04-2009(H1N1) 12Hour GSE47961	37/300	0.0781262	0.175241	1.31264	3.34648	FOXA1;FAM49A;PYGB;INSIG2;RAP1GDS1;TMTC3;FAM214A;NUDT4;PNP;NUP85;HSF2;CFL2;SNAPC3;PSD3;SMARCAD1;UQCRFS1;ZNF622;MAP3K7;IP6K2;GALNT7;CBX7;AGTPBP1;NEBL;TXNRD1;CMTM6;GOLPH3L;CASK;PHKB;SMARCA1;PLXDC2;ETV6;NET1;PDP1;DUSP23;REEP3;VOPP1;SERINC3								Petit mal status	17/76	0.000837476	0.05342	2.69101	19.0661	KCNK5;NTRK2;BDNF;IDH1;AQP4;SSTR1;SLC8A1;SLC8A3;CASP8;CDH2;CNR1;ANPEP;SCN8A;KCNMA1;NTF3;DMD;IGFBP7
	Top 500 down genes for SARS-CoV-2 infection Day 7 in ferret right cranial lung from GSE160824	60/421	0.00165576	0.00632929	1.56104	9.9961	KCNK5;MYOM1;NRP1;TMEM200A;ARRB1;CBLB;F11R;SIPA1L2;GLI3;PTPRG;ADAMTS2;SGCD;CCND2;PSD3;GRB10;TIMP3;SEMA6A;DENND2A;SPTB;TGFBR3;MN1;GREM2;DAAM1;PALLD;PARD3;KCNMA1;RAPGEF2;ROR2;RIN2;MAPRE2;CAMK1G;RAI14;ABHD4;KLHL14;STXBP4;LTBP4;PLD1;SPATA6;PRTG;NUAK1;MAP2;ADAMTS17;PLXNA2;HIVEP2;SLIT2;SPTBN1;PCDH9;NEBL;ST8SIA2;FN1;SORBS2;HELZ;INO80;NR2F2;PLXDC2;KLF7;KANSL1;SESTD1;TCF4;FBXL7								SARS-CoV MA15 Day7-PFU-10^5 GSE50000	37/300	0.0781262	0.191172	1.31264	3.34648	TOP2A;DENND1B;NVL;GOSR1;WDR41;NKAP;AK2;CAPG;SKA1;CKS1B;POLD3;PRDX4;DUSP10;UBASH3B;MED10;NUF2;PBK;EFHD2;OIP5;KIRREL3;CENPW;TBCD;VRK1;AICDA;ADAT2;ETV6;TUBB2B;TMX3;ARPC2;XPNPEP1;CCNG1;CCDC86;BAX;KIF20B;MMADHC;LGMN;MAD2L1								A-CA-04-2009(H1N1) 24Hour GSE47961	37/300	0.0781262	0.175241	1.31264	3.34648	BHLHB9;WDSUB1;TMEM181;PLCXD1;COX7C;FAM214A;VSIG10;AMOT;KRTCAP3;MRPL20;FRAT2;UROD;MAN1C1;UQCRFS1;WDR7;OSTF1;SULT1A4;IP6K2;UNC13B;RAB2A;PRKAB2;PLA2G12A;NDUFA7;CXADR;WDR37;COX6C;ARFGAP3;NET1;MLLT10;CNOT6;PKIA;ZNF318;ZNF615;ACO1;ANG;SERINC3;PFKM								Gerstmann-Straussler-Scheinker Disease	1933-10-01	0.000838067	0.05342	4.054	28.7202	ACHE;APP;PRNP;PLCL1;PYGL;APOB;GGT1;IL6ST;PHKA2;CARD14
	500 genes down-regulated by SARS-CoV-2 in human intestinal organoids from GSE149312 expansion 24h	65/467	0.00197619	0.00749373	1.51916	9.45918	TOP2A;CDA;APP;SLC2A1;PLOD2;GOLGA4;DEPTOR;ZMYM3;ANPEP;SNAPC3;BBX;SOX4;PDK1;BRD3;KCNH2;PRKAB2;SEMA6A;IGFBP3;HPCAL1;ASH1L;THOC2;PHKA2;RNASE1;MUC3A;TGFBR3;CCNY;PPP1R3B;VOPP1;SMPDL3A;TRIB2;NBAS;KDM3A;PFKFB3;HHLA2;MAOA;CDCA7;AK4;ATXN1;CNNM1;INPP5D;ZNF703;NDUFV1;CMTM7;GSTM3;FARP1;RNF24;IDH2;TBCD;SMARCA1;PRRC2B;SYT7;CLK1;SLC6A6;CENPE;SMOC2;PDP2;CAPN12;SCD;CYP2S1;BHLHE40;TNFSF9;TMCC1;MPHOSPH8;PFKP;DNAL1								SARS-CoV NSP16 Day7 GSE49263	37/300	0.0781262	0.191172	1.31264	3.34648	ATF7IP2;LPAR1;WDR41;DUSP19;TMEM181;C2CD4C;USP18;HINT1;IPO8;HECTD2;MAN2A1;ESD;TYW1;AP1S1;MFSD1;SLC25A43;COLGALT1;GOLM1;NCBP2;TFPI2;ADAM10;DKK2;ZWINT;ADAT2;MGAT4C;DAB2;TUBB2A;NAV3;XPNPEP1;CCNG1;NDUFAB1;COL5A2;SPATS2L;UMPS;XAF1;NIT2;LGMN								A-CA-04-2009(H1N1) 48Hour GSE37571	37/300	0.0781262	0.175241	1.31264	3.34648	DDX6;CPM;TMEM181;HS6ST1;CXXC4;VSIG10;PAPSS1;IPO5;EFR3A;UGP2;FAM172A;NNT;SPP1;REPS2;RSU1;CTSF;FARP1;C9ORF135;EPHA7;RRM1;MME;MMAA;CYBRD1;RPSA;PHKA2;CHFR;SERPINB6;SULF2;SLC6A6;SMOC2;NBEA;PALLD;ANP32E;FAM20A;C9ORF3;TRIB2;PFKM								Malignant mesothelioma	51/335	0.000846912	0.0535519	1.68592	11.9261	CDA;NRP1;SETD2;COL12A1;SLC2A1;PSIP1;BRCA1;HMGB1;CTGF;ADAMTS2;ALCAM;CCND2;EFEMP1;CASP8;FTH1;KDR;PDK1;TNS1;NANOS1;DAPK1;IGFBP3;MMP2;F3;DCK;GAL;ULK2;RAF1;SEMA3A;PSEN1;FHIT;SAV1;PDPN;SPP1;PLXNA1;SMAD2;TGFB2;RRM1;FN1;SEMA4F;CFLAR;SMARCA2;YY1AP1;IL6;APC;NAT2;NBR1;SDC1;CTNNB1;COPG1;VIM;FOLR1
	Top 500 up genes for SARS-CoV-2 infection in Rhesus macaques at Group 3 dose in PBMCs at 4 DPI from GSE156701	66/477	0.00212388	0.00798982	1.50879	9.28585	SLC35F6;SCOC;TFRC;WDR41;LGALSL;TMEM51;GIMAP8;IFIT2;AMOT;ARV1;CCND2;ZMYM3;NNT;NUF2;CYP1B1;WDR7;MAN1A1;HERC6;WDHD1;PARP4;ARRDC3;TMX3;INCENP;KIFC1;PALLD;NCOA7;RIN2;CNP;UNC93B1;CUL1;TMPRSS2;SAMHD1;USP18;HIVEP2;DMAP1;GBP1;SAMD3;SASH1;IP6K2;BARD1;KLHDC4;GZMA;MX1;TOR1B;KLF4;CDK8;MYO1E;PARP11;SEC23IP;MAFB;FAM151A;LPCAT3;BHLHE40;SPATS2L;SPRY2;HYOU1;ACO1;NMUR1;DHCR7;TRIM38;XAF1;LPIN2;ADA;PFKP;LGMN;GALK1								SARS-dORF6 24Hour GSE47962	37/300	0.0781262	0.191172	1.31264	3.34648	CCDC71L;WDR1;YTHDC1;INSIG2;GBE1;FAM86C1;PYGL;F11R;FAM86FP;NADSYN1;USP18;CYB5R1;NRBP2;HINT1;RGS2;MTHFD1L;HECTD2;CASP10;CASP6;RNF19A;PDPN;CTNNA1;SMARCAD1;MAP3K7;GALNT7;RNGTT;IRF2BP2;TOR1B;F3;SLC25A16;PLSCR1;TMX4;FEZ2;SPATS2L;RAPGEF2;NIT2;RAI14								A-Netherlands-602-2009(H1N1) 0Hour GSE40844	37/300	0.0781262	0.175241	1.31264	3.34648	PCSK1;HPGD;YTHDC1;COL12A1;FAM86FP;IQGAP2;ARV1;RGS2;ADAMTS3;BMPER;PRDX1;ZNF649;CA4;ST8SIA4;CYP1B1;ZNF701;DMD;MB21D2;PDLIM5;PPARGC1A;GBP1;CALN1;SOX5;DYNC2H1;ZNF561;CENPW;CD70;ALG13;PRLR;UCHL5;GREM2;TMX4;UFM1;NAT1;DPPA4;TNFSF4;CCDC90B								Generalized hypotonia	86/633	0.000883021	0.055392	1.48159	10.4188	GABRB3;SETD2;MTRR;TSEN15;GBE1;COL12A1;RMND1;MTR;VLDLR;SOX2;ARV1;PNP;BMPER;PPP2R1A;SMPD1;CFL2;TRPS1;AP1S1;SOX9;SOX5;OFD1;GRID2;SNRPN;MARS2;ACAD9;BCKDHB;CAD;CASK;ALG13;VRK1;THOC2;PEX1;AP3B2;MUT;FOXP1;ACTA1;RNF125;TUBB2A;SCN8A;WAC;FAR1;ISPD;MAPRE2;MMADHC;FH;CANT1;ARX;LTBP4;PDHB;USP18;RAI1;ATXN1;SC5D;DMD;AGA;HIVEP2;SLC13A5;NDUFV2;PRODH;NDUFV1;COX10;TOE1;NUS1;MMAA;BCL11B;AGK;NONO;PMM2;SRD5A3;PHKB;LRPP…
	500 genes down-regulated by SARS-CoV-2 in mouse lung tissue from GSE150847	52/358	0.00216899	0.00809528	1.59426	9.77838	DPP10;SCOC;BNC2;LGALSL;STMN2;AMOT;CKS1B;TRIM9;GRM2;EDNRB;MMP24;HMGN5;SH3PXD2A;DPYSL3;SOX4;CGNL1;DSCAM;SCARA5;MAGI2;ANO4;LARS2;TMEFF2;PALLD;KCNMA1;PRR16;GAS1;TLN2;DLX2;KHDRBS3;HPGD;ARX;PCDH15;NTN4;ATP10B;LIN7C;NPAS2;PAPSS1;SLITRK4;REPS2;APOB;SPTBN1;WASF3;RFTN2;CYB5A;NTRK2;NAP1L1;LBX1;SMOC2;PINK1;GSTA3;PKIA;KIF26B								SARS-ddORF6 60Hour GSE47961	37/300	0.0781262	0.191172	1.31264	3.34648	CD83;LGALSL;TMEM51;TNFAIP3;RND3;NOL6;CFL2;RNF19A;ZC3H12A;NAMPT;ARRDC4;IL15;RIPK2;MMD;DENND4A;NCOA3;FAM46A;REV1;IRF2BP2;ZNF77;SLC30A1;INO80;LBX1;KLF4;CHFR;PDP1;NFKBIA;ADAM17;RRAGC;SNX16;KANSL1;DMRTA1;TNFSF9;BUD13;SPRY1;NAA16;CPEB2								A-Netherlands-602-2009(H1N1) 48Hour GSE40844	37/300	0.0781262	0.175241	1.31264	3.34648	RAB3B;COL14A1;SEMA3D;PROS1;WIPF3;FAM107A;CXXC4;PKHD1;STK31;RAI1;C3ORF18;SH3PXD2A;CA4;FAM3B;CYP1B1;EDIL3;JAZF1;ABCA1;CBX7;C9ORF135;EPHA7;RRM1;KCND2;DAPK1;NCOA3;RARRES2;TMEM61;TBC1D8;SMARCA1;ETV6;CDAN1;RAB37;HHIPL2;CTNNB1;MMACHC;SERINC5;SHANK2								Malignant Glioma	71/504	0.000911111	0.0567041	1.54281	10.801	TOP2A;SETD2;TFRC;FAM107A;AQP4;SLC7A11;HMGB1;HK2;CTGF;SOX2;GJA1;EFEMP1;HMGN5;EDNRB;CCND2;CASP8;TFG;CASP6;TMSB4X;RNF19A;FTH1;STMN1;PSD3;KDR;TRIM24;TMED7;TNS1;ST6GAL1;RALBP1;CXADR;SEMA6A;IGFBP3;MMP2;ACSL5;TERF1;DKK1;MSH6;SLC7A5;SFRP2;CDH11;RAF1;PPP1R12C;MAPKAP1;TGFA;XIAP;THY1;PIK3R1;SPP1;PLXNA1;FADD;SLIT2;PROM1;MCL1;WWOX;NTRK2;PRNP;TGFB2;BDNF;CD70;MACC1;IDH1;GOT2;TFPI2;IDH2;CFLAR;FIG4;KLF8;IL6;SDC1;…
	Top 500 up genes for COVID-19 severe disease in human NK cells from GSE165461	68/495	0.00220151	0.00815247	1.4965	9.15648	TOP2A;SETD2;SLC2A1;TNFAIP3;RORB;CHD1;SLC2A8;LAPTM4A;HINT1;RGS2;ING3;DUSP10;CASP8;GPBP1;NAMPT;STMN1;DHX15;PDE4B;RRP12;FAM3C;FBXO7;AGFG1;DUSP4;ATG3;CDV3;CNOT6L;PPTC7;MMD;IRAK3;SLC7A5;SFPQ;NCL;PSME4;TAX1BP1;CHMP3;FAR2;SGK1;PTGER4;PSMD12;PFKFB3;YTHDC1;C5AR1;U2AF1;PIK3R1;EXOSC6;OGFRL1;HMGXB4;CHST12;SAFB2;NDUFV2;RRM1;SLC16A1;PCGF5;MX1;MOK;HELZ;STAM;ELL2;PRDX6;NFKB2;CLK1;NFKBIA;NR4A2;MAFB;ARPC2;SESTD1;A…								cSARS Bat SRBD 24Hour GSE37827	37/300	0.0781262	0.191172	1.31264	3.34648	ALDH1L1;SLC2A1;SLC8A1;RHOBTB2;PKHD1;PLAC8;GGTLC1;C3ORF18;CCND2;GRB14;DHX34;STX6;TIMP3;GGT1;ZSWIM5;NANOS1;CMTM7;CBX7;TMEM30B;PLCL2;GOLPH3L;TMEM61;TCAIM;ALG13;COBL;CFLAR;PHKA2;MUC3A;MEIS2;PARP11;RNF144B;KITLG;OLFM3;SCD;KIF26B;LRRN1;FGF12								A-VN-1203-2004(H5N1) Day2-10^2pfu GSE33263	37/300	0.0781262	0.175241	1.31264	3.34648	GABRB3;ST6GALNAC2;DAGLA;STXBP4;ZFAND3;PSEN2;PSIP1;ART5;NXT2;PCSK5;TRPM2;ADAMTS15;HINT1;NTF3;PLXNA1;LONRF1;PPARGC1B;ANKRD13A;JAZF1;STARD4;CNOT6L;EDN3;YIPF4;PHKA1;KLF4;FBXO31;ETV6;TUBB2A;RBL1;CCNY;ZFP62;PKIA;MSH5;STT3B;LPIN2;ARHGEF5;FSIP2								Adult Hepatocellular Carcinoma	20/97	0.000921448	0.0568994	2.42717	16.9648	ABCA1;SMAD2;TFRC;CADM1;CAD;LPAR1;TGFA;IQGAP2;PPP1R9A;FHIT;FOXP1;SAV1;CASP8;ING3;APC;FTH1;MYC;DNMT3B;CTNNB1;IL6ST
	Top 500 down genes for SARS-CoV-2 late-stage infection in human male blood from GSE161731	68/496	0.00231518	0.00850695	1.49292	9.05941	RBM25;USPL1;SNX13;CHD1;MYSM1;PTAR1;GOLGA4;AKAP10;HINT1;ALCAM;ZNF83;KIF5B;GPBP1;PPP6R3;AP1S2;DHX15;VCPKMT;PNISR;MBNL1;PRKAB2;CNOT6L;PPTC7;WDR75;ATP11C;ADAM10;ALG13;ATP11B;ACSL4;RPS3A;CCSAP;ADAM17;ZNF91;VAMP7;TMX3;RABEP1;XRN1;TAX1BP1;UBE2V2;FAR1;FAM76B;CD47;TBC1D23;SRSF6;INO80D;SEL1L;UGCG;OGFRL1;ST8SIA4;SLC38A2;ZBED5;PAIP1;TTC14;MON2;NDUFA4;CBX3;C1GALT1;CMTM6;LARP7;DEK;COX6C;CLK1;NIN;UFM1;TOMM7;TRI…								icSARA deltaORF6 12Hour GSE33267	37/300	0.0781262	0.191172	1.31264	3.34648	CCDC71L;SEC23A;KHDRBS3;WDSUB1;IFT172;AMIGO2;CUL1;USP18;MRPL20;MAP2;ENPP1;MFSD1;STOM;ZSWIM5;WASF3;JAZF1;SMAD2;CDV3;STARD4;CXADR;CNOT6L;SLC16A1;TMEM30B;FAAH2;HUS1;DKK1;TMEM150C;CHFR;MARCH3;ETV6;KBTBD6;MSH5;CHMP3;NAA16;RAF1;XAF1;ZNF695								A-Vietnam-1203-2004(H5N1) 7Hour GSE28166	37/300	0.0781262	0.175241	1.31264	3.34648	BCAR3;TRIM52;SLC35F3;ADM;PLCXD1;RGS2;FRAT2;PRDX4;CNTNAP3B;ZC3H12A;ZNF845;DNMT3B;PLXNA1;WDR7;AGA;ZNF622;JARID2;KPNA2;MB21D2;IP6K2;DUSP5;SLC16A1;MYO10;IGFBP3;TXNL1;SHROOM3;CDKAL1;CNOT10;PBX4;AMPD3;MSH6;LARS2;MYO1E;ACO1;FAR2;UMPS;ST6GALNAC5								Carcinoma	36/216	0.000932835	0.057156	1.87379	13.074	CDS1;FOXA1;HPGD;SLC2A1;LIN7A;PIK3R1;BRCA1;FHIT;ALCAM;EFEMP1;BASP1;MYC;TRPS1;STMN1;DNMT3B;SOX9;GGT1;TP63;TLE4;CBX7;ANXA1;IDH2;FN1;CASK;MERTK;PRLR;YWHAZ;TUBB2B;KITLG;SCD;ID4;EZR;SGK1;IL6ST;TLR4;ACTRT1
	COVID-19 patients PBMC up	70/514	0.00238756	0.00870543	1.48168	8.94561	TRIM71;TOP2A;LMNB1;SCPEP1;ADAMTS2;ALCAM;PNP;SPTLC2;NUF2;GRB10;FLVCR2;PTGFRN;SLC35A5;UNC13B;KCTD3;PGD;RNASE1;TPST1;TBC1D2;KIFC1;KCNMA1;PADI2;ANG;BCAT1;FH;MAOA;AK2;PSEN2;AK4;TMTC1;CAPG;SKA1;PAPSS1;TRPM2;RAB20;PRDX1;SLITRK4;PDGFC;MGAT1;MAPK6;SEC23B;METTL9;BUB1;PPARGC1B;LAIR1;STARD13;CENPW;SLC16A1;RRM2;GALNT2;MACC1;IDH1;FN1;CYBRD1;DHCR24;NETO2;MERTK;ELL2;ZWINT;DHRS4;NET1;MYO1E;ANLN;MAFB;SCD;OSTC;SDC1…								icSARA deltaORF6 72Hour GSE33267	37/300	0.0781262	0.191172	1.31264	3.34648	PNCK;CPNE4;PCDH15;LPAR1;TULP4;ZNF44;OGDHL;NOL6;IPO5;RIMS2;BASP1;CYP11A1;P2RY1;DLGAP1;LAIR1;ABCA1;STARD4;GALNT2;GFPT2;MACC1;DAB2IP;UBE2E2;KAZN;STAM;FIG4;NFKBIA;MAPK10;THAP3;CNOT6;IL6;KBTBD6;NAT1;MSH5;BUD13;XAF1;LCORL;MAPRE2								A-Vietnam-1203 CIP048 RG4-2004(H5N1)NS1trunc124 2day-MOI-10^4 GSE44445	37/300	0.0781262	0.175241	1.31264	3.34648	TENM1;KDM3A;MEI4;PCDH15;AKAP7;PDHB;FAM169A;TATDN3;PRTG;PTAR1;HENMT1;ZNF565;TRIM60;STARD13;OPN4;FOXD1;SEMA6A;PCDH9;MYO10;SYT14;GAPVD1;POU3F2;PRRC2B;WDR33;RNF144A;TSPAN14;KANSL1;KCNS2;NOVA1;SCN8A;NCL;NBR1;CHMP3;EIF3H;SSBP2;SMPDL3A;XPR1								Substance abuse problem	28/155	0.000946912	0.0575723	2.06307	14.3638	GABRB3;BCAR3;CNP;PCDH15;AKAP7;PRL;AFF3;CXCL14;FHIT;CCDC91;GRM7;CNR1;NPY;NTF3;CSMD3;CADPS2;FARP1;DSCAM;BDNF;ZNF804A;CHD1L;ATP1B1;ANO4;FAM126A;PBX1;ETV6;MSRA;PDE10A
	Top 500 up genes for SARS-CoV-2 infection in Rhesus macaques at Group 3 dose in Bronchoalveolar Lavage at 14 DPI from GSE156701	65/473	0.00269404	0.0097479	1.49631	8.85324	CPM;NRP1;SLC35F6;TENM1;SLC44A1;RTP1;F13A1;GIMAP8;NNT;UBE2Q2;ZNF846;HYAL4;EDIL3;CMKLR1;EOMES;ST6GAL1;MARS2;MAMDC2;ARRDC3;ADAM10;UNC5D;DNAJC1;TMEM135;ELMO1;MYADM;PADI2;PRKCQ;DNASE2;PRPS2;SLC47A1;ERV3-1;C5AR1;CHST12;OLFML3;P2RY1;PDPN;ST8SIA4;ZNF426;VPS54;BUB1;GALNT7;STARD13;SLC16A1;APOBEC3F;RRM2;APOBEC3G;APOBEC3H;GZMA;PLCL1;IDH2;CYBRD1;HPS3;FAM189A1;KLF8;UCK2;SEC23IP;MAFB;LPCAT3;CYP2S1;ALPL;SPRY2;ST…								icSARS CoV 36Hour GSE37827	37/300	0.0781262	0.191172	1.31264	3.34648	NPFFR2;GABRB3;SETD2;HPN;PCDH15;ADM;GLI3;SLC8A1;C9ORF129;CDH6;FSTL5;HELB;ZNF608;PDPN;PDE4B;MB21D2;RUNX1T1;PPTC7;GFPT2;ENTPD6;REV1;NBPF11;ADRA2B;HS3ST1;FOSL2;ZNF90;EML6;LRFN5;SFPQ;BHLHE40;PPP2R2D;LNX1;RAPGEF2;FAM20A;AVL9;CDH18;ZNF552								HCV JFH-1 18Hour GSE20948	37/300	0.0781262	0.175241	1.31264	3.34648	TMEM87B;TMEM41A;WDR1;PDHB;FAM169A;PDLIM1;SPTLC2;PNMA1;OLFML3;CASP6;PRDX1;STXBP6;SLIT2;KIAA0319L;LMCD1;GPRASP2;GBP1;IP6K2;ACTR3;EDN1;CADM1;ANXA3;TFPI2;SORBS2;ARPC5;DKK1;CHFR;SPCS3;KLF7;PINK1;PSMA1;PKIA;COL5A2;ITGA6;TMCC1;DHCR7;MATN2								Malignant neoplasm of lung	282/2449	0.000957224	0.0577549	1.2441	8.64834	APP;MTRR;TFRC;GRPR;BACH1;SOX2;GJA1;ALCAM;EDNRB;PPP2R1A;ALKBH1;ANPEP;MYC;DPYSL3;STMN1;KDR;TRIM24;CDK20;TNFSF11;CYP1B1;PTGFRN;SOX9;TP63;SOX4;WLS;PDK1;PRIMA1;ATG3;EPHA4;EPHA7;CXADR;PRKCB;DAPK1;REV1;CACNA2D2;FNDC3A;DKK1;TWSG1;CCNY;PAPPA;AGTR1;CYP2E1;EZR;TRIB2;TSPYL5;LPAR1;TGFA;NEDD4L;XPC;THY1;PIK3R1;SNX2;PRDX4;PRDX1;ST8SIA4;FADD;APOB;PROM1;PPARGC1A;BARD1;GSTM3;CADM1;APOBEC3H;PCDH20;FN1;NR2F2;SMARCA1;…
	500 genes down-regulated by SARS-CoV-2 (2 MOI) in human A549 cells transduced with ACE2 vector from GSE147507	67/492	0.00292271	0.0104952	1.48081	8.64087	MRPS11;GHITM;SLC7A11;PKD2;CKS1B;LAPTM4B;PPP3CA;ALCAM;MMP24;SGCD;SCP2;NNT;PLS3;ANXA1;AKR1A1;ADAM10;PGD;COL4A2;PCCB;RPUSD3;DNASE2;BCAT1;MAPRE2;MATN2;FH;SEC23A;SLC47A1;SEMA3E;IQGAP2;RAP1GAP;UQCRH;PGRMC1;PRDX4;FLRT2;PRDX1;SPP1;EIF4EBP1;STOM;IGFBP7;RSU1;AGA;NDUFV1;RRM2;GOLM1;NDUFA4;TXNRD1;IDH1;TFPI2;TBCD;DHCR24;PHKB;KLHL4;TUBB4A;DHRS4;SULF2;KITLG;TTC8;SCCPDH;EIF3K;SCD;NDUFAB1;SDC1;HYOU1;GPD1L;SERINC3;…								icSARS CoV 60Hour GSE37827	37/300	0.0781262	0.191172	1.31264	3.34648	NPFFR2;ZNF195;SEMA3A;TNFAIP3;ZC3HAV1;SAMHD1;IFIT2;AKAP12;ZNF608;ING3;KYNU;GPBP1;MB21D2;SOX4;EPHA4;TMEM132C;PCGF5;ATP8B1;IGFBP3;MX1;ZNF77;CFLAR;FOSL2;NFKB2;NFKBIA;PLSCR1;IL6;TUBB2A;GPD2;ID4;NFE2L3;NCOA7;TBC1D23;TRIM38;MAPRE1;XAF1;BRWD3								HHV8 72Hour-BEC GSE16354	37/300	0.0781262	0.175241	1.31264	3.34648	ZNF133;BTG3;PCDH11Y;MAOA;IFT172;ULK4;PCDH15;TMEM241;STMN1;ZNF703;ESD;RSU1;PDLIM5;LMCD1;BRD3;FARP1;DAXX;STARD13;TLE1;ACAD9;CAD;SETMAR;NAP1L1;WDR33;FOXP1;TUBB2A;TMX3;CCNY;GSTA4;PARD3;IMPAD1;PLSCR4;COL4A6;SPATS2L;NCOA7;TNIK;PFKP								Skin Diseases, Infectious	2022-08-23	0.00101152	0.0599963	4.96997	34.2744	SETD2;EDNRB;IL15;FAM3B;ADAM10;CFLAR;CXCL14;ADSS
	500 genes up-regulated by SARS-CoV-2 in human intestinal organoids from GSE149312 expansion 24h	63/459	0.00318855	0.0113637	1.49364	8.58575	CCDC71L;GHITM;RND3;RGS2;ZMYM4;CA2;ZNF649;DHX15;MFSD1;CHAC2;MB21D2;RAB2A;EDN1;ANXA1;RIPK2;HUS1;EMP1;PHKA1;ACYP2;DKK1;F3;SERPINB8;SERPINB6;ANO1;PLSCR1;SFPQ;PALLD;LY6D;PKP2;NCOA7;CD47;TRIB1;SGK1;PPP1R15A;HPGD;MRPL18;NT5C2;PLAC8;MRPL20;DSEL;TRA2B;PLXNA2;AGA;PDLIM5;SEC23B;MCL1;SEC11C;NUS1;IL33;NDUFA4;PCDH7;HS3ST1;NR4A2;KITLG;NAGK;NAT1;PSMC4;ID2;RAB18;F2RL1;NUP35;GPD1L;FSIP2								A-CA-04-2009(H1N1) 0Hour GSE47961	36/300	0.108731	0.237298	1.27158	2.82149	IFITM3;SPAG16;NBAS;PFKFB3;ST6GALNAC2;CITED2;TNKS;GDPD1;ADM;EFCAB7;FAM214A;CASP10;FAM174B;TLE4;ZNF18;CDKL3;ZNF682;WDR37;ARHGEF37;GOLPH3L;PARP16;TMEM42;AZIN1;TPST1;ZNF718;PDP2;SCCPDH;RILPL1;DAD1;PSME4;RAPGEF2;FAR2;TMCC1;BRWD3;DNAL1;SLC25A14								SARS-CoV MA15 Day2-C57BL6 GSE50878	37/300	0.0781262	0.175241	1.31264	3.34648	TTC25;WDSUB1;ABHD4;VLDLR;PKD2;IPO8;PAIP2B;SIPA1L1;ZMYM4;PPFIA1;IDS;SMYD3;SLC35A5;EDIL3;SOX4;ANKRD13A;DYNC2H1;CADPS2;NDUFA7;CADM1;C1GALT1;MAGI2;ADAM10;HELZ;TMEM64;SMARCA2;RSPH3;RAP2A;KIF16B;HSBP1L1;SCGB3A2;VOPP1;RAB38;TLN2;ZFPM2;FGF12;PFKM								cocaine use	2022-08-23	0.00101152	0.0599963	4.96997	34.2744	TFAP2C;MAOA;CYP11A1;CHRNA6;PENK;GRIK1;PRL;MANEA
	Top 500 up genes for SARS-CoV-2 infection in Rhesus macaques at Group 1 dose in PBMCs at 14 DPI from GSE156701	63/460	0.00335329	0.0117867	1.4898	8.48859	NCKAP1;ALDH1L1;ZFAND3;USP32;GBE1;SLC2A1;SLC7A11;CHD1;RGS2;KIF5B;A4GALT;TNS1;PRKCB;ARRDC3;ACSL4;SPTB;TMEM131;RUFY1;RNF144A;BACE2;SLC7A5;XRN1;GPR160;PSME4;TSSK3;DOCK2;ABHD4;SDC2;PLD1;INPP5D;REPS2;CHRNA10;STOM;SNX9;IGF2BP2;GBP1;SNX6;FN3K;ARFGEF1;GALNT7;AKIRIN2;SLC16A1;SMOX;APOBEC3H;CEP152;GZMA;PLCL2;MX1;CFLAR;PRDX6;SORL1;SULF2;MYO1D;NIN;PINK1;TNFSF4;NBR1;MKRN1;SERINC3;XAF1;PIK3AP1;TECPR2;BRWD3								A-Netherlands-602-2009(H1N1) 48Hour GSE40844	36/300	0.108731	0.237298	1.27158	2.82149	ZNF595;PTGER4;ZNF195;YTHDC1;SEMA3A;AK2;TNFAIP3;SAMHD1;FSTL5;NUP85;RNF19A;GPBP1;ZC3H12A;GRB10;TRIM48;APOB;PDLIM5;SLC38A2;PNISR;STARD4;PCGF5;FAM46A;WDR75;AEN;TMEM64;CRISPLD1;PSMA1;PNLDC1;MTF1;FEZ2;SLC27A6;FAR1;NCOA7;TRIM38;KBTBD7;PFKP								SARS-CoV MA15 Day2-PFU-10^3 GSE33266	37/300	0.0781262	0.175241	1.31264	3.34648	SLC44A1;HPGD;USP32;LUZP2;SLAIN2;FGF3;MRPL20;SCP2;NLRP7;SMPD1;ACP6;RNF217;DENR;LDLRAP1;ANKRD13A;EMP1;WNT7A;PLA2G4A;ANK2;FAM126A;ARID1B;SORL1;GADD45G;DHRS4;IGSF11;MN1;SEC23IP;CNOT6;TUBB2A;GSTA4;MTF1;CTDSP2;CCNG1;WAC;SCGB3A2;TNFSF9;MAML3								Mental Depression	79/575	0.00101714	0.0599963	1.49965	10.3338	GABRB3;APP;NRP1;MTRR;GRIK3;SLC2A1;ARRB1;AQP4;MTR;TRH;BRCA1;PRL;VLDLR;GRPR;SOX2;GJA1;ADAMTS2;HTR7;GRM7;SMPD1;STMN1;PDE4B;SIRPA;CMKLR1;DUSP4;ARHGEF10;EDN1;TLE1;PRKCB;SLC6A15;PDE4D;CAD;PAWR;ADAM10;ACSL4;ADRA2C;YWHAZ;ARL4C;TGFBR3;GAL;NOS1AP;AGTR1;CYP2E1;TLR4;TLR3;HDAC2;PFKFB3;CNP;MAOA;CHRNA6;PON1;HSD17B6;PSEN1;BHLHE22;NPAS2;ATXN3;EXOSC6;RAI1;MTHFD1L;CNR1;NPY;NTF3;PENK;TAC1;PPARGC1A;GRIA3;MCL1;ATF7IP;…
	SARS-CoV perturbation; 233 Down Genes from GEN3VA; Human bronchial epithelial 2B4 cells; Accession: GSE17400 Platform: GPL570; Entry 3	32/200	0.00335696	0.0117867	1.78203	10.1517	PRPS2;SLC47A1;GLIS3;TULP4;TMEM181;AK4;SEMA3E;PIK3R1;PPP1R9A;PCSK5;PAPSS1;CTSO;HECTD1;LIPH;PSD3;NHS;BBX;ZBED1;KIF21A;ST3GAL1;FOXD1;NCOA3;CRIM1;ASH1L;LYZ;FBXO33;MEIS2;DNAJC3;IRAK1BP1;KBTBD6;ASB8;FOLR1								A-Vietnam-1203 CIP048 RG3-2004(H5N1)PB1-F2del 7day-MOI-10^3 GSE43302	36/300	0.108731	0.237298	1.27158	2.82149	IFITM3;MRPL18;GOSR1;TMEM181;MRPS30;IQGAP2;IFIT2;SEPT9;EFR3A;PNP;HMGXB4;BMPER;MYC;LEPROTL1;SNX9;ITGAV;SNX6;CENPW;DENND4A;NCOA3;RARRES2;FAM46A;IRAK3;CHFR;RAB32;PSMA6;MAFB;NAV3;ARPC3;ABI1;PPP2R2D;CCDC86;UMPS;XAF1;CPEB2;ERGIC1								SARS-CoV 24Hour GSE47962	37/300	0.0781262	0.175241	1.31264	3.34648	HDAC2;NVL;PROS1;PCSK9;SAYSD1;OMA1;WASL;FHIT;GOLGA4;LAPTM4A;C16ORF72;SCP2;KIF5B;BTBD3;GAR1;ZNF721;FAM3C;NDUFV2;ARRDC4;ACTR3;CDV3;RBFOX1;LYPLA1;PLA2G12A;SIAH1;RGMB;YWHAZ;DCTD;CDK8;SEC23IP;ZNF718;CCNY;APC;PELI1;SMPDL3A;OTUD1;ARL8B								Non-Small Cell Lung Carcinoma	260/2243	0.00105667	0.061866	1.25143	8.57557	CDA;APP;MTRR;AQP4;F11R;GRPR;SOX2;GJA1;ALCAM;EDNRB;TFG;ANPEP;MYC;NAMPT;STMN1;KDR;TRIM24;TNFSF11;CYP1B1;DENR;SOX9;TP63;SOX4;WLS;CMKLR1;PDK1;PRIMA1;TNS1;CXADR;PRKCB;DAPK1;CACNA2D2;DKK1;TWSG1;SFRP2;CCNY;PAPPA;MT1H;CYP2E1;ALPK2;EZR;TRIB2;MXRA5;TGFA;NEDD4L;XPC;PIK3R1;NUAK1;PRDX1;PROM1;BARD1;ABCA1;CADM1;NEBL;BCL11A;PCDH20;ST8SIA2;FN1;RMDN2;INO80;SMARCA1;SMARCA2;PBX1;ANLN;CPEB1;HIST1H4B;SDC1;NOX4;TDGF1;T…
	Top 500 downregulated genes in mouse fat with SARS-CoV-2 infection from GEO GSE162113	61/443	0.00340995	0.0118847	1.49883	8.51491	CD83;PLXND1;FNBP1L;SIPA1L3;VSIG10;GIMAP8;AMOT;GJA1;ZMYM1;RNF19A;CDK20;GGT1;SOX4;UNC13B;KIRREL3;DAPK1;PRKCB;CACNA2D3;TBC1D8;ADRA2C;ADRA2B;SPTB;SCN8A;PADI2;MAML3;CDH16;PRPS2;INO80D;SLC47A1;THBS2;NPAS2;MALT1;PKHD1;NT5E;PTCHD1;BTBD3;NOCT;SPP1;ST8SIA4;PLXNA1;KCNJ2;MFAP3L;COL28A1;TMEM132C;RRM2;CADM1;MYO10;MOK;SNCAIP;PBX1;PRRC2B;MYO1E;SLC4A8;CNOT6;NIN;NBEA;LNX1;LRRN1;SPRY1;KCNK1;DNAL1								A-Vietnam-1203 CIP048 RG3-2004(H5N1)mutPB2-627E 3Hour GSE43203	36/300	0.108731	0.237298	1.27158	2.82149	PPP1R15A;SEMA3A;NEDD4L;PPM1K;IFIT2;SAV1;SOX2;C16ORF72;ERBB4;LEPROTL1;TRA2B;ZC3H12A;PDPN;MAN1C1;KLRG2;ZNF525;AMZ2;UPP1;SLC38A2;CALN1;GPR135;BARD1;DNAJC19;RBFOX1;PDCD6IP;C1GALT1;TCAIM;ANK2;SMARCA2;SPTB;FOSL2;PPM1B;OLFM3;NBEA;FAM76B;CDO1								SARS-CoV 36Hour GSE47962	37/300	0.0781262	0.175241	1.31264	3.34648	ALG1L;DDX6;TMEM183A;MRPL18;TMTC3;CUL1;JRKL;PLAC8;MRPL20;HINT1;LAPTM4A;SPTLC1;GPBP1;LINC00116;FBXO7;LRRCC1;PAIP1;NDUFA7;PDCD6IP;GALNT3;ATP8B1;HUS1;ACYP2;CDKAL1;CNOT10;TMEM154;TWSG1;IRAK1BP1;UFM1;PSMA1;TRMT5;NDUFAB1;ANP32E;ZNF578;NIT2;MMADHC;XPR1								Ventricular Septal Defects	37/226	0.00111836	0.0649643	1.83418	12.4649	FBN2;NRP1;CANT1;RBM8A;CITED2;SEMA3E;PSEN1;PCSK5;ETS1;GLI3;SOX2;GJA1;CCND2;ZIC3;HEY2;DNMT3B;HAS2;SOX9;FADD;DGCR6;TP63;DGCR2;SMAD2;NONO;FN1;NR2F2;PEX1;SENP2;ARID1B;MEIS2;FIG4;LARS2;KANSL1;NOX5;ROR2;DHCR7;ZFPM2
	500 genes down-regulated by MHV-A59 in murine liver cells from GSE146074 5d	57/409	0.00350032	0.0121106	1.51926	8.59126	NRP1;TMEM183A;PYGL;TSPAN12;HS6ST1;GHR;MCEE;DEPTOR;UROD;CHP1;SEPHS2;STARD4;LYPLA1;IAH1;ATP11C;PRLR;KLF15;MTSS1;PCCB;SUCLG1;CYP2E1;UQCRC2;SLC47A1;HPGD;AKR1D1;AK2;HSD17B6;IQGAP2;UQCRH;PRDX4;UGP2;SC5D;PRODH;SLC38A2;NDUFV1;BCHE;CYB5A;IDH1;RARRES2;GOT2;IDH2;COX6C;PRDX6;MSRA;CCS;SUCLA2;CPS1;GSTA3;LPCAT3;BHLHE40;PEMT;ACO1;LPIN1;KLKB1;NIT2;LPIN2;GALK1								A-Vietnam-1203 CIP048 RG4-2004(H5N1)NS1trunc124 7day-MOI-10^4 GSE44445	36/300	0.108731	0.237298	1.27158	2.82149	TMEM181;USP18;IFIT2;EEA1;RNF213;KCNT2;EIF4EBP1;WDR5;RSPO3;HERC6;KIRREL3;NUS1;USP25;MUSK;RIPK2;PCGF5;CEP152;ZNF804A;ATP11B;MRPS7;FOSL2;PARP11;IL6;PDE10A;XRN1;NAV3;PSMC4;COL5A2;PPP2R2D;SPATS2L;ALPL;NCOA7;FAR2;XAF1;TLR4;ERGIC1								SARS-CoV 84Hour GSE47961	37/300	0.0781262	0.175241	1.31264	3.34648	CDS1;DET1;DDX6;SGMS1;IFT172;SATB2;NEDD4L;ATP5J;TMEM181;HMGB1;ATP2C2;NUDT4;POLD3;HINT1;FAM172A;FTH1;PRDX1;SAFB2;ZBED1;UQCRFS1;WDR7;RPRD1A;RAB11FIP4;NEBL;CMTM6;REV1;TBCD;CASK;ACYP2;SMARCA1;BACE2;TMX4;RPS29;SCGB2A1;TOMM7;DNASE2;NAA16								Decreased methionine synthase activity	2022-04-06	0.00113628	0.0649643	18.6124	126.192	MTRR;MTR;MMACHC;MMADHC
	500 genes down-regulated by SARS-CoV-2 in mouse Heart cells at 7 dpi from GSE162113	61/444	0.00358817	0.0122317	1.49483	8.41604	TUSC3;MRPS11;TSPAN12;BZW1;RCBTB2;AKAP12;LAPTM4B;RGS2;HTR7;EDNRB;TMSB4X;DPYSL3;AP1S1;PLS3;CXADR;TRIQK;NCBP2;ACTL6A;GOLPH3L;EMP1;ACYP2;TOM1L1;TUBB2A;TMX3;FAR1;PDE5A;UQCRC2;CCDC90B;MATN2;ENPEP;RNASEH2B;SEC23A;INSIG2;LSMEM1;SDC2;NTM;OMA1;EMC2;PRRG1;IGFBP7;RSU1;NDUFV2;SEC23B;CDR2;CBR4;SNX6;DNAJC19;BCHE;APOOL;NDUFA4;TFPI2;DNAJC15;MYO1B;SCCPDH;GNPDA2;PKIA;OSTC;CCNG1;CD200;ITM2C;BMPR1A								A CA 04 2009 7dayMOI-10^6 GSE37569	36/300	0.108731	0.237298	1.27158	2.82149	TOP2A;RAB3B;TENM1;TRH;LRP8;LMNB1;EXOSC6;HELB;NUP85;LEPROTL1;EFHD2;ITGAV;CEP97;TP63;WDHD1;NUS1;RRM1;CD72;DSCAM;NEK6;PMM2;PLCL2;AEN;ZWINT;FOSL2;APBB1IP;CENPE;CARHSP1;UCK2;UFM1;TUBB2A;CAPN12;INCENP;GPR160;CENPO;XAF1								SARS-CoV 84Hour GSE47962	37/300	0.0781262	0.175241	1.31264	3.34648	DDX6;KDM3A;BHLHB9;SGMS1;TMEM181;SNX13;ATXN7L3B;JRKL;FNBP1L;SIPA1L3;NUDT4;EXOSC6;LAPTM4A;LEPROTL1;CBX7;CXADR;TRIQK;NEBL;GOLPH3L;SSU72;ADAM10;KAZN;ACYP2;FBXO33;PRRC2B;BACE2;NIN;ZNF718;NBEA;NAT2;LPCAT3;GPR160;TAX1BP1;STT3B;SERINC3;MMACHC;RNF187								Decreased methylcobalamin	2022-04-06	0.00113628	0.0649643	18.6124	126.192	MTRR;MTR;MMACHC;MMADHC
	Top 500 downregulated genes in mouse heart with SARS-CoV-2 infection (Day 7) from GEO GSE162113	61/444	0.00358817	0.0122317	1.49483	8.41604	TUSC3;MRPS11;TSPAN12;BZW1;RCBTB2;AKAP12;LAPTM4B;RGS2;HTR7;EDNRB;TMSB4X;DPYSL3;AP1S1;PLS3;CXADR;TRIQK;NCBP2;ACTL6A;GOLPH3L;EMP1;ACYP2;TOM1L1;TUBB2A;TMX3;FAR1;PDE5A;UQCRC2;CCDC90B;MATN2;ENPEP;RNASEH2B;SEC23A;INSIG2;LSMEM1;SDC2;NTM;OMA1;EMC2;PRRG1;IGFBP7;RSU1;NDUFV2;SEC23B;CDR2;CBR4;SNX6;DNAJC19;BCHE;APOOL;NDUFA4;TFPI2;DNAJC15;MYO1B;SCCPDH;GNPDA2;PKIA;OSTC;CCNG1;CD200;ITM2C;BMPR1A								HCV 8week+IFN-a GSE37715	36/300	0.108731	0.237298	1.27158	2.82149	PHF3;MRS2;AHCTF1;NVL;SLAIN2;XPC;PSEN1;ADAMTS3;GRB14;CYP11A1;ZNF605;SNAPC3;GRB10;SLITRK6;LONP2;ZNF701;ZBED1;ZNF568;APOB;MAP3K7;ZNF146;SMAD2;PRKAB2;SNRPN;ATG10;HELZ;SYT14;RANBP6;KCTD7;MYO1D;SNX19;NBR1;ZNF318;RIN2;ZNF354B;NSMAF								SARS-CoV 96Hour GSE47961	37/300	0.0781262	0.175241	1.31264	3.34648	DDX6;STXBP4;CSTF2T;AQP4;HMGB1;PCDH19;PAIP2B;CCDC91;ZNF706;FAM172A;PSD3;CHP1;KIF21A;ZNF721;ZNF622;JAK1;PRKAB2;PLA2G12A;TRIQK;PDCD6IP;AGL;RARRES2;UBE2E1;WNT7A;ACYP2;FBXO33;ARID1B;SLC22A23;CLK1;MSRA;ZNF91;NIN;RABEP1;GNPDA2;KIF16B;NDUFAB1;NAAA								Disseminated Malignant Neoplasm	33/195	0.00114246	0.0649643	1.90742	12.9219	PCSK1;SETD2;MTMR3;SEMA3E;CXCL14;CDH5;PAK1;PPP2R1A;PODXL;MYC;SPP1;TNFSF11;SMYD3;MAP3K7;TNS1;ABCA1;SMAD2;RHBDF1;PNISR;SLC16A1;MMP2;ADAM10;DKK1;MTSS1;ARL4C;IL6;APC;KCNMA1;IL1RAPL1;VIM;SRSF6;XAF1;TLR3
	404 proteins down-regualated at 12h in SARS-CoV-2 infected cells from Bouhaddou et al. 2020	56/401	0.00361275	0.0122317	1.52268	8.56249	TOP2A;PTPRU;RBM25;ZFAND3;PSIP1;TNFAIP3;LMNB1;AKAP12;AKAP10;MYC;STMN1;PBK;TNS3;TNS1;UNC13B;NCOA1;PNISR;CXADR;PARP4;CAD;THOC2;ARID1B;TMEM131;NCOR2;CLIP1;RBL1;PALLD;PARD3;RAPGEF1;RPL24;CCDC86;RAF1;SRBD1;CDCA7;NEDD4L;SLAIN2;FOXK1;ZC3HAV1;HECTD1;SPP1;ZNF622;BUB1;AUTS2;NONO;IRF2BP2;SMARCA1;SLC4A7;ANLN;UCK2;SNRK;APC;REEP3;ID2;ABI1;BUD13;VIM								SARS-BatSRBD 48Hour GSE47961	36/300	0.108731	0.237298	1.27158	2.82149	IFITM3;TMEM87B;PSMD12;GDPD1;TULP4;HNMT;COX7C;USP18;PCDH17;IFIT2;KRTCAP3;IMMP2L;HINT1;COL4A3BP;CFL2;FLVCR1;OSTF1;ANKRD13A;DUSP5;TFAP2C;AUTS2;H3F3C;MX1;ATG10;IRF2BP2;ADAM10;TERF1;TOR1B;NET1;PARP11;MSRA;UFM1;ANP32E;WAC;XAF1;ITM2C								SARS-dORF6 12Hour GSE47960	37/300	0.0781262	0.175241	1.31264	3.34648	INVS;DET1;SETD2;RBM25;MAML2;CD81;EIF4A3;PHAX;HMGB1;HINT1;ALCAM;SERP1;ZNF827;SAFB2;PLXNA1;SLC35A5;KIAA0319L;SEC23B;SEC11C;DDX18;NDUFA7;MYO10;NCOA3;YIPF5;LARP7;GAPVD1;ETV6;CLK1;MLLT10;PSMA1;ARPC3;MAN2B2;ANP32E;CCDC86;FAM98A;MPHOSPH8;MMACHC								Down Syndrome	67/475	0.00120941	0.0682798	1.54399	10.372	CDA;APP;MTRR;STMN2;AQP4;GRIK1;MTR;PRL;BACH1;RIMS2;GHR;HINT1;EDNRB;CA2;DPYSL3;STMN1;ENSA;HEY2;DNMT3B;FAM3B;TP63;PARP4;DSCAM;IL15;PGD;DCK;TMEM131;ETV6;BACE2;PCP4;PAPPA;PLSCR4;AGTR1;DSG1;CHMP3;TRIB1;ARHGEF5;PDE9A;AIRE;MAOA;ARX;PSEN2;U2AF1;HSD17B6;PSEN1;TMEM241;PAK1;MTHFD1L;PRDX1;NTF3;HAS2;IGFBP7;ARSD;PRNP;USP25;SYT1;BDNF;TXNRD1;MX1;FN1;PRDX6;MAPK10;IL6;SUCLA2;CPS1;XPNPEP1;ACO1
	Top 500 up genes for SARS-CoV-2 infection in Mesocricetus auratus hamster lung Day 2 from GSE162208	52/368	0.00386671	0.0129987	1.54294	8.57157	CDA;CPM;USP32;CBLB;HK2;IFIT2;CTSO;HELB;NAMPT;PDE4B;IDS;TIMP3;HERC6;NUDT12;GBP7;ARRDC3;SLC30A1;FNDC3A;NT5C3A;RNF125;ITGA6;CYP2E1;RIN2;TLR3;KHDRBS3;PFKFB3;HPGD;AIRE;UNC93B1;XIAP;ZC3HAV1;LIN7C;TRPM2;KCNJ2;MCL1;MFAP3L;ABCA1;USP25;PCGF5;GZMA;MX1;CRIM1;KLHL4;DEK;MERTK;PLEKHA7;AICDA;FOSL2;MAFB;ID4;SPATS2L;PIK3AP1								SARS-BatSRBD Day4 GSE50000	36/300	0.108731	0.237298	1.27158	2.82149	NPFFR2;SLC44A5;FAM49A;MEI4;PCDH11X;CDH7;SAV1;ADD2;FSTL5;GRM7;UBE2Q2;GJA10;DNMT3B;PLS3;MFSD1;MAN1A1;SLC13A5;ANKS1B;MCL1;NANOS1;RAB2A;ST6GAL1;ARHGEF37;DENND4A;NONO;C1GALT1;HPS3;RANBP6;KLF8;MYO1E;IRAK1BP1;CPS1;MSH5;SGK1;RAPGEF6;DSC1								SARS-dORF6 72Hour GSE47962	37/300	0.0781262	0.175241	1.31264	3.34648	PRPS2;DET1;DDX6;TMEM41A;SGMS1;CSTF2T;IPO5;TATDN3;ZFP14;LAPTM4A;COL4A3BP;CCDC91;FAM172A;LEPROTL1;PSD3;SLC35A5;METTL9;WWOX;PRNP;LYPLA1;RAB6C;PDCD6IP;NEBL;AGL;BCKDHB;GOLPH3L;RPS3A;NAP1L1;TERF1;DCTD;QDPR;CCNY;PKIA;REEP3;NAAA;TAX1BP1;TLN2								Primary malignant neoplasm of lung	262/2268	0.00122741	0.0688045	1.24629	8.3537	APP;MTRR;TFRC;GRPR;BACH1;SOX2;GJA1;ALCAM;EDNRB;PPP2R1A;ALKBH1;ANPEP;MYC;DPYSL3;STMN1;KDR;TRIM24;CDK20;TNFSF11;CYP1B1;PTGFRN;SOX9;TP63;SOX4;WLS;PDK1;PRIMA1;ATG3;WDHD1;EPHA4;EPHA7;CXADR;PRKCB;DAPK1;REV1;CACNA2D2;FNDC3A;DKK1;TWSG1;CCNY;PAPPA;AGTR1;CYP2E1;EZR;TSPYL5;LPAR1;TGFA;NEDD4L;XPC;THY1;PIK3R1;SNX2;PRDX4;PRDX1;ST8SIA4;APOB;PROM1;PPARGC1A;BARD1;ABCA1;GSTM3;CADM1;APOBEC3H;FN1;NR2F2;SMARCA1;SMARCA…
	100 gene most correlated to LDLRAD4 based on ARCHS4 co-expression	16/80	0.0039554	0.0132032	2.33299	12.9077	ITGB5;WDR1;MSL2;CABLES1;FAM189A1;KCNAB1;PLXDC2;NT5E;NUAK1;ATXN1;OLFML3;LPCAT4;SIRPA;HIVEP2;IL6ST;LGMN								SARS-CoV MA15 Day2-PFU-10^3 GSE33266	36/300	0.108731	0.237298	1.27158	2.82149	PTGER4;SEC23A;MRPS11;DUSP19;PPP1R9A;VSIG10;PTPRG;NFU1;SCPEP1;CNNM1;UROD;ALKBH1;LEPROTL1;VPS54;DLGAP1;HERC6;EOMES;DNAJC19;DDX18;UNC5CL;EDEM1;GFPT2;CHD1L;MTSS1;BMP5;PSMA6;IL6;PDP2;CLEC4D;ZNF615;ELMO1;NOX4;NCOA7;ACO1;ALPK2;EZR								icSARA deltaORF6 12Hour GSE33267	37/300	0.0781262	0.175241	1.31264	3.34648	PHF3;SCOC;UNC93B1;PAK1IP1;MPV17L;BRCA1;RPL8;NADSYN1;PLD1;CSF2RA;SCP2;TRIM24;MAN1C1;BBX;PROM1;MB21D2;NDUFV1;ARRDC4;TOE1;LYPLA1;TGFB2;PARP4;DSCAM;AUTS2;PCDH20;SORBS2;UFM1;NAV3;TNNT1;PAPPA;KCNMA1;CCDC86;CEP63;ROR2;RIN2;XPR1;ZNF432								Substance Use Disorders	26/143	0.00128153	0.0712916	2.07844	13.8418	BCAR3;MAOA;PCDH15;AKAP7;AFF3;CXCL14;FHIT;CCDC91;GRM7;CNR1;NPY;CSMD3;CADPS2;FARP1;DSCAM;CAD;HTR1A;ZNF804A;CHD1L;ATP1B1;ANO4;FAM126A;PBX1;ETV6;MSRA;TLR4
	500 genes up-regulated by SARS-CoV-1 in Calu-3 cells from GSE148729 24h	60/438	0.0041068	0.0136127	1.4894	8.18443	IFITM3;NPFFR2;ACHE;TNFAIP3;ADM;SIPA1L2;IFIT2;DUSP10;GPBP1;NAMPT;ZC3H12A;CYP1B1;MB21D2;HERC6;ARRDC4;DUSP5;EPHA4;RIPK2;ARRDC3;SERPINB9;NT5C3A;ARL4A;XRN1;PELI1;ZNF436;NCOA7;TLR3;PPP1R15A;PTGER4;MTMR3;SEMA3A;ZC3HAV1;PPM1K;SAMHD1;FAM214A;USP18;RNF213;NOCT;TP53BP2;HIVEP2;PPARGC1A;GBP1;MAP4K3;ZNF462;USP25;LRRN3;DENND4A;MX1;INO80;KLF4;DHRS2;NFKB2;CLK1;NFKBIA;IL6;TRIM38;XAF1;CPEB2;LPIN2;OTUD1								SARS-CoV MA15 Day4-C57BL-6 GSE40824	36/300	0.108731	0.237298	1.27158	2.82149	IFITM3;N6AMT1;ATF7IP2;ZC3HAV1;PSEN1;THBS2;USP18;RNF213;DPYSL3;NAMPT;PDPN;GRB10;EFHD2;SIRPA;ITGAV;HERC6;IL33;USP25;SMOX;TBCD;EMP1;MRPS7;LGALS9B;ETV6;CARHSP1;NLRP12;IL6;CAPN12;FXYD4;PSMC4;CDH11;PADI2;SPATS2L;TRIB1;UMPS;XAF1								icSARA deltaORF6 7Hour GSE33267	37/300	0.0781262	0.175241	1.31264	3.34648	GABRB3;N6AMT1;LIN54;CNP;CTNND2;C5AR1;TULP4;CBLB;AQP4;SLC7A11;ISM1;LCLAT1;CNNM1;UBE2Q2;NDST4;ACP6;DHX15;TAF9B;NKX6-1;SNX6;CADPS2;MBNL1;GRID2;PAWR;HELZ;MRPS7;POU3F2;ASRGL1;KITLG;COL4A2;PPP1R3B;COL5A2;NOS1AP;LNX1;ZNF138;LPIN1;FSIP2								Acute Myeloid Leukemia (AML-M2)	23/121	0.00128982	0.0712916	2.19398	14.5971	DAPK1;IDH1;IDH2;MX1;LPAR1;PSIP1;CAPG;TRH;ATP1B1;MN1;RGS2;CCND2;TUBB2A;ANPEP;MYC;ID2;EIF4EBP1;DHX15;PDE4B;CTNNA1;VOPP1;SGK1;RUNX1T1
	Top 500 down genes for SARS-CoV-2 infection in Mesocricetus auratus hamster blood Day 14 from GSE162208	56/404	0.00423479	0.0139395	1.5093	8.24746	CDA;AHCTF1;CSF3R;DAGLA;HIP1;PLXND1;USP32;SNX13;MTR;SIPA1L2;BACH1;EEA1;ANPEP;PPP6R3;BBX;NCOA1;PDCD6IP;DAPK1;NCOA3;ARRDC3;CSNK1E;ARID1B;APBB1IP;CLIP1;DAAM1;PSME4;BMP2K;MYADM;RAPGEF2;SGK1;RIN2;TNKS;SEL1L;XIAP;FOXK1;UGCG;INPP5D;ST8SIA4;LONRF1;KCNJ2;SPTBN1;ABCA1;GGT5;ATF7IP;DENND4A;HPS3;HELZ;SORL1;GALC;KLF7;PDE10A;SESTD1;MAN2B2;REEP3;CPEB2;SERINC5								SARS-CoV MA15 Day7-C57BL6 GSE50878	36/300	0.108731	0.237298	1.27158	2.82149	TOP2A;ATF7IP2;CDCA7;ZC3HAV1;BRCA1;MRPS30;SAMHD1;LRP8;PHF21B;PNP;KYNU;LEPROTL1;STMN1;NUF2;NUDT15;LAIR1;HERC6;BARD1;CMTM7;ATF7IP;WDHD1;GRID2;CENPW;RRM2;DSCAM;ASRGL1;PARP11;SPCS3;CPS1;NUP50;HECW1;CCNG1;PLAA;CENPO;UMPS;LGMN								icSARS CoV 54Hour GSE37827	37/300	0.0781262	0.175241	1.31264	3.34648	RBM8A;AMIGO2;CDCA7;PRCP;PYGL;HMGB1;ATP5G3;FBL;ARV1;PRDX4;FAM172A;RASGEF1A;PRDX1;AP1S2;RSU1;AGA;IP6K2;GSTM3;FARP1;CYB5A;SEPT11;FANCL;ALG13;ACYP2;COX6C;SORL1;PBX1;TOM1L1;TMX4;RAB15;GPR160;TTC30A;ACO1;SMPDL3A;ADA;SLC25A14;RNF187								Epileptic encephalopathy	66/468	0.00131606	0.0721133	1.54335	10.2372	GABRB3;RMND1;SLC2A1;MTR;RORB;VLDLR;GLI3;RYR3;PPP3CA;ARV1;CCND2;KCNT2;SOX5;MAGI2;BCKDHB;CAD;CACNA2D2;CASK;ALG13;KCTD3;PEX1;AP3B2;ARID1B;KCTD7;TUBB2B;COL4A2;SCN8A;KCNMA1;PCCB;PLAA;SUCLG1;ISPD;MMADHC;FH;RNASEH2B;AARS2;ARX;NEDD4L;SPATA5;PCDH19;SAMHD1;TIMM50;SLC13A5;PRODH;NDUFV1;COX10;WWOX;GABBR2;PMM2;IDH2;TBCD;DHCR24;TUBB4A;FIG4;QDPR;GALC;MAPK10;COQ2;SUCLA2;RAB18;ALPL;TCF4;FOLR1;MMACHC;FGF12;HCN1
	Top 500 up genes for SARS-CoV-2 infection in Rhesus macaques at Group 3 dose in PBMCs at 2 DPI from GSE156701	64/474	0.00434763	0.0142123	1.46516	7.96771	CITED2;MRPS11;LRRK1;TMEM51;CHD1;GIMAP8;IFIT2;SLC2A8;MCEE;EFR3A;TFG;MAN1A1;HERC6;RIPK2;AKR1A1;SERPINB9;FAM126A;ZDHHC14;PLSCR1;XRN1;KCNMA1;IRF8;NCOA7;RIN2;CNP;UNC93B1;CUL1;TMPRSS2;PPM1K;SAMHD1;USP18;STK3;PLAC8;SNX2;MTHFD1L;CHSY1;PODXL;MGAT1;GBP1;SASH1;BARD1;USP25;APOBEC3G;PCGF5;APOBEC3H;GZMA;MX1;DEK;TOR1B;MSRA;PARP11;MAFB;NAGK;XPNPEP1;GNB4;MPHOSPH10;SPATS2L;ACO1;NMUR1;TRIM38;XAF1;PIK3AP1;ADA;GALK1								SARS-CoV 12Hour GSE47960	36/300	0.108731	0.237298	1.27158	2.82149	MTMR3;SLC35F2;PHAX;ADM;MTR;ZC3HAV1;MRPS30;F11R;BACH1;SLC8A1;LAPTM4A;ZNF608;SPTLC1;CHSY1;CFL2;CNTNAP3B;RNF217;TP53BP2;SLC25A44;IRX1;IL34;DENND2A;AIG1;ATP1B1;YY1AP1;PLEKHA7;DUSP23;KBTBD6;DAAM1;NUP50;TMCC1;SRSF6;TECPR2;KLKB1;MMACHC;ERGIC1								A-CA-04-2009(H1N1) 0Hour GSE47962	36/300	0.108731	0.207811	1.27158	2.82149	SLC35F2;ZFAND2A;NEDD4L;ZC3HAV1;BRCA1;MED15;FAM214A;CYB5R1;EFR3A;FRAT2;DUSP10;SPTLC3;UROD;SNAPC3;WDR5;SMARCAD1;UQCRFS1;TRAM1L1;FBXO7;ANKRD13A;TOE1;SLC38A1;NDUFA7;WDR37;KLF13;NEBL;PMM2;CAD;DAB2IP;ATP11C;INO80;CNOT6;TTLL11;C19ORF66;MXRA5;RNF187								Tumor Angiogenesis	71/511	0.00132293	0.0721133	1.51766	10.0589	NRP1;SETD2;PLXND1;ITGB5;ADM;ARRB1;HMGB1;PKD2;CXCL14;ETS1;CTGF;RGS5;GJA1;EFEMP1;UBASH3B;MYC;KDR;TIMP3;TNFSF11;ITGAV;MAP3K7;DUSP5;EDN1;SEMA6A;IGFBP3;MMP2;CAD;VASH2;DDX53;DKK1;F3;DKK2;CLIP1;NCL;AGTR1;ANG;ITGA6;EZR;RAF1;TLR4;HDAC2;SEMA3D;SEMA3A;NTN4;LPAR1;TGFA;THBS2;PAK1;PRDX1;SPP1;EIF4EBP1;IGFBP7;SLIT2;PROM1;MCL1;SMAD2;SLC16A1;BDNF;IDH1;TFPI2;IDH2;FN1;NAP1L1;NR2F2;NR4A2;DAB2;IL6;SDC1;XAF1;FGF13;TDGF1
	Top 500 down genes for COVID-19 ARDs vs. non-COVID-19 ARDs for human trachea from GSE163426	66/492	0.00444853	0.0144425	1.45442	7.87597	DPP10;CDA;SLC44A1;ZFAND2A;MPV17L;DUSP19;F11R;RYR3;PITPNC1;CKS1B;LAPTM4A;ADAMTS2;AKAP10;NNT;DPYSL3;WDR5;DHX15;UQCRFS1;KIF21A;CA8;ZNF684;PDK1;ARRDC4;IL15;LIX1L;ACAD9;COBL;GTPBP8;ASRGL1;ARL4A;TMX3;CRISPLD1;ZNF318;THAP9;SUCLG2;PDE5A;DLX2;PSMD12;POLDIP3;U2AF1;PDHB;OGFRL1;FAM124A;MSTO1;PALMD;CYP11A1;VPS54;LONRF1;NDUFV1;ZNF540;RRM1;PCDH7;CRIM1;PHKB;REEP1;CENPE;PARP11;AHI1;UCK2;CCS;PDE10A;LPCAT3;GSTA2;LP…								SARS-CoV 24Hour GSE17400	36/300	0.108731	0.237298	1.27158	2.82149	RGS17;ARX;CACNA1B;LTBP4;TNFAIP3;AFF3;ADD2;DEPTOR;GJA5;BOC;CA8;ENOPH1;SAMD3;SOX5;GPR135;EDN3;BCL11A;IDH1;MMP2;KCNIP4;UBE2E1;HTR1A;CACNA2D2;F3;NFKBIA;AHI1;IL6;OLFM3;RPUSD3;BHLHE40;TLN2;FAM20A;CARD14;SPAM1;KCNK3;RAB7A								A-CA-04-2009(H1N1) 12Hour GSE40844	36/300	0.108731	0.207811	1.27158	2.82149	NPFFR2;PHF3;SLC24A1;PLXND1;BNC2;LRRK1;GLIS3;PHAX;ARRB1;PLD1;CCND2;HECTD1;SH3PXD2A;RASGEF1A;PLXNA1;RIMKLB;ZNF564;JAK1;DAPK1;CEP152;DENND2A;CAD;CACNA2D3;SORBS2;ZNF75D;VANGL1;APBB1IP;SLC6A6;KLF7;TUBB2A;CAPN12;XPNPEP1;KIF16B;TCEA3;WAC;FGF12								Tumor-Associated Vasculature	13/53	0.00136201	0.073735	3.03221	20.0089	ABCA1;RALBP1;FN1;F3;LRPPRC;IL6;ANPEP;KDR;UQCRFS1;ITGAV;IL6ST;FGF13;MAP3K7
	197 proteins down-regualated at 4h in SARS-CoV-2 infected cells from Bouhaddou et al. 2020	31/196	0.00458236	0.0147758	1.7571	9.46295	PHF3;TOP2A;ZFAND3;CDCA7;NEDD4L;PSIP1;TNFAIP3;SLAIN2;ZC3HAV1;AKAP12;STMN1;PBK;SPP1;TNS3;MAP3K7;BUB1;TNS1;NCOA1;AUTS2;ARID1B;TMEM131;NCOR2;ANLN;UCK2;APC;ID2;AAK1;CCDC86;NUP35;VIM;SRSF6								cSARS Bat SRBD 72Hour GSE37827	36/300	0.108731	0.237298	1.27158	2.82149	CCDC71L;NRP1;SLC24A1;TNFAIP3;ATP12A;SAMHD1;BACH1;USP18;PKHD1;GJA1;RNF213;TRA2B;GCNT2;CYP1B1;CA8;GBP1;ANKRD13A;GGT5;C14ORF159;UNC5CL;APOBEC3G;EDN3;PCGF5;SERPINB9;FNDC3A;CFLAR;TOR1B;KLF15;ZDHHC14;GADD45G;CRISPLD1;NFE2L3;TRIM38;XAF1;TRIB2;ZNF213								A-CA-04-2009(H1N1) 36Hour GSE47961	36/300	0.108731	0.207811	1.27158	2.82149	PYGB;DDX6;NBAS;ATP5J;UQCRH;IPO5;PPP3CA;LAPTM4B;LEPROTL1;MAN1C1;UQCRFS1;CTSF;SULT1A4;IP6K2;CYB5A;IAH1;CNOT6L;NEBL;NCOA3;CMTM6;GOLPH3L;RPSA;SMARCA1;AIG1;PHKA2;SORL1;NBPF15;DAD1;CTDSP2;PPP2R2D;PEMT;CHMP3;DHCR7;SERINC3;PFKM;SERINC5								Seizures, Focal	24/129	0.0013952	0.0750095	2.13702	14.0503	ACHE;BCHE;RBFOX1;BDNF;CTNND2;IDH2;HTR1A;SLC2A1;SLC30A1;GRIK1;TRH;PCDH19;ADRA2B;SLC8A1;SLC8A3;IL6;GAL;CYP11A1;CNR1;SCN8A;NPY;ALPL;TCF4;HCN1
	Top 500 down genes for SARS-CoV-2 infection in Rhesus macaques at Group 2 dose in Bronchoalveolar Lavage at 2 DPI from GSE156701	58/425	0.0051123	0.0163732	1.48226	7.82055	PTPRT;SPAG16;CELF4;NKAP;PSIP1;PPP1R9A;SOX2;ADAMTS2;DEPTOR;HMGN5;SESN3;CA2;LIPH;FAM3B;KIF21A;CTSF;OFD1;DYNC2H1;CHST9;PNISR;CACNA2D3;ELMOD3;FBXO15;KAZN;DISP1;IFT81;SCGB2A1;HSBP1L1;ANG;MATN2;SEMA3D;PON1;TMEM160;CXXC4;PDLIM1;ALDH3B2;ERBB4;TCEAL2;CYYR1;CMTM7;CYB5A;NDUFA7;ARHGEF37;FAM189A2;MOK;RASSF9;NR2F2;AIG1;MEIS2;PBX1;MAPK10;SPSB2;AHI1;CAPN12;NBEA;GSTA3;TOMM7;RAB17								icSARA deltaORF6 3Hour GSE33267	36/300	0.108731	0.237298	1.27158	2.82149	PHF3;ENPEP;AMIGO2;PHAX;PPP1R9A;RCBTB1;RPAP3;CDH7;PPP3CA;SPRED2;MAP2;RNF19A;ZNF701;ZNF721;OSTF1;CDH26;KIAA0319L;SOX4;SOCS4;GALNT2;SSU72;RNASE1;TUBB4A;QDPR;TUBB2B;SFPQ;CLEC4D;SNX16;LPCAT4;ZFP62;DMRTA1;COL5A2;UMPS;SRSF6;LCORL;YPEL2								A-Vietnam-1203-2004(H5N1) 2day-TNFRSF1BKO GSE40792	36/300	0.108731	0.207811	1.27158	2.82149	NCKAP1;PCSK1;RASL11B;HPGD;GDPD1;SLAIN2;VLDLR;PLD1;PTPRG;NUAK1;PNMA1;BOC;CTNNA1;ZNF449;ZNF565;RAB2A;EPHA4;NCBP2;CNBP;ACAD9;UBE2E2;HELZ;TMEM64;SENP2;MTSS1;CNOT6;SCCPDH;MYO3B;GPD2;HSBP1L1;RPL24;SERINC3;VSTM2A;MPHOSPH8;FERMT2;RNF187								Endometriosis	98/749	0.00140453	0.0750095	1.41934	9.32232	COL12A1;RORB;CXCL14;ETS1;CTGF;SOX2;GJA1;PPP2R1A;RNF19A;KDR;CYP1B1;ENPP1;DENR;MAP3K4;SLC38A1;IGFBP3;MED4;DKK1;PRLR;MSH6;PAPPA;AGTR1;SUCLG2;EZR;RAF1;MAOA;NEDD4L;MAP2;CYP11A1;EIF4EBP1;IGFBP7;TAC1;PPARGC1A;SMAD2;TGFB2;CADM1;SPHKAP;SYT1;BDNF;FN1;NR2F2;NFKBIA;IL6;NAT2;UST;SDC1;TDGF1;CPM;NRP1;BNC2;SLC2A1;TRH;BRCA1;PRL;HMGB1;CKS1B;PPP3CA;CA2;DNMT3B;ITGAV;TMED7;JAK1;NCOA1;ANXA1;KLF13;MME;IL15;MMP2;TERF1;A…
	SARS-CoV perturbation; 338 Up Genes from GEN3VA; Human Vero E6 cells; Accession: GSE30589 Platform: GPL570 Entry 5	45/314	0.00529451	0.016843	1.56689	8.21219	TOP2A;PPP1R15A;USPL1;KHDRBS3;MRPL18;GBE1;ZFAND2A;SLC7A11;MRPS30;NXT2;PCSK5;MALT1;CKS1B;LMNB1;RGS2;PNP;DEPTOR;DUSP10;SPTLC2;PRDX1;GPBP1;ZC3H12A;PDE4B;RSPO3;ARRDC4;CADPS2;CENPW;ERVMER34-1;ARRDC3;GOT2;UBE2E2;CYBRD1;NR2F2;TGFBR3;ANLN;KITLG;SUCLA2;CTDSP2;MKRN1;SUCLG2;TAF4B;FOLR1;ADA;XPR1;SERINC5								A-CA-04-2009(H1N1) 36Hour GSE47961	35/300	0.14748	0.297726	1.23088	2.35598	BTG3;TMEM41A;LPAR1;ZC3HAV1;FAM86FP;LIN7C;USP18;IFIT2;CASP10;ALKBH1;MED10;MARVELD3;ZNF845;WDR5;TMED7;GBP1;HLA-DQA1;HERC6;DUSP5;CDV3;APOBEC3G;H3F3C;PCGF5;MX1;CFLAR;PLEKHA7;NFKBIA;PSMA6;PLSCR1;PSMA1;NCL;TRIM38;UMPS;XAF1;TLR3								A-Vietnam-1203 CIP048 RG3-2004(H5N1)mutPB1-F2del 12Hour GSE43203	36/300	0.108731	0.207811	1.27158	2.82149	AHCTF1;TRIM52;RASL11B;MAOA;SLC2A1;F11R;PCSK5;KIAA1147;DSEL;PROK2;ZNF721;ZNF622;ZBED5;SOX4;HLA-DQA1;ABCA1;TTC14;DAPK1;AGK;CAD;PLCL2;FAM189A2;TBCD;MSL2;PLEKHA7;FOSL2;TTLL7;KLF8;ANLN;LRCH1;TTLL11;RHOU;DHCR7;LPIN1;ZNF136;MMACHC								clinical depression	2022-05-10	0.00143115	0.075426	9.30944	60.9701	PRNP;ATXN1;MAOA;NPY;PSEN1
	Top 500 upregulated genes in mouse heart with SARS-CoV-2 infection from GEO GSE162113	54/392	0.00556882	0.0175975	1.49772	7.77401	IFITM3;AQP4;CBLB;IFIT2;CDH4;HELB;MYC;NAMPT;EFHD2;TRIM24;JAK1;HERC6;GBP7;SLC30A1;IRAK3;F3;DCK;APBB1IP;XRN1;FAM76B;TNIK;CD47;DOCK2;PTGER4;PFKFB3;UNC93B1;TMTC1;ZC3HAV1;SAMHD1;FAM214A;SPATA6;USP18;RNF213;RAB20;SNX2;MTHFD1L;EIF4EBP1;LONRF1;KCNJ2;LAIR1;ABCA1;IL33;PCDH7;MX1;HS3ST1;ADAT2;GULP1;SLC6A6;CPEB1;PDP2;MKRN1;SERINC3;XAF1;CD200								A-CA-04-2009(H1N1) 48Hour GSE40844	35/300	0.14748	0.297726	1.23088	2.35598	PTGER4;PSMD12;MTRR;TUSC3;SEMA3A;SLC2A1;TNFAIP3;TULP2;NUDT4;RIMS2;NT5E;CA2;ZC3H12A;LINC00116;UPP1;SLC25A44;SLC38A2;SOCS4;PCGF5;FAM46A;TMC7;AEN;C12ORF50;SERPINB8;ANO1;ACTA1;FEZ2;MT1H;NCOA7;C19ORF66;NOL11;SGK1;KBTBD7;PIK3AP1;TDGF1								A-Vietnam-1203 CIP048 RG3-2004(H5N1)mutPB2-627E 7Hour GSE43203	36/300	0.108731	0.207811	1.27158	2.82149	NBAS;RBM25;MTRR;RASL11B;LRRK1;WDR4;CDCA7;PSEN2;PCSK5;RNF19A;ZNF622;ZNF564;COX10;TOE1;ZNF18;USP25;ZNF141;DAPK1;TEX10;NONO;CAD;TXNL1;FN1;TMC7;ZNF77;SEMA4F;MYRIP;LARS2;SLC6A6;TEC;NFE2L3;HYOU1;STT3B;PFKM;ZNF354B;YPEL2								Undifferentiated carcinoma	38/237	0.00143141	0.075426	1.78902	11.7165	CDS1;FBN2;AQP4;LIN7A;PIK3R1;BRCA1;FHIT;ALCAM;EFEMP1;PPP2R1A;BASP1;MYC;TRPS1;STMN1;DNMT3B;SOX9;GGT1;TP63;TLE4;ANXA1;CADM1;SYT1;FN1;CASK;MERTK;PRLR;YWHAZ;NFKBIA;TUBB2B;KITLG;SCD;NBR1;ID4;CTNNB1;EZR;SGK1;IL6ST;TLR4
	Top 500 up genes for SARS-CoV-2 infection in Rhesus macaques at Group 3 dose in Bronchoalveolar Lavage at 4 DPI from GSE156701	62/462	0.00565202	0.0177421	1.45413	7.52622	SLC44A5;TOP2A;NRP1;SLC35F3;CITED2;CXCL14;IFIT2;SLC2A8;ZNF846;PBK;FLVCR2;HERC6;WDHD1;MARS2;ADAM10;PLA2G4A;DNAJC1;TMEM135;RBL1;KIFC1;LY6D;MATN1;ELMO1;MYADM;ST6GALNAC3;SLC47A1;CNP;UNC93B1;ERV3-1;ITLN1;CSTF2T;TMTC1;NT5C2;SAMHD1;USP18;ADAMTS15;FLRT2;CHST12;BUB1;RRM2;APOBEC3G;APOBEC3H;GZMA;PLCL1;MX1;DNAJC11;HPS3;FAM189A1;PLXDC2;TOR1B;DHRS2;ZWINT;KLF8;ANLN;SEC23IP;RAB15;SCD;LPCAT3;SPRY2;GPD1L;XAF1;HCN1								A-VN-1203-2004(H5N1) Day4-10^3pfu GSE33263	35/300	0.14748	0.297726	1.23088	2.35598	DENND1B;LTBP4;TULP4;OMA1;ATP5G3;VSIG10;PAPSS1;STK3;CNNM1;MSTO1;SMPD1;STMN1;DLGAP1;CEP97;ACAA1;TOE1;EOMES;CDV3;ARHGEF10;GRID2;GFPT2;PLCL2;GP6;IL6;SNRK;PDP2;LHX2;FAM151A;DMRTA1;GNB4;PRKCQ;ACO1;LGMN;MAD2L1;RAI14								A-Vietnam-1203 CIP048 RG4-2004(H5N1)HAAvirmut 2day-MOI-10^4 GSE37572	36/300	0.108731	0.207811	1.27158	2.82149	AHCTF1;USPL1;ITGB5;PIK3R1;RPL8;LIN7C;LCLAT1;C1ORF94;PKHD1;ZMYM3;KIAA1147;SESN3;HEY2;DMD;SMYD3;PPARGC1B;CEP78;C14ORF159;SLC38A1;SEPT11;LRRN3;GOLM1;CAD;SHISA3;NR2F2;PLXDC2;MTSS1;SYT7;GREM2;TMX4;NIN;ZNF318;PFKM;XPR1;IL9R;FSIP2								Squamous cell carcinoma	220/1876	0.00146742	0.0768111	1.26377	8.24517	APP;TFRC;MAML2;IFIT2;SOX2;GJA1;ALCAM;EDNRB;MYC;STMN1;KDR;CYP1B1;SOX9;TP63;SOX4;WLS;ANKS1B;WDHD1;ST6GAL1;CXADR;DAPK1;TWSG1;SFRP2;CCNY;XRN1;PARD3;PADI2;CYP2E1;EZR;ENPEP;TGFA;XPC;THY1;MAP2;PRDX1;TP53BP2;ST8SIA4;PROM1;HLA-DQA1;ABCA1;GSDMB;CADM1;FN1;RMDN2;SMARCA1;SMARCA2;PBX1;VANGL1;HIST1H4B;ID2;GJB5;ID4;SDC1;TDGF1;TOP2A;NRP1;SETD2;ADM;BRCA1;AKAP12;ZMYM4;TIMP3;TMED7;NCOA1;EDN1;ANXA1;IL15;NCOA3;SFTPD;A…
	523 genes upregulated by IAV-infection in mouse spleen	57/419	0.00584602	0.0182304	1.47646	7.59193	IFITM3;TOP2A;TFRC;MRPS11;UBP1;GHITM;COX7C;IFIT2;NUDT4;LMNB1;FBL;LAPTM4A;HINT1;HELB;PNP;UROD;FTH1;SIRPA;KPNA2;TMEM38B;SLC25A44;ANKRD13A;DAXX;PLA2G12A;GBP7;ADAM10;CASK;PGD;DCK;TPST1;NUP50;LY6D;CD48;RIN2;SAMHD1;USP18;PLAC8;INPP5B;PDLIM1;SNX2;NUP85;PRDX1;NOCT;MAP7;STOM;RRM1;RRM2;MX1;DEK;DNAJC15;AZIN1;CDK8;XPNPEP1;NBR1;MKRN1;EIF3E;SERINC3								A-Vietnam-1203 CIP048 RG4-2004(H5N1)PB2-627E 1day-MOI-10^4 GSE43301	35/300	0.14748	0.297726	1.23088	2.35598	TENM1;DLX2;INSIG2;TSEN15;PRUNE2;FAM107A;NEDD4L;SLAIN2;CTSV;FAM169A;CLINT1;RAP1GAP;RGS5;OGFRL1;GCNT2;CYP1B1;STK32B;SAMD3;GRIA3;OPCML;RAB2A;TLE1;PCGF5;WDR75;ADAM10;TMC7;MERTK;PHKA2;POU3F2;CRISPLD1;TRMT5;TAF4B;STT3B;BCAT1;MPHOSPH8								A-Vietnam-1203 CIP048 RG4-2004(H5N1)NS1trunc124 7day-MOI-10^3 GSE44445	36/300	0.108731	0.207811	1.27158	2.82149	SLC35F3;KLHL14;STXBP4;MAOA;STMN2;PCDH15;SLAIN2;SIPA1L2;AMOT;PRTG;ZFP14;CDH4;ZNF608;SLITRK2;ACP6;PRRG1;ZNF449;ZNF426;APOB;MAP4K3;WASF3;RUNX1T1;TPRG1;SFMBT2;IGFBP3;ACAD9;LSAMP;UBE2E2;PHKB;SYT14;NR2F2;PRRC2B;ITFG1;BMP5;RAP2A;CRLF3								Epileptic drop attack	22/115	0.00149107	0.0775355	2.21088	14.389	GABRB3;ACHE;BCHE;RBFOX1;BDNF;IDH2;HTR1A;SLC2A1;SLC30A1;GRIK1;TRH;PCDH19;SLC8A1;MAPK10;SLC8A3;IL6;CYP11A1;CNR1;NPY;ALPL;TCF4;HCN1
	SARS-CoV perturbation; 267 Up Genes from GEN3VA; Human bronchial epithelial 2B4 cells; Accession: GSE17400 Platform: GPL570; Entry 3	34/224	0.00595853	0.0184598	1.67386	8.57507	IFITM3;SCOC;CAB39;MRPS11;ZFAND2A;PPM1K;SAMHD1;USP18;IFIT2;PLAC8;RNF213;BASP1;NUF2;HYAL4;CHAC2;GABRE;GBP1;DUSP5;STARD4;ANXA1;USP44;MX1;TOR1B;NT5C3A;PSMA6;CENPE;IL6;UFM1;XRN1;OSTC;RPL22L1;XAF1;TLR3;MAD2L1								SARS-BatSRBD 96Hour GSE47962	35/300	0.14748	0.297726	1.23088	2.35598	IFITM3;TNKS;MTMR8;XIAP;FAM214A;USP18;IFIT2;ZNF808;RNF213;NUP85;ZNF600;PDLIM5;CBR4;ZNF564;SAMD11;LRRC37A3;OFD1;ZNF320;ZNF141;APOBEC3G;MX1;ELMOD3;CFLAR;TOR1B;NBPF15;MAPK10;PSMA6;PLSCR1;RABEP1;XRN1;XPNPEP1;LCOR;C19ORF66;XAF1;TLR3								A-Vietnam-1203 CIP048 RG4-2004(H5N1)PB2-627E 4day-MOI-10^4 GSE43301	36/300	0.108731	0.207811	1.27158	2.82149	DLX2;GBE1;MEI4;AQP7;LIN7A;LIN7C;CXXC4;RCBTB1;PKHD1;TATDN3;PRTG;C3ORF18;ING3;PRRG1;FAM3C;PPARGC1A;ZNF565;RAB11FIP4;SAMD11;NUDT12;OPCML;C14ORF159;LSAMP;TMEM150C;MAPK10;MSRA;RALYL;RIT2;DPPA4;NAT2;NOVA1;TRMT5;DSG1;VSTM2A;FGF12;CDH18								Substance-Related Disorders	23/123	0.0016186	0.0832448	2.14986	13.8154	BCAR3;CADPS2;FARP1;DSCAM;BDNF;PCDH15;ZNF804A;AKAP7;CHD1L;ATP1B1;AFF3;ANO4;CXCL14;FHIT;FAM126A;PBX1;ETV6;MSRA;CCDC91;GRM7;CNR1;NPY;CSMD3
	SARS-CoV perturbation; 311 Up Genes from GEN3VA; Human bronchial epithelial 2B4 cells; Accession: GSE17400 Platform: GPL570; Entry 5	40/274	0.00602374	0.0184972	1.60005	8.17953	IFITM3;NPFFR2;PPP1R15A;CD83;SEMA3A;TNFAIP3;ZC3HAV1;SAMHD1;USP18;IFIT2;PLAC8;RNF213;DUSP10;MAP2;ZNF649;ZC3H12A;TP53BP2;CYP1B1;ZNF426;ZNF600;RIMKLB;GBP1;HMGCS1;IL15;USP44;ARRDC3;MX1;SERPINB9;TOR1B;KLF4;NFKBIA;NR4A2;NT5C3A;IL6;XRN1;NFE2L3;MT1H;XAF1;CPEB2;TLR3								SARS-CoV MA15 Day4-PFU-10^5 GSE50000	35/300	0.14748	0.297726	1.23088	2.35598	NPFFR2;RAB3B;SCOC;TMEM87B;NUMBL;FBXO28;CUL1;DUSP19;LIN7C;BICD1;CDH7;STK3;ZMYM1;GRM4;UBE2Q2;GJA5;TP63;CALN1;ZNF420;RAB2A;EPHA4;KLHDC4;ANXA3;GOLPH3L;MRPS7;ANO4;SNX16;HECW1;MYADM;RPL24;PEMT;FAR1;LCORL;CNIH4;GALK1								A CA 04 2009 4dayMOI-10^6 GSE37569	36/300	0.108731	0.207811	1.27158	2.82149	PRPS2;BNC2;CACNA1B;AKAP7;CCDC129;ANTXR2;FHIT;RCBTB1;CDH7;AGPAT4;GRIP1;COL4A3BP;KIAA1147;SLC19A3;FAM19A1;RUNX1T1;DNAJC19;EPHA4;TLE1;PLCL1;LSAMP;SENP2;PTPN13;MUT;FBXO31;CLDN10;SMOC2;PPM1B;MYO1B;MYO3B;PARD3;HSBP1L1;LNX1;HRASLS;FERMT2;TSPYL5								Cerebral Hemorrhage	15/67	0.00164006	0.0832448	2.69231	17.2658	APP;FH;PROS1;IGFBP3;MMP2;SDHC;USP18;CASP8;COL4A2;KDR;AGTR1;SPP1;BAX;ITGAV;APOB
	420 genes down-regulated by SARS-CoV-2 in ferret nasal wash from GSE147507	56/411	0.00605371	0.0184972	1.47896	7.55316	KCNK5;CDA;AHCTF1;ST6GALNAC2;UBXN2B;USP32;GBE1;SLC2A1;EFCAB14;CTSV;ATP12A;CXCL14;RCBTB2;FAM110A;RGS2;LIPH;TRIM24;PROK2;PLS3;SLC35A5;CGNL1;WLS;ANXA1;RIPK2;IRAK3;AMPD3;F3;TOM1L1;RNF144A;MYADM;RAB38;CD48;SGK1;HPGD;TMPRSS2;OMA1;FAM214A;TMEM164;PAK1;PENK;MAP7;CYP2F1;METTL9;MFAP3L;PRNP;ATP8B1;MACC1;IDH1;PLCL2;SLC52A3;TMEM154;KLF7;UCK2;CCPG1;SLCO4C1;KCNK1								SARS-CoV MA15 Day7-CXCR3KO GSE50878	35/300	0.14748	0.297726	1.23088	2.35598	MRPL18;AKR1D1;GOSR1;TNFAIP3;MRPS30;BZW1;FBL;HELB;BASP1;MED10;NPY;LEPROTL1;EFHD2;AP1S1;C21ORF91;MAPK6;SEC11C;ACTR3;LYPLA1;RRM1;CENPW;EDEM1;LARP7;SERPINB9;VRK1;ARPC5;CFLAR;ASRGL1;CHFR;SFPQ;PSMC4;OSTC;NUP50;NCOA7;EIF3E								Ebolavirus(EBOV) 3day Splenocytes GSE17509	36/300	0.108731	0.207811	1.27158	2.82149	FOXA1;DPP10;NECAB1;PTPRU;TENM1;HS3ST3A1;PNCK;COL12A1;UBP1;HIF3A;CST5;TRIM9;MYCT1;FRAT2;DEPTOR;FLRT2;GRM7;FTH1;GPBP1;PPP6R3;RSPO3;STXBP6;MB21D2;TGFB2;AGTPBP1;TPRG1;PARP16;NETO2;KCTD3;TUBB4A;KY;KIF26B;TAX1BP1;STT3B;SERINC3;XPR1								Drug habituation	25/138	0.00165601	0.0832448	2.06862	13.2461	BCAR3;PCDH15;AKAP7;THY1;AFF3;CXCL14;FHIT;CCDC91;GRM7;CNR1;NPY;CSMD3;CADPS2;FARP1;DSCAM;ZNF804A;CHD1L;ATP1B1;ANO4;FAM126A;PBX1;ETV6;MSRA;IL6;TCF4
	500 genes down-regulated by SARS-CoV-2 in human Caco2 cells at 24h from GSE148729	65/490	0.00608768	0.0184972	1.43507	7.32102	SPON1;TMEM200A;ARRB1;CTSV;AMOT;SCP2;ZMYM3;SPTLC3;FTH1;PLS3;UQCRFS1;CA8;ACAA1;GGT1;SEPHS2;PGM1;WLS;HERC6;HGSNAT;ST6GAL1;HMGCS1;DAPK1;SLX1B;AKR1A1;MUC3A;ASRGL1;CARHSP1;GPR160;SUCLG1;ALPK2;PLPP1;ABHD4;SDC2;NTN4;AKAP7;TMPRSS2;AK4;TMEM164;PAK1;ZBED1;APOB;PRODH;NDUFV1;RAB11FIP4;RRM1;CADM1;IDH1;DHCR24;NR2F2;DNAJC15;SORL1;PBX1;REEP1;SLC6A6;RAB15;FAM151A;MAN2B2;GSTA2;KIF26B;CCNG1;NBR1;COL5A2;ACO1;COPG1;SE…								SARS-CoV 24Hour GSE47961	35/300	0.14748	0.297726	1.23088	2.35598	AHCTF1;PSMD12;RBM25;SCHIP1;HMGB1;LIN7C;PLCXD1;FHIT;SOX2;RPS6KA4;KRTCAP3;PPP3CA;FBL;PRDX1;KIF5B;TYW1;CHAC2;TOE1;CDV3;APOOL;NSUN4;OSBPL5;BDNF;CBX3;TXNL1;HPCAL1;MSL2;GTPBP8;MEIS2;OXR1;KCTD6;WAC;TCF4;CDC42SE2;YPEL2								Rabies CVS-11 7day-Brain GSE30577	36/300	0.108731	0.207811	1.27158	2.82149	TMEM41A;HIST1H2BJ;TUSC3;NTM;LPAR1;CSTF2T;PLOD2;PAPSS1;GOLGA4;GJA1;IMMP2L;ZFP14;PGRMC2;PENK;EMC2;ST8SIA4;TRAM1L1;SLC38A2;ANKRD28;ZNF462;EPHA7;SLC38A1;REEP1;PINK1;SNX19;RIT2;SNX16;GPD2;HECW1;TTC30A;PKP2;SUCLG1;FAM98A;SSBP1;TRIB2;FERMT2								Carcinomatosis	30/176	0.00166418	0.0832448	1.92275	12.3025	CDS1;LIN7A;PIK3R1;BRCA1;FHIT;ALCAM;EFEMP1;BASP1;MYC;TRPS1;STMN1;DNMT3B;SOX9;GGT1;TP63;TLE4;ANXA1;FN1;CASK;MERTK;PRLR;YWHAZ;TUBB2B;KITLG;SCD;ID4;IL6ST;EZR;SGK1;TLR4
	347 proteins down-regualated at 8h in SARS-CoV-2 infected cells from Bouhaddou et al. 2020	48/343	0.00642002	0.0193827	1.52422	7.69478	TOP2A;PTPRU;RBM25;ZFAND3;SRBD1;NEDD4L;PSIP1;TNFAIP3;SLAIN2;FOXK1;ZC3HAV1;CHD1;AKAP10;HECTD1;MYC;STMN1;PBK;SPP1;ZNF622;TNS3;MAP3K7;BUB1;TNS1;UNC13B;NCOA1;PNISR;PARP4;SEMA6A;AUTS2;NONO;CAD;PTPN13;ARID1B;TMEM131;NCOR2;SLC4A7;ANLN;UCK2;RBL1;APC;ID2;WAC;PKP2;CCDC86;FAM76B;BUD13;VIM;RAF1								SARS-CoV 60Hour GSE47961	35/300	0.14748	0.297726	1.23088	2.35598	NPFFR2;PSMD12;CD83;PFKFB3;CNP;PAK1IP1;LGALSL;TNFAIP3;FHIT;PCDH17;IFIT2;RNF19A;GBP1;CDR2;SNX6;DUSP4;RAB2A;DUSP5;CDV3;H3F3C;PCGF5;PCDH20;FAM46A;TOR1B;PDP1;NFKBIA;PLSCR1;PPM1B;PLAA;FAR1;TRIM38;TRIB1;SGK1;FGF13;ZNF354B								SARS-BatSRBD 0Hour GSE47960	36/300	0.108731	0.207811	1.27158	2.82149	DDX6;BHLHB9;SLC44A1;RBM8A;TMEM181;CSTF2T;FNBP1L;SAMHD1;CYB5R1;KIAA1147;FLVCR1;SLITRK6;UQCRFS1;STXBP5;MAP3K7;COX10;ATF7IP;ZNF462;PLA2G12A;PCDH7;FAM46A;ATP11C;HELZ;AMPD3;TMEM42;GAPVD1;HS3ST1;MEIS1;TLN2;TMCC1;FAM98A;CRLF3;RIN2;LPIN2;CCDC90B;ARL8B								Acute Myeloid Leukemia, M1	22/116	0.00167458	0.0832448	2.18724	13.9812	DAPK1;IDH1;IDH2;MX1;LPAR1;PSIP1;CAPG;TRH;ATP1B1;MN1;RGS2;CCND2;TUBB2A;MYC;ID2;EIF4EBP1;DHX15;PDE4B;CTNNA1;VOPP1;SGK1;RUNX1T1
	Top 500 down genes for SARS-CoV-2 infection in Mesocricetus auratus hamster blood Day 2 from GSE162208	55/405	0.00692229	0.0207373	1.47293	7.32491	PYGB;DAGLA;PLXND1;WDR4;ULK4;MTR;ISM1;RND3;RYR3;SLC2A8;ENDOV;ALCAM;ZNF608;GRB14;CGNL1;WLS;EOMES;HGSNAT;MAMDC2;EMP1;VAV2;CPED1;DNAJC3;THAP3;MN1;GAL;CCNY;KIF16B;PKP2;RAPGEF2;PPP1R12C;NSMAF;ASAH2;AARS2;MAOA;LTBP4;ABCB8;FAM214A;ADAMTS14;PRKAR2A;MAN1C1;ANKRD10;PLXNA1;IGF2BP2;ZNF146;SAMD3;ANKRD28;GGT5;GSTM3;GABBR2;LRRN3;FBXO31;MYO1E;PDP2;SPRY1								SARS-CoV 96Hour GSE47960	35/300	0.14748	0.297726	1.23088	2.35598	IFITM3;PHLPP2;AARS2;CD81;BNC1;LGALSL;AK2;ADM;ZC3HAV1;PPM1K;USP18;GLI3;RAI1;RNF213;CHSY1;WDR5;HERC6;DGCR2;DUSP5;AKIRIN2;STARD4;ARHGEF37;SMOX;FAM46A;MX1;DAB2IP;IRF2BP2;TOR1B;PRRC2B;PLSCR1;RRAGC;CTDSP2;BHLHE40;C19ORF66;XAF1								SARS-BatSRBD 60Hour GSE47960	36/300	0.108731	0.207811	1.27158	2.82149	DET1;SETD2;SEL1L;CSTF2T;ANTXR2;IQGAP2;ALCAM;FAM172A;PRKAR2A;FLVCR1;GCNT2;LINC00116;RSU1;ANKRD13A;CHST9;CDV3;RALBP1;ATP8B1;FAAH2;TBC1D8;ACYP2;CDKAL1;COX6C;DNAJC3;TPST1;CCNY;ARPC3;EIF3H;SUCLG1;UQCRC2;FAM98A;MAPRE1;MPHOSPH8;MMACHC;RAB7A;ZNF695								Organic Mental Disorders, Substance-Induced	22/116	0.00167458	0.0832448	2.18724	13.9812	BCAR3;CADPS2;FARP1;DSCAM;PCDH15;ZNF804A;AKAP7;CHD1L;ATP1B1;AFF3;ANO4;CXCL14;FHIT;FAM126A;PBX1;ETV6;MSRA;CCDC91;GRM7;CNR1;NPY;CSMD3
	500 genes down-regulated by SARS-CoV-2 382-deletion mutant in human Nasal Epithelial Cells cells at 24 hpi from GSE162131	60/449	0.00699993	0.0207373	1.44638	7.17675	PTPRU;TFRC;ADM;SLC7A11;VLDLR;BACH1;HS6ST1;CNST;EFEMP1;FRAT2;SERP1;SMPD1;FTH1;NAMPT;GRB10;CYP1B1;DGCR6;CTSF;SEPHS2;ANKRD13A;CERS4;PPTC7;DAPK1;ANXA3;IGFBP3;PGD;RNASE1;TMEM150C;KLF15;SLC7A5;CCNY;UBE2V2;DNASE2;BCAT1;CHST2;GYPC;TULP4;MTHFD1L;PRDX1;EIF4EBP1;UBTD1;AGA;ABCA1;TGFB2;PCGF5;TXNRD1;LSAMP;CRIM1;CYBRD1;GULP1;KITLG;CCPG1;CYP2S1;TCEA3;LRRN1;PIK3AP1;FOLR1;LPIN2;YPEL2;RNF187								SARS-dORF6 60Hour GSE47962	35/300	0.14748	0.297726	1.23088	2.35598	TMEM87B;NADSYN1;FHIT;PITPNC1;ATXN3;FUT5;CHST12;NUP85;KYNU;JARID2;SLC25A44;IP6K2;UNC13B;STARD4;TMEM30B;SMOX;PMM2;AKR1A1;RPSA;HELZ;RGMB;DKK1;PHKA2;HS3ST1;ZADH2;KIF16B;CCPG1;GORASP2;SCD;REEP3;CTH;ACO1;MPHOSPH8;SERINC5;ZNF552								SARS-BatSRBD 84Hour GSE47960	36/300	0.108731	0.207811	1.27158	2.82149	TMEM183A;BHLHB9;WDSUB1;TMEM181;U2AF1;FAM169A;UQCRH;IPO5;IMMP2L;PRDX4;FAM172A;ENSA;SMYD3;PDLIM5;ENOPH1;ANKRD13A;SEC11C;ARHGEF10;MBNL1;NEBL;TXNL1;PAWR;ZNF77;PHKB;ARPC5;FBXO33;MEIS2;MYO1B;ARPC2;NUP50;ASB8;TOMM7;AAK1;CEP63;STT3B;SERINC3								Prescription Drug Abuse	22/116	0.00167458	0.0832448	2.18724	13.9812	BCAR3;CADPS2;FARP1;DSCAM;PCDH15;ZNF804A;AKAP7;CHD1L;ATP1B1;AFF3;ANO4;CXCL14;FHIT;FAM126A;PBX1;ETV6;MSRA;CCDC91;GRM7;CNR1;NPY;CSMD3
	Top 500 downregulated genes in human nasal epithelial cells with SARS-CoV-2 infection (Mutant, 24 hpi) from GEO GSE162131	60/449	0.00699993	0.0207373	1.44638	7.17675	PTPRU;TFRC;ADM;SLC7A11;VLDLR;BACH1;HS6ST1;CNST;EFEMP1;FRAT2;SERP1;SMPD1;FTH1;NAMPT;GRB10;CYP1B1;DGCR6;CTSF;SEPHS2;ANKRD13A;CERS4;PPTC7;DAPK1;ANXA3;IGFBP3;PGD;RNASE1;TMEM150C;KLF15;SLC7A5;CCNY;UBE2V2;DNASE2;BCAT1;CHST2;GYPC;TULP4;MTHFD1L;PRDX1;EIF4EBP1;UBTD1;AGA;ABCA1;TGFB2;PCGF5;TXNRD1;LSAMP;CRIM1;CYBRD1;GULP1;KITLG;CCPG1;CYP2S1;TCEA3;LRRN1;PIK3AP1;FOLR1;LPIN2;YPEL2;RNF187								cSARS Bat SRBD 12Hour GSE37827	35/300	0.14748	0.297726	1.23088	2.35598	CBLB;EFNA5;PKD2;PLAC8;RAI1;FRAT2;TFG;GRB10;CGNL1;CMKLR1;JAK1;ZNF540;GALNT7;ST6GAL1;EPHA6;SEMA6A;DAPK1;ENTPD6;GOT2;FN1;PRG4;CNOT10;INO80;NR2F2;KCTD3;TRNAU1AP;TOM1L1;MLLT10;XPNPEP1;FAM151A;GPR160;RHOU;TBC1D23;STT3B;PDE9A								SARS-BatSRBD 96Hour GSE47961	36/300	0.108731	0.207811	1.27158	2.82149	FAM49A;RBM8A;ATF7IP2;CELF4;FAM86C1;SLAIN2;HMGB1;FAM169A;LRP8;HECTD1;ZNF706;CASP6;ESD;PSD3;ZNF721;FBXO7;SOCS4;PLA2G12A;AGTPBP1;DENND4A;HUS1;WDR75;NETO2;ARPC5;RUFY1;DNAJC3;KLF8;RNF144B;TMX4;GNPDA2;NDUFAB1;NAAA;PLAA;C16ORF45;FAR1;STT3B								Bladder Neoplasm	149/1217	0.00168999	0.0834854	1.32036	8.42791	FOXA1;CSF3R;TFRC;ETS1;FGF3;RIMS2;SOX2;RGS2;GJA1;ALCAM;HMGN5;EDNRB;PNP;CDH2;ALKBH1;ANPEP;MYC;STMN1;NAMPT;KDR;TRIM24;CYP1B1;OIP5;SOX9;KPNA2;MAP3K7;TP63;SOX4;WLS;AGFG1;EOMES;ST6GAL1;RALBP1;SEMA6A;DAPK1;IGFBP3;ADAM10;CDKAL1;MSH6;INPP4B;TWSG1;SFRP2;AGTR1;CYP2E1;KIF20B;TNKS;XPC;PIK3R1;PSEN1;FHIT;PCDH17;RHOBTB2;PENK;NLRP2;SMYD3;ST3GAL1;MCL1;SMAD2;TGFB2;CADM1;SYT1;BDNF;FANCL;NEK6;TFPI2;FN1;NR4A2;IL6;DAB2…
	500 genes down-regulated by SARS-CoV-2 (0.2 MOI) in human A549 cells transduced with ACE2 vector from GSE147507	65/494	0.00728043	0.0214343	1.42137	6.9968	RAB3B;CDA;PYGB;CPM;APP;CD81;WDR4;GHITM;NFU1;CDH4;ALCAM;PPP2R1A;LIPH;PLS3;STK32B;JAK1;ANXA1;PARP4;HMGCS1;ANXA3;ENTPD6;WNT9A;TUBB2A;COL4A2;DAD1;PCCB;COL4A6;ITGA6;EZR;MAPRE2;ERGIC1;MATN2;ABHD4;RAP1GAP;CST2;CST1;NT5E;PRDX1;PLXNA2;CTNNA1;ANKRD10;IGFBP7;RSU1;NEBL;ATP8B1;NDUFA4;GFPT2;TXNRD1;DHCR24;PHKB;KLHL4;TUBB4A;SORL1;SMARCA2;SLC6A6;PINK1;EIF3K;SCD;COL5A2;SPATS2L;DHCR7;GPD1L;VIM;LPIN1;PFKP								A-CA-04-2009(H1N1) Day1 GSE36328	34/300	0.194972	0.359863	1.19053	1.94639	CDA;PSMD12;PIWIL4;BNC1;CELF4;GHITM;SLC7A11;PDHB;LRP8;SCPEP1;SERP1;TFG;ESD;RRP12;NDUFV1;TP63;SAMD3;GALNT3;TRPC4;ENTPD6;AEN;DHCR24;PGD;F3;PLEKHA7;ADAT2;SLC7A5;HPDL;IL6;PSMC4;OSTC;CCDC86;HYOU1;BCAT1								SARS-CoV MA15 Day1-PFU-10^5 GSE50000	36/300	0.108731	0.207811	1.27158	2.82149	RNASEH2B;UBXN2B;BNC1;CACNA1B;DUSP19;ATP5J;JRKL;CENPC;RGS2;COL4A3BP;ZIC3;DSEL;NUF2;ZKSCAN2;ZNF565;WWOX;ARHGEF10;GOLPH3L;ADAM10;PHKA1;SSTR1;SYTL4;AP3B2;ITFG1;TOM1L1;ANLN;TMX4;CDAN1;GPR160;NOX4;CENPO;KIF20B;ZFPM2;MAPRE1;ZNF354A;CNIH4								Anoxia	44/288	0.00172154	0.084031	1.69053	10.7594	APP;ALDH1L1;HDAC2;KDM3A;PFKFB3;KCNK9;SLC2A1;TNFAIP3;ADM;BRCA1;PSEN1;TFPI;CTGF;EDNRB;SPTLC1;MYC;PRDX1;ESD;KDR;IGFBP7;SOX9;JAK1;BARD1;KCNH2;EDN1;TGFB2;SPHKAP;BDNF;IGFBP3;CAD;CFLAR;FOXP1;KITLG;IL6;SCD;KCNMA1;BHLHE40;NOX4;BAX;ACO1;ANG;SGK1;TLR4;ADA
	500 genes up-regulated by SARS-CoV-2 (0.2 MOI) in human A549 cells transduced with ACE2 vector from GSE147507	61/460	0.00774321	0.0226561	1.43359	6.96857	CCDC71L;ACHE;SETD2;USPL1;CD83;TNFAIP3;NXT2;CHD1;MYSM1;ING3;CA2;GPBP1;NAMPT;ZC3H12A;ZNF845;PDE4B;SAMD11;PPTC7;PDE4D;ARRDC3;MSL2;AEN;SLC30A1;ZNF57;CTDSP2;ZNF436;SRSF6;KIF20B;CHST2;PPP1R15A;DLX2;INO80D;ZNF195;HIVEP2;PPARGC1A;RIMKLB;ZBED5;SMNDC1;SOCS4;MCL1;SIAH1;IRF2BP2;ZNF77;RASSF9;INO80;ELL2;MEX3C;YY1AP1;NFKB2;CLK1;NFKBIA;CNOT6;UFM1;SNX16;KANSL1;CCNG1;BHLHE40;ZNF614;SPRY1;CPEB2;CDK5R1								A-VN-1203-2004(H5N1) Day2-10^4pfu GSE33263	34/300	0.194972	0.359863	1.19053	1.94639	PIWIL4;CSF3R;ZNF492;CITED4;CACNA1B;OMA1;VSIG10;STK3;NUAK1;ZFP14;MSTO1;SMPD1;CTSF;ACAA1;HERC6;GRID2;PLCL1;HUS1;F3;NCOR2;UCK2;SNRK;PDP2;CLEC4D;LHX2;DMRTA1;HSBP1L1;ZNF615;PRR16;GNB4;NOX4;HYOU1;NMUR1;LGMN								SARS-CoV MA15 Day2 GSE49262	36/300	0.108731	0.207811	1.27158	2.82149	PRPS2;STXBP4;ARRB1;SEMA3E;HMGXB4;PGRMC2;PNMA1;CHSY1;CASP6;EFCAB1;STMN1;KIF21A;CTSF;SMYD3;SLIT2;AGFG1;PDK1;NUDT12;RFTN2;TRPC6;OSBPL5;YIPF4;NAP1L3;ACSL5;CYBRD1;HELZ;PBX1;PRRC2B;RNF144A;SLC22A23;BACE2;TWSG1;TSPAN14;PARD3;KIF26B;CTH								Convulsive Seizures	21/109	0.0017223	0.084031	2.22975	14.1904	PRNP;ACHE;BCHE;RBFOX1;BDNF;IDH2;HTR1A;SLC2A1;SLC30A1;GRIK1;TRH;SLC8A1;SLC8A3;IL6;CYP11A1;CNR1;SCN8A;NPY;ALPL;TCF4;HCN1
	500 genes up-regulated by SARS-CoV-2 in Calu-3 cells from GSE148729	57/425	0.00781475	0.0227251	1.45189	7.0442	IFITM3;ACHE;CD83;CITED2;TNFAIP3;ADM;SIPA1L2;IFIT2;KYNU;GRB10;MB21D2;HERC6;DUSP5;EPHA4;RIPK2;TRPC4;ARRDC3;SERPINB9;FNDC3A;NT5C3A;XRN1;PELI1;NCOA7;TLR3;PPP1R15A;PTGER4;CNP;SEMA3D;UNC93B1;SEMA3A;ZC3HAV1;PPM1K;SAMHD1;USP18;RNF213;PODXL;NOCT;PLXNA2;CHSY3;HIVEP2;SLIT2;ZBED5;GBP1;GSDMB;APOBEC3G;MX1;KLF4;NFKB2;NFKBIA;IL6;NFE2L3;SPRY2;TRIM38;XAF1;PIK3AP1;OTUD1;LGMN								A CA 04 2009 4dayMOI-10^5 GSE37569	34/300	0.194972	0.359863	1.19053	1.94639	PTPRT;TOP2A;DENND1B;PSMD12;PIWIL4;RBM8A;NVL;SLC7A11;USP18;C3ORF18;HELB;PNP;SERP1;HENMT1;ZIC3;NAMPT;ITGAV;SEC11C;WDHD1;RRM1;NCBP2;SERPINB9;ANO4;MEX3C;FOSL2;MSH6;DNAJC3;CENPE;SLC5A9;INCENP;NUP50;CENPO;XAF1;TLR4								SARS-CoV MA15 Day4-C57BL-6 GSE40824	36/300	0.108731	0.207811	1.27158	2.82149	HIP1;HIST1H2BJ;CSTF2T;PLOD2;PCDH19;MCEE;ING3;DEPTOR;CASP6;FLVCR1;CA8;LMCD1;SLC38A2;CMKLR1;JAK1;RPRM;DUSP4;DNAJC19;CBX7;ARRDC3;ACTL6A;CRIM1;MED4;ARID1B;MEIS2;TMX4;SNRK;MKRN1;PCCB;ANG;PDE5A;UQCRC2;TBC1D23;FERMT2;NSMAF;FAM84B								Broad flat nasal bridge	49/330	0.0018103	0.0877831	1.63565	10.3279	SEMA5A;IFT172;CTNND2;GLI3;FGF3;GRIP1;GJA1;EDNRB;ADAMTS3;CA4;MAP3K7;TP63;SOX5;OFD1;HGSNAT;EDN3;PDE4D;MARS2;CASK;PEX1;ARID1B;MAF;IMPAD1;ROR2;UMPS;RAF1;FREM1;SEC23A;ARX;LTBP4;PIK3R1;RAI1;SHOX;HIVEP2;AGA;PROM1;TOE1;SEMA4A;SRD5A3;LARP7;WNT7A;MERTK;LRPPRC;FBXO31;AHI1;TTC8;RAB18;TCF4;DHCR7
	Top 500 down genes for SARS-CoV-2 middle-stage infection in human female blood from GSE161731	65/496	0.00794766	0.0229707	1.41462	6.83949	MPV17L;SAYSD1;HMGB1;HNMT;COX7C;ADAMTS2;HINT1;ALCAM;CCDC91;SERP1;HENMT1;ZNF83;GPBP1;PPP6R3;AP1S2;FLVCR1;VCPKMT;RIOK2;RAB2A;ATG3;ANXA1;WDR75;CASK;RPSA;RPS3A;CCSAP;SERPINB8;RNF144B;EML6;CLEC4D;TAX1BP1;RPL24;CD48;CEP63;KDM3A;KLRB1;RPAP3;CENPC;SNX4;ZFP14;SNX2;EMC2;RPL39L;DNAJC19;NDUFA4;CBX3;GZMA;LARP7;NAP1L1;COX6C;GALC;ARPC2;ARPC3;RPS29;NDUFAB1;RAB18;TOMM7;MPHOSPH10;TRIP11;NUP35;RPL22L1;EIF3E;ZNF354A;…								Ebolavirus(EBOV) 5day Splenocytes GSE17509	34/300	0.194972	0.359863	1.19053	1.94639	NBAS;USP18;IFIT2;FAM110A;SLC25A29;PRDX1;MED10;NAMPT;NTF3;FADD;ENOPH1;SEC23B;WWOX;NDUFA7;GBP7;APOOL;GALNT3;IL15;UBE2E1;SSU72;ARPC5;SPSB2;TPST1;PDE10A;TOMM7;CCDC86;RBM42;SUCLG1;SERHL2;RAF1;XAF1;ERGIC1;PFKP;RAB7A								SARS-CoV MA15 Day4-PFU-10^5 GSE50000	36/300	0.108731	0.207811	1.27158	2.82149	FAM49A;FBN2;WDR25;ASAH2;NTM;AKR1D1;PCDH15;CD1D;C3ORF18;GRM7;STXBP5;JARID2;NANOS1;ARFGEF1;CNOT6L;PARP4;IL15;CD70;SFMBT2;ATG9B;MYH15;NONO;C12ORF50;TMEM150C;FBXO33;LRFN5;RRAGB;ELMO1;AAK1;MAML3;TNIK;FGF13;RAPGEF6;BRWD3;IL9R;NSMAF								Abnormal behavior	54/372	0.00183135	0.088262	1.59371	10.0447	APP;SETD2;PCDH11Y;GBE1;CTNND2;CELF4;BRCA1;MANEA;GRM2;GJA1;PNP;SMPD1;STMN1;PDE4B;SOX5;CADPS2;MBNL1;SEMA6A;SLC6A15;FAAH2;PEX1;SCN8A;NOS1AP;MMADHC;TLR3;SHANK2;RBM8A;MAOA;PSEN2;TMTC1;PSEN1;PCDH19;RAI1;MSTO1;CNR1;ERBB4;NTF3;PLXNA2;DMD;ARSD;TAC1;GRIA3;NTRK2;BDNF;ST8SIA2;HTR1A;ZNF804A;TUBB4A;AHI1;IL6;LRFN5;PINK1;SUCLA2;HCN1
	Top 500 down genes for SARS-CoV-2 infection in Rhesus macaques at Group 2 dose in PBMCs at 7 DPI from GSE156701	61/461	0.00810196	0.0232747	1.42992	6.88599	BCAR3;IFITM3;TMEM41A;FNBP1L;BACH1;LMNB1;PPP3CA;LAPTM4A;ALCAM;CNST;SERP1;BASP1;FAM174B;FTH1;ZC3H12A;A4GALT;GPR135;TLE4;ARRDC4;DUSP5;TLE1;FOXD1;ANXA3;KCNK12;PAWR;KAZN;KCTD7;ETV6;RAB32;TPST1;THAP3;PELI1;IRF8;FAR2;CHST2;CANT1;GLIS3;ITLN1;PCDH17;PDLIM1;SLC25A29;PAK1;SPP1;SH2B2;RAB11FIP4;ZNF540;KDM4E;NEK6;CYBRD1;CABLES1;PRDX6;TUBB4A;CHFR;FOSL2;TMEM154;GADD45G;NFKBIA;REEP3;KBTBD7;YPEL2;ZNF354B								HCoV-EMC2012 24Hour GSE45042	34/300	0.194972	0.359863	1.19053	1.94639	MTMR2;NBAS;PIWIL4;TMEM183A;CD83;YTHDC1;LGALSL;SNX13;WDR20;PSEN1;FAM86FP;SNX2;C16ORF72;RNF217;ZNF845;AMZ2;RIOK2;ZNF622;COX10;CDKL3;ZNF561;GRID2;WDR37;NUP155;NEK6;AEN;RPS3A;RPIA;CHMP3;TMCC1;HRASLS;AVL9;UMPS;XPR1								SARS-CoV MA15 Day7-PFU-10^4 GSE50000	36/300	0.108731	0.207811	1.27158	2.82149	TENM1;PCSK1;AARS2;PKDCC;TMEM41B;TNKS;LUZP2;FBXO28;ADD2;UBE2Q2;PPP6R3;PDE4B;ZNF426;SLC38A2;CDR2;RAB2A;TFAP2C;DAPK1;C1GALT1;FAM189A2;SORBS2;GAPVD1;ANO4;TMEM150C;ARID1B;MYO1E;TMX4;OLFM3;RABEP1;PPP1R3B;LNX1;CEP63;SGK1;SRSF6;KLKB1;ZNF354C								Glaucoma	55/381	0.00189495	0.0907739	1.58351	9.92636	TFRC;IFT172;AQP4;TMEM182;CTGF;GJA1;EDNRB;CCND2;ADAMTS3;CA2;CA4;CYP1B1;DENR;OFD1;HGSNAT;RBFOX1;EDN1;ANXA3;PEX1;VAV2;TGFBR3;PADI2;ISPD;TLR4;MTMR2;CANT1;SRBD1;XIAP;PIK3R1;ADAMTS16;ADAMTS17;NTF3;NHS;PROM1;BUB1;ABCA1;GSTM3;NTRK2;SEMA4A;TGFB2;AGK;BDNF;CEP152;FN1;PRG4;PLXDC2;MERTK;PRDX6;PLEKHA7;AICDA;CENPE;AHI1;TTC8;IL6;BAX
	Top 500 up genes for SARS-CoV-2 infection in Rhesus macaques at Group 2 dose in PBMCs at 2 DPI from GSE156701	63/479	0.00821143	0.0234398	1.42022	6.82024	CCDC71L;CITED2;LRRK1;CHD1;RCBTB1;IFIT2;MCEE;SIPA1L1;TFG;SPTLC2;MED10;GPBP1;HERC6;RIPK2;IL15;ACSL4;ZDHHC14;ETV6;PLSCR1;XRN1;NCOA7;SMPDL3A;RIN2;SLC47A1;CNP;UNC93B1;ZC3HAV1;PPM1K;NT5C2;SAMHD1;USP18;PLAC8;CHSY1;PODXL;INPP5D;DMAP1;GBP1;SNX6;BARD1;USP25;CADM1;APOBEC3G;PCGF5;FANCL;APOBEC3H;TXNRD1;MX1;IRF2BP2;CFLAR;DEK;TOR1B;KLF4;MSRA;PARP11;DIAPH2;NAGK;SLCO4C1;GNB4;SPATS2L;ACO1;TRIM38;XAF1;PIK3AP1								SARS-BatSRBD 36Hour GSE47960	34/300	0.194972	0.359863	1.19053	1.94639	PPP1R15A;TMEM185A;WDR1;COL12A1;SLC2A1;NEDD4L;ADM;PYGL;THBS4;NUDT4;NRBP2;SEPT9;ZNF608;MED10;KYNU;ZC3H12A;SIRPA;DUSP4;AKIRIN2;TLE1;ENTPD6;TMEM61;AEN;TOR1B;CHFR;HS3ST1;FOXP1;VANGL1;NFKBIA;BHLHE40;PKP2;BMP2K;SPRY2;TSPYL5								SARS-dORF6 0Hour GSE47960	36/300	0.108731	0.207811	1.27158	2.82149	INVS;PTGER4;RGS17;SLC44A1;UBXN2B;RBM8A;SATB2;COL4A3BP;FRAT2;ING3;UBASH3B;RNF217;STXBP5;WDR7;RSU1;TAF9B;DUSP4;ATF7IP;ZNF681;ARHGEF37;GOLM1;RARRES3;ELMOD3;PHKB;GAPVD1;ATP1B1;SYTL4;MEIS1;PPP1R3B;TCEA1;FAM76B;TRIB1;TECPR2;MMACHC;FBXL7;ADA								Transient ischemia	2022-06-15	0.00193222	0.091518	6.20812	38.7951	PPP1R15A;MOK;ADM;HYOU1;PIK3R1;TLR4
	500 genes down-regulated by SARS-CoV-2 in human hiPSC-CMs cells at 24h from GSE150392	64/488	0.00825832	0.0234398	1.41566	6.79024	TOP2A;CPNE4;SCHIP1;ULK4;FAM107A;HIF3A;TRH;BRCA1;EFCAB7;HNMT;MANEA;SLC8A1;LMNB1;SLC2A8;GJA5;HEY2;NUF2;PBK;OIP5;PHACTR1;A4GALT;PRIMA1;NUDT12;CALN1;PDK1;LRRCC1;KCNH2;ZNF561;BCKDHB;UBE2E1;SETMAR;ACTA1;SFRP2;IFT81;KIFC1;PCCB;SLC27A6;FH;ZC4H2;PALMD;MAN1C1;TAF9B;RRM2;NEBL;FANCL;SUSD2;KCNIP4;FAM189A2;NAP1L3;SORBS2;PPP2R3B;MEIS2;PBX1;ZWINT;BMP5;QDPR;CENPE;SCCPDH;PKIA;FGF13;SSBP2;TDGF1;FGF12;FGF10								SARS-CoV MA15 Day1-PFU-10^5 GSE50000	34/300	0.194972	0.359863	1.19053	1.94639	PTGER4;BTG3;SLC24A1;SATB2;NTM;LPAR1;GRIK3;F13A1;ZC3HAV1;RORB;EFR3A;HTR7;ALKBH1;FTH1;SIRPA;ATG3;GRID2;DSCAM;IL34;GFPT2;LSAMP;AEN;GADD45G;FOSL2;NFKBIA;COQ2;SLC5A9;RAB37;GORASP2;ANTXRL;DMRTA1;ROR2;SRSF6;FSIP2								SARS-dORF6 36Hour GSE47962	36/300	0.108731	0.207811	1.27158	2.82149	CSTF2T;SAYSD1;OMA1;JRKL;RPAP3;MRPL20;LAPTM4A;HSF2;CFL2;GPBP1;PSD3;FLVCR1;ZNF569;CTSF;DGCR6;C5ORF42;PAIP1;WWOX;NDUFA7;IAH1;AGTPBP1;GALNT3;DNAH14;CMTM6;CASK;ACYP2;MEIS2;ETV6;RNF144B;PCP4;GNPDA2;PLSCR4;TAX1BP1;TOMM7;SSBP2;NIT2								Myxoid cyst	34/209	0.00193364	0.091518	1.81886	11.3649	ACHE;SLC24A1;NBAS;PRUNE2;STMN2;LPAR1;SLC2A1;XIAP;THY1;PSEN1;EDNRB;GRM7;NTF3;KDR;WDR5;IDS;TIMP3;DENR;APOB;TAC1;CMKLR1;ABCA1;PRNP;OPN4;EDN3;SYT1;BDNF;ACAD9;FN1;RPSA;GAL;ID2;BAX;TLR3
	SARS Perturbation; 134 Down Genes from GEN3VA Mouse Lung; Accession: GSE19137 Platform: GPL1261 Entry 3	22/132	0.00841524	0.023743	1.86743	8.92204	ENPEP;ANXA1;MAMDC2;SFTPD;PON1;NAP1L1;ATP1B1;LYZ;PKD2;SERPINB6;AKAP12;RGS2;SH3PXD2A;FEZ2;SCGB3A2;TCF4;PDE5A;EIF3E;UQCRC2;CYP2F1;CDO1;TNS3								SARS-CoV MA15 Day7-PFU-10^5 GSE33266	34/300	0.194972	0.359863	1.19053	1.94639	HIST1H2BJ;STXBP4;ZFAND2A;PCSK9;PLOD2;LIN7A;RYR3;RAP1GAP;BTBD3;BCL7C;ZBED1;CHRNA10;CYB5A;EDN1;PLA2G12A;CENPW;CNBP;TXNL1;CNOT10;SORL1;PBX1;MYO1D;SLC4A7;CPS1;NDUFAF7;PSMC4;SCN8A;UBE2U;NCOA7;KBTBD7;MXRA5;ZBTB8B;ARL8B;ZNF431								icSARS CoV 7Hour GSE33267	36/300	0.108731	0.207811	1.27158	2.82149	APP;HPGD;C5AR1;ITLN1;AQP4;CAPG;LIN7A;FOXK1;HIF3A;SAMHD1;RND3;STK31;ADAMTS15;CDH2;DHX15;HAS2;PROM1;NTRK2;LYPLA1;PCGF5;SERPINB9;VWA3B;PLSCR1;SEC23IP;NAGK;NDUFAF7;RAB37;PAPPA;ZNF714;GJB5;COL5A2;NOS1AP;EPPK1;NMUR1;FREM1;TRABD2B								Substance Dependence	25/140	0.00203414	0.0955217	2.03242	12.5963	BCAR3;MAOA;PCDH15;AKAP7;AFF3;CXCL14;FHIT;CCDC91;GRM7;CNR1;NPY;CSMD3;CADPS2;FARP1;DSCAM;BDNF;AKR1A1;ZNF804A;CHD1L;ATP1B1;ANO4;FAM126A;PBX1;ETV6;MSRA
	SARS Perturbation; 224 Down Genes from GEN3VA Mouse Lung; Accession: GSE19137 Platform: GPL1261 Entry 4	32/213	0.00865863	0.0241626	1.65284	7.84964	NRP1;ENPEP;HPGD;PON1;RPL8;PKD2;ETS1;GIMAP8;AKAP12;MRPL20;EFEMP1;PRDX1;EMC2;PLS3;CYP2F1;NDUFV2;CYB5A;NDUFA4;CNBP;MAMDC2;SFTPD;NAP1L1;LYZ;ATP1B1;SERPINB6;GSTA3;SCGB3A2;RPL24;PDE5A;EIF3E;UQCRC2;CDO1								SARS-dORF6 84Hour GSE47960	34/300	0.194972	0.359863	1.19053	1.94639	IFITM3;TMEM87B;SLC44A1;ZFAND2A;FBXO28;AK2;PSEN1;PPM1K;SAMHD1;KYNU;TRA2B;DHX15;DENR;NUDT15;ZNF564;HERC6;SNX6;RPL39L;USP25;SLC16A1;PCGF5;C1GALT1;MX1;ELMOD3;KCTD6;DISP1;PLSCR1;KBTBD2;NFE2L3;AVL9;SRSF6;XAF1;ZNF136;NSMAF								icSARS-Cov Day4 GSE50000	36/300	0.108731	0.207811	1.27158	2.82149	SEMA5A;RAB3B;AKR1D1;LIN7A;HSD17B6;LCLAT1;BICD1;FGF3;C3ORF18;MTHFD1L;HEY2;TRIM24;PROK2;STXBP5;TAC1;JAZF1;GRID2;WDR37;SPHKAP;USP44;C12ORF50;WNT9A;ANO4;PHKA2;TMEM150C;LRPPRC;DISP1;MGAT4C;CPS1;UST;MATN1;ELMO1;TNIK;LCORL;BRWD3;SERINC5								Amyotrophic Lateral Sclerosis	87/660	0.0020424	0.0955217	1.42945	8.85347	APP;CPNE4;PSIP1;AQP4;GRIK1;BRCA1;SLC7A11;LMNB1;RIMS2;GRIP1;GRM2;RNF19A;ANPEP;STMN1;KDR;TIMP3;ZNF569;TNS1;EPHA4;EDN1;SNRPN;PAWR;PLA2G4A;FNDC3A;RNASE1;CLIP1;SFPQ;XRN1;COL4A2;SCN8A;ZNF436;ANG;SGK1;TLR4;SCG2;CHST2;CAMK1G;HDAC2;RBM8A;POLDIP3;SEMA3A;C5AR1;PON1;XIAP;AK4;THY1;PSEN1;ATXN3;TRPM2;UGCG;ATXN1;ZNF629;CNR1;ERBB4;NTF3;P2RY1;VPS54;IGFBP7;PROM1;TAC1;PPARGC1A;PPARGC1B;GRIA3;MAP4K3;PRNP;TGFB2;RRM2;B…
	500 top downregulated genes for SARS-CoV-2 infection vs. mock from GSE161881	65/498	0.00866592	0.0241626	1.40792	6.68532	TOP2A;CD81;TSEN15;GHITM;SLC7A11;SCPEP1;IPO8;LAPTM4A;ALCAM;SCP2;UROD;STMN1;ENSA;PBK;AP1S1;PLS3;CTSF;KPNA2;DDX18;EPHA7;ANXA1;IGFBP3;ACTL6A;ACAD9;BCKDHB;AKR1A1;PGD;SLC7A5;DAD1;MAPRE1;CDH16;RBM8A;SDC2;CAPG;PDHB;PSEN1;FSTL5;PGRMC1;PGRMC2;UGP2;SPP1;CTNNA1;STOM;RSU1;BUB1;RRM1;API5;NDUFA4;CNBP;YIPF5;ARPC5;CIDEC;ZWINT;SCCPDH;ARPC2;COL5A2;RAB18;ANP32E;SPATS2L;CTNNB1;SSBP1;VIM;MMACHC;LGMN;ITM2C								cSARS Bat SRBD 60Hour GSE37827	34/300	0.194972	0.359863	1.19053	1.94639	NPFFR2;NTM;FOXK1;ZC3HAV1;NT5C2;HK2;SOX2;PLAC8;CTSO;C6ORF106;EFHD2;CNGA3;APOB;ANKRD13A;HERC6;SOX5;APOBEC3G;ATP8B1;IGFBP3;PMM2;SLC52A3;TOR1B;MUC3A;FOSL2;ETV6;NFKBIA;SLC6A6;PAPPA;SLCO4C1;PLP1;NFE2L3;KCNK1;TLR3;PDE9A								A-CA-04-2009(H1N1) 30Hour GSE37571	35/300	0.14748	0.260307	1.23088	2.35598	CPNE4;GLIS3;DUSP19;LIN7A;HS6ST1;ALCAM;SH3PXD2A;ZNF605;REPS2;CYP1B1;TNS3;LMCD1;METTL9;ST6GAL1;PLA2G12A;AGTPBP1;AGL;IGFBP3;ACAD9;CYBRD1;PHKB;PBX4;SMARCA2;PBX1;DISP1;CTDSP2;EIF3H;ACO1;C9ORF3;HRASLS;ISPD;SERINC3;LCORL;TECPR2;SHANK2								cardiac event	1949-12-01	0.0020883	0.0970935	3.02484	18.6675	KCNH2;EDN1;ADAM17;MAOA;SCD;NOS1AP;PON1;SPP1;PLA2G4A;TFPI;ADRA2B;TLR4
	Top 500 down genes for SARS-CoV-2 infection in Rhesus macaques at Group 1 dose in PBMCs at 4 DPI from GSE156701	60/454	0.00880171	0.0242957	1.42762	6.75668	KDM1B;GHITM;HMGB1;FNBP1L;FBL;ZMYM1;PNP;SEC61G;BCL7C;AP1S2;PROK2;CHP1;CA8;TMEM38B;ARRDC4;DYNC2H1;LYPLA1;ANXA1;CR1;PAWR;ALG13;PHKA2;DCK;KCTD7;DCTD;DUSP23;MAF;FAR2;FAM20A;CHST2;SEC23A;TRIM52;NEDD4L;MRPL20;PRDX1;ESD;STXBP6;CDH26;SMNDC1;PAIP1;FN3K;CMTM7;CYB5A;GALNT3;BCL11A;TXNL1;PARP16;TMEM64;AIG1;ZWINT;HS3ST1;EIF3K;OSTC;ASB8;RAB18;TOMM7;EIF3H;KBTBD7;CNIH4;CDK5R1								icSARA deltaORF6 36Hour GSE33267	34/300	0.194972	0.359863	1.19053	1.94639	N6AMT1;LIN54;SPON1;IFT172;THY1;ART5;NOL6;CYP11A1;BCL7C;STX6;REPS2;ZNF568;NDUFV2;ZNF564;KCNJ2;ABCA1;SMAD2;ATF7IP;STARD4;TMEM30B;FAAH2;KLF4;PRDX6;TMEM154;MAPK10;SMOC2;NLRP12;IL6;KBTBD6;SNX19;TMX3;PARD3;CENPO;XAF1								A-CA-04-2009(H1N1) Day3 GSE36328	35/300	0.14748	0.260307	1.23088	2.35598	SLC35F3;ABHD4;HIST1H2BJ;GBE1;NTM;SLC2A8;GRIP1;GRM2;C3ORF18;ATXN1;KIAA1147;PALMD;BOC;TYW1;DMD;CYP2F1;GRIA3;PDK1;DYNC2H1;NANOS1;CADM1;MME;IGFBP3;KCNIP4;CIDEC;FBXO31;TTLL7;PPM1B;SESTD1;NBR1;HHIPL2;CYP2E1;ZFPM2;ZNF354A;XPR1								Vesicular Stomatitis	24/133	0.00214053	0.0989403	2.05814	12.6508	IFITM3;TMEM132D;ENPEP;SEMA6A;PDCD6IP;CENPW;APOBEC3G;WDR1;RARRES3;IL15;MAGI2;DAB2IP;SAMHD1;IL6;PLSCR1;ZBED1;BAX;RAF1;PROM1;FOLR1;ADA;TLR3;RAB7A;ACTRT1
	Top 500 up genes for SARS-CoV-2 infection Day 21 in ferret nasal turbinates from GSE160824	55/410	0.00881617	0.0242957	1.45178	6.86861	MRS2;ZFAND2A;FAM107A;ARRB1;SOX2;ARV1;PAIP2B;CDK20;SEPHS2;PGM1;TIGD4;HMGCS1;AKR1A1;ACSL5;KAZN;TMC7;ATP1B1;SPTB;TMEM150C;KIF9;DMRTA1;NUP50;ULK2;ERGIC1;SHANK2;TMEM185A;KHDRBS3;PON1;PSEN2;MRPS30;TMEM164;PGRMC1;PNMA1;MAP7;ARSD;RAB11FIP4;FN3K;TMEM30B;GOLM1;PMM2;GOT2;DHCR24;AIG1;PRDX6;FBXO31;PINK1;TTC8;COQ2;SCCPDH;SCD;CCNG1;MKRN1;FGF13;MMACHC;PFKM								icSARA deltaORF6 7Hour GSE33267	34/300	0.194972	0.359863	1.19053	1.94639	PNCK;ZNF195;INPP5B;PDLIM1;EFR3A;NUP85;FAM174A;ST8SIA4;MFSD1;CHAC2;UPP1;CGNL1;COX10;ATOH1;CNOT6L;GOLM1;MYH15;PLCL2;HUS1;SHISA3;CFLAR;SMARCA1;ARFGAP3;NFKB2;FA2H;DOK5;MSH5;F2RL1;FAR1;SPRY1;CD47;CENPO;PPP1R12C;FOLR1								A-VN-1203-2004(H5N1) Day4-10^2pfu GSE33263	35/300	0.14748	0.260307	1.23088	2.35598	ST6GALNAC2;RDH8;CPNE4;SDC2;MPV17L;CDCA7;LIN7A;ATP2C2;THBS2;RPAP3;FGF3;ATXN3;CTSO;ZNF827;FLVCR1;TASP1;DENR;CA8;CYP2F1;LONRF1;MMD;AADAT;SORL1;LGALS9B;HIST1H4B;KBTBD6;LRCH1;NAT2;ZFP62;PKIA;TTC30A;TNFSF9;MMACHC;ZNF432;ZNF354B								Nasal bridge wide	49/333	0.0021879	0.100542	1.6181	9.91055	SEMA5A;IFT172;CTNND2;GLI3;FGF3;GRIP1;GJA1;EDNRB;ADAMTS3;CA4;MAP3K7;TP63;SOX5;OFD1;HGSNAT;EDN3;PDE4D;MARS2;CASK;PEX1;ARID1B;MAF;IMPAD1;ROR2;UMPS;RAF1;FREM1;SEC23A;ARX;LTBP4;PIK3R1;RAI1;SHOX;HIVEP2;AGA;PROM1;TOE1;SEMA4A;SRD5A3;LARP7;WNT7A;MERTK;LRPPRC;FBXO31;AHI1;TTC8;RAB18;TCF4;DHCR7
	Top 500 up genes for SARS-CoV-2 infection Day 14 in ferret right cranial lung from GSE160824	53/393	0.0090382	0.024567	1.4604	6.87306	TMEM183A;SLC35F2;F13A1;CKS1B;FBL;PAIP2B;HTR7;LIPH;ACAA1;PGM1;STARD4;HMGCS1;PIFO;SDHC;PGD;MRPS7;RAB32;SLC7A5;RRAGC;PCCB;TLR4;KHDRBS3;PKDCC;CDCA7;PPM1K;BHLHE22;CSF2RA;AGPAT4;MRPL20;PRKAR2A;NOCT;NPY;SPP1;SC5D;MGAT1;ZSWIM5;MFAP3L;CMTM7;AADAT;COL22A1;GZMA;PARP16;KLHL4;PRDX6;MSRA;NAGK;PSMC4;LPCAT3;NDUFAB1;TCEA3;DHCR7;KCNK1;CDK5R1								icSARS CoV 12Hour GSE33267	34/300	0.194972	0.359863	1.19053	1.94639	WDR27;SPON1;ZNF691;ZNF195;IFT172;AMIGO2;AKAP7;WDR20;USP18;RAB20;ZNF721;ZSWIM5;SOCS4;SLC22A11;JAZF1;CDV3;STARD4;AKR1A1;FAAH2;IRF2BP2;SMARCA1;SNCAIP;DKK1;EID3;KBTBD6;MAFB;MSH5;ANG;NAA16;C19ORF66;SSBP1;XAF1;RAPGEF6;ST6GALNAC5								A-Vietnam-1203 CIP048 RG3-2004(H5N1)PB1-F2del 1day-MOI-10^4 GSE44441	35/300	0.14748	0.260307	1.23088	2.35598	CDA;PCSK1;CPNE4;ASB12;PPP1R9A;GHR;SESN3;CHSY1;TP53BP2;SC5D;MAN1A1;LINGO2;ARHGEF10;MYO10;SFMBT2;MACC1;ACSL5;HELZ;SEMA4F;PBX1;LRPPRC;SYT7;SMOC2;GREM2;CPEB1;PPM1B;CYP2S1;CDH10;HSBP1L1;UBE2U;WAC;F2RL1;LRRN1;ZFPM2;XPR1								Malignant neoplasm of gallbladder	33/203	0.00225942	0.103228	1.81684	11.0694	XPC;VLDLR;FGF3;CTGF;NT5E;ALCAM;CASP8;ERBB4;MYC;PRDX1;ST8SIA4;GCNT2;CYP1B1;UQCRFS1;FADD;APOB;PROM1;AGFG1;PDK1;WWOX;NTRK2;RALBP1;BDNF;MMP2;MACC1;MBD2;AXIN2;DKK2;APC;NAT2;VIM;CDO1;TLR4
	Top 500 down genes in human lung AT2 cells organoids from GSE160435	58/437	0.00907011	0.024567	1.43435	6.74543	BNC2;TMEM200A;COL14A1;CD81;COL12A1;GLI3;RGS5;CTSO;ZNF608;BOC;CTSF;GPRASP2;DYNC2H1;SFMBT2;DENND2A;VASH2;ANK2;RPS3A;TMEM42;TGFBR3;TMEFF2;ARL4A;RRAGB;GAS1;PDE5A;ROR2;MXRA5;SCG2;NTM;XPC;PRCP;THY1;PIK3R1;IQGAP2;THBS2;NTF3;SLITRK6;MAN1C1;SLITRK5;LRIG3;SLIT2;PPARGC1A;PPARGC1B;KCNJ2;GPM6B;RUNX1T1;IL33;PCDH9;LRRN3;TPRG1;PLXDC2;BMP5;CPEB1;MAFB;COL5A2;CACHD1;TCF4;SSBP2								icSARS CoV 72Hour GSE33267	34/300	0.194972	0.359863	1.19053	1.94639	SPON1;TMEM200A;CD81;IFT172;STMN2;THY1;NOL6;DUSP10;CHST12;CYP11A1;PRDX1;NKX6-1;ADSS;ABCA1;TMEM132C;STARD4;DAB2IP;FAAH2;UBE2E2;SHROOM3;KLF4;MARCH3;MAPK10;IL6;NAT1;NAAA;MSH5;GNB4;NOX4;LCOR;XAF1;FGF13;LCORL;PFKM								A-Vietnam-1203 CIP048 RG3-2004(H5N1)PB1-F2del 4day-MOI-10^3 GSE43302	35/300	0.14748	0.260307	1.23088	2.35598	DDX6;LRRK1;ATP5J;ANTXR2;NADSYN1;LCLAT1;MANEA;PCDH17;GHR;ATXN3;MYCT1;PTAR1;COL4A3BP;ZNF608;RNF19A;PPP6R3;KDR;LMCD1;MBNL1;CPSF6;FANCL;IGFBP3;ATG10;CNOT10;NR2F2;MTSS1;ITFG1;INPP4B;MSRA;RAP2A;CNOT6;NIN;APC;UQCRC2;RNF187								Neoplasms, Intracranial	19/97	0.00229056	0.104049	2.27494	13.8293	ST6GAL1;DAPK1;IDH1;MMP2;TFPI2;PON1;ADM;PRL;IQGAP2;AMOT;SOX2;EFEMP1;MYC;NPY;NDUFAB1;KDR;SPP1;IGFBP7;PROM1
	Top 500 downregulated genes in human nasal epithelial cells with SARS-CoV-2 infection (WT, 8 hpi) from GEO GSE162131	58/437	0.00907011	0.024567	1.43435	6.74543	TFRC;PPP1R9A;BACH1;RCBTB1;RCBTB2;IMMP2L;GRB10;CTSF;CA8;GGT1;LMCD1;CGNL1;CERS4;CADPS2;FAAH2;ELMOD3;ZNF75D;NBPF11;TMEM150C;KLF15;KCTD7;GPRC5B;DNASE2;BCAT1;SCG2;MATN2;SLC24A1;RGS17;BHLHB9;ATP10B;XPC;PPM1K;INPP5B;ATXN3;ZFP14;CNTNAP3B;INPP5D;ANKRD10;ABCA1;TTC14;CBX7;PHKB;AIG1;TNRC6C;CLK1;KITLG;NBEA;CCPG1;TCEA3;COL5A2;MKRN1;CACHD1;LNX1;TRIM38;PIK3AP1;FOLR1;ZNF354C;YPEL2								icSARS CoV 7Hour GSE33267	34/300	0.194972	0.359863	1.19053	1.94639	SLC24A1;KHDRBS3;ZNF195;FBXO28;AKAP7;USP18;C9ORF129;DSEL;TP53BP2;CHAC2;CNGA3;ZSWIM5;SOCS4;ATOH1;SMAD2;TRIQK;MMP2;PLCL2;DDX53;SHISA3;SMARCA1;SNCAIP;SERPINB6;NFKB2;TNRC6C;RSPH3;TUBB2A;KBTBD6;SCCPDH;PSMC4;KCNMA1;MSH5;SUCLG2;CENPO								A-Vietnam-1203 CIP048 RG4-2004(H5N1)HAAvirmut 4day-MOI-10^4 GSE37572	35/300	0.14748	0.260307	1.23088	2.35598	NRP1;CACNA1B;PDHB;ANTXR2;SIPA1L2;MANEA;INPP5B;ZNF608;ING3;PGRMC2;ZMYM3;KIAA1147;ZNF846;ENPP1;PPARGC1A;ZNF565;ADSS;JAK1;CHST9;NSUN4;IGFBP3;TCF12;UBE2E2;PHKB;TMEM64;IRAK1BP1;CDH10;WAC;TOMM7;PLP1;PKP2;FAR1;UQCRC2;EZR;KBTBD7								Drug Use Disorders	22/119	0.00234476	0.105903	2.11924	12.8332	BCAR3;CADPS2;FARP1;DSCAM;PCDH15;ZNF804A;AKAP7;CHD1L;ATP1B1;AFF3;ANO4;CXCL14;FHIT;FAM126A;PBX1;ETV6;MSRA;CCDC91;GRM7;CNR1;NPY;CSMD3
	Top 500 up genes for SARS-CoV-2 infection in Mesocricetus auratus hamster blood Day 3 from GSE162208	50/370	0.0105735	0.0284764	1.46317	6.65656	CDA;WDSUB1;VLDLR;F11R;HNMT;IFIT2;HTR7;NAMPT;CTSF;GGT1;HERC6;GBP7;TRPC6;HMGCS1;HPCAL1;UBE2E1;SYTL4;NT5C3A;ACTA1;SLC27A6;CARD14;CDS1;CNP;AIRE;UNC93B1;AMIGO2;NTN4;PDLIM1;MYCT1;SNX2;RAB20;CHST12;P2RY1;RSU1;LAIR1;MFAP3L;USP25;NDUFA7;PCGF5;SMOX;GZMA;PMM2;MBD2;MX1;TOR1B;AICDA;FIG4;DAP;XPNPEP1;MAN2B2								A-CA-04-2009(H1N1) 48Hour GSE47961	33/300	0.251272	0.424925	1.15052	1.58912	IFITM3;BTG3;PSMD12;TMEM41A;ZFAND2A;AK2;ADM;ZC3HAV1;USP18;IFIT2;FUT5;GAR1;RIMKLB;HERC6;AKIRIN2;APOBEC3G;MX1;TCAIM;IRAK3;CFLAR;TOR1B;SENP2;CHFR;HS3ST1;NFKBIA;PLSCR1;GAL;XRN1;NCOA7;MAPRE1;CRLF3;XAF1;KCNK1								Ebolavirus(EBOV) 1day Splenocytes GSE17509	35/300	0.14748	0.260307	1.23088	2.35598	CDS1;TENM1;PNCK;TNKS;SEMA3D;SLC7A11;FGF3;TRIM9;C3ORF18;GRM7;HYAL4;TIMP3;DLGAP1;AP3S2;STXBP6;CSMD3;HERC6;TRPC4;FAM189A1;KCNAB1;POU3F2;ADRA2B;MEIS2;PLEKHA7;LGALS9B;BACE2;DOK5;SCN8A;HECW1;WAC;RBM42;FAR2;OR52A1;ZFPM2;SHANK2								Dementia	61/436	0.00236365	0.106149	1.52741	9.23707	ACHE;APP;SPON1;ADM;VLDLR;ATP12A;SPTLC1;UROD;CASP6;SMPD1;CTSF;GGT1;MME;DSCAM;RPSA;BACE2;SFPQ;XPR1;AARS2;RBM8A;MAOA;SEL1L;PON1;PSEN2;PSEN1;LRP8;ATXN3;TRPM2;ATXN1;PENK;SPP1;SLC13A5;APOB;TAC1;PPARGC1A;RUNX1T1;ABCA1;ATF7IP;BCHE;NTRK2;PRNP;BDNF;IDH1;IDH2;FN1;HTR1A;MOK;SNCAIP;SORL1;AICDA;NR4A2;PINK1;IL6;SUCLA2;NAT2;PLP1;F2RL1;BAX;MMACHC;ADA;CD320
	499 genes down-regulated by SARS-CoV-1 in Calu-3 cells from GSE148729	61/468	0.011027	0.0295298	1.40477	6.33188	TOP2A;MYOM1;TFRC;CTSV;HMGB1;ANKRD9;ALCAM;HMGN5;SCP2;UROD;TMSB4X;SEC61G;STMN1;NUF2;PLS3;LMCD1;PGM1;PDK1;CHST9;ACTL6A;RPS3A;CLDN10;CARHSP1;TNNT1;GPR160;PRPS2;TMEM160;AK4;UQCRH;PGRMC1;PALMD;DSEL;SPP1;EIF4EBP1;SC5D;PROM1;ARSD;NDUFV1;RPL39L;GSTM3;CYB5A;NDUFA4;CBX3;IDH1;TFPI2;IDH2;SLC52A3;CMTM6;DHCR24;ARPC5;LYZ;SCD;NDUFAB1;ANP32E;SDC1;ACO1;VIM;CNIH4;SERINC5;ITM2C;MAD2L1								A-CA-04-2009(H1N1) 48Hour GSE47962	33/300	0.251272	0.424925	1.15052	1.58912	ZNF133;INVS;TMEM185A;AARS2;CNP;ZFAND2A;TGFA;ZC3HAV1;SAMHD1;USP18;IFIT2;LIPH;RNF217;GAR1;SAFB2;SNX6;MCL1;IGFBP3;ATG10;ACSL5;ELMOD3;CDKAL1;INO80;CFLAR;TOR1B;FOSL2;ETV6;PSMA6;FEZ2;SPRY2;XAF1;TRIB2;TLR3								HCoV-EMC2012 24Hour GSE45042	35/300	0.14748	0.260307	1.23088	2.35598	SPAG16;TMEM41B;DUSP19;PYGL;IQGAP2;SIPA1L3;PITPNC1;EXOSC6;CCDC91;CHST12;SPTLC3;MARVELD3;KLRG2;DGCR2;GSTM3;TGFB2;FOXD1;GALNT2;IGFBP3;GOT2;CASK;ARPC5;ATP1B1;TOM1L1;SLC6A6;BACE2;SFPQ;TSPAN14;CCNY;PALLD;MYADM;CTNNB1;PFKM;SERINC5;SHANK2								Small cell carcinoma of lung	88/673	0.00244022	0.10745	1.41601	8.51825	TOP2A;ACHE;PCSK1;NRP1;SLC44A1;USP32;GRIK3;BRCA1;GRPR;TSPAN12;SOX21;RIMS2;SOX2;LAPTM4B;PPP3CA;EDNRB;CCND2;CASP8;MYC;ANPEP;DNMT3B;KDR;TIMP3;KIF21A;SOX4;TP63;WLS;PRIMA1;DYNC2H1;EPHA7;RALBP1;ANXA1;PRKCB;IL15;IGFBP3;MMP2;SFTPD;RPSA;ASH1L;SSTR1;F3;POU3F2;GAL;COL4A2;DAD1;PLSCR4;CYP2E1;RAF1;FBN2;SATB2;PON1;XIAP;TMPRSS2;THY1;FHIT;DLL3;STK31;PDPN;SPP1;ST8SIA4;SLIT2;PROM1;TAC1;KCNJ2;RUNX1T1;MCL1;TMEM132D;WW…
	500 top upregulated genes for SARS-CoV-2 infection vs. mock from GSE161881	64/495	0.0111334	0.0296474	1.39211	6.26145	FOXA1;DAGLA;USPL1;FBXO28;TNFAIP3;IFIT2;SPRED2;RGS2;DUSP10;ZNF608;MYC;TRPS1;PPFIA1;PDE4B;MB21D2;MAP3K4;SOX4;HERC6;DUSP4;DUSP5;EDN1;MARS2;ARRDC3;REV1;MSL2;AEN;ARID1B;PTBP2;PPP1R3B;MTF1;PELI1;TRIB1;PPP1R15A;PFKFB3;YTHDC1;ZC3HAV1;RHOBTB2;RAI1;NUAK1;ZNF827;DNAJB5;NOCT;HIVEP2;ST3GAL1;ZNF462;STARD13;MYO10;IRF2BP2;INO80;ELL2;DHRS2;HS3ST1;FOSL2;NFKB2;TNRC6C;CLK1;NFKBIA;MLLT10;KANSL1;BHLHE40;PPP2R2D;SPRY2;…								A-VN-1203-2004(H5N1) Day4-10^4pfu GSE33263	33/300	0.251272	0.424925	1.15052	1.58912	AARS2;TULP4;OMA1;ATP5G3;RPL8;SAMHD1;RYR3;VSIG10;PAPSS1;STK3;PRDX1;SMPD1;CEP97;TOE1;EOMES;CDV3;ARHGEF10;GFPT2;WNT7A;GP6;F3;PBX1;KLF7;IL6;SCCPDH;LPCAT3;DMRTA1;GNB4;TCF4;ACO1;IL9R;LGMN;MAD2L1								SARS-CoV 60Hour GSE47960	35/300	0.14748	0.260307	1.23088	2.35598	DET1;DDX6;HKR1;TRIM52;WDSUB1;RMND1;AK2;PSEN2;SOX2;RIMS2;SPTLC2;FAM172A;PRKAR2A;LINC00116;SMYD3;SEPHS2;ANKRD13A;NCBP2;TXNRD1;RPS3A;PRDX6;RNF144B;RRAGB;CTH;NDUFAB1;MKRN1;EIF3H;SUCLG1;TCF4;UQCRC2;TMCC1;IL6ST;MPHOSPH8;TRIM33;YPEL2								Broad alveolar processes of jaw	2022-04-07	0.00244699	0.10745	12.4076	74.6054	OFD1;GJA1;ARX;DHCR7
	Top 500 up genes for SARS-CoV-2 infection in Rhesus macaques at Group 2 dose in Bronchoalveolar Lavage at 10 DPI from GSE156701	61/470	0.0120087	0.0317892	1.39774	6.18099	SEMA5A;TOP2A;SLC35F2;CBLB;CXCL14;PTPRG;RPS6KA4;CDH4;NNT;UBE2Q2;NUF2;PBK;TIMP3;CMKLR1;ST6GAL1;TLE1;IGFBP3;PDE4D;ARRDC3;SERPINB9;ARL4C;MN1;GAL;MYO3B;KIFC1;LY6D;PADI2;RAI14;CANT1;MAOA;ITLN1;TMPRSS2;FOXK1;THY1;PLD1;PCDH17;FLRT2;DHX34;SOCS6;BUB1;CDR2;GALNT7;SLC16A1;APOBEC3F;RRM2;SMOX;GZMA;IDH2;CYBRD1;DHRS2;SULF2;ANLN;UCK2;RAB15;LPCAT3;CYP2S1;UST;NFE2L3;SDC1;SPRY2;ZNF354C								A-Vietnam-1203 CIP048 RG3-2004(H5N1)PB1-F2del 4day-MOI-10^4 GSE44441	33/300	0.251272	0.424925	1.15052	1.58912	IFITM3;NPFFR2;GABRB3;CAMK2D;SATB2;NTM;PCDH15;CUL1;GLIS3;USP18;CCND2;CNNM1;SPTLC2;SLITRK2;LEPROTL1;SOCS6;SEC23B;SAMD3;SOCS4;ANKRD28;TIGD4;MYH15;TMEM131;NT5C3A;MGAT4C;LHX2;SCN8A;CDH10;BHLHE40;MATN1;BAX;BUD13;IL9R								SARS-ddORF6 24Hour GSE47961	35/300	0.14748	0.260307	1.23088	2.35598	APP;WDR25;TMEM41A;NEDD4L;JRKL;TIMM50;LAPTM4A;CCDC91;HENMT1;SESN3;LEPROTL1;BBX;ZBED1;CHP1;SIRPA;PLXNA1;WDR7;BRD3;IRX1;CERS4;MACC1;ELMOD3;ATP1B1;RAB32;BACE2;CNOT6;XPNPEP1;PKIA;FEZ2;NDUFAB1;CCDC86;TNFSF9;TRIM38;RNF187;FAM84B								Broad alveolar ridges	2022-04-07	0.00244699	0.10745	12.4076	74.6054	OFD1;GJA1;ARX;DHCR7
	500 genes down-regulated by SARS-CoV-2 in human H1299 cells at 36h from GSE148729	63/488	0.0120718	0.0317892	1.38944	6.13699	ZNF133;SLC44A5;CPM;MPV17L;TMEM182;ZNF44;BRCA1;PCSK5;NRBP2;PTAR1;GOLGA4;HELB;ZNF527;ZNF525;SOX9;FAM3C;WLS;ANKRD36C;PNISR;STARD4;LYPLA1;ARRDC3;KCNAB1;NBPF12;NBPF11;ARL4C;RNF125;ZNF718;MSH5;LCORL;RAPGEF6;WDR27;ZNF793;INO80D;TNKS;STXBP4;LTBP4;MRPS30;NPAS2;RNF213;HECTD2;NHS;PLXNA1;SOCS6;GABRE;PDLIM5;SULT1A4;SLC38A2;RIMKLB;MCL1;TTC14;ZNF141;PBX4;SORL1;TMEM154;NR4A2;SLC4A7;SCD;NPIPB3;F2RL1;TRIP11;LPIN1;…								A-Vietnam-1203 CIP048 RG3-2004(H5N1)mutPB1-F2del 18Hour GSE43203	33/300	0.251272	0.424925	1.15052	1.58912	USPL1;ITGB5;ITLN2;PIK3R1;OMA1;USP18;THBS4;IFIT2;SCML1;TRA2B;GPM6B;SOCS4;EPHA4;CDKL3;GBP7;APOBEC3H;BTN2A1;FAM46A;ACYP2;NETO2;NBPF11;KLF4;NR4A2;ACTA1;TMX4;ZNF91;EID3;ID2;BAX;NCOA7;TCF4;NAA16;ERGIC1								icSARS CoV 12Hour GSE33267	35/300	0.14748	0.260307	1.23088	2.35598	PHF3;SCOC;TUSC3;RPL8;NADSYN1;CSF2RA;PDLIM1;FBL;SLITRK2;STX6;MAN1C1;WDR7;SOX9;PROM1;PDLIM5;NDUFV1;EPHA5;RAB2A;LYPLA1;LRRC23;PARP4;LRRN3;BCL11B;GOLM1;SERPINB8;ZWINT;PLSCR1;RILPL1;PAPPA;MYO3A;CCDC86;CPEB2;MPHOSPH8;C11ORF58;ZNF432								Hypothalamic Dysfunction Syndromes	2022-04-07	0.00244699	0.10745	12.4076	74.6054	APP;NPY;PRL;TRH
	318 proteins up-regualated at 2h in SARS-CoV-2 infected cells from Bouhaddou et al. 2020	43/313	0.0128743	0.0337151	1.49005	6.48547	TOP2A;HDAC2;RBM8A;ARRB1;FOXK1;PYGL;FNBP1L;BZW1;CHD1;STK3;AKAP12;CDH6;FBL;EFR3A;AKAP10;PGRMC1;RNF213;PRKAR2A;DPYSL3;PPP6R3;TCP11L1;CTNNA1;PHACTR1;OSTF1;TNS3;DDX18;STARD13;SLC16A1;CCZ1B;TXNL1;LARP7;CYBRD1;PHKA1;SYTL4;SLC4A7;CARHSP1;PPM1B;APC;PKP2;MPHOSPH10;ALPL;RPL22L1;MPHOSPH8								A-Vietnam-1203 CIP048 RG4-2004(H5N1)PB2-627E 2day-MOI-10^4 GSE43301	33/300	0.251272	0.424925	1.15052	1.58912	FBN2;NVL;LUZP2;ATF7IP2;AKR1D1;PCDH15;CUL1;FOXK1;PPM1K;SPTY2D1;NPAS2;LRRTM4;SLC19A3;PLXNA2;SOX5;WWOX;TFAP2C;SYT1;HPCAL1;FAM189A1;CASK;TMC7;MERTK;DKK2;XRN1;TNFSF4;MATN1;TRIP11;CD47;TNIK;EZR;ZBTB8B;DSC1								icSARS CoV 48Hour GSE33267	35/300	0.14748	0.260307	1.23088	2.35598	LUZP2;TMPRSS2;MTR;ZC3HAV1;TFPI;PITPNC1;SOX2;FBL;SCP2;HECTD2;ZBED1;TASP1;TAF9B;GGT1;STK32A;ST3GAL1;ANK2;VRK1;DHCR24;THOC2;ANO4;AIG1;TUBB4A;SULF2;LARS2;PARP11;PLSCR1;CLEC4D;SESTD1;TCEA3;ABI1;ANG;CENPO;MMACHC;BMPR1A								Vascular inflammations	25/142	0.0024836	0.108455	1.99746	11.9808	HMGB1;F11R;ETS1;THBS4;CTGF;BMPER;SMPD1;TIMP3;SLIT2;TAC1;ABCA1;PRKCB;RARRES2;MMP2;ADAM10;DHCR24;LYZ;KLF4;F3;KLF15;ADAM17;IL6;DOCK2;SGK1;TLR4
	SARS-CoV perturbation; 493 Down Genes from GEN3VA; Human Vero E6 cells; Accession: GSE30589 Platform: GPL570 Entry 3	60/463	0.0130283	0.0339308	1.39503	6.05532	CD81;GHITM;HMGB1;FNBP1L;BZW1;IPO5;CKS1B;NFU1;PPP3CA;GJA1;MCEE;LAPTM4A;PPP2R1A;UBE2Q2;SEC61G;NUF2;PLS3;PTGFRN;KPNA2;ACTL6A;DCK;PSMA6;VAMP7;PSMA1;DAD1;RPL24;MMADHC;SGMS1;SDC2;CAPG;MRPS30;UQCRH;RPAP3;SNX4;PGRMC1;PRDX4;PRDX1;HSF2;EMC2;NDUFV2;METTL9;MAP4K3;SEC11C;GALNT7;RRM1;CENPW;CNOT10;LYZ;PLXDC2;SUCLA2;GNPDA2;OSTC;NDUFAB1;ANP32E;EIF3E;NOL11;FGF13;NIT2;PFKM;MAD2L1								A CA 04 2009 4dayMOI-10^6 GSE37569	33/300	0.251272	0.424925	1.15052	1.58912	ZCCHC6;CAPG;PRCP;SLC7A11;IQGAP2;USP18;IFIT2;SCPEP1;CYP11A1;NAMPT;NUF2;HAS2;CHAC2;DLGAP1;OIP5;LAIR1;HERC6;WDHD1;RRM1;CENPW;SERPINB8;APBB1IP;MGAT4C;PDE10A;NAV3;GPR160;C16ORF45;IRF8;KIF20B;UMPS;XAF1;PIK3AP1;TLR4								icSARS CoV 54Hour GSE33267	35/300	0.14748	0.260307	1.23088	2.35598	ASAH2;PHAX;IQGAP2;SIPA1L3;ETS1;FBL;ZFP14;ZNF608;ING3;SGCD;HECTD2;C6ORF106;TRIM24;ST8SIA4;TP53BP2;SLITRK6;ANKRD10;RRP12;ZNF565;SLC25A44;SLC22A11;ALG13;SORBS2;VRK1;ASH1L;TRNAU1AP;PRDX6;PARP11;CLEC4D;GSTA4;SESTD1;TRMT5;EIF3H;ZNF432;LGMN								Alzheimer Disease, Late Onset	39/253	0.00258939	0.112454	1.70687	10.1667	APP;ACHE;MTRR;PCDH11Y;NTM;PCDH11X;PSEN2;PIK3R1;VLDLR;PSEN1;TFPI;SLC8A1;IMMP2L;ATXN1;SH3PXD2A;MTHFD1L;ERBB4;NPY;DNMT3B;PPARGC1A;ABCA1;BCHE;PRNP;CR1;MME;DAPK1;BDNF;ADAM10;RPSA;DHCR24;RPS3A;DKK1;SORL1;DAP;IL6;BAX;TLR4;CD200;XPR1
	Top 500 down genes for SARS-CoV-2 infection in Rhesus macaques at Group 3 dose in Bronchoalveolar Lavage at 14 DPI from GSE156701	56/431	0.0152467	0.0391869	1.3985	5.85047	PTPRT;SPAG16;RBM25;NKAP;FNBP1L;PPP1R9A;CHD1;ADAMTS2;FAM174B;PSD3;KIF21A;LRRCC1;OFD1;KIRREL3;EDN1;CACNA2D3;KAZN;RRAGC;IFT81;SCGB2A1;PNLDC1;MT1H;CEP63;ALPK2;SEMA3D;YTHDC1;PON1;U2AF1;RPAP3;ALDH3B2;ATXN1;PALMD;TCEAL2;MAP7;IGF2BP2;KCNJ2;NDUFA7;AGL;MACC1;FAM189A2;MOK;RASSF9;DEK;AIG1;TTLL7;TNRC6C;MAPK10;SPSB2;NBEA;CLEC6A;TOMM7;TRIP11;RAB17;FGF12;CD200;DNAL1								Ebolavirus(EBOV) 1day Splenocytes GSE17509	33/300	0.251272	0.424925	1.15052	1.58912	SEMA5A;CPNE8;NBAS;SLC44A1;CD81;FAM107A;TMPRSS2;SEMA3E;VLDLR;EFNA5;PKD2;PRDX1;NTF3;ZNF426;PPARGC1A;CGNL1;ANKS1B;RPRM;JAZF1;EPHA5;CADM1;MME;ARPC5;ADRA2C;RSPH3;PDE10A;RILPL1;ARPC3;NAT2;HSBP1L1;PRR16;LRRN1;ANG								icSARS CoV 60Hour GSE37827	35/300	0.14748	0.260307	1.23088	2.35598	KDM3A;TMEM41B;AMIGO2;FNBP1L;SLC2A8;IMMP2L;CA2;MED10;DMD;ITGAV;RSU1;CA8;MAP3K7;CBR4;DDX18;ST6GAL1;SEPT11;SLC16A1;MME;AGL;IDH1;CNOT10;TERF1;ASRGL1;SERPINB6;MAPK10;CAPN13;BACE2;REEP3;CTH;ANP32E;PEMT;ACO1;VIM;BCAT1								Bipolar Disorder	106/837	0.00268532	0.115982	1.36684	8.0916	CPNE8;APP;MTRR;CTNND2;ULK4;RORB;CDH7;ENDOV;IPO8;HTR7;DEPTOR;PROK2;PRIMA1;DAXX;DSCAM;MAGI2;ACSL4;CSNK1E;FNDC3A;POU3F1;POU3F2;LARS2;DOK5;SCN8A;PDE9A;PFKFB3;MAOA;HPN;CHRNA6;CACNA1B;PSEN2;NPAS2;ADAMTS16;TRPM2;HMGXB4;MAP2;EIF4EBP1;APOB;NDUFV2;PRODH;TAC1;PROM1;NDUFV1;ST3GAL1;GRIA3;ABCA1;PRNP;BDNF;ST8SIA2;RARRES2;GOT2;HTR1A;NR4A2;AHI1;IL6;NBEA;SESTD1;BHLHE40;TCF4;CNTN4;GABRB3;DPP10;GRIK3;GRIK1;MTR;ADM;P…
	500 genes down-regulated by SARS-CoV-2 in human Nasal Epithelial Cells cells at 24 hpi from GSE162131	57/440	0.0152945	0.0391869	1.39384	5.82664	ZNF133;RAB3B;TFRC;TSEN15;ULK4;SLC7A11;VLDLR;BACH1;EFEMP1;FRAT2;SERP1;NAMPT;GRB10;ZNF845;DGCR6;CTSF;GPRASP2;ANKRD13A;DAPK1;ANXA3;IGFBP3;RNASE1;TMEM150C;KLF15;BACE2;NCOA7;DNASE2;BCAT1;ABHD4;GYPC;MTHFD1L;PRDX1;EIF4EBP1;AGA;ABCA1;CBX7;TGFB2;PCGF5;TXNRD1;LSAMP;CRIM1;A2ML1;AIG1;PRDX6;GULP1;NFKBIA;KITLG;CCPG1;TCEA3;MKRN1;TOMM7;EIF3E;LRRN1;PIK3AP1;FOLR1;LPIN2;YPEL2								RSV-A2 24Hour-KO RSV GSE18170	33/300	0.251272	0.424925	1.15052	1.58912	IFITM3;PPP1R15A;LPAR1;ZC3HAV1;USP18;IFIT2;NKAIN2;PNP;RNF213;CCND2;RAB20;CDH2;FTH1;NAMPT;HERC6;CDKL3;DAXX;GBP7;PCGF5;FAM46A;CABLES1;SERPINB9;PLEKHA7;LGALS9B;NFKBIA;PARP11;RNF144B;RALYL;IL1RAPL1;SPATS2L;BUD13;XAF1;TLR3								A-CA-04-2009(H1N1)MA Day3 GSE36328	34/300	0.194972	0.318061	1.19053	1.94639	SPAG16;ASAH2;STXBP4;COL14A1;ARRB1;PYGL;RPL8;RAP1GAP;LILRA5;EDNRB;KIAA1147;PALMD;CTSF;SMYD3;SLIT2;CYP2F1;SOX4;RPRM;IDH2;KCNIP4;PLXDC2;SNCAIP;AZIN1;TMEFF2;CNOT6;MYO1B;SNRK;APC;PKP2;SCGB3A2;NOX4;SP5;CDH16;RNF187								Neurobehavioral Manifestations	1938-10-01	0.00273081	0.117306	3.32915	19.6525	NR4A2;APP;GRM2;RAI1;BCHE;CNR1;GPD2;MAGI2;MGAT1;PSEN1
	Top 500 downregulated genes in human nasal epithelial cells with SARS-CoV-2 infection (Wild Type, 24 hpi) from GEO GSE162131	57/440	0.0152945	0.0391869	1.39384	5.82664	ZNF133;RAB3B;TFRC;TSEN15;ULK4;SLC7A11;VLDLR;BACH1;EFEMP1;FRAT2;SERP1;NAMPT;GRB10;ZNF845;DGCR6;CTSF;GPRASP2;ANKRD13A;DAPK1;ANXA3;IGFBP3;RNASE1;TMEM150C;KLF15;BACE2;NCOA7;DNASE2;BCAT1;ABHD4;GYPC;MTHFD1L;PRDX1;EIF4EBP1;AGA;ABCA1;CBX7;TGFB2;PCGF5;TXNRD1;LSAMP;CRIM1;A2ML1;AIG1;PRDX6;GULP1;NFKBIA;KITLG;CCPG1;TCEA3;MKRN1;TOMM7;EIF3E;LRRN1;PIK3AP1;FOLR1;LPIN2;YPEL2								SARS-CoV MA15 Day2-C57BL6 GSE50878	33/300	0.251272	0.424925	1.15052	1.58912	IFITM3;DLX2;PIWIL4;ZFAND2A;GOSR1;AK2;TGFA;TMEM51;BZW1;TFG;SPTLC2;LEPROTL1;MARVELD3;UPP1;SEC23B;SMNDC1;NCOA3;PMM2;GOLPH3L;WDR75;ARPC5;ELL2;PLEKHA7;SLC7A5;UFM1;OSTC;COL5A2;TCEA1;C16ORF45;ALPL;TTLL11;HYOU1;EPPK1								A-CA-04-2009(H1N1) 12Hour GSE47960	34/300	0.194972	0.318061	1.19053	1.94639	WDSUB1;NEDD4L;FNBP1L;DNAJB5;LEPROTL1;SAFB2;MFSD1;RSU1;JARID2;A4GALT;SEC23B;BRD3;IRX1;DDX18;PRKAB2;RALBP1;RNGTT;CBX3;SMOX;NEK6;GOT2;IRF2BP2;PAWR;ELMOD3;GAPVD1;PRRC2B;CLK1;MLLT10;SFPQ;ZNF615;FAM20A;C9ORF3;FAM98A;SRSF6								Arhinencephaly	2022-07-21	0.00276627	0.118187	4.6572	27.4321	FIG4;RNASEH2B;TWSG1;GAS1;SAMHD1;TDGF1;GLI3
	419 proteins down-regualated at 2h in SARS-CoV-2 infected cells from Bouhaddou et al. 2020	54/415	0.0164941	0.0420059	1.40047	5.7486	TOP2A;PTPRU;ZFAND3;PSIP1;TNFAIP3;LMNB1;GRIP1;GOLGA4;STMN1;PBK;BBX;MAP3K7;TNS3;AGFG1;TNS1;NCOA1;PNISR;CXADR;SEMA6A;ANK2;THOC2;ARID1B;NCOR2;CLIP1;PALLD;RAPGEF1;PKP2;CCDC86;PPP1R12C;ARHGEF5;POLDIP3;MAPKAP1;CDCA7;NEDD4L;WDR20;SLAIN2;ZC3HAV1;C2CD4C;HECTD1;SPP1;NHS;BUB1;RUNX1T1;STARD13;AUTS2;NONO;PTPN13;SMARCA1;ANLN;SNRK;APC;ID2;ABI1;VIM								SARS-CoV MA15 Day2-PFU-10^4 GSE50000	33/300	0.251272	0.424925	1.15052	1.58912	IFITM3;NBAS;TGFA;PCSK5;CLINT1;PLAC8;POLD3;HELB;ADAMTS3;ALKBH1;LEPROTL1;EIF4EBP1;EFHD2;UPP1;TMEM38B;ARRDC4;ZNF18;NUS1;TPRG1;NCOA3;ZWINT;ARL4C;PARP11;ADAM17;SLC5A9;OSTC;NUP50;SPATS2L;CD48;UMPS;SCG2;MMADHC;ERGIC1								A-CA-04-2009(H1N1) 36Hour GSE47960	34/300	0.194972	0.318061	1.19053	1.94639	INVS;FH;SGMS1;MAPKAP1;GBE1;PYGL;PPP1R9A;UQCRH;HECTD1;HENMT1;TRPS1;PSD3;MFSD1;RSU1;CBR4;SMAD2;DNAJC19;PRKAB2;MON2;SLC38A1;PLA2G12A;AGTPBP1;NUP155;NEBL;ATP8B1;CASK;ANK2;CHD1L;KCTD3;PLXDC2;SLC25A16;NIN;EIF3K;C11ORF58								Adenocarcinoma of pancreas	51/354	0.00282182	0.118436	1.57851	9.26647	PTPRT;APP;NRP1;PTPRU;SETD2;ADM;BRCA1;ETS1;ALCAM;PNP;CCND2;EFEMP1;CA2;RNF19A;NAMPT;KDR;EPHA4;NCOA3;PAWR;DKK1;F3;PALLD;TLR4;HDAC2;SDC2;SEL1L;U2AF1;BHLHE22;CNR1;PENK;NTF3;SPP1;NLRP2;IL33;CBX7;RRM2;CADM1;SYT1;TFPI2;NR2F2;SMARCA2;IL6;NAT1;APC;NBR1;SDC1;NOX4;CTNNB1;F2RL1;SPRY2;FGF13
	Top 500 downregulated genes in mouse D2 cardiomyocytes with SARS-CoV-2 infection from GEO GSE162113	58/451	0.0166606	0.0420059	1.38216	5.65954	N6AMT1;PYGB;COL14A1;CPNE4;MRPS11;CITED4;OGDHL;TRH;CTSV;SLC8A1;TRIM9;ARV1;SCP2;UROD;NNT;UBE2Q2;GJA5;ACP6;ZNF605;HEY2;PHACTR1;DENR;GPRASP2;PDK1;STARD4;PEX1;RNF144A;CARHSP1;TMX4;IFT81;CHMP3;SUCLG1;FREM1;MATN2;KLHL14;PSEN2;PDHB;MRPL20;FN3K;TTC14;LRRN3;NEBL;FANCL;NDUFA4;AGL;COL22A1;IDH2;PHKB;BMP5;EIF3K;CPS1;PKIA;TCEA3;GPD1L;PFKM;TDGF1;FGF12;PFKP								SARS-CoV MA15 Day2-PFU-10^5 GSE50000	33/300	0.251272	0.424925	1.15052	1.58912	NPFFR2;SLC24A1;SATB2;RAP1GDS1;FAM169A;RCBTB1;NPAS2;CENPC;STK3;ADD2;GRM2;EFR3A;SPTLC1;GRM7;STX6;SAFB2;ZNF445;ZSWIM5;STK32B;GGT5;DNAJC11;SENP2;MAF;C16ORF45;DSG1;RBM42;IL6ST;RAF1;CNIH4;CDH18;IL9R;CDC42SE2;FSIP2								A-VN-1203-2004(H5N1) Day2-10^3pfu GSE33263	34/300	0.194972	0.318061	1.19053	1.94639	FOXA1;KDM3A;SLC44A1;TMEM200A;THY1;EEA1;ADAMTS15;RGS5;HINT1;SH3PXD2A;ACP6;HYAL4;PLXNA1;PHACTR1;RPRD1A;ZNF445;STARD4;ZNF681;TLE1;CNBP;ACSL5;GTPBP8;PHKA1;KLF4;YWHAZ;CHFR;GALC;CPS1;HECW1;AGTR1;AAK1;BUD13;STT3B;CRLF3								Congenital dyserythropoietic anemia, type II	2022-06-16	0.00283927	0.118436	5.587	32.7633	CDA;CDAN1;TFRC;MAN2A1;SEC23B;AICDA
	Top 500 up genes for SARS-CoV-2 infection in Rhesus macaques at Group 2 dose in PBMCs at 14 DPI from GSE156701	58/451	0.0166606	0.0420059	1.38216	5.65954	MRS2;TOP2A;ALDH1L1;WDR4;ARV1;RAB42;CA4;WDR7;MB21D2;FBXO7;PDK1;TNS1;DUSP4;WDHD1;MMD;PHKA1;KCTD3;MRPS7;BACE2;SLC7A5;PLSCR1;CARHSP1;DAAM1;DOK6;PSME4;TAX1BP1;RAPGEF2;TSSK3;ROR2;PHLPP2;NBAS;GYPC;ZC4H2;AMIGO2;ITLN1;LIN7C;SKA1;PGRMC1;ZNF827;PODXL;RNF217;STOM;IGFBP7;SLC16A1;GZMA;PLCL2;PBX4;VANGL1;MYO1D;CDK8;ANLN;CNOT6;CCS;SNX19;CAPN12;NMUR1;KCNK1;RNF187								SARS-CoV MA15 Day2 GSE49263	33/300	0.251272	0.424925	1.15052	1.58912	IFITM3;TMEM87B;ZFAND3;LPAR1;ZC3HAV1;USP18;IFIT2;ADAMTS15;FBL;OGFRL1;RNF213;CCND2;NAMPT;SOCS6;HERC6;NUS1;USP25;DAXX;GFPT2;FAM46A;DEK;F3;NT5C3A;RNF144B;ADAM17;PCP4;DAB2;PPP2R2D;MPHOSPH10;TTLL11;EPPK1;XAF1;SERINC3								A-VN-1203-2004(H5N1) Day4-10^4pfu GSE33263	34/300	0.194972	0.318061	1.19053	1.94639	ST6GALNAC2;SLC35F3;PCDH15;F13A1;ATP10A;LCLAT1;FGF3;PPP3CA;ATXN3;PAK1;ZNF827;ANPEP;KDR;EFHD2;SLITRK6;TASP1;RSU1;RPRD1A;SLIT2;ARRDC4;ABCA1;NUS1;PRKCB;ANXA3;C14ORF132;STAM;CLDN10;KBTBD6;PPP2R2C;DPPA2;NOS1AP;TAF4B;RAB38;ARHGEF5								Anxiety and fear	2022-06-16	0.00283927	0.118436	5.587	32.7633	TMEM132D;RGS2;BDNF;STMN1;HTR1A;TAC1
	SARS coronavirus nsp7-pp1a/pp1ab (gene: orf1ab) from Virus-Host PPI P-HIPSTer 2020	1935-08-01	0.0170024	0.0425199	2.75926	11.2423	APP;FN1;CTNNB1;BRCA1;EZR;SPTB;YWHAZ;SPTBN1								SARS-CoV NSP16 Day2 GSE49263	33/300	0.251272	0.424925	1.15052	1.58912	PTGER4;CDA;LPAR1;BHLHE22;BZW1;LRP8;USP18;CKS1B;RNF213;MARVELD3;SOX9;SOCS6;METTL9;HERC6;ATF7IP;NUS1;ANXA1;MREG;ARHGEF37;ATP8B1;EDEM1;MBD2;TFPI2;F3;AZIN1;DCTD;UFM1;NUP50;MPHOSPH10;UMPS;XAF1;ERGIC1;LGMN								A-Vietnam-1203 CIP048 RG4-2004(H5N1)HAAvirmut 1day-MOI-10^4 GSE37572	34/300	0.194972	0.318061	1.19053	1.94639	PTPRU;FBXO28;SEMA3E;SPTY2D1;GHR;EFR3A;ZNF827;DSEL;ENSA;TRIM24;PHACTR1;C3ORF58;EPHA4;ZNF462;STARD4;LRRN3;CADM1;BDNF;GALNT2;MACC1;HELZ;GAPVD1;SNCAIP;WDR33;PSME4;CDH11;LCOR;FAR1;AVL9;IL6ST;FERMT2;ERGIC1;XPR1;TRIM33								Cognitive delay	120/966	0.00284486	0.118436	1.33834	7.84568	APP;MTRR;EIF4A3;HNMT;SOX2;NFU1;COL4A3BP;CCND2;EDNRB;BMPER;PPP2R1A;AP1S2;AP1S1;SOX5;SNRPN;COG2;CASK;ALG13;SDHC;VRK1;COL4A2;SCN8A;FAR1;SUCLG1;ROR2;RAF1;MMADHC;ZC4H2;ARX;CDCA7;GLIS3;PCDH15;TMTC3;LTBP4;NEDD4L;SPATA5;PCDH19;RAI1;HIVEP2;NDUFV2;PRODH;NDUFV1;COX10;TOE1;NUS1;AUTS2;BCL11B;FANCL;BCL11A;PMM2;IDH2;NR2F1;TBCD;LARP7;SMARCA2;QDPR;AHI1;CPS1;TCF4;STT3B;DHCR7;TECPR2;GABRB3;INVS;SETD2;RMND1;SLC2A1;M…
	COVID-19 patients PBMC down	28/190	0.0170438	0.0425199	1.61419	6.57293	SPON1;KLRB1;GPR68;LTBP4;TMEM182;EFNA5;FAM169A;AKAP12;NUAK1;SLC25A29;SGCD;KIF21A;ZNF600;CEP78;ZNF540;AUTS2;BCL11B;MME;IGFBP3;CACNA2D2;KY;LGALS9B;ARL4C;TGFBR3;TNRC6C;ZNF91;CTAGE6;BMPR1A								SARS-dORF6 0Hour GSE47960	33/300	0.251272	0.424925	1.15052	1.58912	ZNF133;RNASEH2B;ZNF670;PSMD12;KDM3A;LPAR1;PSEN1;ATP5G3;BZW1;CHD1;USP18;CDH7;PRDX4;NUP85;MED10;MAPK6;FBXO7;CDR2;PDK1;NDUFA7;NCBP2;TXNRD1;KCTD3;ZNF57;RRAGC;KBTBD2;ZNF615;NFE2L3;MT1H;ZNF436;BUD13;SPRY1;C9ORF3								A-Vietnam-1203 CIP048 RG4-2004(H5N1)NS1trunc124 4day-MOI-10^4 GSE44445	34/300	0.194972	0.318061	1.19053	1.94639	DDX6;AHCTF1;LTBP4;AQP7;LCLAT1;LILRA5;SLC2A8;ZNF706;CDH2;EFCAB1;PPP6R3;RFTN2;SEMA6A;NAP1L3;COBL;RGMB;ANO4;ETV5;CDK8;TMEFF2;LRCH1;NBEA;PLSCR4;NBR1;ULK2;CTNNB1;LCOR;ZNF354A;FERMT2;XPR1;SERINC5;ZNF354B;FGF10;BMPR1A								Mental and motor retardation	126/1021	0.00284701	0.118436	1.32891	7.7894	APP;MTRR;EIF4A3;HNMT;SOX2;NFU1;COL4A3BP;CCND2;EDNRB;BMPER;PPP2R1A;KIF5B;AP1S2;CDK20;AP1S1;CEP97;SOX5;SNRPN;COG2;CASK;ALG13;SDHC;VRK1;COL4A2;SCN8A;FAR1;SUCLG1;ROR2;RAF1;MMADHC;ZC4H2;ARX;CDCA7;GLIS3;PCDH15;TMTC3;LTBP4;NEDD4L;SPATA5;PCDH19;RAI1;HIVEP2;NDUFV2;PRODH;NDUFV1;COX10;TOE1;NUS1;AUTS2;BCL11B;FANCL;BCL11A;PMM2;IDH2;NR2F1;TBCD;LARP7;SMARCA2;QDPR;AHI1;CPS1;TCF4;STT3B;DHCR7;TECPR2;GABRB3;INVS;SE…
	Top 500 down genes for SARS-CoV-2 early infection in human male blood from GSE161731	63/497	0.0173352	0.0428646	1.35993	5.51455	RBM25;SNX13;HMGB1;CHD1;MYSM1;PTAR1;EFR3A;GOLGA4;HINT1;CNST;SESN3;ZNF83;KIF5B;GPBP1;ZNF85;AP1S2;BBX;PNISR;MBNL1;PRKAB2;CNOT6L;AGTPBP1;PPTC7;REV1;WDR75;ALG13;RPS3A;ASH1L;THOC2;ZNF91;RABEP1;XRN1;FAR1;CD47;IL6ST;KDM3A;INO80D;KLRB1;ZNF195;ATL2;SEL1L;PIK3R1;FAM214A;OGFRL1;MAN2A1;ANKRD10;SLC38A2;ZBED5;TTC14;MON2;CBX3;DENND4A;DEK;COX6C;CLK1;RPS29;TOMM7;TRIP11;EIF3E;NAA16;TRIM33;BRWD3;CDC42SE2								SARS-dORF6 72Hour GSE47962	33/300	0.251272	0.424925	1.15052	1.58912	PPP1R15A;WDR4;FAM86C1;TNFAIP3;ZC3HAV1;C16ORF72;TP53BP2;PPFIA1;WDR5;SNX9;HIVEP2;GPRASP2;SMNDC1;ARRDC4;CDV3;APOBEC3F;NSUN4;FAM46A;INO80;CFLAR;MEX3C;CHFR;FOSL2;NFKB2;RUFY1;PDP1;AHI1;DUSP23;DNAJC1;PELI1;SPRY1;NAA16;AVL9								SARS-BatSRBD 72Hour GSE47961	34/300	0.194972	0.318061	1.19053	1.94639	PIWIL4;ZNF691;ABHD4;FAM86C1;LRP8;IPO5;TIMM50;PAK1;LAPTM4A;PAIP2B;CASP6;PSD3;FBXO7;JAK1;PRKAB2;MON2;TRIQK;NONO;ENTPD6;AKR1A1;TBCD;RPSA;PGD;SERPINB6;FIG4;TOM1L1;KITLG;DAP;EIF3K;PCCB;ZNF615;VOPP1;CCDC86;PEMT								Atrial Fibrillation	43/288	0.00299368	0.123885	1.6444	9.55605	CPM;ENPEP;KCNK9;PON1;MTR;TFPI;CENPC;CTGF;GJA1;COL4A3BP;EDNRB;CASP8;SH3PXD2A;ANPEP;GJA5;HEY2;TIMP3;TAC1;KCNJ2;SOX5;KCNH2;SMAD2;EDN1;NUP155;NEBL;MMP2;COG2;FN1;ADAM10;ANK2;SLC30A1;ADRA2C;RNASE1;F3;MSRA;GREM2;IL6;AGTR1;PKP2;VOPP1;MAML3;KCNK1;KCNK3
	SARS perturbation; 264 Down Genes from GEN3VA; Human airway epithelium (HAE) cells; Accession: GSE47961 Platform: GPL6480; Entry 2	32/224	0.0173629	0.0428646	1.55718	6.31192	RASL11B;CTNND2;COL12A1;AMIGO2;THBS2;CXCL14;SKA1;DLL3;AKAP12;CDH6;MYCT1;FLRT2;MAP2;OLFML3;DPYSL3;SHOX;STK32A;HLA-DQA1;ABCA1;CD70;MMP2;FN1;IGFL2;CACNA2D2;ANO1;COL4A2;DOK5;COL5A2;NOX4;FAR2;VIM;BCAT1								A-CA-04-2009(H1N1) 0Hour GSE47962	32/300	0.315769	0.492722	1.11085	1.28052	KCNK5;BTG3;RBM25;EIF4A3;MTMR8;SPTY2D1;ETS1;PTPRG;SAV1;SCML1;SULT1A4;KCNJ2;RIPK2;GFPT2;FAM46A;LARP7;PAWR;CFLAR;ARFGAP3;FBXO33;ASRGL1;ETV6;NR4A2;NFKBIA;UFM1;XPNPEP1;NDUFAF7;NFE2L3;NCOA7;ACO1;IL6ST;PPP1R12C								SARS-CoV MA15 Day7-C57BL6 GSE50878	34/300	0.194972	0.318061	1.19053	1.94639	SLC44A5;BTG3;STXBP4;CCDC129;RPL8;AMOT;KRTCAP3;GOLGA4;KIAA1147;CDH2;CASP6;ZNF846;KIF21A;CDH26;MB21D2;SLC35A5;RPRM;MFAP3L;FN3K;ATG3;BCHE;EPHA7;PHKB;NR2F2;SNCAIP;TPST1;KITLG;TMEM135;SESTD1;KIF16B;SCN8A;AGTR1;MAML3;ZNF354B								Acute monocytic leukemia	16/78	0.00303587	0.124976	2.40851	13.9628	TFRC;SYT1;CADM1;MMP2;MAPKAP1;ADAM10;PLA2G4A;HMGB1;ETS1;F3;MLLT10;ABI1;SPP1;WLS;RUNX1T1;MCL1
	235 proteins up-regualated in SARS-CoV-2 infected cells from Bouhaddou et al. 2020	33/233	0.017867	0.0438807	1.54173	6.20514	TOP2A;SETD2;HDAC2;RBM8A;XPC;ARRB1;PYGL;FNBP1L;BZW1;CHD1;STK3;AKAP12;CDH6;EFR3A;AKAP10;PGRMC1;TRA2B;DPYSL3;PPP6R3;CTNNA1;OSTF1;DDX18;WDHD1;STARD13;SLC16A1;CCZ1B;TXNL1;LARP7;CYBRD1;PHKA1;PPM1B;MPHOSPH10;RPL22L1								A-Vietnam-1203 CIP048 RG3-2004(H5N1)mutPB2-627E 7Hour GSE43203	32/300	0.315769	0.492722	1.11085	1.28052	DDX6;NEDD4L;ZC3HAV1;PPM1K;IFIT2;RGS5;IMMP2L;FTH1;PSD3;GRB10;CHP1;AMZ2;SMYD3;SOX5;CDKL3;MMD;PCGF5;MX1;ACYP2;GULP1;ETV6;UFM1;RRAGC;GSTA4;GPR160;ALPL;NCOA7;TRIM38;HRASLS;TDGF1;ERGIC1;CCDC90B								SARS-CoV MA15 Day7-PFU-10^3 GSE33266	34/300	0.194972	0.318061	1.19053	1.94639	GABRB3;DET1;DENND1B;ZFAND3;AK2;OMA1;ATP2C2;ANTXR2;CXCL14;RND3;C3ORF18;SLITRK2;MYC;PSD3;P2RY1;MB21D2;IRX1;LRRC23;PCGF5;BDNF;SMOX;MBD2;REV1;IRF2BP2;ZNF75D;IRAK1BP1;TMEM158;MTF1;ULK2;RHOU;SGK1;MPHOSPH8;CAMK1G;SLC25A14								tumor vasculature	23/129	0.00306549	0.125542	2.02749	11.7342	FH;SEMA6A;ANXA1;TFRC;PLXND1;MMP2;SEMA3A;NTN4;DHCR24;ADM;ANTXR2;DCK;F3;IL6;EDNRB;PNP;ANPEP;NCL;PAPPA;CTH;CDH11;KDR;PROM1
	SARS-CoV perturbation; 23 Up Genes from GEN3VA; Human Vero E6 cells; Accession: GSE30589 Platform: GPL570 Entry 4	2022-06-23	0.0198347	0.048462	3.28519	12.879	NFKBIA;NR4A2;RGS2;ZC3H12A;TNFAIP3;DHRS2								A-Vietnam-1203 CIP048 RG4-2004(H5N1)HAAvirmut 4day-MOI-10^4 GSE37572	32/300	0.315769	0.492722	1.11085	1.28052	IFITM3;MRPL18;PRUNE2;PCDH15;ZC3HAV1;USP18;IFIT2;POLD3;SCPEP1;OGFRL1;RNF213;SPTLC1;SERP1;PDPN;PDE4B;SLITRK5;TMEM38B;TP63;USP25;DAXX;WDR37;ARHGEF37;CABLES1;AP3B2;DCK;MAF;LHX2;GNB4;SPATS2L;DSG1;XAF1;CNIH4								SARS-CoV NSP16 Day7 GSE49263	34/300	0.194972	0.318061	1.19053	1.94639	CAMK2D;MTMR3;TMEM200A;YTHDC1;CTNND2;MEI4;LTBP4;AKAP7;PDLIM1;ING3;CYP11A1;UBE2Q2;ZNF565;JAK1;ZNF18;CHST9;EPHA7;EDN1;RALBP1;OPN4;ARHGEF37;LSAMP;ELMOD3;ADRA2C;PRRC2B;ETV5;NCOR2;TMEM135;RPS29;GORASP2;WAC;UBE2V2;FERMT2;RNF187								Adenocarcinoma of large intestine	44/297	0.00313132	0.127577	1.62957	9.39656	DDX6;SLC2A1;TGFA;PIK3R1;PRL;ETS1;FHIT;PCDH17;IFIT2;PKHD1;POLD3;PAK1;GOLGA5;CCND2;ERBB4;MYC;TMSB4X;FAM3B;IGFBP7;UPP1;PROM1;TP63;SMAD2;EPHA7;PRKCB;RARRES3;SMOX;IDH1;NONO;MACC1;FN1;DDX53;NR2F2;AXIN2;MSH6;CDK8;NAT1;APC;NAT2;CTNNB1;BAX;PRKCQ;ROR2;DSC1
	SARS coronavirus nsp8-pp1a/pp1ab (gene: orf1ab) from Virus-Host PPI P-HIPSTer 2020	1943-09-01	0.0205251	0.0498919	2.46539	9.58076	APP;ABI1;NBR1;CUL1;FN1;CTNNB1;BRCA1;EZR;SPTBN1								A-Vietnam-1203 CIP048 RG4-2004(H5N1)NS1trunc124 1day-MOI-10^4 GSE44445	32/300	0.315769	0.492722	1.11085	1.28052	DLX2;ASAH2;PFKFB3;CITED4;PRUNE2;TFPI;LRP8;USP18;SLC8A1;CDH7;KRTCAP3;EFR3A;C6ORF106;PLXNA2;CYP1B1;TMED7;GGT5;NUS1;ATG9B;CABLES1;GTPBP8;TMC7;DAB2;CLEC4D;TMX3;CCNY;SPATS2L;EPPK1;CD47;SGK1;XAF1;LPIN2								hMPV 6Hour GSE8961	34/300	0.194972	0.318061	1.19053	1.94639	KCNK5;APP;HPGD;EIF4A3;HPN;LGALSL;TMTC1;LILRA5;PDLIM1;FBL;MMP24;SGCD;KIAA1147;OLFML3;PRDX1;RNF19A;PDE4B;MAP3K4;WDR37;MREG;PDE4D;CEP152;SIAH1;FN1;INO80;AXIN2;COX6C;SPTB;RAB15;MTF1;ALPL;CENPO;LPIN1;KCNK3								Alcohol abuse	20/107	0.00316809	0.128413	2.14699	12.3551	SMAD2;HDAC2;CD81;MAOA;BDNF;MMP2;FN1;HTR1A;AKR1A1;DDX53;RCBTB1;GAL;CNR1;NPY;PENK;CDK20;PDE4B;CYP2E1;GGT1;TLR4
	238 proteins down-regualated in SARS-CoV-2 infected cells from Bouhaddou et al. 2020	33/236	0.0211806	0.0510929	1.51869	5.85404	TOP2A;PTPRU;ZFAND3;CDCA7;NEDD4L;PSIP1;TNFAIP3;SLAIN2;ZC3HAV1;LMNB1;HECTD1;STMN1;PBK;SPP1;TNS3;MAP3K7;BUB1;TNS1;NCOA1;PNISR;AUTS2;NONO;ARID1B;TMEM131;NCOR2;ANLN;UCK2;CLIP1;APC;PALLD;ID2;CCDC86;VIM								A-Vietnam-1203 CIP048 RG4-2004(H5N1)NS1trunc124 2day-MOI-10^3 GSE44445	32/300	0.315769	0.492722	1.11085	1.28052	PTGER4;NTM;MEI4;AK2;CACNA1B;ITLN1;SLC7A11;USP18;PNP;RAB20;MYC;SAMD3;LAIR1;ANKS1B;GPR135;OPCML;GGT5;DSCAM;ATP8B1;NCOA3;TFPI2;HTR1A;INO80;DKK2;GADD45G;RUFY1;DCTD;NAT1;NUP50;BHLHE40;BMP2K;NCOA7								icSARA deltaORF6 3Hour GSE33267	34/300	0.194972	0.318061	1.19053	1.94639	CCDC71L;DENND1B;TMEM200A;GDPD1;OGDHL;PYGL;EFCAB7;AKAP1;TIMM50;TP53BP2;UQCRFS1;NUDT15;MB21D2;ZNF564;HERC6;RAB2A;AKIRIN2;HGSNAT;STARD4;EPHA7;TRPC4;RPS3A;AXIN2;SULF2;TMEM154;MARCH3;ITPKB;MN1;SMOC2;KLF7;PCCB;CHMP3;DNASE2;TSPYL5								Homocystinuria	2022-08-27	0.00322081	0.129884	3.92279	22.5095	MTRR;GOT2;PEMT;MTR;F3;MUT;MMACHC;MMADHC
	500 genes down-regulated by MHV-A59 in murine spleen cells from GSE146074 5d	57/448	0.0212348	0.0510929	1.36471	5.25701	SETD2;CD81;BZW1;ETS1;GIMAP8;SERP1;CCND2;TMSB4X;DHX15;JAK1;ACTR3;PNISR;MBNL1;PRKCB;YWHAZ;APBB1IP;ITPKB;SFPQ;NCL;RAPGEF1;TAX1BP1;CD47;SRSF6;EZR;DOCK2;DDX6;UNC93B1;AK2;ZC3HAV1;PIK3R1;UQCRH;HECTD1;INPP5D;BTLA;SPTBN1;MCL1;CBX3;EDEM1;CNBP;NONO;CMTM6;NAP1L1;ARPC5;DEK;SORL1;CLK1;NFKBIA;MAFB;PARVG;EIF3H;CTNNB1;RPL22L1;EIF3E;CRLF3;SERINC3;CDC42SE2;ITM2C								A-Vietnam-1203 CIP048 RG4-2004(H5N1)NS1trunc124 7day-MOI-10^3 GSE44445	32/300	0.315769	0.492722	1.11085	1.28052	RAB3B;KCNK5;TMEM183A;ATF7IP2;WDR41;AK2;ZC3HAV1;MRPS30;NT5C2;USP18;KCNT2;SPTLC2;FAM3B;SLITRK5;KIRREL3;GBP7;MUSK;TEX10;NCOA3;PCDH7;VRK1;KCNAB1;KCTD3;ARPC5;AP3B2;PSMA6;NLRP12;RAF1;XAF1;FREM1;TECPR2;RAB7A								icSARA deltaORF6 54Hour GSE33267	34/300	0.194972	0.318061	1.19053	1.94639	HPN;SOX2;KRTCAP3;FBL;SLC25A29;PRDX4;SCP2;TRIM24;TASP1;MGAT1;HIVEP2;RRP12;STK32A;KIAA0319L;SLC25A44;SOX5;SEPT11;CENPW;NONO;ALG13;ELL2;AP3B2;PARP11;CLEC4D;SESTD1;DOK5;ABI1;SUCLG1;SERHL2;ANG;SPRY1;CRLF3;MMACHC;CHST2								Precursor Cell Lymphoblastic Leukemia Lymphoma	81/618	0.00332684	0.133479	1.41843	8.09317	TOP2A;NRP1;SETD2;MTRR;F13A1;CBLB;PYGL;HMGB1;AFF3;GLI3;CTGF;PNP;CASP8;CASP10;MYC;TMSB4X;ANPEP;STMN1;GRB10;CYP1B1;NUDT15;SOX4;TP63;ANKS1B;WLS;JAK1;AGFG1;KCNH2;WDHD1;CXADR;MME;IL15;MMP2;SPIDR;ASRGL1;ETV6;SLC7A5;CDH11;CYP2E1;CD47;GYPC;CD1D;EFNA5;NT5C2;FHIT;APELA;SPP1;NLRP2;IGFBP7;SLIT2;TAC1;PDLIM5;BUB1;HLA-DQA1;RUNX1T1;MCL1;TMEM132D;GSDMB;BCL11B;AUTS2;BCL11A;CD70;IDH1;IDH2;A2ML1;PBX4;CFLAR;MERTK;SMAR…
	Top 500 downregulated genes for SARS-CoV-2 in human colon organoid from GSE148696	55/432	0.0230264	0.0551238	1.36536	5.14893	TRIM71;SPON1;DAGLA;TMEM200A;MPV17L;AQP7;FRAT2;CCND2;ZMYM3;MYC;ANPEP;CDK20;FLVCR2;GALNT8;UNC13B;CAD;SHROOM3;RGMB;PRLR;MTSS1;VAV2;LGALS9B;TGFBR3;SLC5A9;RAB37;KCNMA1;RAPGEF1;TLN2;FAM20A;ASAH2;PKDCC;MAOA;CDCA7;GLIS3;TULP4;PRKX;PPM1K;PLCXD1;AKAP1;INPP5D;PPARGC1B;ATOH1;STARD13;ERVMER34-1;CD70;SUSD2;PRRC2B;SYT7;SMOC2;KBTBD6;GSTA2;RAB17;PFKM;CD200;CDK5R1								A-Vietnam-1203 CIP048 RG4-2004(H5N1)PB2-627E 7day-MOI-10^4 GSE43301	32/300	0.315769	0.492722	1.11085	1.28052	IFITM3;ZFAND2A;NTM;LIN7A;PRL;HSD17B6;SAMHD1;CDH9;SLC8A1;CDH7;ADAMTS16;SLITRK2;MARVELD3;RSPO3;ANKS1B;GRID2;EPHA6;GBP7;NUP155;PABPC5;VASH2;SLC30A1;FOSL2;SLC4A7;KCNS2;SCN8A;ABI1;TRIP11;RHOU;CENPO;TNIK;STT3B								icSARS CoV 24Hour GSE37827	34/300	0.194972	0.318061	1.19053	1.94639	FBN2;SPON1;PNCK;SGMS1;PCDH17;C1ORF94;DLL3;CYB5R1;CDK20;PROK2;HAS2;CHSY3;STK32A;TNS1;PDK1;EPHA7;EPHA6;MMP2;GZMA;KCNIP4;HTR1A;SHISA3;SYT14;AMPD3;SMARCA1;MUC3A;SLC8A3;QDPR;DPPA2;TTC30A;FAM20A;ZFPM2;KLKB1;FGF10								Serum total cholesterol measurement	45/307	0.00347505	0.135873	1.60938	9.11257	APP;UBXN2B;INSIG2;PON1;LPAR1;PCSK9;ARRB1;VLDLR;TRH;SPTY2D1;TFPI;PCSK5;LRP8;COL4A3BP;SGCD;ADAMTS3;UBASH3B;TRPS1;KDR;PDE4B;PROK2;ZNF568;APOB;SOCS6;LAIR1;ABCA1;STARD13;EDN3;PRKCB;CMTM6;FN1;PLA2G4A;CDKAL1;PBX4;PTPRD;NAT2;NOS1AP;AGTR1;PRKCQ;BUD13;MAML3;DHCR7;RAF1;RIN2;MATN2
	chloroquine-2869 from Old CMAP down	14/81	0.0235342	0.0560563	1.94761	7.30219	ZNF350;ATP8B1;FAM189A2;ARRB1;LMNB1;RCBTB2;ETV6;DNAJC3;PDP1;INCENP;NOS1AP;RIN2;MPHOSPH8;PDK1								A CA 04 2009 4dayMOI-10^3 GSE37569	32/300	0.315769	0.492722	1.11085	1.28052	IFITM3;PIWIL4;NXPH2;ATF7IP2;C5AR1;AK2;USP18;POLD3;HTR7;BASP1;ALKBH1;GPBP1;CYP1B1;NUDT15;NDUFV2;FAM19A4;TP63;HERC6;WDHD1;USP25;DAXX;GRID2;CNOT6L;DSCAM;ARHGEF37;MYH15;FAM46A;ADAT2;MSH6;CARHSP1;CENPO;XAF1								A-VN-1203-2004(H5N1) Day7-10^3pfu GSE33263	33/300	0.251272	0.370597	1.15052	1.58912	MTRR;TRIM52;WDSUB1;SDC2;SEMA3A;PCDH15;TMEM51;TMEM160;LIN7A;ATP12A;NXT2;PPP3CA;GJA1;EFEMP1;KDR;EFHD2;TASP1;MAN1A1;RARRES3;ACYP2;ALPPL2;HIST1H4B;MAFB;SNX16;RAB37;ID4;MPHOSPH10;DNASE2;FAM20A;VSTM2A;ZNF432;CDH18;ZNF695								Absence Seizures	22/123	0.00357979	0.135873	2.03485	11.4612	ACHE;BCHE;RBFOX1;BDNF;IDH2;HTR1A;SLC2A1;SLC30A1;GRIK1;TRH;PCDH19;SMARCA2;SLC8A1;SLC8A3;IL6;CYP11A1;CNR1;NPY;KCNMA1;ALPL;TCF4;HCN1
	SARS Perturbation 180 Down Genes from GEN3VA Mouse Lung; Accession: GSE19137 Platform: GPL1261 Entry 1	25/170	0.0237218	0.0560804	1.60923	6.02069	ENPEP;CD81;POLDIP3;PON1;PKD2;ADAMTS15;RGS2;ALCAM;EFEMP1;CYP2F1;HLA-DQA1;CYB5A;MAMDC2;SFTPD;RPSA;ATP1B1;LYZ;EIF3K;RPS29;SCD;SCGB3A2;PDE5A;EIF3E;UQCRC2;ITM2C								Ebolavirus(EBOV) 7day Splenocytes GSE17509	32/300	0.315769	0.492722	1.11085	1.28052	CDS1;SPON1;HIP1;ATF7IP2;PKD2;TMEM164;TMEM241;PRDX1;ZNF280C;NTF3;MFSD1;AP3S2;MGAT1;ACAA1;SEPT11;ANKRD46;RNF24;SRD5A3;KCNAB1;ARPC5;TPST1;MAF;PDE10A;ARPC3;GJB5;PRR16;RBM42;SERHL2;C9ORF3;SCG2;CHST2;RAB7A								A-Vietnam-1203-2004(H5N1) 12Hour GSE28166	33/300	0.251272	0.370597	1.15052	1.58912	INVS;KCNK5;TFRC;CNP;ARHGEF26;SLC2A1;FAM86C1;ATXN7L3B;PRKX;MTR;FAM110A;MED10;RNF19A;PLXNA1;SPTBN1;RRM2;SMOX;TEX10;IGFBP3;FN1;IRF2BP2;PARP16;AEN;SEMA4F;FBXO31;NCL;NBR1;GNB4;ITGA6;BUD13;DHCR7;PFKM;YPEL2								Vascular Diseases	56/401	0.00361275	0.135873	1.52268	8.56249	APP;SETD2;MTRR;PCSK9;ADM;MTR;BRCA1;PKD2;NAMPT;FLVCR1;KDR;TIMP3;FLVCR2;PHACTR1;TMED7;GGT1;EDN1;RALBP1;MMD;PDE4D;CAD;FNDC3A;F3;YWHAZ;KLF15;AGTR1;IRF8;IL6ST;SGK1;TRIB2;TLR4;MAOA;PON1;TGFA;PSEN1;SAMHD1;RNF213;ATXN1;NTF3;SPP1;DMD;APOB;GBP1;ABCA1;SMAD2;IL33;RARRES2;MOK;KLF4;SORL1;LRPPRC;FOSL2;MSRA;IL6;CTH;NOX4
	SARS coronavirus protease from BioPlanet 2019	2022-03-07	0.0237809	0.0560804	6.97527	26.0796	FBL;ANPEP;NCL								SARS-BatSRBD 72Hour GSE47960	32/300	0.315769	0.492722	1.11085	1.28052	IFITM3;UNC93B1;ZC3HAV1;USP18;IFIT2;NRBP2;HTR7;TRA2B;ZC3H12A;HAS2;DENR;GBP1;HERC6;MCL1;NSUN4;MX1;EMP1;TOR1B;HS3ST1;NBPF15;NFKBIA;PLSCR1;ADAM17;NDUFAF7;GORASP2;NCOA7;NAA16;C19ORF66;C9ORF3;CD47;SRSF6;XAF1								A-Vietnam-1203-2004(H5N1) 2day-wtC57BL-6J GSE40792	33/300	0.251272	0.370597	1.15052	1.58912	FH;HIP1;IFT172;NT5C2;FHIT;CDH5;PTAR1;MSTO1;CHST12;ZNF846;ST8SIA4;TYW1;AMZ2;DUSP4;C9ORF135;UNC5CL;NDUFA7;AUTS2;GALNT2;CNOT10;LYZ;SNCAIP;CLK1;THAP3;CLDN10;TMX4;PPM1B;SUCLA2;RPS29;GPD2;CTNNB1;DNASE2;NIT2								Smoking Behaviors	33/209	0.00362299	0.135873	1.75432	9.86006	RAB3B;SEMA5A;DAGLA;TSEN15;CELF4;NT5C2;FHIT;NPAS2;CCDC91;EFEMP1;REPS2;BBX;RSPO3;FAM19A4;JAZF1;LINGO2;WWOX;RBFOX1;TGFB2;KLF13;BDNF;PRMT3;CABLES1;MYRIP;ASRGL1;ETV5;PTPRD;CAPN13;CDAN1;PAPPA;TNIK;LCORL;RAI14
	Top 500 down genes for SARS-CoV-2 infection in Mesocricetus auratus hamster lung Day 5 from GSE162208	56/442	0.0239327	0.0561588	1.3578	5.068	PTPRU;COL12A1;ARRB1;SIPA1L2;HS6ST1;SIPA1L3;CDH5;NRBP2;RGS5;ENDOV;EDNRB;ZNF608;SH3PXD2A;KDR;LMCD1;TNS1;ARHGEF10;SEMA6A;TRPC6;IGFBP3;MMP2;DENND2A;CSNK1E;SPTB;ITPKB;NCOR2;RNF144A;ANO1;MN1;COL4A2;PALLD;CDH11;MAML3;ROR2;FREM1;CHST2;TULP4;LTBP4;XPC;PCDH17;ADAMTS17;PLXNA1;CYYR1;SLIT2;RUNX1T1;STARD13;CADM1;SUSD2;PARP16;NR2F2;PRRC2B;MYO1D;NBEA;PFKM;ADGRL2;KCNK3								SARS-BatSRBD 84Hour GSE47960	32/300	0.315769	0.492722	1.11085	1.28052	CHODL;INO80D;RBM8A;KDM1B;AKAP7;TNFAIP3;ZC3HAV1;MRPS30;SAMHD1;THBS4;UGCG;TRA2B;ZC3H12A;WDR5;NUDT15;MAP3K4;IP6K2;GSDMB;CCZ1B;H3F3C;RARRES3;SLC30A1;ZNF75D;CHFR;NFKBIA;SLC7A5;SPATS2L;NCOA7;C19ORF66;TRIM38;TRIB1;SRSF6								A-Vietnam-1203 CIP048 RG4-2004(H5N1)NS1trunc124 4day-MOI-10^3 GSE44445	33/300	0.251272	0.370597	1.15052	1.58912	PRPS2;PYGB;AHCTF1;YTHDC1;SEMA3A;LCLAT1;C3ORF18;KIAA1147;FAM19A1;SLIT2;TRAM1L1;ZSWIM5;C3ORF58;ANKRD28;LINGO2;CHST9;CNBP;NAP1L3;PHKB;UNC5D;GAPVD1;SMARCA1;ANO4;WDR33;KCTD7;SLC8A3;DNAJC1;CPS1;RAB18;CTNNB1;SUCLG1;ISPD;HCN1								Seizures, Auditory	19/101	0.00368068	0.135873	2.16348	12.1256	ACHE;BCHE;RBFOX1;BDNF;IDH2;HTR1A;SLC2A1;SLC30A1;GRIK1;TRH;SLC8A1;SLC8A3;IL6;CYP11A1;CNR1;NPY;ALPL;TCF4;HCN1
	SARS-CoV perturbation; Up Genes from GEN3VA; Human bronchial epithelial 2B4 cells; Accession: GSE17400 Platform: GPL570; Entry 1	31/222	0.0252956	0.0590647	1.51571	5.57346	IFITM3;TOP2A;PPP1R15A;HS3ST3A1;KHDRBS3;PCSK9;TNFAIP3;CTSV;CDH9;USP18;FGF3;IFIT2;LMNB1;TRPM2;FBL;FUT5;CST1;PBK;AP1S1;CYP1B1;SOX9;IL33;RRM2;RARRES2;LBX1;NFKBIA;ANLN;EIF3E;MDGA2;ERGIC1;MAD2L1								SARS-CoV MA15 Day4 GSE49263	32/300	0.315769	0.492722	1.11085	1.28052	PTGER4;TMEM183A;MRPS11;ATF7IP2;LIN7A;MTR;EXOSC6;ADAMTS3;RSPO3;PTGFRN;PDLIM5;MAPK6;WDHD1;RRM1;NUP155;ATP8B1;YIPF5;HUS1;KCTD3;UCHL5;GADD45G;ADAT2;RUFY1;CARHSP1;TUBB2A;TMX3;NAV3;OSTC;NUP50;NDUFAB1;MPHOSPH10;FAM98A								A-Vietnam-1203 CIP048 RG4-2004(H5N1)NS1trunc 3Hour GSE43204	33/300	0.251272	0.370597	1.15052	1.58912	IFITM3;SEMA5A;TMEM185A;CD83;WDR1;MAPKAP1;CELF4;MED15;SKA1;CST5;ZFP30;MAP2;FLVCR2;PTGFRN;TRAM1L1;ST3GAL1;JAK1;FARP1;BCHE;NEBL;MYH15;GFPT2;MBD2;SPSB2;ADAM17;KIF16B;SCN8A;DPPA2;KCNMA1;PADI2;PLAA;C16ORF45;CYP2E1								Seizures, Clonic	19/101	0.00368068	0.135873	2.16348	12.1256	ACHE;BCHE;RBFOX1;BDNF;IDH2;HTR1A;SLC2A1;SLC30A1;GRIK1;TRH;SLC8A1;SLC8A3;IL6;CYP11A1;CNR1;NPY;ALPL;TCF4;HCN1
	500 genes up-regulated by SARS-CoV-2 in human H1299 cells at 4h from GSE148729 untreated	61/489	0.0254627	0.0591634	1.33425	4.89743	CCDC71L;BCAR3;FOXA1;CD83;WDR1;BNC1;TNFAIP3;HS6ST1;ETS1;AKAP12;SCPEP1;CNST;MYC;MED10;BCL7C;EFHD2;SOX9;OSTF1;MAP3K4;KCNH2;DUSP5;FOXD1;SHROOM3;WNT9A;ADRA2C;SERPINB8;MUC3A;ARL4C;TMX4;TUBB2A;NCL;CCDC86;RAPGEF6;ZNF552;RAB7A;HS3ST3A1;TGFA;NUAK1;CHSY1;NOCT;GCNT2;MAP7;TP53BP2;PPARGC1B;ARHGEF37;BDNF;BTN2A1;TFPI2;CMTM6;DHCR24;KLF4;ELL2;FOSL2;NFKBIA;SLC6A6;TMEM158;LHX2;F2RL1;TRIM38;FERMT2;DNAL1								SARS-dORF6 12Hour GSE47960	32/300	0.315769	0.492722	1.11085	1.28052	ZNF133;SCOC;TMEM183A;INSIG2;HECTD2;ZNF83;UBE2Q2;MED10;TP53BP2;ANKRD10;RPRD1A;MB21D2;MAP3K7;MAP4K3;SMAD2;IRX1;GSTM3;STARD13;RAB6C;YIPF4;ADAM10;SENP2;ITFG1;VANGL1;RNF144B;DUSP23;TWSG1;RAP2A;ARL4A;SNX16;COPG1;OTUD1								A-Vietnam-1203 CIP048 RG4-2004(H5N1)PB2-627E 1day-MOI-10^4 GSE43301	33/300	0.251272	0.370597	1.15052	1.58912	HIP1;CACNA1B;PCDH19;SIPA1L2;PCSK5;CDH4;SPTLC1;HECTD1;PNMA1;OLFML3;ZIC3;GJA5;TRPS1;DHX15;TYW1;LONP2;SNX9;CSMD3;WASF3;GRID2;DSCAM;SFMBT2;SSU72;HUS1;PBX1;SYT7;KCTD7;TPST1;KCNS2;PLSCR4;FREM1;CHST2;ACTRT1								Seizures, Sensory	19/101	0.00368068	0.135873	2.16348	12.1256	ACHE;BCHE;RBFOX1;BDNF;IDH2;HTR1A;SLC2A1;SLC30A1;GRIK1;TRH;SLC8A1;SLC8A3;IL6;CYP11A1;CNR1;NPY;ALPL;TCF4;HCN1
	Top 500 up genes for SARS-CoV-2 infection in Rhesus macaques at Group 1 dose in PBMCs at 1 DPI from GSE156701	59/471	0.0256528	0.0593142	1.34042	4.91009	CSF3R;CITED2;LRRK1;CHD1;IFIT2;SPTLC2;CA4;RRP12;HERC6;TLE1;PRKCB;ACAD9;ETV6;PLSCR1;EID3;XRN1;MTF1;IRF8;RIN2;CNP;UNC93B1;SDC2;CUL1;TMPRSS2;ZC3HAV1;PPM1K;PSEN1;SAMHD1;USP18;PLAC8;SNX2;UGP2;INPP5D;GBP1;KCNJ2;ABCA1;SEMA4A;USP25;RNF24;APOBEC3G;PCGF5;APOBEC3H;TXNRD1;MX1;TOR1B;SLC6A6;MSRA;MAFB;NAGK;PARVG;RAB15;GNB4;SPATS2L;ACO1;TRIM38;XAF1;PIK3AP1;ITM2C;GALK1								icSARA deltaORF6 48Hour GSE33267	32/300	0.315769	0.492722	1.11085	1.28052	IFT172;PCDH15;F13A1;ZNF44;IQGAP2;RCBTB1;NOL6;AGPAT4;HINT1;SESN3;CYP11A1;C6ORF106;LAIR1;ZNF564;GRIA3;ABCA1;STARD4;TMEM30B;MACC1;TMEM154;MARCH3;RSPH3;SMOC2;NLRP12;CNOT6;KBTBD6;SNX19;RRAGC;GJB5;BUD13;FGF13;MAD2L1								RSV 24Hour GSE3397	33/300	0.251272	0.370597	1.15052	1.58912	AHCTF1;FBXO28;PHAX;ATXN7L3B;PRKX;MTR;ZC3HAV1;LIN7C;BZW1;CHD1;TMEM164;HENMT1;UBE2Q2;MED10;LEPROTL1;DHX15;VPS54;ZNF146;ARRDC4;DUSP4;MREG;CPSF6;ANKRD46;NCBP2;PMM2;SLC52A3;ASH1L;GAPVD1;TMEM154;VANGL1;REEP3;MPHOSPH10;FAM98A								Seizures, Somatosensory	19/101	0.00368068	0.135873	2.16348	12.1256	ACHE;BCHE;RBFOX1;BDNF;IDH2;HTR1A;SLC2A1;SLC30A1;GRIK1;TRH;SLC8A1;SLC8A3;IL6;CYP11A1;CNR1;NPY;ALPL;TCF4;HCN1
	Top 500 down genes for SARS-CoV-2 infection in Rhesus macaques at Group 1 dose in PBMCs at 1 DPI from GSE156701	57/454	0.0268105	0.0616902	1.34363	4.86253	DAGLA;TMEM41B;LGALSL;SNX13;BICD1;IPO5;RPS6KA4;ZMYM1;SCML1;ZNF605;ZNF569;SLC25A43;CA8;FOXD1;MSL2;GOLPH3L;SERPINB8;KLF15;PTBP2;RNF125;ELF2;ZNF836;ZNF318;FAR1;PDE5A;LCORL;TSPYL5;ZNF595;MTMR2;TRIM52;KLRB1;SLAIN2;LIN7C;FAM214A;MALT1;AKAP1;FAM172A;STXBP6;ZNF146;SOCS4;ZNF420;ATF7IP;WWOX;CPSF6;AGL;PTPN13;AIG1;TUBB4A;SLC4A7;CENPE;KLF7;LRCH1;NBEA;GNPDA2;ZNF615;LRRN1;TRIM33								icSARS CoV 12Hour GSE37827	32/300	0.315769	0.492722	1.11085	1.28052	MTR;NT5C2;CCDC91;SLITRK2;MAP2;SLITRK4;TRA2B;EFHD2;SNX9;SLC38A2;IP6K2;C14ORF159;MBNL1;SNRPN;TLE1;SEMA6A;DAPK1;CEP152;CACNA2D3;ELMOD3;KLF4;YWHAZ;DKK2;HS3ST1;ITPKB;ADAM17;RNF125;DAD1;PPP2R2D;ZNF615;ZNF432;ACTRT1								RSV 4Hour GSE3397	33/300	0.251272	0.370597	1.15052	1.58912	TMEM87B;AHCTF1;KDM3A;SGMS1;XIAP;TSPAN12;PCSK5;PTPRG;TATDN3;ADAMTS14;HMGXB4;SPTLC2;PRRG1;TYW1;MAP3K7;ABCA1;SEMA4A;NDUFA4;ST8SIA2;TCF12;SLC30A1;FAM209B;ASH1L;SENP2;FAM126A;FBXO33;INPP4B;SUCLG2;PLAA;MAPRE1;KBTBD7;IL6ST;TRIM33								Atonic Absence Seizures	19/101	0.00368068	0.135873	2.16348	12.1256	ACHE;BCHE;RBFOX1;BDNF;IDH2;HTR1A;SLC2A1;SLC30A1;GRIK1;TRH;SLC8A1;SLC8A3;IL6;CYP11A1;CNR1;NPY;ALPL;TCF4;HCN1
	500 genes up-regulated by SARS-CoV-2 in human Organoids cells from GSE154613	58/464	0.0277447	0.0635314	1.33692	4.79247	IFITM3;PROS1;TNFAIP3;RND3;IFIT2;LAPTM4B;CASP8;GRM4;CASP10;KYNU;NAMPT;ZC3H12A;SOX9;SAMD11;HERC6;DUSP5;EDN1;IL15;ETV6;PLSCR1;IRF8;NCOA7;ALPK2;CD47;TLR3;PPP1R15A;CNP;UNC93B1;ATP10A;C2CD4B;THY1;ZC3HAV1;PPM1K;SAMHD1;USP18;NPAS2;NT5E;RNF213;MTHFD1L;STOM;GBP1;GSDMB;APOBEC3F;APOBEC3G;MX1;CFLAR;LYZ;TOR1B;KLF4;NFKB2;GADD45G;NFKBIA;IL6;BHLHE40;TRIM38;XAF1;KCNK1;PIK3AP1								icSARS CoV 3Hour GSE33267	32/300	0.315769	0.492722	1.11085	1.28052	HHLA2;INSIG2;ISM1;CYB5R1;ZNF721;CDH26;STK32A;DAXX;ZNF681;DAPK1;MYH15;NONO;MACC1;FAM46A;SLC52A3;ANK2;SYT6;NFKBIA;MYO1D;PARP11;TPST1;CCS;HIST1H4B;MAF;RBL1;KIFC1;NAAA;MT1H;BUD13;LCORL;FGF12;CCDC90B								SARS-BatSRBD 48Hour GSE47961	33/300	0.251272	0.370597	1.15052	1.58912	CDS1;NBAS;HKR1;INO80D;ABHD4;MAPKAP1;CAPG;PSEN1;TIMM50;LAPTM4B;SESN3;BTBD3;FAM3C;ZNF622;FBXO7;METTL9;PRKAB2;NUP155;AGK;NONO;ELMOD3;CHD1L;ITFG1;TMEM131;FIG4;MAPK10;NAT1;PSMC4;RAPGEF1;PELI1;CCDC86;FAM98A;CD320								Generalized Absence Seizures	19/101	0.00368068	0.135873	2.16348	12.1256	ACHE;BCHE;RBFOX1;BDNF;IDH2;HTR1A;SLC2A1;SLC30A1;GRIK1;TRH;SLC8A1;SLC8A3;IL6;CYP11A1;CNR1;NPY;ALPL;TCF4;HCN1
	Top 500 up genes for SARS-CoV-2 infection Day 2 in ferret nasal turbinates from GSE160824	49/384	0.0293968	0.0669909	1.36782	4.82414	CDA;CD81;ZFAND2A;MPV17L;LIPH;FLVCR2;SOX9;JARID2;PGM1;HERC6;SLC38A1;CXADR;DSCAM;HMGCS1;VASH2;KAZN;RGMB;RNASE1;DCK;KIF9;KIFC1;PAPPA;NUP50;LGALS12;PADI2;ALPK2;CACNA1B;PSEN2;ATP10B;PRKX;ATP2C2;USP18;RNF213;GCNT2;SAFB2;RAB11FIP4;STARD13;BCL11B;RNF24;DENND4A;PMM2;MX1;AZIN2;SORL1;PRRC2B;HYOU1;NOX5;PFKP;CDK5R1								A-VN-1203-2004(H5N1) Day7-10^2pfu GSE33263	31/300	0.387113	0.553263	1.07151	1.01691	AARS2;WDR20;ATP5G3;VSIG10;STK3;NFU1;IPO8;FAM174B;SMPD1;CTSF;HERC6;CDV3;GRID2;GFPT2;PLCL2;HPCAL1;ZWINT;NCOR2;KLF7;UCK2;TMEFF2;PDP2;CLEC4D;DPPA4;LHX2;ZNF615;NOX4;MT1H;PRKCQ;SSBP1;RAI14								SARS-BatSRBD 84Hour GSE47961	33/300	0.251272	0.370597	1.15052	1.58912	CDS1;CD81;NEDD4L;BRCA1;ATP2C2;NUDT4;C3ORF18;FAM172A;ZBED1;CHP1;UQCRFS1;WDR7;LDLRAP1;ZNF445;SULT1A4;JAZF1;ARHGEF10;PRKAB2;ATP8B1;NCBP2;AGL;KAZN;DHCR24;GAPVD1;PHKA2;PBX1;TWSG1;KANSL1;RAPGEF1;ACO1;DNASE2;PFKM;SERINC5								Gustatory seizure	19/101	0.00368068	0.135873	2.16348	12.1256	ACHE;BCHE;RBFOX1;BDNF;IDH2;HTR1A;SLC2A1;SLC30A1;GRIK1;TRH;SLC8A1;SLC8A3;IL6;CYP11A1;CNR1;NPY;ALPL;TCF4;HCN1
	660 genes upregulated by cystine and theanine in IAV-infected mouse spleen	70/576	0.02972	0.0674033	1.29555	4.55508	TOP2A;CSF3R;TFRC;EIF4A3;UBP1;ARRB1;GHITM;BRCA1;F11R;NUDT4;CKS1B;LMNB1;SCPEP1;HELB;HMGN5;PNP;CASP8;UROD;STMN1;KPNA2;A4GALT;PLA2G12A;RALBP1;ANXA1;CNOT6L;ANKRD46;GOLPH3L;ADAM10;AMPD3;DCK;TOM1L1;SLC7A5;RBL1;INCENP;PSME4;VOPP1;CD47;ARL8B;PPP1R15A;RNASEH2B;PSMD12;MRPL18;CDCA7;ITLN1;U2AF1;USP18;UQCRH;CYB5R1;NUP85;STOM;NDUFV2;BUB1;CDR2;AKIRIN2;CYB5A;RRM1;RRM2;YIPF4;DEK;LRPPRC;AZIN1;ANLN;CCS;LPCAT3;NDUFAB…								A-VN-1203-2004(H5N1) Day7-10^3pfu GSE33263	31/300	0.387113	0.553263	1.07151	1.01691	HIST1H2BJ;ZFAND3;NEDD4L;PLOD2;ATP5G3;RCBTB1;NFU1;SGCD;CNNM1;PRKAR2A;SMPD1;ACAA1;CDV3;HGSNAT;GRID2;CENPW;GFPT2;TXNL1;WNT7A;AEN;NCOR2;RAP2A;TMEFF2;DAB2;PARVG;LHX2;KBTBD2;NOX4;MT1H;PRKCQ;ZNF436								SARS-CoV MA15 Day1 GSE49262	33/300	0.251272	0.370597	1.15052	1.58912	PRPS2;SLC35F3;STXBP4;SEL1L;NKAP;DUSP19;TFPI;ENDOV;PGBD5;ZNF629;AP1S2;FADD;SLC35A5;TNS3;MAP3K4;OPCML;TIGD4;TXNL1;AKR1A1;CRIM1;NR2F2;OXR1;ASRGL1;TOM1L1;RAP2A;TMEM135;SCCPDH;SUCLA2;CRISPLD1;TRMT5;GPD2;ASB8;HSBP1L1								Jacksonian Seizure	19/101	0.00368068	0.135873	2.16348	12.1256	ACHE;BCHE;RBFOX1;BDNF;IDH2;HTR1A;SLC2A1;SLC30A1;GRIK1;TRH;SLC8A1;SLC8A3;IL6;CYP11A1;CNR1;NPY;ALPL;TCF4;HCN1
	500 genes up-regulated by MHV-A59 in murine liver cells from GSE146074 5d	50/394	0.0305848	0.0690342	1.35925	4.74005	IFITM3;WDR1;PROS1;IFIT2;LAPTM4A;PNP;SERP1;TMSB4X;NAMPT;EFHD2;SIRPA;UPP1;HERC6;ACTR3;GBP7;SERPINB9;PGD;YWHAZ;PSMA6;TUBB2A;PSMA1;COL4A2;LY6D;TAX1BP1;IRF8;CD47;UNC93B1;CAPG;SAMHD1;USP18;PLAC8;RNF213;SPP1;IGFBP7;MCL1;SLC16A1;GZMA;MX1;PRG4;ARPC5;NFKBIA;ARPC2;PSMC4;ARPC3;OSTC;VIM;XAF1;PIK3AP1;LGMN;ITM2C								A-Vietnam-1203 CIP048 RG3-2004(H5N1)mutPB1-F2del 12Hour GSE43203	31/300	0.387113	0.553263	1.07151	1.01691	SPAG16;PRPS2;ABHD4;SEMA3A;NEDD4L;TNFAIP3;ZC3HAV1;PPM1K;IFIT2;PRTG;KRTCAP3;IMMP2L;SCML1;AP1S2;WDR5;CHRNA10;TAF9B;SASH1;CDKL3;RBFOX1;C9ORF135;LYPLA1;NDUFA7;PIFO;FAM46A;ACTA1;PLSCR1;IL6ST;CDO1;TDGF1;FGF12								SARS-CoV MA15 Day2-PFU-10^4 GSE33266	33/300	0.251272	0.370597	1.15052	1.58912	SLC35F3;TMEM51;LIN7A;BHLHE22;F11R;ATP12A;NT5C2;LAPTM4B;HMGN5;FTH1;EFHD2;ZNF426;RSU1;CDH26;NKX6-1;SEPHS2;C14ORF159;PNISR;RRM1;KLF13;ENTPD6;YIPF5;TRNAU1AP;VANGL1;SLC25A16;MYO1E;MYO1B;TAF4B;DNASE2;TRIM38;ISPD;CRLF3;ZNF354B								Non-epileptic convulsion	19/101	0.00368068	0.135873	2.16348	12.1256	ACHE;BCHE;RBFOX1;BDNF;IDH2;HTR1A;SLC2A1;SLC30A1;GRIK1;TRH;SLC8A1;SLC8A3;IL6;CYP11A1;CNR1;NPY;ALPL;TCF4;HCN1
	Top 500 down genes for SARS-CoV-2 infection in Rhesus macaques at Group 3 dose in PBMCs at 10 DPI from GSE156701	58/467	0.03099	0.0696174	1.32689	4.60972	INVS;TMEM41A;F11R;SIPA1L3;MYSM1;RCBTB2;ZMYM1;ALCAM;DEPTOR;SIPA1L1;CASP8;PHACTR1;JARID2;ZNF445;ZNF565;SOX5;ARRDC4;RHBDF1;TLE1;DENND2A;VASH2;MSL2;PGD;VAV2;EML6;TMEM135;MAML3;ERGIC1;SLC24A1;KLHL14;SDC2;MTMR8;GLIS3;PAPSS1;AGPAT4;MYCT1;RAB20;PGRMC2;ZKSCAN2;STXBP6;CDH26;PRODH;CBX7;MON2;ATP8B1;PBX3;HELZ;FBXO33;DHRS4;GALC;SNX19;APC;NAT1;ZFP62;TMCC1;CPEB2;ZNF354C;YPEL2								A-Vietnam-1203 CIP048 RG4-2004(H5N1)HAAvirmut 7day-MOI-10^4 GSE37572	31/300	0.387113	0.553263	1.07151	1.01691	UNC93B1;C5AR1;CDCA7;CAPG;ZC3HAV1;BRCA1;IQGAP2;SPTY2D1;CLINT1;BZW1;IPO5;PAK1;HELB;LEPROTL1;AP1S1;OIP5;LDLRAP1;LYPLA1;EDEM1;NCOA3;TUBB4A;ANLN;CENPE;TUBB2A;PARVG;INCENP;ARPC3;NUP50;CCNG1;UMPS;NSMAF								SARS-CoV MA15 Day4 GSE49263	33/300	0.251272	0.370597	1.15052	1.58912	TSPAN12;GOLGA4;NUAK1;SIPA1L1;PALMD;CYP11A1;SC5D;PHACTR1;ACAA1;NCOA1;RALBP1;EDN3;PPTC7;MMAA;YIPF4;LSAMP;CRIM1;UBE2E2;PHKB;TRNAU1AP;SENP2;PRRC2B;WDR33;SLC8A3;TMEFF2;PPM1B;APC;SESTD1;CCPG1;WAC;TMCC1;LPIN1;FBXL7								Nonepileptic Seizures	19/101	0.00368068	0.135873	2.16348	12.1256	ACHE;BCHE;RBFOX1;BDNF;IDH2;HTR1A;SLC2A1;SLC30A1;GRIK1;TRH;SLC8A1;SLC8A3;IL6;CYP11A1;CNR1;NPY;ALPL;TCF4;HCN1
	SARS Perturbation 320 Up Genes from GEN3VA Mouse Lung; Accession: GSE19137 Platform: GPL1261 Entry 1	40/305	0.0313537	0.070102	1.41042	4.88346	IFITM3;HPGD;RPL8;SAMHD1;ETS1;USP18;IFIT2;PLAC8;AKAP12;CDH5;EDNRB;RNF213;TFG;PPP2R1A;CA2;FTH1;STMN1;KDR;CTNNA1;PLS3;CYYR1;TNS1;DAXX;GBP7;HMGCS1;ANXA3;HPCAL1;AKR1A1;KLF4;YWHAZ;LGALS9B;NFKBIA;SNRK;RAPGEF2;SGK1;XAF1;CD200;FERMT2;RAB7A;RNF187								A-Vietnam-1203 CIP048 RG4-2004(H5N1)NS1trunc124 1day-MOI-10^3 GSE44445	31/300	0.387113	0.553263	1.07151	1.01691	DLX2;PRUNE2;BHLHE22;GLI3;ADAMTS16;CTSO;RAB20;SPTLC2;C6ORF106;AP1S2;GCNT2;STK32B;GPM6B;SASH1;OPCML;ZNF18;NUS1;NUP155;ZNF804A;IRF2BP2;CABLES1;ARID1B;NFKBIA;MGAT4C;DAB2;PARD3;KCNMA1;IL1RAPL1;CACHD1;TECPR2;LPIN2								SARS-CoV NSP16 Day4 GSE49263	33/300	0.251272	0.370597	1.15052	1.58912	SETD2;PSEN2;IL22RA2;PDLIM1;SNX2;PGRMC2;UBE2Q2;GPBP1;PPP6R3;VPS54;HIVEP2;SMYD3;LRRCC1;CHST9;TIGD4;CPSF6;AGK;CNBP;LSAMP;DNTT;TRNAU1AP;GAPVD1;ITFG1;LRPPRC;FBXO31;CDAN1;KANSL1;DPPA2;UBE2V2;RAB18;FAM76B;TMCC1;ISPD								Olfactory seizure	19/101	0.00368068	0.135873	2.16348	12.1256	ACHE;BCHE;RBFOX1;BDNF;IDH2;HTR1A;SLC2A1;SLC30A1;GRIK1;TRH;SLC8A1;SLC8A3;IL6;CYP11A1;CNR1;NPY;ALPL;TCF4;HCN1
	Top 500 up genes for SARS-CoV-2 infection in Rhesus macaques at Group 2 dose in Bronchoalveolar Lavage at 4 DPI from GSE156701	58/468	0.0321357	0.0715132	1.32358	4.55017	SEMA5A;TOP2A;NRP1;SLC35F3;GIMAP8;IFIT2;RPS6KA4;PBK;TCP11L1;MAN1A1;CMKLR1;HERC6;TLE4;SFMBT2;TBC1D8;AEN;SPTB;MN1;GAL;COL4A2;KIFC1;LY6D;MYADM;ST6GALNAC5;KHDRBS3;SLC47A1;CNP;AIRE;FOXK1;SAMHD1;USP18;FLRT2;PDPN;BTLA;ST8SIA4;IGFBP7;BUB1;GGT5;GALNT7;STARD13;RRM2;APOBEC3H;BCL11A;GZMA;PLCL1;IDH2;MX1;FN1;TOR1B;SULF2;PARP11;SEC23IP;MAFB;RAB15;GNB4;TCF4;XAF1;ADA								RSV 4Hour GSE3397	31/300	0.387113	0.553263	1.07151	1.01691	UNC93B1;RPL8;COX7C;UQCRH;ZFP14;SLC25A29;SCP2;PRDX1;PLS3;UQCRFS1;METTL9;CNBP;GOT2;HPCAL1;RPS3A;PRRC2B;BACE2;CNOT6;ARPC2;MAN2B2;GORASP2;CYP2S1;WAC;PKP2;RPL24;SDC1;EIF3H;EIF3E;CEP63;MMADHC;ITM2C								SARS-CoV 96Hour GSE47962	33/300	0.251272	0.370597	1.15052	1.58912	DET1;ASAH2;STXBP4;EIF4A3;DUSP19;PCSK5;IPO5;RGS5;C16ORF72;SIPA1L1;PRKAR2A;LEPROTL1;CHP1;AMZ2;JAK1;DYNC2H1;WWOX;PLA2G12A;IAH1;NEBL;ACYP2;TMEM42;TGFBR3;TMX4;NIN;EID3;CAPN12;TTC5;DAD1;NAAA;CENPO;FAM98A;RAB7A								Single Seizure	19/101	0.00368068	0.135873	2.16348	12.1256	ACHE;BCHE;RBFOX1;BDNF;IDH2;HTR1A;SLC2A1;SLC30A1;GRIK1;TRH;SLC8A1;SLC8A3;IL6;CYP11A1;CNR1;NPY;ALPL;TCF4;HCN1
	500 genes up-regulated by SARS-CoV-2 in human H1299 cells at 4h from GSE148729 mock	60/488	0.0341167	0.0755669	1.31169	4.43083	BCAR3;DENND1B;WDR1;SCHIP1;ZFAND2A;HNF4G;CAAP1;RPL8;BICD1;HS6ST1;PCSK5;AKAP12;SCPEP1;MYC;MED10;LRRFIP2;TMEM38B;LMCD1;DUSP5;CXADR;FOXD1;NBPF12;WNT9A;ATP1B1;DKK1;AP3B2;POU3F2;GPRC5B;TMEM135;TUBB2A;IFT81;NCL;PELI1;SNRPC;RAF1;SCG2;RAB7A;AMIGO2;TMTC3;TMTC1;NUAK1;PDGFC;GCNT2;MAPK6;TTC14;GSTM3;WWOX;PCGF5;CNBP;CFLAR;KLF4;RANBP6;ELL2;FOSL2;NET1;NFKBIA;ARPC2;F2RL1;TRIM38;KCNK3								SARS-CoV MA15 Day1-PFU-10^4 GSE33266	31/300	0.387113	0.553263	1.07151	1.01691	SCOC;GPR68;TGFA;TRH;TATDN3;PDLIM1;CDH2;BOC;CDR2;SMAD2;SEMA4A;LRRC23;PAWR;TMC7;NR2F2;ZNF75D;DEK;CHFR;DAZL;TNRC6C;LARS2;ACTA1;DOK6;SCN8A;ID4;TTLL11;PDE5A;CRLF3;RAPGEF6;MPHOSPH8;CDK5R1								SARS-dORF6 0Hour GSE47962	33/300	0.251272	0.370597	1.15052	1.58912	FH;INSIG2;ZFAND2A;PSEN1;PDHB;TIMM50;ALDH3B2;HECTD2;UROD;EMC2;ESD;WDR5;SMARCAD1;TAF9B;METTL8;ENOPH1;TOE1;DNAJC19;CXADR;MREG;NUP155;CBX3;ACAD9;NAA11;VRK1;RPSA;PGD;NDUFAF7;PCCB;DNASE2;MAPRE1;CDC42SE2;GALK1								Vertiginous seizure	19/101	0.00368068	0.135873	2.16348	12.1256	ACHE;BCHE;RBFOX1;BDNF;IDH2;HTR1A;SLC2A1;SLC30A1;GRIK1;TRH;SLC8A1;SLC8A3;IL6;CYP11A1;CNR1;NPY;ALPL;TCF4;HCN1
	Top 500 down genes for SARS-CoV-2 infection in Rhesus macaques at Group 2 dose in PBMCs at 1 DPI from GSE156701	56/452	0.0349033	0.0769496	1.32276	4.43809	TMEM183A;ITGB5;SLC2A1;TNFAIP3;PHAX;RPL8;NUDT4;HINT1;HTR7;ALKBH1;PDE4B;FBXO7;GPR135;TNS1;RHBDF1;DUSP5;CR1;NCBP2;PDE4D;UBE2E1;PAWR;RPSA;RPS3A;TOM1L1;BACE2;TUBB2B;ZNF517;TLR3;GYPC;ITLN1;AKAP7;ATXN7L3B;PIK3R1;SPTY2D1;PLD1;THBS4;PDLIM1;TRA2B;ZBED5;CEP78;CYB5A;CENPW;NUP155;GZMA;YIPF4;TXNL1;PRDX6;NFKBIA;SCCPDH;KBTBD6;PDP2;ZFP62;RPS29;NFE2L3;TOMM7;CPEB2								SARS-CoV MA15 Day4-PFU-10^2 GSE33266	31/300	0.387113	0.553263	1.07151	1.01691	PPP1R15A;GPR68;LPAR1;WDR41;CBLB;ZC3HAV1;IQGAP2;INPP5B;SPRED2;ATXN1;ZNF706;KCNT2;HECTD2;ZNF445;GBP1;PAIP1;UNC5CL;TFAP2C;FANCL;TBC1D8;DHCR24;OXR1;ETV5;SLC6A6;SPCS3;TEC;OSTC;PCCB;AGTR1;SDC1;BCAT1								SARS-dORF6 36Hour GSE47960	33/300	0.251272	0.370597	1.15052	1.58912	DDX6;UBXN2B;WDR1;HPGD;PIK3R1;GLI3;EFR3A;CDH2;SESN3;FTH1;KIF5B;ZNF528;SIRPA;MFSD1;SNX6;GALNT7;NEBL;RARRES3;YIPF5;UBE2E2;ADAM10;CASK;TMEM64;PLXDC2;ITFG1;GULP1;BACE2;TBC1D2;ZNF718;FEZ2;MAPRE1;FGF13;XPR1								Lung Neoplasms	142/1177	0.00371125	0.135873	1.29592	7.25247	FOXA1;CD83;TFRC;F11R;GRPR;CXCL14;CTGF;SOX2;GJA1;EFEMP1;CCND2;EDNRB;ANPEP;MYC;STMN1;CYP1B1;SOX9;TP63;SOX4;WLS;RALBP1;CXADR;DAPK1;IGFBP3;CACNA2D2;RPSA;VRK1;POU3F2;MSH6;TWSG1;NCL;CYP2E1;RAF1;EZR;TRIB2;SEL1L;ERV3-1;PSEN2;TGFA;XPC;FHIT;PRDX1;PDGFC;IGFBP7;FADD;PROM1;MCL1;SMAD2;CADM1;FANCL;TFPI2;FN1;SMARCA1;SMARCA2;PRDX6;PBX1;FOSL2;GADD45G;NFKBIA;IL6;DAB2;DAP;NAT1;NAT2;RPS29;ID2;SCGB3A2;SDC1;ADA;ACHE;NR…
	Top 500 down genes for SARS-CoV-2 middle-stage infection in human male blood from GSE161731	61/498	0.035094	0.0770118	1.30611	4.37511	RBM25;TMEM181;MTR;CHD1;PTAR1;EFR3A;GOLGA4;ALCAM;ZNF83;KIF5B;GPBP1;PPP6R3;AP1S2;BBX;PNISR;MBNL1;PRKAB2;CNOT6L;SFMBT2;REV1;WDR75;RPS3A;ASH1L;THOC2;PTBP2;SLC25A16;RABEP1;XRN1;LCOR;CD47;SRSF6;ZNF431;INO80D;ZNF195;TNKS;ZC3HAV1;FAM214A;OGFRL1;RNF213;HECTD1;HIVEP2;SLC38A2;ZBED5;ARFGEF1;ATF7IP;TTC14;USP25;MON2;HELZ;DEK;COX6C;SORL1;CLK1;MLLT10;UFM1;ZFP62;TOMM7;NAA16;CPEB2;ZNF136;TRIM33								SARS-CoV MA15 Day4-TNFRsf1b KO GSE40824	31/300	0.387113	0.553263	1.07151	1.01691	CANT1;SRBD1;ZC3HAV1;PSEN1;SPATA5;CLINT1;CENPC;LMNB1;POLD3;LIPH;TCP11L1;DENR;ENOPH1;COLGALT1;KLHDC4;RNGTT;NEK6;PRMT3;LARP7;WNT7A;ARPC5;ARL4C;AHI1;ADAM17;TUBB2A;RPL24;CCDC86;SPATS2L;SDC1;PEMT;LGMN								SARS-ddORF6 72Hour GSE47961	33/300	0.251272	0.370597	1.15052	1.58912	DET1;MTMR2;PPP1R9A;IPO5;PAIP2B;SERP1;EFCAB1;TNS3;DYNC2H1;RAB2A;SMAD2;ZNF540;GSTM3;PRKAB2;PLA2G12A;NEBL;GOLPH3L;TBC1D8;CNOT10;TMEM64;GAPVD1;AIG1;TOM1L1;MAPK10;SCCPDH;GNPDA2;SCGB2A1;TTC30A;TAX1BP1;ULK2;ACO1;NIT2;SMPDL3A								Resting Tremor	2022-07-22	0.00372091	0.135873	4.34648	24.3133	NR4A2;ACHE;PINK1;SCN8A;HTR1A;TRH;SNCAIP
	Top 500 up genes for SARS-CoV-2 infection Day 21 in ferret right cranial lung from GSE160824	50/398	0.0357768	0.0781485	1.34332	4.47387	DET1;TMEM183A;SAYSD1;FBL;PAIP2B;SERP1;UROD;FAM174B;LIPH;ACAA1;PGM1;STARD4;SNRPN;HMGCS1;AKR1A1;SDHC;KCTD3;MRPS7;DCTD;ARL4A;RRAGC;DAD1;PCCB;PDHB;PPM1K;BHLHE22;MRPL20;PGRMC1;PRKAR2A;NPY;EMC2;SC5D;MFAP3L;ABCA1;CMTM7;GZMA;IDH1;KLHL4;PRDX6;QDPR;SCCPDH;NAGK;EIF3K;PSMC4;CR1L;NDUFAB1;CTNNB1;KCNK1;FGF13;PFKP								SARS-CoV NSP16 Day4 GSE49263	31/300	0.387113	0.553263	1.07151	1.01691	MRPS11;PROS1;PRUNE2;WDR41;DUSP19;ISM1;AFF3;PNP;ZIC3;MED10;LEPROTL1;ENSA;BOC;STX6;FAM3B;MAN1C1;UBTD1;KIAA0319L;COLGALT1;GRID2;PLA2G4A;GTPBP8;ASRGL1;CHFR;VANGL1;NLRP12;DAB2;LPCAT3;CTDSP2;NDUFAB1;TECPR2								cSARS Bat SRBD 30Hour GSE37827	33/300	0.251272	0.370597	1.15052	1.58912	CDS1;AARS2;BHLHB9;KHDRBS3;SGMS1;STMN2;PCDH15;CELF4;NEDD4L;PPP1R9A;AFF3;AMOT;ZNF706;FLRT2;MAP1LC3C;NLRP7;ZNF649;BOC;DNMT3B;OIP5;TRIM48;PDLIM5;ATOH1;DNAJC19;DUSP5;ST6GAL1;SYT14;POU3F2;PARP11;CPS1;KIF16B;SMPDL3A;HCN1								Hypercholesterolemia, Familial	26/154	0.00373032	0.135873	1.89866	10.6159	INSIG2;SDC2;PON1;SLC2A1;F13A1;PCSK9;VLDLR;FTH1;STMN1;NHS;APOB;LDLRAP1;ABCA1;EDN1;MMP2;CAD;F3;AICDA;IL6;TNNT1;SCN8A;TNFSF4;AGTR1;TRIB1;HRASLS;TLR4
	Genes whose expression is altered by SARS-COV-2 infection	18/118	0.0361491	0.0785994	1.67813	5.57157	TOP2A;PPP1R15A;IGFBP3;CRIM1;DHCR24;RPS3A;NAP1L1;SLC7A11;ATP1B1;YWHAZ;IFIT2;RNF213;FTH1;TMSB4X;NAMPT;VIM;SLC38A2;SPTBN1								SARS-CoV 0Hour GSE47960	31/300	0.387113	0.553263	1.07151	1.01691	BCAR3;RNASEH2B;EIF4A3;NEDD4L;SLC25A29;LIPH;CFL2;EFHD2;RSU1;KIAA0319L;CDR2;CDV3;TFAP2C;NDUFA7;APOBEC3G;RIPK2;NCBP2;TXNRD1;COBL;SERPINB9;ACYP2;SLC30A1;CFLAR;ARL4C;RRAGC;CCNY;NCL;C9ORF3;EZR;TRIB2;ZNF696								cSARS Bat SRBD 48Hour GSE37827	33/300	0.251272	0.370597	1.15052	1.58912	RAB3B;PRPS2;RNASEH2B;DLX2;AK2;TRIM9;SPTLC1;PDGFC;SNX9;OIP5;SMNDC1;SASH1;ANKS1B;JAZF1;TMEM132D;NDUFA7;TRPC6;RNGTT;KCNK12;IL34;VRK1;KCTD3;SSTR1;BMP5;TOM1L1;MFAP5;CDAN1;FXYD4;LHX2;NUP50;PLSCR4;UMPS;ZNF695								Complex partial seizures	21/116	0.00376768	0.136533	2.06465	11.5234	ACHE;BCHE;RBFOX1;BDNF;IDH2;HTR1A;SLC2A1;SLC30A1;GRIK1;TRH;SLC8A1;SLC8A3;FIG4;IL6;GAL;CYP11A1;CNR1;NPY;ALPL;TCF4;HCN1
	SARS perturbation; 220 Down Genes from GEN3VA; Human PBMCs; Accession: GDS1028 Platform: GPL201	29/212	0.0376158	0.0814151	1.47903	4.85169	KLRB1;CD81;YTHDC1;LAPTM4A;RGS2;CCND2;CASP8;SLC38A2;JAK1;ACTR3;MBNL1;ST6GAL1;BCL11B;NONO;CNBP;GZMA;MBD2;ADAM10;RPS3A;DEK;COX6C;YWHAZ;ARL4C;RPS29;ID2;RPL24;CD48;EIF3E;CRLF3								SARS-CoV 12Hour GSE47962	31/300	0.387113	0.553263	1.07151	1.01691	ZNF133;PROS1;PRCP;UQCRH;SNX4;NRBP2;IMMP2L;PTAR1;UROD;GPBP1;ZNF527;TYW1;OFD1;ZNF561;ACAD9;TXNL1;LARP7;EMP1;NBPF11;KCTD3;PRDX6;PSMA1;NDUFAF7;WAC;PADI2;LCOR;CYP2E1;TRIM38;XAF1;MPHOSPH8;C11ORF58								icSARA deltaORF6 0Hour GSE33267	33/300	0.251272	0.370597	1.15052	1.58912	PHF3;PCDH15;GRPR;HK2;TRIM9;RGS2;ZNF706;MAP2;KYNU;GPBP1;CHRNA10;TNS3;NDUFV1;STARD4;EDN1;APOOL;GALNT2;USP44;CYBRD1;DNTT;TMC7;THOC2;PBX1;VAV2;PTPRD;HIST1H4B;RRAGC;DOK5;ID2;ZNF714;MSH5;CCDC90B;RAI14								Choriocarcinoma	44/300	0.00378298	0.136533	1.6102	8.98046	ENPEP;ERV3-1;CUL1;TGFA;ADM;CD1D;RIMS2;PAK1;EDNRB;CCND2;CASP8;CASP10;CYP11A1;MAN2A1;NLRP7;ERBB4;GJA5;PDPN;KDR;TP53BP2;CYP1B1;TIMP3;TP63;MCL1;AKIRIN2;EDN1;BDNF;MMP2;TFPI2;SDHC;NR2F2;CFLAR;DKK1;ASRGL1;SLC7A5;DAB2;IL6;APC;PLAA;ANG;EZR;RIN2;ADA;ARHGEF5
	500 genes up-regulated by SARS-CoV-2 (2 MOI) in human A549 cells transduced with ACE2 vector from GSE147507	57/464	0.0386195	0.082831	1.30987	4.26232	USPL1;CD83;TNFAIP3;MYSM1;IFIT2;DUSP10;CASP8;CASP10;GPBP1;ZC3H12A;PSD3;PDE4B;SOX9;ZNF721;MB21D2;PNISR;PPTC7;SFMBT2;ARRDC3;MSL2;AEN;ZNF57;PTBP2;THAP3;PLSCR1;XRN1;NAV3;CTDSP2;ZNF436;PPP1R15A;INO80D;YTHDC1;NEDD4L;PPM1K;USP18;HSF2;HIVEP2;IP6K2;MCL1;ZNF462;APOBEC3F;BTN2A1;MX1;ZNF77;KLF4;MEX3C;YY1AP1;NFKB2;CLK1;NFKBIA;KLF7;IL6;KANSL1;BHLHE40;RPL22L1;TRIM38;OTUD1								SARS-CoV 72Hour GSE47960	31/300	0.387113	0.553263	1.07151	1.01691	SLC47A1;MRPS30;CHD1;RND3;USP18;IFIT2;IMMP2L;COL4A3BP;DUSP10;CFL2;TRA2B;RNF217;PPFIA1;DENR;HERC6;MCL1;MARS2;MX1;TXNL1;EMP1;RASSF9;CDKAL1;TERF1;HS3ST1;NBPF15;NFKBIA;PLSCR1;SNRK;XRN1;NAA16;XAF1								A-CA-04-2009(H1N1) 48Hour GSE47961	32/300	0.315769	0.43587	1.11085	1.28052	CDS1;MTMR2;NBAS;RNASEH2B;WDR1;STXBP4;PROS1;DUSP19;BRCA1;ATP2C2;COX7C;AMOT;C3ORF18;COL4A3BP;FAM172A;PALMD;PROM1;RAB11FIP4;DYNC2H1;GALNT7;CERS4;NEBL;CMTM6;CASK;AIG1;NET1;MYO1B;MAFB;SCCPDH;BMP2K;NIT2;ITM2C								HYPERCHOLESTEROLEMIA, AUTOSOMAL RECESSIVE	2022-06-17	0.00403067	0.144811	5.07881	28.0036	DAB2;PCSK9;APOB;LDLRAP1;PTBP2;LMNB1
	Top 500 up genes for SARS-CoV-2 infection in Rhesus macaques at Group 1 dose in PBMCs at 4 DPI from GSE156701	57/464	0.0386195	0.082831	1.30987	4.26232	NCKAP1;SLC35F6;CSF3R;ITGB5;TUSC3;ADM;F11R;IFIT2;ANKRD9;RGS2;HMGN5;ZNF527;CA4;DGCR2;HERC6;ARRDC3;ACAD9;PGD;SYTL4;APBB1IP;EID3;PALLD;NCL;DOCK2;PDE9A;UNC93B1;SDC2;TMPRSS2;SAMHD1;USP18;CHST12;INPP5D;GBP1;ABCA1;GALNT7;USP25;SMOX;GZMA;MX1;DNAJC11;GP6;TOR1B;KLF4;SLC6A6;MAFB;PARVG;KIF26B;AAK1;SPATS2L;ACO1;TRIM38;XAF1;PIK3AP1;TECPR2;LPIN2;PFKP;LGMN								SARS-CoV 72Hour GSE47962	31/300	0.387113	0.553263	1.07151	1.01691	ZCCHC6;MTMR3;FBXO28;AK2;TRA2B;GPBP1;RNF217;TYW1;ZNF701;PLXNA1;BARD1;GSDMB;NSUN4;PCDH9;RIPK2;BTN2A1;TEX10;LARP7;FNDC3A;INO80;ZNF75D;MEX3C;PSMA1;XPNPEP1;NDUFAF7;RPUSD3;KBTBD2;NAA16;XAF1;TLR3;BRWD3								A-Netherlands-602-2009(H1N1) 7Hour GSE40844	32/300	0.315769	0.43587	1.11085	1.28052	INVS;HPGD;TUSC3;FAM107A;ADAMTS16;RIMS2;PDLIM1;CST1;ADAMTS3;TFG;ZNF827;EFCAB1;SNX9;AP3S2;STXBP6;CYYR1;TNS3;SASH1;CALN1;RRM1;SUSD2;PCDH7;MAMDC2;IL36G;DHCR24;SLC7A5;GREM2;SDC1;F2RL1;DSG1;HYOU1;TCF4								Meningioma	60/438	0.0041068	0.146878	1.4894	8.18443	TOP2A;MTRR;CD81;SLC2A1;F13A1;MTR;BRCA1;PRL;ETS1;CTGF;PPP3CA;GJA1;HMGN5;EDNRB;CASP8;MYC;ANPEP;CYP1B1;TIMP3;GGT1;TP63;JAK1;EDN1;RALBP1;DAPK1;MMP2;SDHC;F3;PRLR;MUT;YWHAZ;ETV6;MN1;KCNMA1;ANG;EZR;SGK1;TLR4;PTGER4;TNKS;TGFA;PAK1;SPP1;IGFBP7;SEC23B;SMAD2;GSTM3;WWOX;CADM1;TMEM30B;CD70;TFPI2;KLF4;SMARCA1;MLLT10;IL6;APC;NAT2;CTNNB1;ALPL
	500 genes up-regulated by SARS-CoV-2 in human pancreatic organoids from GSE151803	54/438	0.0407548	0.0870171	1.31488	4.20786	IFITM3;PROS1;JADE1;SLC2A1;TMEM51;ADM;PLOD2;HS6ST1;LAPTM4B;HTR7;EFEMP1;RAB42;GRM4;KCNT2;NAMPT;ZC3H12A;EFHD2;TNFSF11;OIP5;MAN1A1;UPP1;CA8;A4GALT;SAMD11;UNC5CL;FAAH2;ADRA2C;THAP3;ELMO1;TSSK3;TRIB1;CNP;HPN;C5AR1;C2CD4B;CRYBA4;RAP1GAP;RAB20;HAS2;UBTD1;PROM1;CD72;SMOX;LYZ;DHRS2;GADD45G;NFKBIA;ID2;KIF26B;BHLHE40;GPD1L;CDO1;KCNK1;GALK1								SARS-dORF6 0Hour GSE47962	31/300	0.387113	0.553263	1.07151	1.01691	RNASEH2B;ZNF670;RBM25;AARS2;USPL1;PHAX;PRKX;FNBP1L;EFNA5;ADAMTS14;LAPTM4A;MED10;ZNF703;MARVELD3;CYP1B1;ZBED1;ZNF486;LRRC37A3;FARP1;PRKAB2;WDR37;BTN2A1;PAWR;NR2F2;NBPF11;LBX1;FBXO31;TMX3;PKP2;TTLL11;EPPK1								A-Vietnam-1203-2004(H5N1) 2day-IDO1KO GSE40792	32/300	0.315769	0.43587	1.11085	1.28052	KDM3A;STXBP4;COL14A1;MRPL18;ANTXR2;VSIG10;CDH4;ZNF608;MMP24;ATXN1;ZNF827;PPP6R3;ZNF426;PPARGC1B;LRRCC1;RAB2A;RALBP1;RRM1;ANKRD46;FANCL;CEP152;DENND2A;SHISA3;CNOT10;SMARCA2;ANLN;SUCLA2;APC;TTC5;GPD2;CHMP3;NIT2								Diastolic blood pressure	21/117	0.00418127	0.148271	2.04303	11.19	ALG1L;LINGO2;DAPK1;BDNF;TRPC4;ULK4;CACNA2D2;HSF2BP;SENP2;SLC8A1;STK3;PKHD1;COL4A3BP;PDE10A;COL4A2;SNX16;KCNMA1;GRB10;PDE5A;MAML3;CDH18
	500 top downregulated genes from SARS-CoV-2 infection at 24 HPI from GSE157852	52/420	0.0412141	0.087603	1.32103	4.21274	N6AMT1;PROS1;GRIK1;HIF3A;HNMT;RCBTB2;GRB14;NNT;SPTLC3;CA2;LRRTM4;EFCAB1;KDR;FLVCR2;ENPP1;ZNF684;CALN1;HERC6;EPHA4;PIFO;CACNA2D3;ATP11C;PLA2G4A;FAM126A;PRLR;RRAGB;NAAA;PRKCQ;HPGD;SATB2;CDCA7;SAMHD1;CSF2RA;ADAMTS17;REPS2;PPARGC1A;OPCML;LINGO2;BCHE;AGL;PLCL1;IDH1;A2ML1;SNCAIP;MERTK;SMARCA2;MEIS1;CPS1;ID2;GPD1L;PIK3AP1;FOLR1								SARS-dORF6 48Hour GSE47960	31/300	0.387113	0.553263	1.07151	1.01691	SEMA5A;YTHDC1;BNC1;LPAR1;TGFA;WDR20;TRIM24;TP53BP2;PLXNA2;LRIG3;JARID2;PDLIM5;METTL9;MCL1;SLC38A1;WDR37;BCL11A;H3F3C;AGK;FAM46A;MSL2;RASSF9;INO80;NFKBIA;ADAM17;BHLHE40;UST;SPATS2L;BUD13;TRIM38;SGK1								A-Vietnam-1203-2004(H5N1) 7Hour GSE43204	32/300	0.315769	0.43587	1.11085	1.28052	PHF3;KCNK5;CNTNAP3;RASL11B;SCHIP1;CDCA7;CSTF2T;MTR;FOXK1;AGPAT4;CNNM1;MYC;DPYSL3;TRAM1L1;RAB11FIP4;WDHD1;DUSP5;RRM2;IGFBP3;TXNL1;WNT9A;FAM126A;POU3F2;VAV2;PTPRD;MAPK10;MYO1E;PDP2;PAPPA;PELI1;LNX1;RAPGEF2								Language Disorders	1953-12-01	0.00419886	0.148271	2.72913	14.9364	NR4A2;APP;NDST4;GPD2;PSEN2;PSEN1;ATP2C2;ARSD;SORL1;SHANK2;ETV6;FOXP1
	500 genes up-regulated by MHV-A59 in murine spleen cells from GSE146074 3d	52/421	0.0427365	0.0904335	1.31738	4.1533	IFITM3;TOP2A;SETD2;WDR1;BZW1;IFIT2;FBL;LAPTM4A;HINT1;SERP1;CCND2;CASP8;FTH1;KIF5B;GPBP1;SIRPA;HERC6;DAXX;MBNL1;GBP7;AKR1A1;YWHAZ;PSMA1;NCL;RPL24;IRF8;CD47;DOCK2;PPP1R12C;CNP;UNC93B1;U2AF1;ZC3HAV1;SAMHD1;USP18;PLAC8;RNF213;SNX2;BTLA;SPTBN1;USP25;NONO;MX1;NAP1L1;DEK;ARPC2;HYOU1;EIF3E;VIM;SERINC3;PIK3AP1;LGMN								SARS-dORF6 84Hour GSE47962	31/300	0.387113	0.553263	1.07151	1.01691	IFITM3;CPNE8;TMEM41A;WDSUB1;XIAP;PSEN1;PPM1K;GOLGA5;C16ORF72;MARVELD3;BBX;ZBED1;UQCRFS1;HERC6;DUSP4;OFD1;CDV3;STARD4;MMAA;RARRES3;IGFBP3;SLC30A1;IRAK3;COX6C;ARFGAP3;FBXO33;AHI1;MKRN1;LPIN2;ARHGEF5;ZNF552								HCV JFH-1 12Hour GSE20948	32/300	0.315769	0.43587	1.11085	1.28052	PLXND1;WDR1;COL12A1;PLOD2;ZC3HAV1;PSEN1;HS6ST1;CXXC4;RHOBTB2;PDLIM1;CDH2;OLFML3;DPYSL3;AP1S2;DNMT3B;STXBP6;SMYD3;CADM1;GALNT2;TFPI2;KCNIP4;ARPC5;GAPVD1;KLF7;PINK1;SCD;ABI1;NOX4;EPPK1;TMCC1;VIM;RAI14								Uterine Corpus Cancer	76/579	0.00420203	0.148271	1.41978	7.76929	FOXA1;ADM;ARRB1;BRCA1;PRL;SOX2;ALCAM;EDNRB;CASP8;PPP2R1A;STMN1;DNMT3B;KDR;CYP1B1;TNFSF11;TMED7;SOX4;WLS;JAK1;KCNH2;NCOA1;EDN1;IGFBP3;MMP2;DDX53;PAWR;ASRGL1;ETV5;MSH6;GORASP2;KCNMA1;AGTR1;ROR2;IL6ST;EZR;SGK1;SPAM1;PTGER4;YTHDC1;SATB2;TGFA;XPC;PIK3R1;HSD17B6;THBS2;FHIT;RAP1GAP;NT5E;PAK1;PGRMC1;CYP11A1;SPP1;PLXNA1;IGFBP7;AGA;PROM1;MCL1;JAZF1;SMAD2;WWOX;STARD13;CADM1;BDNF;MBD2;LRPPRC;CDK8;DAB2;IL6;AP…
	50 genes involved in SARS-CoV-2 entry from genome-wide CRISPR screen of Zhu et al.	1949-09-01	0.0443861	0.0935067	2.09488	6.52521	ALCAM;SLCO4C1;AAK1;TMPRSS2;GGT1;TFPI;USP18;TRABD2B;GPM6B								cSARS Bat SRBD 30Hour GSE37827	31/300	0.387113	0.553263	1.07151	1.01691	BTG3;KDM3A;WDR1;TNFAIP3;AQP4;TMEM182;PRTG;LRRTM4;KDR;APOB;ADSS;C3ORF58;BRD3;ACTR3;STARD13;PLA2G12A;PCDH7;TFPI2;IGFL2;FN1;INO80;ELL2;EML6;TMX4;RBL1;IMPAD1;GNB4;TRIM38;EZR;TDGF1;TSPYL5								HEV 60Day GSE53731	32/300	0.315769	0.43587	1.11085	1.28052	INVS;TENM1;ENPEP;PSEN1;NXT2;LILRA5;AMOT;STK3;SOX2;PTCHD1;FTH1;PDPN;STK32A;RAB2A;ZNF462;STARD13;ZNF681;COL22A1;MYH15;KCNAB1;ZDHHC14;BMP5;INPP4B;HPDL;CLEC4D;PDE10A;PARVG;HECW1;PRR16;MAML3;ZBTB8B;IL9R								Limb ischemia	18/95	0.00427417	0.150147	2.18218	11.9042	APP;EDN1;ITGB5;BDNF;PSIP1;BRCA1;HMGB1;THBS2;BACH1;ATXN1;NTF3;KDR;SPP1;CTNNB1;EZR;FGF13;TLR4;SCG2
	SARS-CoV perturbation; 311 Down Genes from GEN3VA; Human bronchial epithelial 2B4 cells; Accession: GSE17400 Platform: GPL570; Entry 4	31/233	0.0449021	0.0941751	1.43229	4.44478	TOP2A;CDCA7;GLIS3;TMEM181;LMNB1;CTSO;GLT1D1;HECTD1;BMPER;PSD3;P2RY1;BBX;KIF21A;ATOH1;LINGO2;TTC14;ANKRD36C;PNISR;KLF13;NCOA3;THOC2;FBXO33;MEIS2;TGFBR3;ACTA1;CAPN12;NPIPB3;XAF1;FOLR1;TLR3;CCL26								icSARS CoV 36Hour GSE33267	31/300	0.387113	0.553263	1.07151	1.01691	SPON1;AHCTF1;IFT172;PCDH15;ZNF44;THY1;LMNB1;DUSP10;CYP11A1;CTNNA1;REPS2;JAK1;ABCA1;BCHE;STARD4;FAAH2;PLA2G4A;SHROOM3;POU3F1;TMEM154;MAPK10;IL6;KBTBD6;TEC;TNNT1;MSH5;GNB4;DHCR7;XAF1;LCORL;SSBP2								RSV-A2 24Hour-KO RSV GSE18170	32/300	0.315769	0.43587	1.11085	1.28052	TFRC;KLRB1;HIST1H2BJ;RMND1;CELF4;SNX13;XPC;PDHB;NPAS2;NUDT4;COL4A3BP;EMC2;MFSD1;CEP97;LONRF1;SCARA5;NAA11;TBC1D8;ASH1L;TMEM64;AXIN2;SORL1;RNF144A;CLK1;MSRA;GAL;GNPDA2;CCPG1;TOMM7;TDGF1;TLR4;XPR1								Body mass index	52/370	0.00431787	0.150345	1.53306	8.34751	TOP2A;ZNF133;HIP1;CPNE4;TSEN15;GBE1;PCSK5;CDH7;COL4A3BP;CCDC91;EFEMP1;GRB10;RSPO3;RBFOX1;KLF13;TCF12;MAGI2;CDKAL1;ETV5;CLIP1;RABEP1;PSME4;MAML3;ROR2;LCORL;FREM1;RGS17;GLIS3;ATP10A;SPATA5;NT5C2;FHIT;IL22RA2;RAI1;HMGXB4;PDGFC;ADAMTS17;DMD;IGF2BP2;JAZF1;LINGO2;NTRK2;TGFB2;CADM1;AUTS2;BDNF;CABLES1;REEP3;PEMT;TAF4B;LPIN2;KCNK3
	Top 500 up genes for SARS-CoV-2 infection in Mesocricetus auratus hamster lung Day 5 from GSE162208	47/377	0.0454679	0.0949418	1.33084	4.11331	TOP2A;CDA;SLC35F6;CNP;AIRE;UNC93B1;CDCA7;TNFAIP3;CTSV;IQGAP2;LRP8;IFIT2;LMNB1;UGCG;HTR7;NAMPT;RNF217;NUF2;SPP1;UPP1;GGT1;LAIR1;HERC6;DUSP5;RRM1;GBP7;GZMA;TFPI2;MX1;UBE2E1;PLA2G4A;VRK1;DEK;UCHL5;AICDA;NT5C3A;SLC7A5;IL6;MAFB;PARVG;PSMA1;IRF8;PRKCQ;CD48;PIK3AP1;CARD14;LGMN								A-VN-1203-2004(H5N1) Day1-10^3pfu GSE33263	30/300	0.463236	0.628677	1.03251	0.794536	FBN2;SPON1;SLC44A1;SEMA3D;LUZP2;TMTC1;FAM214A;CHD1;PAPSS1;CTGF;RASGEF1A;SMPD1;SNAPC3;TASP1;BUB1;SASH1;GALNT8;TLE1;COG2;HUS1;IRF2BP2;RASSF9;VRK1;AICDA;DISP1;IL6;SFPQ;RBL1;MTF1;NFE2L3								SARS-CoV MA15 Day1-PFU-10^4 GSE50000	32/300	0.315769	0.43587	1.11085	1.28052	RNASEH2B;DAGLA;SLC44A1;UBXN2B;ABHD4;STXBP4;TUSC3;RMND1;GDPD1;DUSP19;ATP5J;LIN7A;PPP1R9A;ZNF706;FAM174A;DSEL;CTSF;FAM3C;MFAP3L;DNAJC19;WWOX;PRNP;ARRDC3;WNT9A;TMEM64;PRRC2B;TOM1L1;MFAP5;SUCLA2;NOX4;GAS1;TSPYL5								Finding of body mass index	52/370	0.00431787	0.150345	1.53306	8.34751	TOP2A;ZNF133;HIP1;CPNE4;TSEN15;GBE1;PCSK5;CDH7;COL4A3BP;CCDC91;EFEMP1;GRB10;RSPO3;RBFOX1;KLF13;TCF12;MAGI2;CDKAL1;ETV5;CLIP1;RABEP1;PSME4;MAML3;ROR2;LCORL;FREM1;RGS17;GLIS3;ATP10A;SPATA5;NT5C2;FHIT;IL22RA2;RAI1;HMGXB4;PDGFC;ADAMTS17;DMD;IGF2BP2;JAZF1;LINGO2;NTRK2;TGFB2;CADM1;AUTS2;BDNF;CABLES1;REEP3;PEMT;TAF4B;LPIN2;KCNK3
	Top 500 up genes for SARS-CoV-2 infection in Rhesus macaques at Group 1 dose in PBMCs at 7 DPI from GSE156701	57/469	0.0458598	0.0953401	1.29361	3.98712	TOP2A;ALDH1L1;TFRC;MRPS11;NENF;ANKRD9;UROD;CA2;CA4;HERC6;TNS1;IL15;ACAD9;PHKA1;RPS3A;SPTB;SERPINB6;BACE2;SLC7A5;TUBB2B;PALLD;PSME4;TSSK3;DNASE2;UQCRC2;KHDRBS3;ABHD4;CDCA7;PSEN2;NEDD4L;THY1;NOL6;PLAC8;STOM;ZNF622;GBP1;SNX6;FN3K;RRM1;CENPW;SLC16A1;RRM2;SMOX;APOBEC3H;GZMA;DNAJC11;PRDX6;MYO1D;SPSB2;DAB2;DAP;CCS;MKRN1;ANP32E;BAX;SERINC3;GALK1								A-Vietnam-1203-2004(H5N1) 24Hour GSE28166	30/300	0.463236	0.628677	1.03251	0.794536	DLX2;RBM25;CD83;ZFAND2A;ATF7IP2;GOSR1;ADM;FAM214A;RGS2;SCML1;ING3;ZNF649;ZC3H12A;GABRE;ANKRD13A;MMD;PCGF5;FAM46A;YIPF5;HELZ;FBXO33;TPST1;CPEB1;IL6;MAFB;ID2;FAM76B;ZNF436;SGK1;CDH16								SARS-CoV MA15 Day4-PFU-10^4 GSE33266	32/300	0.315769	0.43587	1.11085	1.28052	DAGLA;TRIM52;OMA1;PCSK5;FHIT;EEA1;KRTCAP3;FBL;RGS5;ZFP14;GRM4;ZNF528;ZNF85;KDR;RPRM;NANOS1;ANKRD28;GABBR2;TFPI2;LIX1L;TBC1D8;ACYP2;CDKAL1;MRPS7;KLF4;ALPPL2;APBB1IP;ADAM17;IRAK1BP1;PPP2R2C;ZADH2;FSIP2								Presenile dementia	51/362	0.00445115	0.151964	1.53722	8.3234	APP;ACHE;SPON1;PCDH11X;ADM;VLDLR;ATP12A;SPTLC1;UROD;SMPD1;CTSF;GGT1;CR1;MME;DSCAM;RPSA;BACE2;RBM8A;MAOA;PON1;PSEN2;PSEN1;LRP8;TRPM2;ATXN1;NPY;SPP1;APOB;PPARGC1A;RUNX1T1;ABCA1;ATF7IP;BCHE;PRNP;NTRK2;BDNF;IDH1;IDH2;FN1;DHCR24;SNCAIP;SORL1;AICDA;IL6;PINK1;SUCLA2;PLP1;F2RL1;BAX;ADA;CD320
	Top 500 up genes for SARS-CoV-2 infection in Rhesus macaques at Group 2 dose in Bronchoalveolar Lavage at 14 DPI from GSE156701	56/460	0.0462155	0.09566	1.29598	3.98442	SEMA5A;CPM;NRP1;CBLB;CXCL14;PTPRG;RPS6KA4;TCP11L1;KDR;HYAL4;TIMP3;TP63;CMKLR1;TLE1;IGFBP3;ARRDC3;TBC1D8;PHKA1;ATP11B;LARS2;DNAJC1;COL4A2;ZNF836;MYADM;PADI2;MXRA5;RAI14;SLC47A1;SPATA5;PCDH17;ADAMTS15;FLRT2;MSTO1;DHX34;P2RY1;PDPN;PLXNA2;GABRE;BUB1;CDR2;GALNT7;STARD13;RRM2;GZMA;DNAH14;IDH2;CYBRD1;TOR1B;CIDEC;CCS;LPCAT3;CYP2S1;UST;ALPL;SPRY2;ZNF354C								HCoV-EMC2012 0Hour GSE45042	30/300	0.463236	0.628677	1.03251	0.794536	ACHE;TMEM183A;IFT172;RAP1GDS1;RCBTB2;CDH6;NUAK1;RGS2;EFEMP1;DSEL;RNF217;ZNF845;SMARCAD1;OFD1;GSTM3;TRIQK;TMEM30B;IDH1;SRD5A3;GOLPH3L;SSU72;RPSA;GP6;YY1AP1;PBX1;RAB32;XPNPEP1;RAB15;SUCLG1;UMPS								SARS-CoV MA15 Day4-TNFRsf1b KO GSE40824	32/300	0.315769	0.43587	1.11085	1.28052	TMEM41A;LTBP4;SNX13;PIK3R1;VLDLR;GHR;GOLGA4;EFR3A;PAIP2B;SCP2;CTSF;CYP2F1;RPRM;MFAP3L;DUSP4;CADPS2;CBX7;MON2;PPTC7;SLC52A3;DAB2IP;COBL;DHCR24;TMEM64;HS3ST1;FBXO31;MLLT10;PPM1B;CRISPLD1;IFT81;IMPAD1;IL6ST								Amyloidosis	104/833	0.00451795	0.151964	1.34342	7.25405	APP;SPON1;CTNND2;ATP12A;RIMS2;RNF19A;DENR;CMKLR1;ANKS1B;PDK1;WDHD1;RALBP1;SEMA6A;ADAM10;RPSA;DKK1;ADAM17;AGTR1;XPR1;SDC2;C5AR1;PSEN2;THY1;PSEN1;BHLHE22;PLD1;ATXN3;TRPM2;ATXN1;MAP2;SOCS6;APOB;TAC1;PPARGC1A;ABCA1;GSTM3;PRNP;BDNF;FN1;RMDN2;DHCR24;LYZ;CIDEC;MSRA;IL6;SDC1;NOX5;PYDC2;DPP10;ACHE;PSIP1;BRCA1;HMGB1;RYR3;LMNB1;EEA1;GRM2;MMP24;CASP6;SMPD1;EFHD2;UQCRFS1;DLGAP1;EDN1;CR1;TRPC6;MME;MMP2;AKR1A1;…
	Top 500 down genes for SARS-CoV-2 late-stage infection in human female blood from GSE161731	60/498	0.047777	0.0984622	1.28101	3.89582	HMGB1;HNMT;COX7C;NFU1;HINT1;CCDC91;HENMT1;KYNU;GPBP1;AP1S2;ZNF845;MFSD1;RIOK2;ATG3;ANXA1;WDR75;VRK1;RPS3A;NT5C3A;VAMP7;CLEC4D;TAX1BP1;RPL24;KIF20B;CCDC90B;KLRB1;UQCRH;RPAP3;SNX4;SNX2;EMC2;BTLA;ZBED5;PAIP1;SEC11C;RPL39L;NDUFA4;CBX3;GZMA;LARP7;COX6C;DNAJC15;FBXO33;GALC;UFM1;SCCPDH;ARPC3;NDUFAF7;RPS29;OSTC;NDUFAB1;RAB18;ANP32E;TOMM7;MPHOSPH10;NUP35;RPL22L1;EIF3E;ZNF354A;TRIM33								Norwalk Virus HG23 GSE15520	30/300	0.463236	0.628677	1.03251	0.794536	BCAR3;DET1;RBM8A;AKR1D1;PON1;SLAIN2;PRKX;ARRB1;UQCRH;FRAT2;BTBD3;MAN1C1;CYP1B1;TIMP3;AP3S2;SMYD3;GPRASP2;PAIP1;CERS4;PPTC7;SRD5A3;LIX1L;DHCR24;KCNAB1;FBXO31;GNPDA2;TNFSF9;SLC27A6;GPD1L;ARL8B								SARS-CoV MA15 Day7-PFU-10^5 GSE33266	32/300	0.315769	0.43587	1.11085	1.28052	DET1;FH;SEC23A;MAML2;LUZP2;AFF3;COX7C;BZW1;SPRED2;SLITRK2;ANPEP;P2RY1;AMZ2;CNGA3;OSTF1;MB21D2;ADSS;TOE1;TRPC6;BDNF;MBD2;NAP1L3;FNDC3A;CFLAR;ELL2;SYT6;MN1;IRAK1BP1;ARPC2;SESTD1;MDGA2;TLR3								Avitaminosis	2022-04-08	0.00451816	0.151964	9.30515	50.2446	MTRR;PRL;PSEN1;APOB
	30 host factors of SARS-CoV-2 in HEK293T-hACE2 cells with MOI 0.01 from CRISPR screen of Grodzki et al.	2022-06-28	0.0488728	0.100284	2.53786	7.66061	KBTBD6;CDH2;XRN1;BAX;SLC30A1;WASL								SARS-BatSRBD 0Hour GSE47962	30/300	0.463236	0.628677	1.03251	0.794536	FH;RNASEH2B;USPL1;KHDRBS3;PTPRG;AMOT;SERP1;SPTLC3;PODXL;SAFB2;UQCRFS1;TAF9B;TRAM1L1;TNS3;SULT1A4;TOE1;NCOA1;DNAJC19;CYB5A;NDUFA4;CYBRD1;SLC30A1;LBX1;ARFGAP3;ASRGL1;MYO1D;GSTA2;PCCB;ACO1;IL6ST								SARS-CoV 12Hour GSE47960	32/300	0.315769	0.43587	1.11085	1.28052	BTG3;HKR1;MAPKAP1;EIF4A3;MTMR8;AQP4;OMA1;PSEN1;TIMM50;HINT1;ARV1;TFG;SPTLC2;FTH1;HSF2;STMN1;ANKRD10;SNX9;SEC23B;MCL1;CHST9;TRIQK;FANCL;ATP8B1;FIG4;VAMP7;NCL;ANP32E;CTNNB1;ZNF354A;NIT2;RAB7A								Hyperhomocystinemia	2022-04-08	0.00451816	0.151964	9.30515	50.2446	MTRR;MTR;MMACHC;MMADHC
	541 proteins up-regualated at 24h in SARS-CoV-2 infected cells from Bouhaddou et al. 2020	64/537	0.0505729	0.103326	1.26548	3.77661	TOP2A;SETD2;AHCTF1;USP32;ARRB1;PYGL;FNBP1L;PPP1R9A;BZW1;CHD1;CDH6;AKAP12;GRIP1;EFR3A;AKAP10;DPYSL3;PPP6R3;TRIM24;SMARCAD1;OSTF1;TNS3;BRD3;DDX18;WDHD1;WDR37;PHKA1;KCTD3;PPM1B;INCENP;ZNF318;RPL24;RAI14;HDAC2;RBM8A;XPC;FOXK1;STK3;PGRMC1;HECTD1;PRKAR2A;TRA2B;SAFB2;CTNNA1;IGF2BP2;SPTBN1;STARD13;SLC16A1;CCZ1B;CBX3;NEK6;TXNL1;LARP7;CYBRD1;NAP1L1;OXR1;NFKB2;TNRC6C;APC;MPHOSPH10;NUP35;BUD13;STT3B;VIM;MPHO…								SARS-CoV MA15 Day4-PFU-10^4 GSE33266	30/300	0.463236	0.628677	1.03251	0.794536	DENND1B;PKDCC;GPR68;SLC8A1;NRBP2;HINT1;SH3PXD2A;ALKBH1;SMYD3;FAM19A4;SAMD11;KCNH2;WDHD1;USP25;UNC5CL;CD72;GFPT2;ATG10;COBL;RASSF9;YWHAZ;AZIN1;TNRC6C;CLIP1;ZNF615;SDC1;LCOR;HYOU1;EIF3E;EZR								hMPV 12Hour GSE8961	32/300	0.315769	0.43587	1.11085	1.28052	PHLPP2;DET1;TMEM183A;RBM8A;SLC35F2;FBXO28;FNBP1L;CSF2RA;CKS1B;FBL;SCPEP1;FRAT2;MMP24;PBK;TCP11L1;PDE4B;DENR;OIP5;SPTBN1;MAP3K4;CEP78;RRM2;SCARA5;TEX10;ATG9B;SMARCA2;ASRGL1;ZWINT;SLC25A16;VOPP1;ALPK2;CNIH4								Intestinal adenocarcinoma	2022-04-08	0.00451816	0.151964	9.30515	50.2446	APC;IDH1;IDH2;CABLES1
	Top 500 down genes for SARS-CoV-2 infection in Rhesus macaques at Group 1 dose in Bronchoalveolar Lavage at 7 DPI from GSE156701	55/455	0.0532799	0.10802	1.28518	3.76839	PTPRT;PTPRU;RBM25;NKAP;TRH;IPO8;ZC3H12B;AP1S2;ENPP1;KIF21A;CGNL1;DYNC2H1;PNISR;KCNK12;REV1;KAZN;ITPKB;GPRC5B;CLEC4D;SCGB2A1;PNLDC1;SCN8A;MAML3;MATN2;GYPC;KLRB1;SEMA3D;YTHDC1;PRUNE2;AMIGO2;PON1;ATP10A;ALDH3B2;ATXN1;TCEAL2;PDGFC;CHRNA10;IGF2BP2;CYYR1;CYP2F1;ZBED5;SASH1;ARHGEF37;FAM189A2;MOK;AIG1;CLK1;MAPK10;SPSB2;FAM151A;CLEC6A;TOMM7;NAA16;MPHOSPH8;ZFP28								SARS-CoV MA15 Day7 GSE49263	30/300	0.463236	0.628677	1.03251	0.794536	TOP2A;SLC35F2;PSEN1;CKS1B;LMNB1;ARV1;HELB;ESD;EFHD2;OIP5;KPNA2;CDV3;DAXX;CENPW;RRM2;EDEM1;MMP2;LARP7;PARP16;ZWINT;CHFR;ETV6;INCENP;KIFC1;CCDC86;KIF20B;UMPS;NIT2;ERGIC1;CDK5R1								icSARS CoV 0Hour GSE33267	32/300	0.315769	0.43587	1.11085	1.28052	WDSUB1;IFT172;AMIGO2;CD1D;TFPI;HS6ST1;CSF2RA;GOLGA4;RGS2;MAN2A1;C6ORF106;KYNU;GPBP1;TRIM24;MAN1C1;MFSD1;DGCR6;NDUFV1;SMNDC1;STARD4;EDN1;CNOT6L;LRRN3;GOLM1;GALNT2;AKR1A1;SSU72;THOC2;KLF15;PSMC4;DOK5;RAF1								OSSIFICATION OF THE POSTERIOR LONGITUDINAL LIGAMENT OF SPINE	2022-04-08	0.00451816	0.151964	9.30515	50.2446	CCDC91;P2RY1;ENPP1;SOX9
	Top 500 up genes for SARS-CoV-2 infection in Mesocricetus auratus hamster blood Day 2 from GSE162208	45/363	0.0533262	0.10802	1.3218	3.87462	CDS1;CDA;PFKFB3;TFRC;AIRE;UNC93B1;C5AR1;TNFAIP3;ZC3HAV1;VLDLR;IQGAP2;IFIT2;LMNB1;TRPM2;UGCG;RAB20;CHST12;NAMPT;CTSF;SLC35A5;METTL9;ANKRD13A;HERC6;MCL1;USP25;GBP7;PCGF5;ARRDC3;PMM2;MBD2;MX1;ARPC5;TOR1B;DCK;AICDA;FIG4;NT5C3A;ACTA1;DAP;RNF125;TSSK3;PIK3AP1;RIN2;CARD14;LPIN2								SARS-CoV 48Hour GSE47962	30/300	0.463236	0.628677	1.03251	0.794536	ZNF133;MTRR;TGFA;ADM;NRBP2;TFG;SMARCAD1;HIVEP2;GABRE;IP6K2;MCL1;OFD1;ZNF561;NBPF9;SMOX;ATG10;UBE2E1;ELMOD3;NBPF11;KLF4;ETV6;PARP11;AHI1;UCK2;ADAM17;PSME4;C19ORF66;ZNF611;SRSF6;ZNF213								icSARS CoV 60Hour GSE33267	32/300	0.315769	0.43587	1.11085	1.28052	ART5;SOX2;ZFP14;PRDX4;ING3;SCP2;IGFBP7;HIVEP2;RRP12;KIAA0319L;SLC22A11;GSTM3;GABBR2;SEPT11;DNAJC11;ALG13;VRK1;SHISA3;SYT14;ELL2;PRDX6;RNF144B;ACTA1;TMEM135;GSTA4;RRAGB;GSTA3;LPCAT3;PEMT;EIF3H;SERHL2;MMACHC								Ureterocele	2022-04-08	0.00451816	0.151964	9.30515	50.2446	EPHA4;EPHA7;ITGA6;TP63
	Top 500 downregulated genes in human nasal epithelial cells with SARS-CoV-2 infection (Mutant, 8 hpi) from GEO GSE162131	53/437	0.0541789	0.10928	1.28985	3.76051	TFRC;PPP1R9A;RCBTB1;IMMP2L;CTSF;GPRASP2;LMCD1;CGNL1;CERS4;TRIQK;ELMOD3;ZNF75D;NBPF11;TMEM150C;KCTD7;GPRC5B;NCOA7;DNASE2;FAM20A;BCAT1;MATN2;PTGER4;ATP10B;PPM1K;ATXN3;ZFP14;RNF213;ZNF827;CNTNAP3B;INPP5D;ANKRD10;LRIG3;SMYD3;ABCA1;TTC14;CBX7;TGFB2;LSAMP;PHKB;AIG1;CLK1;MAPK10;KITLG;NBEA;CCPG1;TCEA3;COL5A2;MKRN1;CACHD1;LNX1;XAF1;PIK3AP1;YPEL2								SARS-dORF6 96Hour GSE47960	30/300	0.463236	0.628677	1.03251	0.794536	IFITM3;PRPS2;AARS2;CD81;NEDD4L;SAMHD1;NRBP2;RAI1;RNF213;SIPA1L1;SPTLC2;ZNF629;PLXNA2;PLXNA1;MGAT1;A4GALT;SMNDC1;HERC6;GALNT7;MX1;IRF2BP2;CDKAL1;PRRC2B;SLC6A6;PLSCR1;TSPAN14;SCD;BHLHE40;XAF1;RNF187								A-CA-04-2009(H1N1) 12Hour GSE47962	31/300	0.387113	0.516684	1.07151	1.01691	BHLHB9;SCHIP1;SLAIN2;FAM169A;RPAP3;RAP1GAP;NUDT4;MRPL20;PPP3CA;NRBP2;RGS5;ZNF845;AMZ2;RSU1;PPARGC1A;RAB11FIP4;ZNF684;WWOX;PRKAB2;LRRC23;GALNT2;PCDH7;PIFO;PBX3;CNOT10;TMEM42;GADD45G;ZFP62;DAD1;CENPO;TECPR2								Vitamin Deficiency	2022-04-08	0.00451816	0.151964	9.30515	50.2446	MTRR;PRL;PSEN1;APOB
	Top 500 up genes for SARS-CoV-2 infection Day 14 in ferret nasal turbinates from GSE160824	46/373	0.0550142	0.110495	1.31401	3.81084	RTP1;WIPF3;MPV17L;CACNA1B;PSEN2;CELF4;PRKX;PCDH19;CDH7;RHOBTB2;SOX2;PNMA1;PTCHD1;MAP7;SOX9;ZSWIM5;KCNJ2;LINGO2;GABBR2;ST6GAL1;LRRC23;TIGD4;TMEM30B;GOLM1;KCNK12;PMM2;ACSL5;ANK2;TMC7;RGMB;ATP1B1;SORL1;SYT7;REEP1;CPEB1;KIF9;COQ2;PPP2R2C;LPCAT4;DMRTA1;NUP50;ULK2;HYOU1;LRRN1;PFKP;HCN1								SARS-dORF6 96Hour GSE47962	30/300	0.463236	0.628677	1.03251	0.794536	IFITM3;TMEM87B;ZNF195;ZC3HAV1;PSEN1;CHD1;RNF213;CASP10;NAMPT;MARVELD3;CYP1B1;ZNF600;OFD1;H3F3C;NBPF9;FAM46A;SSU72;CFLAR;GP6;TOR1B;CHFR;NBPF15;PDP1;PSMA6;XRN1;AAK1;C19ORF66;CD47;SRSF6;LPIN2								A-VN-1203-2004(H5N1) Day7-10^2pfu GSE33263	31/300	0.387113	0.516684	1.07151	1.01691	MAML2;SEMA3A;GRIK3;ATP10A;SIPA1L2;FGF3;RAI1;DSEL;KPNA2;SEPHS2;TMEM132D;RRM1;LRRN3;PRKCB;CDKAL1;STAM;TRNAU1AP;POU3F1;SLC25A16;MGAT4C;TTC8;PNLDC1;ID4;SP5;DNASE2;STT3B;VSTM2A;SMPDL3A;ZNF432;CDH18;KCNK3								Epileptic Seizures	19/103	0.0046031	0.154165	2.11174	11.3633	ACHE;BCHE;RBFOX1;BDNF;IDH2;HTR1A;SLC2A1;SLC30A1;GRIK1;TRH;SLC8A1;SLC8A3;IL6;CYP11A1;CNR1;NPY;ALPL;TCF4;HCN1
	500 genes down-regulated by MHV-A59 in murine liver cells from GSE146074 3d	50/410	0.0554712	0.110942	1.29767	3.75271	NRP1;TMEM183A;COL14A1;HMGB1;RPL8;TSPAN12;GHR;DEPTOR;CHP1;SLC25A47;PDK1;STARD4;IAH1;MMD;RPSA;PRLR;PCCB;SUCLG1;CYP2E1;ENPEP;SLC47A1;HPGD;AK2;AK4;HSD17B6;UQCRH;PRDX4;HECTD1;UGP2;SC5D;NDUFV1;BCHE;CYB5A;NDUFA4;GOT2;IDH2;COX6C;PRDX6;DHRS4;PTPRD;MSRA;PINK1;SUCLA2;LPCAT3;BHLHE40;PEMT;LPIN1;KLKB1;LPIN2;GALK1								icSARA deltaORF6 0Hour GSE33267	30/300	0.463236	0.628677	1.03251	0.794536	NBAS;C2CD4B;PCDH19;CXCL14;CTSO;PGRMC2;FAM174A;PDPN;ZNF564;IP6K2;GABBR2;SEPT11;PPTC7;AKR1A1;WNT7A;SYT14;SNCAIP;TUBB4A;ADRA2B;TWSG1;NLRP12;SFPQ;PSMA1;GSTA4;SCD;SERHL2;NMUR1;C19ORF66;CENPO;PFKP								A-Vietnam-1203 CIP048 RG3-2004(H5N1)PB1-F2del 4day-MOI-10^4 GSE44441	31/300	0.387113	0.516684	1.07151	1.01691	SLC44A5;PCSK1;ATP10B;LIN7C;CXXC4;AMOT;ADD2;COL4A3BP;CDH2;ZIC3;PPFIA1;SLIT2;EPHA5;DYNC2H1;NANOS1;KIRREL3;MON2;FOXD1;KLHL4;PLXDC2;ADRA2C;PTPN13;HS3ST1;ZFP62;NOVA1;NFE2L3;ULK2;DSG1;C9ORF3;ISPD;TSPYL5								Mental Retardation, X-Linked	21/118	0.00463188	0.154474	2.02186	10.8671	TMEM185A;WWOX;NLGN4X;MAOA;ARX;MBD2;CASK;ACSL4;PCDH19;SMARCA1;LBX1;AFF2;ZMYM3;PTCHD1;IL1RAPL1;AP1S2;ARSD;FGF13;GRIA3;BRWD3;AGFG1
	Top 500 up genes for SARS-CoV-2 infection in Rhesus macaques at Group 1 dose in Bronchoalveolar Lavage at 4 DPI from GSE156701	57/476	0.0576678	0.114851	1.27149	3.62764	SEMA5A;CPM;NRP1;SLC35F6;SLC35F3;F13A1;ANTXR2;GIMAP8;IFIT2;RPS6KA4;EDNRB;UBE2Q2;SLC25A44;CMKLR1;HERC6;TLE4;PRKCB;ARRDC3;TBC1D8;ADAM10;SPTB;LY6D;MYADM;PADI2;RAF1;KHDRBS3;SLC47A1;CNP;AIRE;FOXK1;SAMHD1;LRP8;USP18;MSTO1;ST8SIA4;NLRP2;IGFBP7;MGAT1;BUB1;GGT5;GZMA;PLCL1;MX1;FN1;CYBRD1;TOR1B;SULF2;ANLN;NLRP12;SEC23IP;MAFB;RAB15;CYP2S1;TCF4;AVL9;XAF1;ZNF354C								icSARS CoV 0Hour GSE37827	30/300	0.463236	0.628677	1.03251	0.794536	APP;ZNF195;CTNND2;HMGB1;LRP8;AKAP12;RAI1;SEPT9;CNST;SERP1;RNF19A;GABRE;FBXO7;RALBP1;CAD;DNAJC11;DHCR24;NETO2;NBPF11;COX6C;PHKA2;PRLR;FOSL2;SLC7A5;MYO1B;RBL1;MYO3B;SDC1;SPRY2;HRASLS								A-Vietnam-1203 CIP048 RG3-2004(H5N1)mutPB2-627E 24Hour GSE43203	31/300	0.387113	0.516684	1.07151	1.01691	PSMD12;PROS1;CDCA7;SLC2A1;TMTC1;F11R;KRTCAP3;RAI1;PAIP2B;TP53BP2;AP3S2;DMD;ZNF445;SMNDC1;RAB11FIP4;WDHD1;SEMA6A;PDCD6IP;MACC1;MSL2;WDR75;PLEKHA7;ANLN;RRAGB;CCPG1;RAB15;CTDSP2;RHOU;ANG;VIM;MAPRE1								Bone Cysts, Aneurysmal	2022-07-23	0.00490627	0.161929	4.0746	21.6656	IL34;IDH2;CDH11;TNFAIP3;TNFSF11;TUBB4A;GBP1
	Top 500 down genes for SARS-CoV-2 infection in Rhesus macaques at Group 3 dose in PBMCs at 14 DPI from GSE156701	55/459	0.0606924	0.120125	1.27216	3.56452	TMEM41A;FCAR;RCBTB1;LMNB1;SCPEP1;BASP1;ZNF83;FTH1;NAMPT;EFHD2;PROK2;SIRPA;OSTF1;TMED7;SLC35A5;PRIMA1;ATG3;TLE1;ANXA3;RIPK2;VASH2;PAWR;SDHC;RAB32;TPST1;PSMA1;PELI1;CD47;SGK1;RAF1;ARL8B;PFKFB3;SGMS1;TGFA;PSEN1;RAB20;SNX2;UGP2;AMZ2;PRODH;SMNDC1;KCNJ2;CADM1;APOBEC3G;AGK;YIPF4;TXNL1;CYBRD1;ARPC5;TUBB4A;SULF2;NFKBIA;MSRA;ABI1;SSBP2								A-Netherlands-602-2009(H1N1) 7Hour GSE40844	29/300	0.541502	0.708118	0.993834	0.609626	HPN;PCDH15;C1ORF94;IFIT2;EDNRB;DEPTOR;RAB42;NDST4;SLITRK4;RSU1;APOB;EPHA5;SPHKAP;MYH15;REV1;AXIN2;ADRA2B;SLC8A3;MAF;NAT1;ID2;DOK6;UBE2U;IRF8;NAA16;FAM20A;XAF1;ZNF114;SPAM1								HCV JFH-1 24Hour GSE20948	31/300	0.387113	0.516684	1.07151	1.01691	CDS1;PFKFB3;PLXND1;ADM;ARRB1;PNP;OLFML3;CASP6;PRDX1;DNMT3B;UQCRFS1;MGAT1;SLC25A44;DAXX;CPSF6;RRM2;TMEM30B;RARRES3;IDH2;CHFR;VANGL1;NFKBIA;CARHSP1;PSMA1;NAT2;FAM151A;RPUSD3;ID4;BAX;EPPK1;DHCR7								Elevated circulating follicle stimulating hormone level	2022-07-23	0.00490627	0.161929	4.0746	21.6656	CYB5A;WWOX;VAMP7;CYP11A1;CNBP;SOX9;ZFPM2
	SARS-CoV perturbation; 409 Down Genes from GEN3VA; Human Vero E6 cells; Accession: GSE30589 Platform: GPL570 Entry 2	47/385	0.0608228	0.120125	1.29876	3.63625	CD81;SDC2;NKAP;CAPG;GHITM;HMGB1;CKS1B;NFU1;CTSO;PGRMC1;PRDX4;PPP2R1A;CFL2;NUF2;EMC2;AP1S1;PLS3;AMZ2;UPP1;KPNA2;GALNT7;DDX18;LYPLA1;RRM1;CENPW;ANXA3;NDUFA4;IGFBP3;ACTL6A;UBE2E2;ACSL5;VRK1;DHCR24;CNOT10;LYZ;DCK;UCHL5;PSMA6;ANLN;TUBB2A;SUCLA2;GNPDA2;DAD1;NDUFAB1;ANP32E;RBM42;MAD2L1								A-Vietnam-1203 CIP048 RG3-2004(H5N1)mutPB1-F2del 3Hour GSE43203	29/300	0.541502	0.708118	0.993834	0.609626	PFKFB3;DAGLA;FAM107A;TULP2;PLD1;HS6ST1;BACH1;COL4A3BP;DEPTOR;CASP10;OLFML3;ERBB4;PDPN;CA4;SAMD11;MFAP3L;CNBP;PIFO;GOLPH3L;KY;PSG9;ITPKB;MAPK10;MAF;PRR16;RAPGEF2;SSBP1;KLKB1;ST6GALNAC5								SARS-BatSRBD Day7 GSE50000	31/300	0.387113	0.516684	1.07151	1.01691	GABRB3;SLC44A5;AARS2;ISM1;EEA1;SPRED2;EFR3A;ZFP14;UBE2Q2;ALKBH1;EFCAB1;PPP6R3;PPFIA1;LONP2;IDS;ZNF426;LDLRAP1;ACAA1;TNS1;C9ORF135;MON2;AADAT;LIX1L;COG2;TBC1D8;TMEM64;GAPVD1;SERPINB6;MYO1D;RAP2A;RAB18								Cervical Intraepithelial Neoplasia	32/205	0.00491687	0.161929	1.73004	9.19531	ENPEP;MTRR;MTR;MRPS30;HMGB1;TFPI;FHIT;SOX2;LAPTM4B;MYC;SLIT2;METTL9;BUB1;SEMA6A;CADM1;APOBEC3G;MMP2;MBD2;SLC52A3;FN1;CACNA2D2;CFLAR;MUT;NET1;IL6;PSMA1;APC;BAX;EZR;LPIN1;TLR4;TLR3
	SARS-CoV perturbation; 189 Up Genes from GEN3VA; Human bronchial epithelial 2B4 cells; Accession: GSE17400 Platform: GPL570; Entry 4	20/143	0.0616897	0.121332	1.51556	4.2218	DUSP5;ZNF571;CAB39;ZFAND2A;UBE2E2;EMP1;YWHAZ;SKA1;IGSF11;TTC8;UFM1;CCDC91;VAMP7;PDGFC;TP53BP2;TYW1;MB21D2;TRAM1L1;MMADHC;MAP4K3								SARS-BatSRBD 60Hour GSE47962	29/300	0.541502	0.708118	0.993834	0.609626	MRPS11;LGALSL;ATP5G3;NT5C2;LAPTM4B;RAI1;SERP1;SPTLC2;SAFB2;LDLRAP1;KIAA0319L;IP6K2;OFD1;ATF7IP;NBPF9;AKR1A1;RASSF9;PGD;ARFGAP3;MUT;FA2H;SLC6A6;MSRA;RABEP1;REEP3;ACO1;TRIM38;MPHOSPH8;ZNF552								SARS-CoV 48Hour GSE47961	31/300	0.387113	0.516684	1.07151	1.01691	CDS1;CCDC71L;MTMR2;HPGD;IFT172;RAP1GDS1;SLAIN2;BRCA1;SPATA6;LRP8;AGPAT4;LAPTM4A;PAIP2B;PNMA1;CTNNA1;STOM;FBXO7;IP6K2;ARHGEF37;MOK;MTSS1;SERPINB6;TMEM154;MAPK10;BACE2;SLC4A8;DIAPH2;MYO1B;PSMC4;TTC5;C16ORF45								Malignant neoplasm of esophagus	86/673	0.00507785	0.166537	1.37747	7.277	FOXA1;MTR;BRCA1;ETS1;FGF3;CTGF;RIMS2;SOX2;AKAP12;LAPTM4B;PPP3CA;GJA1;PNP;CASP8;CASP10;MYC;RNF19A;ZC3H12A;DNMT3B;KDR;CYP1B1;TIMP3;OIP5;SOX9;TP63;WLS;JAK1;PDK1;ANXA1;SEMA6A;DAPK1;IGFBP3;MMP2;AKR1A1;EMP1;UBE2E2;RPSA;VRK1;CSNK1E;DKK1;MTSS1;SLC7A5;CYP2E1;EZR;RAF1;TLR4;SEL1L;LTBP4;WDR20;XIAP;XPC;FOXK1;THY1;HSD17B6;FHIT;ADAMTS16;STK31;ERBB4;PRDX1;SPP1;EIF4EBP1;RPRM;SMAD2;GSTM3;WWOX;GOLM1;PLCL1;TXNRD1;TF…
	Top 500 down genes for SARS-CoV-2 infection in Rhesus macaques at Group 1 dose in PBMCs at 10 DPI from GSE156701	56/469	0.0620409	0.121518	1.26709	3.52247	EIF4A3;SNX13;FCAR;IFIT2;KRTCAP3;ALCAM;GOLGA5;SCML1;PPP2R1A;PDE4B;CA8;TMEM38B;SLC25A44;TLE1;RIPK2;ATG9B;MARS2;PAWR;RGMB;VAV2;KCTD7;MYADM;LCOR;TTLL11;TLR3;TSPYL5;AIRE;STXBP4;TGFA;POLD3;PNMA1;CHSY1;ADAMTS17;RNF217;GBP1;CDR2;CMTM7;CBX7;MON2;CADM1;SEMA4F;NETO2;PTPN13;AIG1;ZWINT;HS3ST1;FOSL2;RSPH3;KLF7;TCEA3;LRRN1;SERHL2;ZNF611;PIK3AP1;SSBP2;CD320								SARS-BatSRBD 96Hour GSE47960	29/300	0.541502	0.708118	0.993834	0.609626	IFITM3;PHLPP2;ARX;WDR4;PCSK9;ZC3HAV1;USP18;IFIT2;CHSY1;ZC3H12A;A4GALT;HLA-DQA1;HERC6;AKIRIN2;APOBEC3G;ARHGEF37;MX1;EMP1;TOR1B;PLEKHA7;FA2H;SLC6A6;PSMA6;PLSCR1;CYP2S1;NCOA7;C19ORF66;XAF1;TRIB2								SARS-dORF6 84Hour GSE47960	31/300	0.387113	0.516684	1.07151	1.01691	INVS;TMEM41B;USP32;BNC1;DUSP19;U2AF1;HSD17B6;SPATA6;NUDT4;PAIP2B;ATXN1;ANKRD28;WWOX;CYB5A;MBNL1;STARD13;ATP8B1;TXNL1;VASH2;SDHC;TMEM42;RUFY1;SLC25A16;SLC4A8;CNOT6;MYO1B;ARPC2;APC;NDUFAB1;TMCC1;RAI14								Tonic Seizures	19/104	0.00513122	0.167518	2.08678	11.0024	ACHE;BCHE;RBFOX1;BDNF;IDH2;HTR1A;SLC2A1;SLC30A1;GRIK1;TRH;SLC8A1;SLC8A3;IL6;CYP11A1;CNR1;NPY;ALPL;TCF4;HCN1
	300 proteins up-regualated at 8h in SARS-CoV-2 infected cells from Bouhaddou et al. 2020	37/295	0.0644336	0.125631	1.33845	3.67019	TOP2A;SETD2;HDAC2;RBM8A;FBXO28;XPC;ARRB1;PYGL;FNBP1L;NT5C2;BZW1;CHD1;STK3;AKAP12;CDH6;EFR3A;PGRMC1;HECTD1;DPYSL3;PPP6R3;CTNNA1;OSTF1;SPTBN1;DDX18;WDHD1;STARD13;SLC16A1;CCZ1B;TXNL1;LARP7;CYBRD1;GAPVD1;PPM1B;MPHOSPH10;RPL22L1;EZR;RAI14								SARS-CoV MA15 Day1-PFU-10^5 GSE33266	29/300	0.541502	0.708118	0.993834	0.609626	TGFA;ZNF44;THY1;VSIG10;TATDN3;AKAP10;AP1S2;HIVEP2;SMYD3;NDUFV1;FAM19A4;CDR2;CDKL3;SEMA4A;ATP8B1;NDUFA4;GFPT2;GOLPH3L;TNRC6C;RSPH3;SCN8A;UBE2U;PDE5A;TRIB1;DOCK2;ZNF213;MPHOSPH8;PPP1R12C;CDK5R1								A-CA-04-2009(H1N1) 18Hour GSE47960	30/300	0.463236	0.560394	1.03251	0.794536	SATB2;RMND1;MTR;UQCRH;MRPL20;IPO8;ZNF827;ZMYM3;FAM172A;LEPROTL1;WDR5;TAF9B;SEPHS2;IP6K2;LYPLA1;PLA2G12A;ERVMER34-1;PCDH20;PHKB;TRNAU1AP;SLC25A16;CNOT6;NDUFAF7;HSBP1L1;CHMP3;COPG1;FAM98A;ITM2C;RAB7A;ZFP28								Shy-Drager Syndrome	15/75	0.00517384	0.167518	2.3323	12.2775	LINGO2;PRNP;CNP;BDNF;RMDN2;SNCAIP;ATXN3;COQ2;PINK1;ATXN1;MAP2;EIF4EBP1;SPP1;PLP1;FBXO7
	Top 500 up genes for SARS-CoV-2 infection in Rhesus macaques at Group 2 dose in PBMCs at 7 DPI from GSE156701	55/461	0.0646706	0.125631	1.26575	3.4662	TOP2A;GIMAP8;ARV1;SPTLC1;SMPD1;STMN1;NUF2;PBK;DHX15;OIP5;WDR7;PDK1;DUSP4;USP44;ACTL6A;ARRDC3;SERPINB9;KCTD3;TRNAU1AP;KIFC1;KCNMA1;FAR1;ITGA6;UQCRC2;ROR2;MATN2;ZC4H2;CDCA7;ABCB8;LRP8;SKA1;PGRMC1;PLXNA2;SEC23B;BUB1;RRM1;CENPW;RRM2;CEP152;GZMA;DHCR24;PBX4;LRPPRC;ZWINT;ANLN;DIAPH2;SUCLA2;XPNPEP1;SLCO4C1;ANP32E;TAF4B;NOL11;KCNK1;PFKP;MAD2L1								SARS-CoV 48Hour GSE47960	29/300	0.541502	0.708118	0.993834	0.609626	RBM25;WDR1;ADM;FOXK1;RAI1;SPRED2;SIPA1L1;CHSY1;CASP6;CNTNAP3B;ZC3H12A;SAFB2;PLXNA1;JARID2;MCL1;H3F3C;IRF2BP2;RASSF9;INO80;NBPF11;NFKBIA;PSME4;BHLHE40;SPRY2;SSBP1;TRIM38;SRSF6;LPIN1;TECPR2								A-VN-1203-2004(H5N1) Day1-10^4pfu GSE33263	30/300	0.463236	0.560394	1.03251	0.794536	COL14A1;SEMA3A;EIF4A3;ATP5J;PCSK9;SLAIN2;LCLAT1;NOL6;AMOT;ADAMTS3;PRKAR2A;SLITRK6;FLVCR2;SOCS4;CALN1;NUDT12;UNC13B;TMEM132C;EDN1;WDR37;TMEM30B;EDEM1;ENTPD6;KCNAB1;APBB1IP;MGAT4C;CNOT6;NDUFAF7;AAK1;TLR3								Acinar Cell Carcinoma	1935-09-01	0.00519255	0.167518	3.2254	16.9673	ANO1;APELA;APC;TMPRSS2;CASK;CTNNB1;LYZ;PRLR;ETV6
	SARS Perturbation 143 Down Genes from GEN3VA Mouse Lung; Accession: GSE68820 Platform: GPL7202 Entry 4	19/136	0.0678331	0.131236	1.51334	4.07194	FN3K;SLC35F3;SLC6A15;MAMDC2;PON1;KCNIP4;SPTB;CIDEC;SFRP2;PPP2R2C;HSBP1L1;LGALS12;CYP2E1;CDH26;CDH16;VSTM2A;CYP2F1;RIMKLB;HCN1								icSARA deltaORF6 60Hour GSE33267	29/300	0.541502	0.708118	0.993834	0.609626	N6AMT1;LIN54;DLX2;TMEM41B;IFT172;NTM;OGDHL;THY1;BZW1;NOL6;ALDH3B2;EFR3A;CHST12;CYP11A1;ZIC3;BCL7C;RPRM;ABCA1;RPL39L;ATF7IP;STARD4;GALNT2;FAAH2;KLF4;YWHAZ;TMEM154;SMOC2;MSH5;LCORL								A-Vietnam-1203 CIP048 RG4-2004(H5N1)NS1trunc 7Hour GSE43204	30/300	0.463236	0.560394	1.03251	0.794536	SLC24A1;ENPEP;TUSC3;PSEN2;PCSK9;PKHD1;EEA1;ARV1;PTAR1;NNT;ERBB4;DPYSL3;ST8SIA4;SLC19A3;RSU1;SMYD3;TAC1;RAB11FIP4;CGNL1;TXNL1;WNT9A;THOC2;MUT;NCOR2;ANO1;DIAPH2;ZNF718;CD48;PFKM;ZNF354B								Tooth agenesis	1935-09-01	0.00519255	0.167518	3.2254	16.9673	GHR;CENPE;GJA1;ADAMTS3;CEP152;NOL11;MAP3K7;TP63;FOXP1
	SARS-CoV perturbation; 283 Down Genes from GEN3VA; Human Vero E6 cells; Accession: GSE30589 Platform: GPL570 Entry 7	32/252	0.0708325	0.136482	1.35687	3.59222	TOP2A;PCSK1;TMEM200A;TMEM160;PLOD2;CENPC;NUP85;CA2;MED10;CFL2;TRA2B;NUF2;PSD3;DHX15;PBK;AP1S1;UPP1;ANKRD13A;BCHE;RRM1;NUP155;PCDH9;ANXA3;BDNF;ZWINT;TNNT1;DAD1;NDUFAB1;PRR16;HYOU1;SRSF6;CDO1								icSARS CoV 30Hour GSE37827	29/300	0.541502	0.708118	0.993834	0.609626	ACHE;TMEM41A;ATL2;FAM214A;CDH6;CDH4;MYC;ZC3H12A;PDE4B;UQCRFS1;MB21D2;SMAD2;MMD;ATP8B1;PDE4D;LSAMP;PAWR;RPSA;INO80;CFLAR;GADD45G;CLIP1;WAC;NFE2L3;STT3B;TLR4;ZNF213;FERMT2;BRWD3								Enterovirus 71 8Hour GSE15323	30/300	0.463236	0.560394	1.03251	0.794536	CCDC71L;SCOC;NVL;COX7C;CHD1;UQCRH;SEPT9;PGRMC1;FTH1;GPBP1;NUDT15;FN3K;MMD;LARP7;ANK2;RASSF9;DEK;MN1;DUSP23;CNOT6;RPS29;PARD3;TCEA3;UBE2V2;TCEA1;DSG1;HYOU1;TCF4;EIF3E;TNIK								Pierre Robin Syndrome	2022-08-29	0.00522615	0.167771	3.5488	18.6457	GRIP1;SATB2;EIF4A3;RAB18;SOX9;DGCR6;FREM1;DGCR2
	Top 500 up genes for SARS-CoV-2 infection in Rhesus macaques at Group 2 dose in PBMCs at 4 DPI from GSE156701	55/465	0.07319	0.140072	1.25312	3.27653	ADM;IFIT2;ARV1;RGS2;RAB42;STMN1;NUF2;CA4;WDR7;HERC6;IL15;ARRDC3;PEX1;KIFC1;DOK6;KCNMA1;DNASE2;ROR2;SGK1;SMPDL3A;RIN2;PPP1R15A;FH;WDR25;CNP;UNC93B1;TMPRSS2;ATP10A;PRCP;USP18;SKA1;PLAC8;PLXNA1;GPAT2;ZNF622;DMAP1;SEC23B;GBP1;SASH1;ZNF420;GGT5;MYO10;PCGF5;APOBEC3H;GZMA;MX1;DNAJC11;TOR1B;KLF8;PARP11;XPNPEP1;SPATS2L;NMUR1;BUD13;XAF1								icSARS CoV 60Hour GSE33267	29/300	0.541502	0.708118	0.993834	0.609626	SPON1;IFT172;THY1;ALDH3B2;SESN3;CYP11A1;ZIC3;PRDX1;RSPO3;ZNF568;ABCA1;STARD4;YIPF4;DAB2IP;FAAH2;KLF4;MARCH3;SMOC2;IL6;KBTBD6;NAT1;NAAA;MSH5;NOX4;TAF4B;LCOR;XAF1;LCORL;PFKM								HCV JFH1 96Hour-Huh7 5 1c2 GSE29889	30/300	0.463236	0.560394	1.03251	0.794536	WDR4;PDLIM1;CDH5;PRDX4;FTH1;BCL7C;SLC25A44;GRIA3;PGM1;UNC13B;CYB5A;ST6GAL1;IAH1;RRM2;SRD5A3;GOT2;DNAJC11;A2ML1;NR2F2;DKK2;ZWINT;QDPR;LARS2;SLC6A6;SUCLG1;HYOU1;ROR2;SPAM1;ERGIC1;ITM2C								Intelligence	33/214	0.00524286	0.167771	1.70538	8.95475	BCAR3;LUZP2;ULK4;AFF3;PCDH17;CDH2;MAN2A1;ERBB4;IGFBP7;CALN1;RUNX1T1;ATF7IP;RBFOX1;GRID2;SYT1;BCL11A;DENND4A;BTN2A1;MYH15;PDE4D;PLCL2;CACNA2D2;SYT7;FOXP1;SLC22A23;RALYL;PINK1;IFT81;KIF16B;REEP3;TTLL11;MAML3;CNTN4
	500 genes down-regulated by MHV-A59 in murine spleen cells from GSE146074 3d	52/437	0.0732869	0.140072	1.26149	3.29674	RBM25;CD81;RPL8;ETS1;GIMAP8;GOLGA4;TMSB4X;DHX15;ANKRD13A;JAK1;ACTR3;PNISR;PRKCB;RPSA;ASH1L;VAV2;APBB1IP;ITPKB;RAPGEF1;LY6D;SRSF6;EZR;DDX6;PIK3R1;UQCRH;UGCG;HECTD1;INPP5D;SAFB2;IGFBP7;MCL1;ATF7IP;CD72;CBX3;EDEM1;CNBP;CMTM6;ARPC5;SORL1;NFKB2;CLK1;NFKBIA;MAFB;EIF3K;PARVG;RPS29;EIF3H;CTNNB1;RPL22L1;CRLF3;CDC42SE2;ITM2C								A-Netherlands-602-2009(H1N1) 24Hour GSE40844	28/300	0.61896	0.763068	0.955483	0.45836	PCSK1;RTP1;PAK1IP1;SLC2A1;TNFAIP3;ITLN2;JRKL;SAMHD1;USP18;NUAK1;NT5E;CNST;SCML1;SPTLC1;DHX34;MB21D2;SEC11C;EDN1;RIPK2;PLCL1;PCDH7;MX1;GTPBP8;ACTA1;FAR1;SGK1;XAF1;CDO1								HCoV-EMC2012 7Hour GSE45042	30/300	0.463236	0.560394	1.03251	0.794536	TMTC3;CBLB;ARRB1;ATP5G3;FNBP1L;NFU1;SEC61G;GAR1;FADD;ARSD;CBR4;SNX6;DGCR2;DNAJC19;GSTM3;CBX7;RRM1;TMEM61;YWHAZ;QDPR;MYO1D;MYO1E;TNNT1;MAN2B2;GORASP2;IMPAD1;MYADM;RAB18;BAX;DNASE2								Myocardial Infarction	118/966	0.00528464	0.168427	1.31134	6.8753	PROS1;F13A1;CTGF;GJA1;GOLGA4;EDNRB;ZC3H12A;NAMPT;TNFSF11;ENPP1;CYP1B1;SIRPA;GGT1;MBNL1;ANK2;RPSA;ADAM17;SFRP2;COL4A2;PAPPA;GPR160;AGTR1;VOPP1;SLC27A6;IL6ST;TRIB1;SCG2;ARHGEF26;AIRE;INSIG2;MAPKAP1;APOB;PROM1;PPARGC1A;ABCA1;SMAD2;TGFB2;BDNF;BTN2A1;GFPT2;FN1;RMDN2;GP6;NFKBIA;MSRA;IL6;DAB2;ID2;TNFSF4;COL5A2;NOX4;SDC1;NOX5;ACHE;PCSK1;NRP1;SETD2;CELF4;PCSK9;MTR;ADM;BRCA1;HMGB1;VLDLR;GLI3;FCAR;RYR3;CASP…
	SARS-CoV perturbation; 98 Down Genes from GEN3VA; Human bronchial epithelial 2B4 cells; Accession: GSE17400 Platform: GPL570; Entry 6	13/87	0.0771492	0.146862	1.63594	4.1913	TOP2A;PFKFB3;IDH2;TMEM181;SEMA3E;ASRGL1;PAPSS1;NBEA;PSD3;AP1S1;ACO1;ERGIC1;SERINC5								A-VN-1203-2004(H5N1) Day1-10^2pfu GSE33263	28/300	0.61896	0.763068	0.955483	0.45836	PHF3;AHCTF1;FH;CSF3R;ITGB5;YTHDC1;CHRNA6;TMTC1;GRPR;CDH5;C3ORF18;ZFP14;FAM172A;DENR;PRNP;ARHGEF10;RALBP1;SFMBT2;AGL;NAP1L3;ZNF75D;KCTD7;RAB32;RSPH3;TPST1;MEIS1;RPL24;SP5								HIV Infected-mDC GSE42058	30/300	0.463236	0.560394	1.03251	0.794536	SPAG16;NBAS;INO80D;TNKS;PON1;ZNF44;FOXK1;AKAP12;ZNF808;ZFP14;ZMYM3;MTHFD1L;SPTLC3;CASP6;DMD;SAMD11;ZNF420;NSUN4;ATP8B1;TBCD;PAWR;KY;CPEB1;PDP2;PPP1R3B;NCL;TRIP11;SPRY1;PFKM;ADA								Prostatic Intraepithelial Neoplasias	28/174	0.00536061	0.170162	1.79269	9.3734	FOXA1;SETD2;PROS1;RAP1GDS1;TMPRSS2;IQGAP2;AKAP12;MYC;SPP1;ENPP1;ZBED1;SOX9;TP63;TGFB2;ANXA1;SYT1;MME;SMOX;IGFBP3;TERF1;ELL2;MYO1E;TMEFF2;ANG;VIM;EZR;SGK1;FGF10
	500 genes up-regulated by SARS-CoV-2 in human Calu3 cells at 4h from GSE148729 mock totalRNA	57/487	0.0805483	0.15272	1.23819	3.11888	LGALSL;TNFAIP3;MTR;ETS1;MYSM1;HK2;AKAP12;ZNF445;TNS1;ZNF18;CR1;PPTC7;MARS2;PHKA1;TMC7;ASH1L;SERPINB8;TMEM150C;ETV6;SLC7A5;PALLD;MTF1;ZNF318;MYADM;TSSK3;TRIB1;RAPGEF6;ARHGEF5;RAI14;WDR27;MTMR3;PFKFB3;FOXK1;ADAMTS15;RAI1;NUAK1;DHX34;PODXL;PLXNA1;ZKSCAN2;SULT1A4;PPARGC1B;LAIR1;LRRC37A3;ZNF462;AKIRIN2;MYO10;HELZ;KLF4;KLF7;CNOT6;TSPAN14;LRCH1;BHLHE40;EPPK1;SERHL2;SPRY1								A-VN-1203-2004(H5N1) Day4-10^2pfu GSE33263	28/300	0.61896	0.763068	0.955483	0.45836	ZNF492;MAOA;MRPS11;PPP1R9A;SAMHD1;VSIG10;MSTO1;AP1S2;ACAA1;SAMD11;TOE1;EOMES;CDV3;PLCL2;HPCAL1;ADAM10;GP6;PBX1;PSMA6;KLF7;IL6;PDP2;RPS29;LHX2;GNB4;ACO1;LGMN;MAD2L1								SARS-BatSRBD 60Hour GSE47962	30/300	0.463236	0.560394	1.03251	0.794536	MTMR2;TUSC3;SEL1L;SLC2A1;FAM86C1;TMEM182;JRKL;IPO5;ATXN1;FAM174A;ESD;TCP11L1;CTNNA1;IDS;METTL8;FBXO7;RIMKLB;TIGD4;SRD5A3;TRNAU1AP;SENP2;TMEM154;TPST1;MYO1E;IFT81;DAD1;PPP2R2D;UMPS;NIT2;CNIH4								Liver neoplasms	156/1321	0.00545646	0.172512	1.26499	6.5918	NCKAP1;APP;TFRC;CD81;PLOD2;BACH1;CTGF;RIMS2;SOX2;LAPTM4B;FBL;GJA1;SCP2;MYC;RNF19A;ZC3H12A;STMN1;KDR;CYP1B1;GGT1;MAP3K7;TP63;CXADR;IGFBP3;VASH2;SDHC;SLC30A1;ACSL4;PRLR;ASRGL1;SFRP2;NCL;AGTR1;CYP2E1;IL6ST;RAF1;TRIB2;CNP;TNKS;INSIG2;HPN;ERV3-1;C5AR1;TGFA;XPC;THY1;ZC3HAV1;CD1D;IQGAP2;EFNA5;FHIT;UGCG;ADAMTS17;ST8SIA4;TP53BP2;SMYD3;APOB;PROM1;PPARGC1A;MCL1;ABCA1;GGT5;TMEM132D;SMAD2;AKIRIN2;GSDMB;APOBEC…
	SARS Perturbation; 291 Up Genes from GEN3VA Mouse Lung; Accession: GSE19137 Platform: GPL1261 Entry 5	34/274	0.0826221	0.156027	1.32143	3.29496	IFITM3;YTHDC1;TMEM160;RPL8;ETS1;GIMAP8;PLAC8;PPP2R1A;BASP1;CA2;FTH1;STMN1;KDR;ACAA1;HLA-DQA1;SPTBN1;MCL1;HPCAL1;AKR1A1;FAM189A2;RPSA;PGD;YWHAZ;NFKBIA;QDPR;SNRK;ARPC2;RPS29;CYP2S1;KIF26B;CTDSP2;IRF8;PDE5A;VIM								A-Vietnam-1203 CIP048 RG3-2004(H5N1)mutPB1-F2del 24Hour GSE43203	28/300	0.61896	0.763068	0.955483	0.45836	PPP1R15A;USPL1;CD83;CITED2;PPM1K;USP18;IFIT2;CKS1B;SCML1;BCL7C;IDS;DGCR6;PPTC7;PCGF5;PIFO;FAM46A;MX1;RGMB;TNRC6C;ACTA1;MAFB;CHMP3;MT1H;SGK1;IL6ST;CDO1;ERGIC1;CCL26								SARS-BatSRBD Day1 GSE50000	30/300	0.463236	0.560394	1.03251	0.794536	TMEM41A;DUSP19;SEMA3E;OMA1;NENF;AKAP1;SCPEP1;HMGXB4;SPTLC2;ZNF629;PPP2R1A;AP1S1;AMZ2;KPNA2;RNGTT;MUSK;HTR1A;VRK1;SMARCA1;MRPS7;AHI1;ELF2;SUCLA2;MTF1;KBTBD2;UBE2V2;RAB18;ISPD;ZNF354A;CDH18								Kidney Diseases	82/639	0.00549046	0.172895	1.38354	7.20098	NRP1;SETD2;MTRR;JADE1;SLC2A1;ADM;HMGB1;PKD2;PCSK5;CTGF;GHR;GJA1;EDNRB;BASP1;CA2;SMPD1;TMSB4X;NAMPT;KDR;TIMP3;ENPP1;CEP97;TMED7;UNC13B;EDN1;ANXA1;TRPC6;PRKCB;IGFBP3;MMP2;CAD;ADAM10;CDKAL1;F3;ADRA2B;ADAM17;COL4A2;PALLD;AGTR1;COL4A6;ELMO1;GAS1;CYP2E1;FAM20A;EZR;SGK1;FREM1;TLR4;TLR3;SLC47A1;SDC2;C5AR1;PON1;TGFA;THY1;PKHD1;PODXL;PDPN;SPP1;APOB;PRODH;HLA-DQA1;ABCA1;IL33;TGFB2;C1GALT1;FN1;MOK;LYZ;GP6;GA…
	499 genes up-regulated by SARS-CoV-2 in Calu-3 cells from GSE148729	47/395	0.0849356	0.15976	1.26073	3.10878	MTMR3;PFKFB3;LGALSL;NBPF20;TNFAIP3;FOXK1;MTR;ETS1;MYSM1;HK2;AKAP12;ADAMTS15;RAI1;NUAK1;DHX34;BTBD3;HAS2;PLXNA1;ZKSCAN2;PPARGC1B;GPR135;ZNF462;PPTC7;MYO10;MARS2;PHKA1;HELZ;ASH1L;KLF4;SERPINB8;TMEM150C;ETV6;SLC7A5;KLF7;CNOT6;TSPAN14;LRCH1;MTF1;DMRTA1;ZNF318;BHLHE40;MYADM;SPRY1;TRIB1;RAPGEF6;SHANK2;RAI14								A-Vietnam-1203 CIP048 RG3-2004(H5N1)mutPB2-627E 0Hour GSE43203	28/300	0.61896	0.763068	0.955483	0.45836	GPR68;SEMA3D;PPM1K;PCDH19;IQGAP2;HS6ST1;GRM2;PAIP2B;FRAT2;TRA2B;ZNF568;ZNF600;CEP97;RAB11FIP4;SOX5;ST6GAL1;PCDH9;TCF12;VASH2;NR2F2;BMP5;NET1;ITPKB;TNFSF4;ANP32E;ZNF114;FGF12;CDK5R1								SARS-CoV MA15 Day1-PFU-10^4 GSE33266	30/300	0.463236	0.560394	1.03251	0.794536	AARS2;TRIM52;WDR20;CD1D;FGF3;NUP85;PRDX1;PSD3;PTGFRN;CA8;C5ORF42;KCNH2;RBFOX1;ANXA1;SFMBT2;AGL;C1GALT1;WNT7A;IRAK3;PRRC2B;HS3ST1;GAL;MAFB;BHLHE40;WAC;TNFSF9;PLAA;RAB38;GPD1L;NSMAF								Multiple Myeloma	155/1312	0.00551642	0.173023	1.26546	6.58043	APP;CD83;MTRR;TFRC;CD81;ULK4;F11R;CTGF;RCBTB2;SOX2;GJA1;CCND2;ALCAM;UBASH3B;CDH2;MYC;RNF19A;STMN1;NAMPT;KDR;TNFSF11;CYP1B1;MAP3K7;WLS;PRIMA1;AGFG1;PDK1;EPHA4;SLC38A1;CXADR;SEMA6A;RPSA;DKK1;ADAM17;MAF;SFRP2;ROR2;TNIK;IL6ST;RAF1;TNKS;MAPKAP1;CD1D;PIK3R1;FHIT;RHOBTB2;UGCG;NUAK1;ATXN1;INPP5D;EIF4EBP1;NLRP2;IGFBP7;PROM1;CDR2;MCL1;SMAD2;CBX7;SYT1;BDNF;RARRES3;DENND4A;IDH1;TFPI2;IDH2;FN1;A2ML1;NR2F2;ELL…
	500 genes down-regulated by MERS-CoV in Calu-3 cells from GSE122876	56/480	0.0863665	0.161809	1.23345	3.02091	SPAG16;TOP2A;APP;PCSK9;PLOD2;PYGL;F11R;HNMT;COX7C;LAPTM4A;HINT1;HMGN5;FTH1;STMN1;NUF2;IGFBP3;AKR1A1;EMP1;SDHC;TERF1;SERPINB6;INCENP;KIFC1;DAD1;NCL;GPR160;MYADM;PRPS2;CAPG;TFPI;UQCRH;PGRMC1;PRDX1;ESD;RSU1;PROM1;RRM2;GALNT3;CBX3;IDH1;NONO;TFPI2;IDH2;DHCR24;ARPC5;LYZ;COX6C;PRDX6;EIF3K;ARPC3;ANP32E;EIF3H;SSBP1;NIT2;PFKP;ITM2C								A-Vietnam-1203 CIP048 RG4-2004(H5N1)HAAvirmut 1day-MOI-10^4 GSE37572	28/300	0.61896	0.763068	0.955483	0.45836	KDM3A;MEI4;RAP1GDS1;TMEM241;ADD2;SLITRK2;PPP2R1A;CA4;PLXNA2;DENR;C21ORF91;LAIR1;RUNX1T1;JAZF1;PRNP;PLA2G4A;COQ2;CCNY;XPNPEP1;GPR160;TTC30A;CHMP3;IRF8;C19ORF66;CD47;PIK3AP1;RIN2;CDC42SE2								SARS-CoV MA15 Day2-PFU-10^5 GSE33266	30/300	0.463236	0.560394	1.03251	0.794536	TRIM52;SLC35F3;PCDH11X;TMTC3;HSF2BP;BHLHE22;SPTLC2;ACP6;EFHD2;ZBED1;PHACTR1;MAN1A1;GPAT2;RPRD1A;CDH26;NUDT12;C14ORF159;KLF13;BCL11A;ENTPD6;RGMB;IGSF11;MYO1E;NAT2;WAC;TAF4B;TRIM38;ISPD;KCNK1;PPP1R12C								Epithelioma	43/298	0.00558639	0.174525	1.57903	8.1911	HIP1;HPGD;TGFA;TMPRSS2;BRCA1;HMGB1;FHIT;RND3;RAP1GAP;CASP8;MYC;KDR;SPP1;TNFSF11;IGFBP7;PROM1;FBXO7;TP63;DAXX;TGFB2;CD70;BDNF;NCOA3;MMP2;FN1;ACSL5;KITLG;ADAM17;DAB2;IL6;SFPQ;MEIS1;TEC;SCD;ID2;NBR1;SDC1;CTNNB1;BAX;EIF3E;VIM;SGK1;UMPS
	Top 500 upregulated genes in human nasal epithelial cells with SARS-CoV-2 infection (WT, 8 hpi) from GEO GSE162131	53/452	0.0869858	0.162328	1.2403	3.02884	BCAR3;PLXND1;PCSK9;LMNB1;RPS6KA4;PPP3CA;BCL7C;HEY2;EFHD2;CHAC2;KPNA2;COLGALT1;WDHD1;DUSP5;STARD4;ANXA1;KLF13;HMGCS1;EMP1;CHD1L;SERPINB8;YWHAZ;ZDHHC14;ETV5;ANO1;TUBB2B;TUBB2A;RBL1;KIFC1;PALLD;NCL;GAS1;ITGA6;UNC93B1;AK4;CAPG;PCDH19;LRP8;NOL6;SLC13A5;METTL8;GBP1;NEK6;RARRES2;GOT2;DHCR24;SPCS3;SCD;HYOU1;RPL22L1;DHCR7;FAM98A;PFKP								A CA 04 2009 7dayMOI-10^3 GSE37569	28/300	0.61896	0.763068	0.955483	0.45836	ZFAND3;C5AR1;MTR;RCBTB1;EXOSC6;DHX34;ESD;TCP11L1;KIAA0319L;SAMD11;CHST9;RRM1;NCOA3;PMM2;PABPC5;LIX1L;VASH2;AIG1;ZWINT;MGAT4C;CARHSP1;UCK2;NLRP12;SLC5A9;INCENP;CLEC6A;FAR2;CENPO								SARS-CoV MA15 Day4-PFU-10^2 GSE33266	30/300	0.463236	0.560394	1.03251	0.794536	RDH8;SNX13;WDR20;LIN7A;RYR3;NUDT4;ATXN3;MAP1LC3C;UROD;NLRP7;NPY;TMED7;STK32A;ZSWIM5;KLF13;AGL;RARRES2;ENTPD6;C14ORF132;TOM1L1;ZNF90;LRFN5;KBTBD6;VIM;SSBP1;CHST2;IL9R;ITM2C;ZNF354B;MAD2L1								Malignant neoplasm of endometrium	75/577	0.00564209	0.174581	1.40322	7.26515	FOXA1;ADM;ARRB1;BRCA1;PRL;SOX2;ALCAM;EDNRB;CASP8;PPP2R1A;STMN1;DNMT3B;KDR;CYP1B1;TNFSF11;TMED7;SOX4;WLS;JAK1;KCNH2;NCOA1;EDN1;IGFBP3;MMP2;DDX53;PAWR;ASRGL1;ETV5;MSH6;GORASP2;KCNMA1;AGTR1;ROR2;IL6ST;EZR;SGK1;SPAM1;PTGER4;YTHDC1;SATB2;TGFA;XPC;PIK3R1;HSD17B6;THBS2;FHIT;RAP1GAP;NT5E;PAK1;PGRMC1;CYP11A1;SPP1;PLXNA1;IGFBP7;PROM1;MCL1;JAZF1;SMAD2;WWOX;STARD13;CADM1;BDNF;MBD2;LRPPRC;CDK8;DAB2;IL6;APC;NB…
	SARS-CoV perturbation; 189 Down Genes from GEN3VA; Human bronchial epithelial 2B4 cells; Accession: GSE17400 Platform: GPL570; Entry 5	22/167	0.0875026	0.162652	1.41391	3.4444	DUSP4;PRPS2;RALBP1;ITGB5;IDH2;AK4;SLC7A11;LYZ;PAPSS1;DNAJC3;PSD3;NHS;AP1S1;BBX;MPHOSPH10;ACO1;HYOU1;COPG1;SERINC3;SEPHS2;SERINC5;ERGIC1								Rabies CVS-11 7day-Brain GSE30577	28/300	0.61896	0.763068	0.955483	0.45836	IFITM3;ZCCHC6;CANT1;GYPC;ZFAND3;TNFAIP3;ANPEP;INPP5D;NAMPT;BBX;IGFBP7;NANOS1;PRNP;DAXX;GBP7;PARP4;IL15;EDEM1;RARRES2;CFLAR;GADD45G;LGALS9B;ETV6;NT5C3A;CCDC86;IRF8;TRIB1;ADA								SARS-CoV MA15 Day4-PFU-10^4 GSE50000	30/300	0.463236	0.560394	1.03251	0.794536	WDR25;CD83;LUZP2;PCDH15;ADD2;C3ORF18;ATXN1;LRRTM4;ENPP1;STXBP5;HIVEP2;TAC1;HLA-DQA1;NANOS1;PARP4;IL15;USP44;DNTT;DHCR24;C12ORF50;SENP2;LRPPRC;XRN1;ELMO1;AAK1;TNIK;FGF13;RAPGEF6;ACTRT1;NSMAF								Nicolaides Baraitser syndrome	2022-05-13	0.00569972	0.174581	5.81743	30.0606	TRH;SMARCA1;TERF1;SMARCA2;ARID1B
	Top 500 up genes for SARS-CoV-2 infection in Mesocricetus auratus hamster blood Day 5 from GSE162208	33/267	0.0897647	0.166205	1.31521	3.17039	BTG3;PSMD12;RBM8A;MAOA;CDCA7;IFIT2;TIMM50;CKS1B;HINT1;PRDX1;MED10;CFL2;ACP6;NAMPT;STMN1;ESD;EIF4EBP1;DENR;MAPK6;METTL9;BUB1;NDUFA7;CXADR;GBP7;GZMA;MX1;PSMA1;TOMM7;PKP2;UBE2V2;RPL24;SSBP1;ERGIC1								SARS-CoV MA15 Day4-PFU-10^3 GSE33266	28/300	0.61896	0.763068	0.955483	0.45836	TOP2A;KDM3A;SGMS1;YTHDC1;CITED4;CACNA1B;CELF4;CSTF2T;MTR;TMEM241;NFU1;UGCG;DNAJB5;ALKBH1;HIVEP2;ACAA1;TNS3;HERC6;SAMD11;CENPW;NSUN4;OSBPL5;ZWINT;MFAP5;CLIP1;ZNF615;ACO1;EZR								SARS-CoV MA15 Day7-PFU-10^4 GSE33266	30/300	0.463236	0.560394	1.03251	0.794536	DET1;SCOC;SEC23A;ATL2;CDCA7;ANTXR2;BMPER;LONRF1;MAP3K7;CDKL3;CPSF6;NUP155;NDUFA4;IGFBP3;SETMAR;CSNK1E;ZNF75D;GAPVD1;SNCAIP;CARHSP1;IRAK1BP1;DAB2;GAL;SNX16;ARPC2;DPPA4;RHOU;SGK1;MPHOSPH8;SLC25A14								Peritoneal Neoplasms	2022-05-13	0.00569972	0.174581	5.81743	30.0606	PDPN;SLC2A1;CTNNB1;BRCA1;VIM
	Top 500 upregulated genes in human nasal epithelial cells with SARS-CoV-2 infection (Mutant, 8 hpi) from GEO GSE162131	53/454	0.0922243	0.170095	1.23398	2.94123	BCAR3;PLXND1;SLC35F2;LGALSL;PCSK9;LMNB1;RPS6KA4;AKAP12;EFHD2;CHAC2;KPNA2;DUSP5;STARD4;ANXA1;KLF13;HMGCS1;PRMT3;EMP1;SERPINB9;SERPINB8;YWHAZ;ZDHHC14;ETV5;ANO1;TUBB2A;RBL1;PALLD;NCL;GAS1;ITGA6;FH;UNC93B1;TMEM160;CAPG;LRP8;NOL6;SLC13A5;METTL8;GBP1;GALNT7;SLC16A1;NEK6;RARRES2;MBD2;GOT2;DHCR24;SPCS3;SCD;RBM42;RPL22L1;DHCR7;PFKP;CD320								SARS-CoV MA15 Day7-C57BL-6 GSE40824	28/300	0.61896	0.763068	0.955483	0.45836	TOP2A;MRPL18;SLC2A1;CAPG;THY1;BRCA1;BZW1;SKA1;IPO5;FBL;SEPT9;LEPROTL1;EFHD2;KPNA2;RAB11FIP4;SEC11C;ACTR3;ARPC5;ASRGL1;CENPE;RBL1;PARVG;ARPC2;INCENP;KIFC1;RAB37;PRKCQ;CENPO								SARS-CoV 12Hour GSE17400	30/300	0.463236	0.560394	1.03251	0.794536	LIN54;TMEM87B;TRIM52;CDH7;AKAP12;RIMS2;NRBP2;HELB;CASP8;HECTD1;CNR1;SLC19A3;TCP11L1;ZNF701;LAIR1;SOCS4;NUDT12;HGSNAT;GRID2;SEPT11;RNGTT;RNF24;PRKCB;SRD5A3;AXIN2;PSG9;DAAM1;MATN1;FAM20A;CPEB2								Brugada Syndrome (disorder)	1955-12-01	0.00576114	0.174581	2.60191	13.417	KCNH2;KCND2;SEMA3A;HEY2;NOS1AP;BHLHE40;PKP2;IDS;ANK2;GPD1L;KCNK1;FGF12
	262 proteins up-regualated at 4h in SARS-CoV-2 infected cells from Bouhaddou et al. 2020	32/259	0.0938699	0.171992	1.31451	3.10992	TOP2A;HDAC2;RBM8A;FBXO28;XPC;ARRB1;PYGL;FNBP1L;STK3;AKAP12;CDH6;EFR3A;AKAP10;PGRMC1;TRA2B;DPYSL3;PPP6R3;CTNNA1;TNS3;DDX18;WDHD1;STARD13;SLC16A1;TXNL1;CYBRD1;PHKA1;SYTL4;PPM1B;NUP35;RPL22L1;SRSF6;RAI14								SARS-dORF6 36Hour GSE47960	28/300	0.61896	0.763068	0.955483	0.45836	SETD2;KDM3A;TFRC;EIF4A3;AK2;FAM218A;TNFAIP3;ADM;NADSYN1;GOLGA5;ZNF608;HMGXB4;MSTO1;NUP85;TRA2B;GPBP1;ZC3H12A;DHX15;SMARCAD1;SULT1A4;PNISR;ENTPD6;REV1;RASSF9;NFKBIA;NDUFAF7;PSME4;CPEB2								SARS-CoV 12Hour GSE47962	30/300	0.463236	0.560394	1.03251	0.794536	SEMA5A;TMEM185A;SLC2A1;TULP4;PRKX;NUDT4;RHOBTB2;SH3PXD2A;SEC61G;FLVCR1;CHP1;SNX9;GPM6B;HGSNAT;PLA2G12A;NEBL;GALNT2;SMOX;MAGI2;FAAH2;VANGL1;TPST1;TMEM158;MAF;MTF1;IMPAD1;CENPO;TECPR2;MMACHC;RNF187								High density lipoprotein measurement	46/324	0.0057745	0.174581	1.54989	7.98858	APP;ACHE;SPON1;SETD2;CPNE4;SNX13;ARRB1;TRH;LRP8;SKA1;AFF2;COL4A3BP;SERP1;SGCD;PRKAR2A;TRPS1;NAMPT;PDGFC;KDR;TNFSF11;TIMP3;RSPO3;APOB;SOCS6;ABCA1;GABBR2;STARD13;SLC16A1;CADM1;EDN3;IL15;GALNT2;PLCL1;CDKAL1;MSRA;CPS1;CTH;PCCB;NOS1AP;IL1RAPL1;F2RL1;HYOU1;BUD13;MAML3;DHCR7;IL6ST
	Top 500 down genes for SARS-CoV-2 infection in Rhesus macaques at Group 2 dose in Bronchoalveolar Lavage at 7 DPI from GSE156701	49/417	0.0939788	0.171992	1.24285	2.93894	SPAG16;PTPRU;ST6GALNAC2;CELF4;NKAP;SOX2;ENPP1;KIF21A;WLS;OFD1;DYNC2H1;TRIQK;CACNA2D3;PAWR;FBXO15;KAZN;KIF9;IFT81;SCGB2A1;PNLDC1;MT1H;MATN2;ARHGEF26;AMIGO2;SEMA3E;CXXC4;ALDH3B2;SLC25A29;ERBB4;TCEAL2;MAP7;CHRNA10;IGF2BP2;CDH26;CYYR1;CYP2F1;ZBED5;BDNF;FAM189A2;MOK;RASSF9;AIG1;MAPK10;SPSB2;GSTA3;TOMM7;RAB17;FGF12;DNAL1								SARS-ddORF6 0Hour GSE47961	28/300	0.61896	0.763068	0.955483	0.45836	INVS;FAM49A;DDX6;CITED2;PSEN2;PYGL;HMGB1;CKS1B;NFU1;HINT1;ZMYM4;PRRG1;CDR2;C3ORF58;IP6K2;EDN1;MMD;GOLPH3L;ATG10;NR2F1;ELMOD3;RASSF9;PSMA1;MKRN1;PPP2R2D;SPRY1;MPHOSPH8;MMADHC								SARS-CoV 72Hour GSE47960	30/300	0.463236	0.560394	1.03251	0.794536	DDX6;MTMR2;KDM3A;ST6GALNAC2;CAB39;USP32;GBE1;ZC4H2;CSTF2T;PLOD2;PGRMC1;AP3S2;METTL9;AGFG1;JAK1;GSTM3;ZNF682;CERS4;RNGTT;CCZ1B;NEBL;CMTM6;HUS1;ACYP2;ABHD12B;BACE2;TTC8;GSTA3;TAX1BP1;MMACHC								Hyperlipidemia	35/232	0.00586574	0.174581	1.66208	8.54083	ACHE;SDC2;PON1;PCSK9;ADM;PYGL;VLDLR;TRH;NT5E;TFG;CNR1;NAMPT;PLXNA1;APOB;LDLRAP1;GGT1;PPARGC1B;ABCA1;WDHD1;BCHE;GALNT2;AGL;CNBP;CAD;ACSL5;RPSA;LYZ;YWHAZ;ASRGL1;IL6;APC;ID2;SDC1;BAX;BUD13
	Top 500 down genes for SARS-CoV-2 infection in Rhesus macaques at Group 3 dose in PBMCs at 1 DPI from GSE156701	53/456	0.0976753	0.177387	1.22772	2.8558	TMEM183A;TMEM181;NXT2;SIPA1L3;NUDT4;SESN3;CASP10;CA2;SNAPC3;CDK20;ARRDC4;PRKAB2;STARD4;TLE1;DENND2A;SETMAR;CCSAP;EML6;TUBB2B;ARL4A;CARHSP1;GPR160;HSBP1L1;THAP9;RPL24;FAM20A;LCORL;ZNF114;ERGIC1;PTGER4;ZNF470;ITLN1;AGPAT4;PDLIM1;ATXN3;PRKAR2A;ZNF426;STXBP6;PRODH;SOCS4;CDR2;GSTM3;LARP7;SEMA4F;FBXO31;NBEA;APC;RPS29;CR1L;CYP2S1;F2RL1;OTUD1;ZNF696								icSARA deltaORF6 30Hour GSE33267	28/300	0.61896	0.763068	0.955483	0.45836	N6AMT1;SPON1;IFT172;NTM;THY1;NENF;STK3;EFR3A;MAN2A1;ZNF605;LAIR1;ZNF564;STARD4;SSU72;FAAH2;TMEM42;KLF4;MARCH3;MAPK10;RSPH3;THAP3;NLRP12;IL6;KBTBD6;NOX4;XAF1;CARD14;FOLR1								SARS-CoV 84Hour GSE47960	30/300	0.463236	0.560394	1.03251	0.794536	NBAS;ST6GALNAC2;USP32;IPO5;PAIP2B;ATXN1;UROD;DGCR6;METTL9;NDUFA7;AGTPBP1;NUP155;NEBL;AKR1A1;ACYP2;SDHC;TMEM42;CHD1L;AZIN1;RNF144B;MYO1E;TMEFF2;CNOT6;NUP50;ASB8;NDUFAB1;PELI1;TOMM7;SERINC3;MMACHC								Arsenic Poisoning, Inorganic	13/62	0.00591168	0.174581	2.47404	12.6939	CD83;PFKFB3;UBE2E1;NR4A2;GOLGA4;SFPQ;PNP;ID2;PDE4B;PELI1;TNIK;SSBP1;KCNJ2
	Top 500 downregulated genes in mouse spleen with SARS-CoV-2 infection (Day 7) from GEO GSE162113	53/456	0.0976753	0.177387	1.22772	2.8558	CD83;PAK1IP1;RPL8;BZW1;RGS2;SCP2;TMSB4X;GPBP1;FAM3C;RAB2A;DDX18;GOLPH3L;WDR75;VRK1;YWHAZ;PSMA1;DAD1;CHMP3;FAR1;SUCLG1;UQCRC2;UMPS;CSTF2T;UQCRH;MRPL20;SNX2;PRDX1;TRA2B;ESD;EMC2;RSU1;NDUFV2;SEC23B;SNX6;RFTN2;RNGTT;FANCL;NDUFA4;CNBP;LARP7;DNAJC15;FIG4;QDPR;SPCS3;SUCLA2;TEC;EIF3K;PSMC4;ARPC3;NAT2;TOMM7;MPHOSPH10;RPL22L1								icSARA deltaORF6 54Hour GSE33267	28/300	0.61896	0.763068	0.955483	0.45836	DENND1B;PNCK;IFT172;NTM;OGDHL;THY1;IQGAP2;USP18;RCBTB1;IFIT2;DLL3;ALDH3B2;SNX2;PPP2R1A;BCL7C;DLGAP1;ABCA1;STARD4;TMEM154;MAPK10;CNOT6;KBTBD6;SNX19;WAC;NOX4;TMCC1;LCORL;ZNF432								SARS-dORF6 24Hour GSE47960	30/300	0.463236	0.560394	1.03251	0.794536	PSMD12;SEC23A;BHLHB9;INSIG2;VLDLR;TIMM50;MRPL20;PNP;GOLGA5;SPTLC1;SCP2;ALKBH1;SEC61G;TMED7;TAF9B;SLC35A5;SEC23B;SEC11C;SMAD2;TRIQK;FANCL;CHD1L;AIG1;SENP2;PRDX6;SEC23IP;TMEM135;GNPDA2;COPG1;ZNF354A								Nervous System, Organic Arsenic Poisoning	13/62	0.00591168	0.174581	2.47404	12.6939	CD83;PFKFB3;UBE2E1;NR4A2;GOLGA4;SFPQ;PNP;ID2;PDE4B;PELI1;TNIK;SSBP1;KCNJ2
	Top 500 down genes for COVID-19 severe disease in human NK cells from GSE165461	56/485	0.0993723	0.17978	1.21873	2.8139	MRS2;SCOC;GBE1;SAYSD1;JRKL;GIMAP8;EEA1;ZNF808;ZFP30;SMARCAD1;AP3S2;ZNF445;CMKLR1;ST6GAL1;ANKRD46;LIX1L;ACAD9;CACNA2D2;CASK;ZNF75D;DCK;KCTD7;DCTD;ARL4A;PALLD;DOK6;GPD2;PCCB;UBE2V2;ITGA6;MAML3;SLC24A1;MTMR2;ERV3-1;ATP10A;PSEN1;SPATA5;NT5C2;ZFP14;NLRP7;NOCT;LAIR1;DNAJC19;GALNT7;IDH1;SIAH1;FIG4;QDPR;MYO1E;SLC4A8;XPNPEP1;TRIP11;SSBP2;OTUD1;CD320;ZNF354B								icSARS CoV 54Hour GSE33267	28/300	0.61896	0.763068	0.955483	0.45836	IFT172;THY1;SIPA1L2;NOL6;DUSP10;SESN3;CYP11A1;ZIC3;PRDX1;REPS2;PLXNA1;ABCA1;STARD4;RARRES3;DAB2IP;FAAH2;KLF4;SPTB;TMEM154;MAPK10;CNOT6;IL6;KBTBD6;NAT1;PSMC4;MSH5;LCORL;FOLR1								SARS-dORF6 60Hour GSE47962	30/300	0.463236	0.560394	1.03251	0.794536	STXBP4;CUL1;PSEN2;FAM86C1;IPO5;LAPTM4A;UROD;ESD;ZKSCAN2;AMZ2;C5ORF42;SOCS4;RNGTT;TCF12;SRD5A3;LARP7;TRNAU1AP;ARFGAP3;RNASE1;RUFY1;REEP1;TMX4;NBEA;IFT81;DAD1;ANP32E;GNB4;CHMP3;TLR4;ZNF432								Arsenic Encephalopathy	13/62	0.00591168	0.174581	2.47404	12.6939	CD83;PFKFB3;UBE2E1;NR4A2;GOLGA4;SFPQ;PNP;ID2;PDE4B;PELI1;TNIK;SSBP1;KCNJ2
	500 genes down-regulated by SARS-CoV-2 in human cardiomyocytes from GSE150392	48/410	0.100986	0.182005	1.23743	2.83715	TOP2A;CPNE4;ZC4H2;SCHIP1;ULK4;HIF3A;TRH;EFCAB7;HNMT;MANEA;SLC2A8;GJA5;HEY2;NUF2;PBK;MAN1C1;OIP5;PHACTR1;TAF9B;A4GALT;PRIMA1;CALN1;PDK1;LRRCC1;KCNH2;RRM2;NEBL;FANCL;SUSD2;KCNIP4;BCKDHB;UBE2E1;NAP1L3;SETMAR;SORBS2;PPP2R3B;PBX1;ZWINT;BMP5;QDPR;ACTA1;SFRP2;KIFC1;PKIA;SLC27A6;FGF13;FGF12;FGF10								A-CA-04-2009(H1N1) 0Hour GSE40844	27/300	0.692659	0.810612	0.917453	0.336905	DET1;WDR25;GRIK1;RORB;AMOT;AFF2;SESN3;MAN1C1;LONP2;SLITRK5;LRIG3;TAC1;STK32B;SNRPN;PCDH20;GOT2;GOLPH3L;HELZ;POU3F2;MUT;GSTA2;CTDSP2;SCGB2A1;HECW1;UBE2U;SPRY1;XAF1								SARS-ddORF6 0Hour GSE47961	30/300	0.463236	0.560394	1.03251	0.794536	KCNK5;WDR1;MRPS11;GRIK3;CSTF2T;MTR;PRCP;SLC7A11;PPP1R9A;SOX2;ARV1;ZNF426;UQCRFS1;CTSF;CDH26;PDLIM5;SEPHS2;NEK6;GOT2;IRF2BP2;AEN;MYRIP;ATP1B1;NFKB2;NFKBIA;DUSP23;GREM2;MAFB;NCOA7;C9ORF3								Arsenic Induced Polyneuropathy	13/62	0.00591168	0.174581	2.47404	12.6939	CD83;PFKFB3;UBE2E1;NR4A2;GOLGA4;SFPQ;PNP;ID2;PDE4B;PELI1;TNIK;SSBP1;KCNJ2
	Top 500 up genes in human lung AT2 cells organoids from GSE160435	53/458	0.103341	0.185544	1.22151	2.7725	CDA;WDR1;BICD1;IFIT2;DUSP10;CDH2;CASP6;LIPH;DHX15;PPFIA1;CYP1B1;PLS3;IDS;UPP1;FAM3C;AGFG1;HERC6;EDN1;ANXA3;IL15;ALG13;TMC7;SENP2;DKK1;RAB32;DNAJC3;PLSCR1;EZR;CNP;AMIGO2;USP18;MALT1;TP53BP2;CTNNA1;GBP1;TGFB2;GALNT3;GOLM1;MACC1;MX1;IL36G;TOR1B;PLEKHA7;CAPN13;SPCS3;PINK1;TNFSF9;SPATS2L;CTNNB1;HYOU1;LRRN1;CENPO;XAF1								A-Vietnam-1203 CIP048 RG3-2004(H5N1) 24Hour GSE43203	27/300	0.692659	0.810612	0.917453	0.336905	ZCCHC6;ZNF670;DLX2;RBM25;USPL1;CAB39;ZNF44;IFIT2;CKS1B;HELB;SCML1;CHAC2;PNISR;PPTC7;FAM46A;NBPF11;RGMB;OXR1;NR4A2;ACTA1;TMEM158;MAFB;MTF1;IL6ST;CDH16;ZNF432;CCL26								hMPV 24Hour GSE8961	30/300	0.463236	0.560394	1.03251	0.794536	PFKFB3;RBM8A;BNC2;GBE1;TMTC1;ARRB1;PTPRG;FBL;UBE2Q2;AMZ2;OIP5;CTSF;AGFG1;SEPT11;CXADR;CENPW;SCARA5;NUP155;NAP1L1;C14ORF132;TERF1;ZWINT;RAP2A;KIF9;GSTA4;RAB15;COL5A2;ACO1;CNIH4;SERINC5								Arsenic Poisoning	13/62	0.00591168	0.174581	2.47404	12.6939	CD83;PFKFB3;UBE2E1;NR4A2;GOLGA4;SFPQ;PNP;ID2;PDE4B;PELI1;TNIK;SSBP1;KCNJ2
	ACE2 Pathway from BioCarta 2013	2022-03-12	0.103753	0.185582	3.09926	7.02212	COL4A2;AGTR1;COL4A6								A-Vietnam-1203 CIP048 RG3-2004(H5N1)mutPB2-627E 18Hour GSE43203	27/300	0.692659	0.810612	0.917453	0.336905	HIST1H2BJ;SPTY2D1;USP18;IFIT2;RIMS2;ADAMTS2;SCML1;TRA2B;TLE4;ATG3;EDN1;PCGF5;BTN2A1;CYBRD1;NBPF11;ELL2;TPST1;AHI1;ACTA1;ZNF91;ID2;NUP50;ZNF714;NCOA7;HRASLS;CDH16;CDO1								icSARA deltaORF6 24Hour GSE33267	30/300	0.463236	0.560394	1.03251	0.794536	SPAG16;NBAS;ZNF670;SLC44A1;SDC2;ASB12;NT5C2;SIPA1L3;CTGF;SOX2;GRM2;FTH1;PDE4B;RRP12;SLC35A5;SOX5;C14ORF159;GABBR2;ALG13;PRG4;VRK1;ADRA2C;PARP11;CCNG1;PCCB;VOPP1;SPRY1;KBTBD7;SMPDL3A;ARHGEF5								Status Epilepticus, Subclinical	14/69	0.0059416	0.174581	2.37413	12.1693	KCNK5;NTRK2;BDNF;AQP4;SSTR1;SLC8A1;SLC8A3;CASP8;CDH2;CNR1;SCN8A;KCNMA1;NTF3;DMD
	277 proteins down-regualated at 0h in SARS-CoV-2 infected cells from Bouhaddou et al. 2020	33/271	0.104243	0.185756	1.29281	2.92309	TOP2A;AHCTF1;CDCA7;SLAIN2;ZC3HAV1;NT5C2;LMNB1;STMN1;ENSA;TRIM24;PBK;SPP1;BBX;HIVEP2;IGF2BP2;TNS3;SPTBN1;NCOA1;SLC16A1;CCZ1B;NONO;NCOR2;MSH6;ANLN;CLIP1;APC;PALLD;AAK1;RAPGEF2;VIM;IL6ST;SNRPC;ARHGEF5								A-Vietnam-1203 CIP048 RG4-2004(H5N1)NS1trunc124 4day-MOI-10^3 GSE44445	27/300	0.692659	0.810612	0.917453	0.336905	GABRB3;CPNE4;TGFA;SKA1;CDH7;ADD2;NKAIN2;ADAMTS16;TRPM2;GRM2;RNF213;SLITRK2;NUF2;CYP1B1;OIP5;OPCML;NUS1;ARHGEF37;CEP152;HTR1A;CABLES1;PDE10A;NUP35;TSSK3;CD47;XAF1;BCAT1								icSARS CoV 24Hour GSE33267	30/300	0.463236	0.560394	1.03251	0.794536	NBAS;TUSC3;ASB12;SIPA1L3;RYR3;IPO5;GRM2;ZFP14;ING3;NUP85;PDE4B;PROK2;SLC13A5;PPARGC1B;SH2B2;GABBR2;SEPT11;CD72;CD70;NEK6;VRK1;MYRIP;SULF2;PARP11;CCNG1;SERHL2;SPRY1;CRLF3;DSC1;IL9R								Complex Partial Status Epilepticus	14/69	0.0059416	0.174581	2.37413	12.1693	KCNK5;NTRK2;BDNF;AQP4;SSTR1;SLC8A1;SLC8A3;CASP8;CDH2;CNR1;SCN8A;KCNMA1;NTF3;DMD
	500 genes down-regulated by SARS-CoV-2 in human Calu3 cells at 4h from GSE148729 mock s1 polyA	57/497	0.106335	0.188775	1.20937	2.71038	TOP2A;TFRC;GHITM;CTSV;HNMT;COX7C;LMNB1;LAPTM4A;CTSO;ALCAM;SPTLC1;TMSB4X;SEC61G;STMN1;AP1S1;KPNA2;GGT1;WLS;HERC6;TRIQK;ANXA1;PARP4;IGFBP3;ADAM10;MSH5;RPL24;MAPRE2;RBM8A;INSIG2;NTN4;CAPG;PSEN1;CYB5R1;PGRMC1;UGP2;PALMD;PRDX1;SPP1;NDUFV2;PDLIM5;BCHE;RRM1;CADM1;NDUFA4;MX1;DEK;LYZ;AIG1;SMARCA2;ZWINT;GALC;ANLN;SCCPDH;CCNG1;NDUFAB1;TCEA3;CNIH4								A-Vietnam-1203 CIP048 RG4-2004(H5N1)NS1trunc 7Hour GSE43204	27/300	0.692659	0.810612	0.917453	0.336905	CD83;AQP4;ATP10A;ZC3HAV1;CDH9;FCAR;IFIT2;TIMM50;CDH4;SGCD;ZNF449;AMZ2;C21ORF91;SASH1;ATOH1;ANKS1B;EDN1;PRKCB;RIPK2;NEK6;POU3F1;SPCS3;HECW1;C9ORF3;XAF1;DNAL1;CCDC90B								icSARS-Cov Day1 GSE50000	30/300	0.463236	0.560394	1.03251	0.794536	SLC44A1;ABHD4;NXPH2;SEMA3D;ATL2;DUSP19;TULP4;GOLGA5;ING3;SPTLC2;KIAA1147;MTHFD1L;NUF2;RIOK2;AGA;CSMD3;ZNF622;ANKS1B;CENPW;RNGTT;MUSK;PCGF5;TEX10;CYBRD1;MTF1;GPR160;UBE2V2;NOX4;DSG1;KIF20B								Grand Mal Status Epilepticus	14/69	0.0059416	0.174581	2.37413	12.1693	KCNK5;NTRK2;BDNF;AQP4;SSTR1;SLC8A1;SLC8A3;CASP8;CDH2;CNR1;SCN8A;KCNMA1;NTF3;DMD
	COVID19-Nsp1 protein host PPI from Krogan	2022-02-06	0.108772	0.192161	4.64779	10.3111	PKP2;COLGALT1								SARS-BatSRBD 96Hour GSE47961	27/300	0.692659	0.810612	0.917453	0.336905	CAAP1;SAMHD1;PGRMC1;COL4A3BP;ZMYM4;MYC;SLITRK6;CYP1B1;DENR;TMED7;SNX6;RAB2A;DUSP5;SEMA6A;APOBEC3G;MMAA;RIPK2;PCGF5;IRF2BP2;CDKAL1;MYRIP;DEK;TOR1B;NFKBIA;XRN1;CD47;ITM2C								A-Netherlands-602-2009(H1N1) 12Hour GSE40844	29/300	0.541502	0.636019	0.993834	0.609626	KDM3A;TMEM41A;PRKX;PYGL;GLI3;CCND2;DUSP10;OLFML3;GJA10;PROK2;FLVCR2;DMD;APOB;ZNF564;MFAP3L;LINGO2;CADPS2;PCDH7;GOT2;FAM189A2;SYTL4;MYO1D;RNF144B;RRAGB;PSME4;GJB5;NOS1AP;TTLL11;COPG1								Non-Convulsive Status Epilepticus	14/69	0.0059416	0.174581	2.37413	12.1693	KCNK5;NTRK2;BDNF;AQP4;SSTR1;SLC8A1;SLC8A3;CASP8;CDH2;CNR1;SCN8A;KCNMA1;NTF3;DMD
	SARS-CoV perturbation; 291 Down Genes from GEN3VA; Human bronchial epithelial 2B4 cells; Accession: GSE17400 Platform: GPL570; Entry 2	32/263	0.109054	0.192161	1.29146	2.86176	PRPS2;PSIP1;TMEM160;SEMA3E;SLC7A11;PCSK5;SKA1;CENPC;PLAC8;FRAT2;HMGN5;MAN2A1;CA2;ACP6;NUF2;PSD3;PBK;NHS;DMAP1;WDHD1;RRM1;CENPW;RRM2;IDH2;TFPI2;VRK1;NBPF11;ASRGL1;ZWINT;DCTD;KBTBD7;ZNF431								SARS-CoV MA15 Day2-PFU-10^2 GSE33266	27/300	0.692659	0.810612	0.917453	0.336905	KDM3A;TULP2;RCBTB1;FAM110A;CYP11A1;ERBB4;ZBED1;ZNF568;SMYD3;SH2B2;KCNJ2;DNAJC19;DUSP5;MMP2;KCNIP4;WDR75;SHISA3;RPS3A;CPS1;RPS29;UBE2U;CCDC86;SPRY1;ALPK2;C9ORF3;CCDC90B;CDK5R1								A-Vietnam-1203 CIP048 RG3-2004(H5N1)PB1-F2del 2day-MOI-10^4 GSE44441	29/300	0.541502	0.636019	0.993834	0.609626	INVS;WDR27;PNCK;SLC44A1;TMTC3;ATP10B;FAM169A;SESN3;ZMYM4;ZNF846;CEP97;RIMKLB;CHST9;SCARA5;DAPK1;ATG9B;LSAMP;SORBS2;ADRA2C;TMEM150C;WDR33;GALC;SPSB2;RALYL;SFRP2;GPD2;UQCRC2;C9ORF3;PPP1R12C								Simple Partial Status Epilepticus	14/69	0.0059416	0.174581	2.37413	12.1693	KCNK5;NTRK2;BDNF;AQP4;SSTR1;SLC8A1;SLC8A3;CASP8;CDH2;CNR1;SCN8A;KCNMA1;NTF3;DMD
	Top 500 down genes for SARS-CoV-2 infection in Mesocricetus auratus hamster blood Day 5 from GSE162208	45/387	0.118027	0.207204	1.22738	2.62271	KDM3A;ASAH2;PLXND1;UBXN2B;KLHL14;UBP1;HSF2BP;HNMT;SIPA1L2;MALT1;RHOBTB2;SAV1;RCBTB2;RPS6KA4;ENDOV;ZFP14;UGP2;CA2;PRRG1;STOM;SLC38A2;SOCS4;CDR2;SOX5;CD72;PRKCB;TMEM42;GAPVD1;RANBP6;CCSAP;SERPINB8;VAV2;FIG4;RAB32;PINK1;CDAN1;DAAM1;RILPL1;MKRN1;MYADM;PADI2;RAPGEF2;NCOA7;TCF4;SERINC5								SARS-CoV MA15 Day7-PFU-10^4 GSE50000	27/300	0.692659	0.810612	0.917453	0.336905	GALNT14;ASAH2;RPS6KA4;PRDX4;KCNT2;MTHFD1L;TYW1;HIVEP2;COLGALT1;PPARGC1B;ATOH1;NANOS1;ATG3;WWOX;PCGF5;ATG10;TBCD;PHKA2;ANO1;IRAK1BP1;NCL;BHLHE40;UBE2U;MATN1;ELMO1;FAR2;NIT2								A-Vietnam-1203 CIP048 RG3-2004(H5N1)mutPB2-627E 3Hour GSE43203	29/300	0.541502	0.636019	0.993834	0.609626	ZNF595;PYGB;AARS2;KHDRBS3;PLXND1;AK2;MRPL20;NRBP2;RGS2;CCND2;CHP1;SNX9;MFAP3L;NANOS1;C14ORF159;RNF24;BCL11A;AGK;COL22A1;REV1;MOK;SETMAR;KCTD6;GREM2;PPP2R2D;PLAA;KCNK1;CPEB2;CD200								Diabetic Nephropathy	73/561	0.00609585	0.178421	1.4046	7.16365	PCSK1;SLC2A1;ADM;ARRB1;HMGB1;ETS1;CTGF;RIMS2;GHR;GJA1;MMP24;TFG;CDH2;BASP1;KDR;TIMP3;ENPP1;DENR;JAK1;UNC13B;EDN1;SEMA6A;TRPC6;PRKCB;IL15;MMP2;AKR1A1;ADAM10;CDKAL1;AXIN2;DKK1;ADAM17;AGTR1;ELMO1;RAB38;ANG;SGK1;TLR4;SEMA3A;SDC2;PON1;TGFA;PIK3R1;TFPI;ADD2;NUAK1;CNR1;ERBB4;NPY;SPP1;IGF2BP2;APOB;PPARGC1A;SASH1;ABCA1;FN3K;TGFB2;SYT1;GFPT2;FN1;MOK;RMDN2;LYZ;IL6;NAT2;SCD;ID2;NOX4;CTNNB1;HYOU1;NOX5;FGF13;H…
	Down regulated gene from COVID-19 infected bronchoalveolar lavage from patients	43/370	0.124774	0.218239	1.22637	2.5524	CD83;CAB39;CITED2;CD81;AMIGO2;C5AR1;CAPG;BACH1;BZW1;CKS1B;ALCAM;CA2;ANPEP;CHP1;ACAA1;COLGALT1;ARRDC4;ACTR3;CMTM7;ATG3;AKIRIN2;ARMT1;ANXA1;CCZ1B;CBX3;CNBP;CMTM6;AKR1A1;ADAM10;ARPC5;ATP1B1;ARFGAP3;APBB1IP;ADAM17;COQ2;ARPC2;ARPC3;CCPG1;BHLHE40;CHMP3;BAX;COPG1;ARL8B								SARS-CoV 60Hour GSE47962	27/300	0.692659	0.810612	0.917453	0.336905	PPP1R15A;SETD2;ARHGEF26;SLC2A1;CBLB;NT5C2;RAI1;SAFB2;IDS;ARSD;KIAA0319L;RAB11FIP4;OFD1;CBX7;APOBEC3G;NONO;NR2F2;TRNAU1AP;CFLAR;DKK1;PHKA2;YY1AP1;CHFR;HS3ST1;MAPK10;BHLHE40;SRSF6								A CA 04 2009 4dayMOI-10^4 GSE37569	29/300	0.541502	0.636019	0.993834	0.609626	PHF3;FBN2;PYGB;PCDH15;CACNA1B;TULP4;SIPA1L3;IPO8;ZNF426;ZKSCAN2;SH2B2;NUDT12;NCOA1;MBNL1;SEMA6A;PPTC7;PCDH9;CBX3;ASH1L;RSPH3;LRFN5;RALYL;DAAM1;MYO3B;APC;IFT81;HSBP1L1;UST;LCORL								Neurodevelopmental Disorders	32/208	0.00611741	0.178421	1.70027	8.66561	GABRB3;NCKAP1;SETD2;SATB2;AFF3;RHOBTB2;RAI1;COL4A3BP;PTCHD1;DLGAP1;ARSD;GABBR2;RBFOX1;SNRPN;DSCAM;BCL11A;BDNF;CACNA2D3;CASK;ANK2;ASH1L;SMARCA1;ADRA2B;ARID1B;FOXP1;AHI1;SCN8A;WAC;CTNNB1;TCF4;CNTN4;SHANK2
	SARS perturbation; 112 Down Genes from GEN3VA; Human airway epithelium (HAE) cells; Accession: GSE47961 Platform: GPL6480; Entry 4	13/95	0.130145	0.226232	1.47568	3.00907	NUMBL;FN1;IGFL2;SEMA3E;THBS2;CXCL14;ABHD12B;CDH6;FLRT2;NOVA1;NOX4;VIM;TAC1								SARS-CoV 84Hour GSE47961	27/300	0.692659	0.810612	0.917453	0.336905	IFITM3;TMEM41A;ABHD4;UNC93B1;CAPG;ZC3HAV1;CA2;TRA2B;WDR5;HERC6;PAIP1;TOE1;DUSP4;NUS1;MMAA;PCGF5;NEK6;MX1;HPCAL1;DNAJC11;CDKAL1;SLC30A1;NCL;NUP50;FAM76B;DHCR7;XAF1								SARS-BatSRBD 96Hour GSE47962	29/300	0.541502	0.636019	0.993834	0.609626	RBM8A;EIF4A3;SLC2A1;PPP3CA;PAIP2B;C16ORF72;SIPA1L1;PRKAR2A;PPFIA1;PLXNA2;CHP1;JAK1;BRD3;CDV3;NTRK2;NAA11;TMEM61;ACYP2;TMEM131;DCTD;LARS2;TMX4;ARPC2;MTF1;IMPAD1;PEMT;TTLL11;FAM98A;MMACHC								Cerebral Infarction	41/283	0.00624663	0.180835	1.58596	8.04986	APP;NRP1;SETD2;SEMA3A;AQP4;ADM;PSEN1;HMGB1;TFPI;SLC8A1;EDNRB;KIAA1147;MAP2;CASP6;NPY;NAMPT;NTF3;KDR;EDIL3;ABCA1;ANXA1;SEMA6A;DSCAM;BDNF;PDE4D;SFTPD;AKR1A1;EMP1;PAWR;ADAM10;PLA2G4A;YWHAZ;SERPINB6;PLSCR1;IL6;PINK1;AGTR1;VIM;SGK1;TLR4;KCNK3
	Top 500 downregulated genes in mouse heart with SARS-CoV-2 infection from GEO GSE162113	50/438	0.130298	0.226232	1.20211	2.44983	SLC35F6;TFRC;PLXND1;WDR1;CITED4;HS6ST1;SLC8A1;NUDT4;CCND2;GRB14;SH3PXD2A;DGCR6;MAP3K4;DUSP4;EPHA4;CACNA2D2;TMC7;ADGRA3;ANO4;PRLR;MN1;RNF125;TUBB2A;COL4A2;ITGA6;PNCK;MAPKAP1;NPAS2;ADAMTS15;NUAK1;ATXN1;DNAJB5;PDGFC;SAFB2;PLXNA1;UBTD1;SLC38A2;AADAT;EDEM1;DNAJC11;IRF2BP2;RMDN2;TOR1B;KLF4;ELL2;SULF2;REEP1;TAF4B;HYOU1;KCNK3								SARS-ddORF6 96Hour GSE47961	27/300	0.692659	0.810612	0.917453	0.336905	ZNF195;SLC8A1;MALT1;CHSY1;RNF19A;CYP1B1;SNX9;AKIRIN2;SEMA4A;NTRK2;FOXD1;PCGF5;DENND4A;ADAM10;CDKAL1;MEX3C;ELL2;ADAM17;SFPQ;TSPAN14;RABEP1;ELMO1;STT3B;AVL9;PIK3AP1;OTUD1;ARL8B								SARS-BatSRBD Day4 GSE50000	29/300	0.541502	0.636019	0.993834	0.609626	GABRB3;NUMBL;DLX2;ASAH2;TUSC3;LUZP2;FBXO28;LIN7A;GLI3;ADAMTS16;TYW1;NDUFV2;TAC1;KIAA0319L;EPHA5;GRID2;SPHKAP;NDUFA4;HUS1;ACYP2;C12ORF50;ANO4;AHI1;XRN1;HECW1;UBE2U;MATN1;NUP35;CNTN4								Polycystic Ovary Syndrome	69/526	0.0062508	0.180835	1.41716	7.19216	TOP2A;SETD2;TFRC;SLC2A1;AQP7;PCSK9;TNFAIP3;PRL;ANTXR2;MANEA;CCND2;NAMPT;PBK;CYP1B1;TIMP3;ENPP1;SOX9;MAP3K4;RAB2A;MUSK;NCOA3;MMP2;CDKAL1;DKK1;ADRA2B;YWHAZ;ARID1B;THAP3;TMEFF2;PAPPA;AGTR1;PPP1R12C;TLR4;FBN3;CAMK2D;KHDRBS3;PON1;ITLN1;GPR83;PIK3R1;HSD17B6;PRDX4;CYP11A1;ERBB4;PRDX1;SPP1;PLXNA2;NHS;DMD;DMAP1;APOB;PPARGC1A;PPARGC1B;TGFB2;RRM2;BCL11A;IL34;RARRES2;CIDEC;ANLN;KITLG;IL6;SCD;BAX;DHCR7;VIM;LP…
	500 genes down-regulated by SARS-CoV-2 in human Calu3 cells at 4h from GSE148729 mock totalRNA	55/486	0.131085	0.226768	1.19065	2.41928	SCOC;MRPS11;COX7C;PCSK5;CKS1B;LAPTM4A;DEPTOR;SERP1;UROD;CA2;TMSB4X;SEC61G;GPBP1;STMN1;ZNF85;TMED7;TMEM38B;LRRCC1;LYPLA1;ANXA1;ANXA3;RIPK2;MED4;RNASE1;PSMA6;DUSP23;CLDN10;RPL24;MMADHC;HHLA2;MRPL18;UQCRH;PGRMC1;SPP1;EIF4EBP1;AMZ2;SEC11C;FANCL;NDUFA4;CBX3;TFPI2;MX1;ARPC5;DEK;LYZ;CENPE;SPCS3;EIF3K;CCNG1;NDUFAB1;RAB18;TCEA1;EIF3E;SSBP1;MAD2L1								cSARS Bat SRBD 0Hour GSE37827	27/300	0.692659	0.810612	0.917453	0.336905	ZNF195;WASL;PKD2;GHR;DHX34;OLFML3;DSEL;ZC3H12A;HEY2;SHOX;GPR135;KIRREL3;ANKRD36C;RALBP1;CNBP;ENTPD6;MOK;DHCR24;ZNF57;PRLR;TBC1D2;RIT2;TAF4B;AVL9;ZNF696;ZNF354C;ARL8B								SARS-CoV MA15 Day1-PFU-10^5 GSE33266	29/300	0.541502	0.636019	0.993834	0.609626	DENND1B;AARS2;ST6GALNAC2;TRIM52;RDH8;SNX13;WDR20;CAPG;FGF3;CTGF;MCEE;NUP85;PRDX1;KDR;SIRPA;UPP1;NUDT15;SH2B2;NUDT12;REV1;GP6;MFAP5;HIST1H4B;MAFB;LPCAT3;BHLHE40;TNFSF9;SSBP1;IL9R								Gallbladder Carcinoma	35/233	0.00627482	0.180835	1.6536	8.38574	XPC;VLDLR;FHIT;FGF3;CTGF;LAPTM4B;NT5E;ALCAM;CASP8;MYC;ST8SIA4;GCNT2;CYP1B1;UQCRFS1;FADD;APOB;PROM1;PDK1;WWOX;RALBP1;CR1;GALNT3;BDNF;MMP2;MACC1;MBD2;TFPI2;AXIN2;DKK2;APC;NAT2;CTNNB1;VIM;CDO1;TLR4
	61 genes down regulated by MERS and COVID-19 in Calu3 cells from two separate studies	1961-09-01	0.134317	0.231514	1.61038	3.23291	PGRMC1;RRM2;BCL7C;ID2;BCKDHB;IDH2;SPP1;LYZ;LMNB1								icSARS CoV 30Hour GSE33267	27/300	0.692659	0.810612	0.917453	0.336905	SPON1;IFT172;NKAP;THY1;ZNF605;PRDX1;HSF2;ABCA1;STARD4;HMGCS1;FAAH2;KLF4;SMARCA2;SPTB;MARCH3;SLC8A3;MAPK10;RSPH3;IL6;KBTBD6;PSMC4;MSH5;UBE2V2;XAF1;LCORL;SCG2;CARD14								SARS-dORF6 96Hour GSE47960	29/300	0.541502	0.636019	0.993834	0.609626	DDX6;CSTF2T;BZW1;MANEA;TIMM50;SNX2;ESD;PPP6R3;KPNA2;SLC35A5;RAB2A;SMAD2;PRKAB2;ANKRD46;API5;ACTL6A;CMTM6;TXNL1;ALG13;ACYP2;TMEM42;CHD1L;MED4;DHRS4;SLC25A16;SCCPDH;GNPDA2;RPS29;C11ORF58								Basophilic leukemia	2022-07-24	0.00635449	0.180835	3.8347	19.3982	FH;IL6;CR1;RBL1;CLEC4D;C5AR1;GP6
	SARS-CoV perturbation; 7 Up Genes from GEN3VA; Human Vero E6 cells; Accession: GSE30589 Platform: GPL570 Entry 3	2022-02-07	0.142768	0.245189	3.71802	7.23725	NFKBIA;TNFAIP3								icSARS CoV 48Hour GSE33267	27/300	0.692659	0.810612	0.917453	0.336905	LIN54;SPON1;IFT172;SNX13;ZNF44;THY1;USP18;NOL6;DUSP10;SESN3;CYP11A1;PRDX1;ABCA1;STARD4;FAAH2;KLF4;TMEM154;MARCH3;IL6;KBTBD6;MSH5;GNB4;NOX4;TRIP11;XAF1;LCORL;ZNF432								A-CA-04-2009(H1N1) 48Hour GSE47960	28/300	0.61896	0.706445	0.955483	0.45836	RAB3B;TMEM183A;WDSUB1;UBXN2B;WDR1;STXBP4;MAPKAP1;NEDD4L;PSIP1;PAPSS1;CCDC91;PRDX4;AMZ2;DMD;BRD3;CYB5A;TRIQK;NCOA3;CMTM6;TBC1D8;CNOT10;COX6C;FBXO33;DAD1;CACHD1;C16ORF45;VIM;SRSF6								Attention deficit hyperactivity disorder	56/412	0.00636125	0.180835	1.47472	7.45844	APP;NRP1;PIWIL4;PTPRG;GJA1;ADAMTS2;GRM7;KIF5B;CDK20;SNRPN;PDE4D;DNTT;ADRA2C;ADRA2B;MSH6;GPRC5B;SCN8A;CDH11;WAC;MAOA;CHRNA6;PON1;LIN7A;SEMA3E;HSD17B6;ATP2C2;NT5C2;PDLIM1;PRTG;RAI1;ATXN1;PTCHD1;CNR1;NPY;NTF3;EIF4EBP1;DMD;ARSD;TAC1;BCHE;NTRK2;PRNP;AUTS2;BDNF;TXNRD1;KCNIP4;FN1;HTR1A;ZNF804A;FBXO33;PTPRD;NET1;NR4A2;SCD;TCF4;DHCR7
[truncated: 7,628 more rows]
[truncated: 1 more columns]

## Sheet: GeneSets
Genes affected by SARS-CoV-2 infection				Genes affected by ONLY NON-SARS-CoV-2 infection					Common genes SARS-CoV-2 & other viruses					Genes affected by SARS-CoV-2 infection only					1814 LTR-regulated genes affected by viral infection
[truncated: 1,814 more rows]

[truncated: 4 more sheets: GSEA, Tables, 15viruses, 1558]
